# Supplementary material for: Global trends in research of fibroblasts associated with rheumatoid diseases in the 21st century: A bibliometric analysis
Source: Front Immunol. 2023 Feb 10;14:1098977. doi: 10.3389/fimmu.2023.1098977 (PMC9950622; doi:10.3389/fimmu.2023.1098977)
Supplement: Supplementary file 2 [file DataSheet_2.zip › Raw data - main.txt]

FN Clarivate Analytics Web of Science
VR 1.0
PT J
AU Cordero, OJ
   Vieitez, I
   Altabas, I
   Nuno-Nuno, L
   Villalba, A
   Novella-Navarro, M
   Peiteado, D
   Miranda-Carus, ME
   Balsa, A
   Varela-Calvino, R
   Gomez-Tourino, I
   Pego-Reigosa, JM
AF Cordero, Oscar J.
   Vieitez, Irene
   Altabas, Irene
   Nuno-Nuno, Laura
   Villalba, Alejandro
   Novella-Navarro, Marta
   Peiteado, Diana
   Miranda-Carus, Maria-Eugenia
   Balsa, Alejandro
   Varela-Calvino, Ruben
   Gomez-Tourino, Iria
   Pego-Reigosa, Jose M.
TI Study of Plasma Anti-CD26 Autoantibody Levels in a Cohort of
   Treatment-Naive Early Arthritis Patients
SO ARCHIVUM IMMUNOLOGIAE ET THERAPIAE EXPERIMENTALIS
LA English
DT Article
DE Autoantibodies; CD26; Anti-CD26; Early rheumatoid arthritis;
   Autoimmunity; Etiology
ID DIPEPTIDYL-PEPTIDASE-IV; RHEUMATOID-ARTHRITIS; PORPHYROMONAS-GINGIVALIS;
   SURFACE; FIBROBLASTS; SERUM; CD26
AB In rheumatoid arthritis (RA), the identification of biomarkers to adjust treatment intensity and to correctly diagnose the disease in early stages still constitutes a challenge and, as such, novel biomarkers are needed. We proposed that autoantibodies (aAbs) against CD26 (DPP4) might have both etiological importance and clinical value. Here, we perform a prospective study of the potential diagnostic power of Anti-CD26 aAbs through their quantification in plasmas from 106 treatment-naive early and undifferentiated AR. Clinical antibodies, Anti-CD26 aAbs, and other disease-related biomarkers were measured in plasmas obtained in the first visit from patients, which were later classified as RA and non-RA according to the American College of Rheumatology criteria. Two different isotype signatures were found among ten groups of patients, one for Anti-CD26 IgA and other for Anti-CD26 IgG and IgM isotypes, both converging in patients with arthritis (RA and Unresolved Undifferentiated Arthritis: UUA), who present elevated levels of all three isotypes. The four UUA patients, unresolved after two years, were ACPA and rheumatic factor (RF) negatives. In the whole cohort, 51.3% of ACPA/RF seronegatives were Anti-CD26 positives, and a similar frequency was observed in the seropositive RA patients. Only weak associations of the three isotypes with ESR, CRP and disease activity parameters were observed. Anti-CD26 aAbs are present in treatment-naive early arthritis patients, including ACPA and RF seronegative individuals, suggestive of a potential pathogenic and/or biomarker role of Anti-CD26 aAbs in the development of rheumatic diseases.
C1 [Cordero, Oscar J.; Varela-Calvino, Ruben; Gomez-Tourino, Iria] Univ Santiago Compostela, Dept Biochem & Mol Biol, Edificio CIBUS,Campus Vida, Santiago De Compostela 15782, Galicia, Spain.
   [Vieitez, Irene] SERGAS UVIGO, Galicia Sur Hlth Res Inst IIS Galicia Sur, Rare Dis & Pediat Med Res Grp, Vigo, Spain.
   [Altabas, Irene; Pego-Reigosa, Jose M.] SERGAS UVIGO, Galicia Sur Hlth Res Inst IISGS, Rheumatol & Immune Mediated Dis Res Grp IRIDIS, Vigo, Spain.
   [Altabas, Irene; Pego-Reigosa, Jose M.] Univ Hosp Complex Vigo SERGAS, Dept Rheumatol, Vigo, Spain.
   [Nuno-Nuno, Laura; Villalba, Alejandro; Novella-Navarro, Marta; Peiteado, Diana; Miranda-Carus, Maria-Eugenia; Balsa, Alejandro] Hosp Univ La Paz, Res Inst IDIPAZ, Dept Rheumatol, Madrid, Spain.
   [Cordero, Oscar J.; Varela-Calvino, Ruben] Univ Santiago Compostela, Ctr Res Mol Med & Chron Dis CiMUS, Gene Regulatory Control Dis Grp, Santiago, Spain.
   [Gomez-Tourino, Iria] Univ Santiago Compostela, Ctr Res Mol Med & Chron Dis CiMUS, Santiago, Spain.
   [Cordero, Oscar J.; Varela-Calvino, Ruben; Gomez-Tourino, Iria] Hlth Res Inst Santiago Compostela IDIS, Santiago, Spain.
RP Cordero, OJ (通讯作者)，Univ Santiago Compostela, Dept Biochem & Mol Biol, Edificio CIBUS,Campus Vida, Santiago De Compostela 15782, Galicia, Spain.; Cordero, OJ (通讯作者)，Univ Santiago Compostela, Ctr Res Mol Med & Chron Dis CiMUS, Gene Regulatory Control Dis Grp, Santiago, Spain.; Cordero, OJ (通讯作者)，Hlth Res Inst Santiago Compostela IDIS, Santiago, Spain.
EM oscarj.cordero@usc.es
OI Vieitez, Irene/0000-0001-9241-0207
FU CRUE-CSIC agreement; Springer Nature; European Union (Interreg V-A
   Spain-Portugal Cooperative Program (POCTEP)); Health Research Institute
   Carlos III (Cofinanciado por la Union Europea/FEDER)
   [ISCIII/PI21/00370]; USC-SERGAS Cooperation 2018-2019 [0227_ CodigoMais_
   1_ E]
FX Open Access funding provided thanks to the CRUE-CSIC agreement with
   Springer Nature. This work was supported by the European Union (Interreg
   V-A Spain-Portugal Cooperative Program (POCTEP), the Health Research
   Institute Carlos III (ISCIII/PI21/00370/Cofinanciado por la Union
   Europea/FEDER), and 0227_ CodigoMais_ 1_ E, USC-SERGAS Cooperation
   2018-2019. The funders had no role in study design, data collection and
   analysis, decision to publish, or preparation of the manuscript.
CR Aletaha D, 2010, ANN RHEUM DIS, V69, P1580, DOI [10.1136/ard.2010.138461, 10.1002/art.27584]
   Alivernini S, 2019, PHARMACOL RES, V149, DOI 10.1016/j.phrs.2019.104465
   Amara K, 2013, J EXP MED, V210, P445, DOI 10.1084/jem.20121486
   Assmann G, 2020, CLIN EXP RHEUMATOL, V38, P94
   BAUVOIS B, 1988, BIOCHEM J, V252, P723, DOI 10.1042/bj2520723
   Cabral-Marques O, 2018, NAT COMMUN, V9, DOI 10.1038/s41467-018-07598-9
   Cabral-Marques O, 2017, NAT REV RHEUMATOL, V13, P648, DOI 10.1038/nrrheum.2017.134
   Clais S, 2014, PATHOG DIS, V70, P408, DOI 10.1111/2049-632X.12156
   Conti V, 2020, BIOMOLECULES, V10, DOI 10.3390/biom10121672
   Cordero OJ, 2017, CLIN BIOCHEM, V50, P903, DOI 10.1016/j.clinbiochem.2017.06.001
   Cuchacovich M, 2002, CLIN DIAGN LAB IMMUN, V9, P1253, DOI 10.1128/CDLI.9.6.1253-1259.2002
   De Chiara L, 2020, DIS MARKERS, V2020, DOI 10.1155/2020/4347936
   Demoruelle MK, 2014, CURR OPIN RHEUMATOL, V26, P64, DOI 10.1097/BOR.0000000000000017
   Fasshauer M, 2015, TRENDS PHARMACOL SCI, V36, P461, DOI 10.1016/j.tips.2015.04.014
   Ghersi G, 2002, J BIOL CHEM, V277, P29231, DOI 10.1074/jbc.M202770200
   Gonzalez-Gronow M, 2008, FRONT BIOSCI-LANDMRK, V13, P1610, DOI 10.2741/2785
   IWASEOKADA K, 1985, EXPERIENTIA, V41, P487, DOI 10.1007/BF01966162
   Kalden JR, 2016, RHEUMATOL THER, V3, P31, DOI 10.1007/s40744-016-0032-4
   Kurowska W, 2020, J CLIN MED, V9, DOI 10.3390/jcm9051555
   LOSTER K, 1995, BIOCHEM BIOPH RES CO, V217, P341, DOI 10.1006/bbrc.1995.2782
   Mauri C, 2012, ANNU REV IMMUNOL, V30, P221, DOI 10.1146/annurev-immunol-020711-074934
   McInnes IB, 2017, LANCET, V389, P2328, DOI 10.1016/S0140-6736(17)31472-1
   Mikuls TR, 2014, ARTHRITIS RHEUMATOL, V66, P1090, DOI 10.1002/art.38348
   Nemoto E, 1999, INFECT IMMUN, V67, P6225
   Nielen MMJ, 2004, ARTHRITIS RHEUM-US, V50, P380, DOI 10.1002/art.20018
   Ohyama K, 2011, CLIN CHEM, V57, P905, DOI 10.1373/clinchem.2010.157776
   Orozco G, 2008, RHEUMATOLOGY, V47, P138, DOI 10.1093/rheumatology/kem343
   Regueiro C, 2019, ARTHRITIS RES THER, V21, DOI 10.1186/s13075-019-2079-4
   Regueiro C, 2017, SCI REP-UK, V7, DOI 10.1038/s41598-017-09657-5
   Sanchez-Otero N, 2014, SCI REP-UK, V4, DOI 10.1038/srep03999
   Seror R, 2015, ARTHRITIS RHEUMATOL, V67, P1729, DOI 10.1002/art.39118
   Shah A, 2012, CURR ALLERGY ASTHM R, V12, P520, DOI 10.1007/s11882-012-0293-0
   Smolen JS, 2010, ANN RHEUM DIS, V69, P964, DOI 10.1136/ard.2009.126532
   Szklarski M, 2021, FRONT IMMUNOL, V12, DOI 10.3389/fimmu.2021.644548
   Tarn JR, 2020, EXPERT REV CLIN IMMU, V16, P621, DOI 10.1080/1744666X.2020.1771183
   van Dongen H, 2007, ARTHRITIS RHEUM-US, V56, P1424, DOI 10.1002/art.22525
   Wang Y, 2019, CLIN EXP RHEUMATOL, V37, P929
   White MJV, 2018, J LEUKOCYTE BIOL, V103, P119, DOI 10.1002/JLB.3A0717-308R
NR 38
TC 0
Z9 0
U1 0
U2 0
PU SPRINGER BASEL AG
PI BASEL
PA PICASSOPLATZ 4, BASEL, 4052, SWITZERLAND
SN 0004-069X
EI 1661-4917
J9 ARCH IMMUNOL THER EX
JI Arch. Immunol. Ther. Exp.
PD DEC
PY 2022
VL 70
IS 1
AR 12
DI 10.1007/s00005-022-00649-6
PG 9
WC Immunology
WE Science Citation Index Expanded (SCI-EXPANDED)
SC Immunology
GA ZV6AY
UT WOS:000770611900001
PM 35304639
OA hybrid, Green Published
DA 2022-04-26
ER

PT J
AU Pineiro-Ramil, M
   Florez-Fernandez, N
   Ramil-Gomez, O
   Torres, MD
   Dominguez, H
   Blanco, FJ
   Meijide-Failde, R
   Vaamonde-Garcia, C
AF Pineiro-Ramil, Maria
   Florez-Fernandez, Noelia
   Ramil-Gomez, Olalla
   Dolores Torres, Maria
   Dominguez, Herminia
   Blanco, Francisco J.
   Meijide-Failde, Rosa
   Vaamonde-Garcia, Carlos
TI Antifibrotic effect of brown algae-derived fucoidans on osteoarthritic
   fibroblast-like synoviocytes
SO CARBOHYDRATE POLYMERS
LA English
DT Article
DE Fucoidan; Transforming growth factor beta; Fibrosis; Synovial
   fibroblasts; Apoptosis; Nitric oxide
ID EPITHELIAL-MESENCHYMAL TRANSITION; SULFATED POLYSACCHARIDES; LYSYL
   HYDROXYLASE; SIGNALING PATHWAY; OXIDATIVE STRESS; NITRIC-OXIDE;
   FIBROSIS; APOPTOSIS; EXPRESSION; PROMOTES
AB Synovial fibrosis is a pathological process which contributes to joint pain and stiffness in several musculoskeletal disorders. Fucoidans, sulfated polysaccharides found in brown algae, have recently emerged as promising therapeutic agents. Despite the increasing amount of evidence suggesting the protective role of fucoidans in different experimental approaches of human fibrotic disorders, the effect of these sulfated polysaccharides on synovial fibrosis has not been investigated yet. By an in vitro experimental approach in fibroblast-like synoviocytes, we detected that fucoidans inhibit their differentiation into myofibroblasts with tumor cell-like characteristics and restore apoptosis. Composition and structure of fucoidan appear to be critical for the detected activity. Furthermore, protective effects of these sulfated polysaccharides are mediated by upregulation of nitric oxide production and modulation of TGF-beta/smad pathway. Altogether, our results support the use of fucoidans as therapeutic compounds in the treatment of the fibrotic processes involved in rheumatic pathologies.
C1 [Pineiro-Ramil, Maria; Meijide-Failde, Rosa] Univ A Coruna, Ctr Invest Cient Avanzadas CICA, Inst Invest Biomed Coruna INIBIC, Tissue Engn & Cellular Therapy Grp, La Coruna 15006, Spain.
   [Florez-Fernandez, Noelia; Dolores Torres, Maria; Dominguez, Herminia] Univ Vigo, Dept Chem Engn, Biomass & Sustanaible Dev Grp EQ2, CINBIO, Orense 32004, Spain.
   [Ramil-Gomez, Olalla] Inst Invest Biomed A Coruna INIBIC, Aging & Inflammat Res Lab, La Coruna 15006, Spain.
   [Ramil-Gomez, Olalla] Univ A Coruna, Endocrine Nutr & Metab Dis Grp, Dept Fisioterapia Med & Ciencias Biomed, Fac Ciencias Salud, La Coruna 15006, Spain.
   [Blanco, Francisco J.] Univ A Coruna, Dept Fisioterapia Med & Ciencias Biomed, Ctr Invest Cient Avanzadas CICA, Grp Invest Reumatol & Salud,Fac Fisioterapia, La Coruna 15006, Spain.
   [Blanco, Francisco J.] Hosp Univ A Coruna, Inst Invest Biomed A Coruna INIBIC, Grp Invest Reumatol, La Coruna 15006, Spain.
   [Meijide-Failde, Rosa] Univ A Coruna, Fac Ciencias Salud, Dept Fisioterapia Med & Ciencias Biomed, La Coruna 15006, Spain.
   [Vaamonde-Garcia, Carlos] Univ A Coruna, Grp Invest Reumatol & Salud, Ctr Invest Cient Avanzadas CICA, Dept Biol,Fac Ciencias, La Coruna 15071, Spain.
RP Vaamonde-Garcia, C (通讯作者)，Fac Ciencias, Campus Zapateira, La Coruna 15071, Spain.
EM maria.pramil@udc.es; noelia.florez@uvigo.es;
   olalla.ramil.gomez@sergas.es; matorres@uvigo.es; herminia@uvigo.es;
   f.blanco1@udc.es; rosa.meijide.failde@udc.es;
   carlos.vaamonde.garcia@udc.es
RI ; Pineiro-Ramil, Maria/E-1930-2017
OI Vaamonde-Garcia, Carlos/0000-0001-8658-5502; Ramil Gomez,
   Olalla/0000-0002-4675-0961; Pineiro-Ramil, Maria/0000-0002-6202-1865
FU Xunta de GaliciaXunta de GaliciaEuropean Commission; European Union
   (European Regional Development Fund -ERDF) [ED431B 2020/55,
   ED431G2019/06, R2016/036]; Xunta de GaliciaXunta de GaliciaEuropean
   Commission [ED481B 2018/071, ED481D 2017/023]; Ministry of Economy and
   Competitiveness of SpainSpanish Government [RYC2018-024454-I];
   Universidade da Coruna/CISUG
FX U Financial support from the Xunta de Galicia and the European Union
   (European Regional Development Fund -ERDF) is gratefully acknowledged
   (Grupos con Potencial de Crecemento 2020, grant number ED431B 2020/55;
   Centro Singular de Investigaci ' on de Galicia 2019-2022, grant number
   ED431G2019/06; Rede Galega de Terapia Celular 2016, grant number
   R2016/036). N.F.-F. thanks Xunta de Galicia for her postdoctoral
   contract [grant number ED481B 2018/071]. M.D.T. thanks Ministry of
   Economy and Competitiveness of Spain for her postdoctoral grant [grant
   number RYC2018-024454-I]. C.V.-G. thanks Xunta de Galicia for his
   postdoctoral contract [grant number ED481D 2017/023]. Authors also thank
   Universidade da Coru ~na/CISUG for funding open access charge.
CR Bae M, 2018, J NUTR BIOCHEM, V55, P1, DOI 10.1016/j.jnutbio.2017.11.003
   Bierke S, 2021, ARCH ORTHOP TRAUM SU, V141, P743, DOI 10.1007/s00402-020-03464-w
   Bittkau K. S., 2019, MAR DRUGS, V17
   Borderie D, 1999, OSTEOARTHR CARTILAGE, V7, P203, DOI 10.1053/joca.1998.0209
   Chale-Dzul J, 2020, INT J BIOL MACROMOL, V145, P500, DOI 10.1016/j.ijbiomac.2019.12.183
   Chen CH, 2017, SCI REP-UK, V7, DOI 10.1038/srep40183
   Chen HY, 2018, CELL PHYSIOL BIOCHEM, V49, P1970, DOI 10.1159/000493660
   Chen JH, 2015, AM J TRANSL RES, V7, P1553
   Ciregia F, 2021, EXP MOL MED, V53, P210, DOI 10.1038/s12276-021-00558-2
   Fairlie WD, 2020, INT REV CEL MOL BIO, V352, P115, DOI 10.1016/bs.ircmb.2020.01.003
   Ferreira SS, 2015, CARBOHYD POLYM, V132, P378, DOI 10.1016/j.carbpol.2015.05.079
   Frangogiannis NG, 2020, J EXP MED, V217, DOI 10.1084/jem.20190103
   He XJ, 2019, BIOL PHARM BULL, V42, P442, DOI 10.1248/bpb.b18-00777
   Henderson NC, 2020, NATURE, V587, P555, DOI 10.1038/s41586-020-2938-9
   Hill CL, 2007, ANN RHEUM DIS, V66, P1599, DOI 10.1136/ard.2006.067470
   Hinz B, 2020, NAT REV RHEUMATOL, V16, P11, DOI 10.1038/s41584-019-0324-5
   Hu HH, 2018, CHEM-BIOL INTERACT, V292, P76, DOI 10.1016/j.cbi.2018.07.008
   Jin JO, 2010, MOL CARCINOGEN, V49, P771, DOI 10.1002/mc.20654
   JUNQUEIRA LCU, 1979, ANAL BIOCHEM, V94, P96, DOI 10.1016/0003-2697(79)90795-4
   Kasperkovitz PV, 2005, ARTHRITIS RHEUM-US, V52, P430, DOI 10.1002/art.20811
   Kim BS, 2015, EXP MOL MED, V47, DOI 10.1038/emm.2014.95
   Lee H, 2012, PLOS ONE, V7, DOI 10.1371/journal.pone.0050624
   Li JJ, 2016, DRUG DES DEV THER, V10, P619, DOI 10.2147/DDDT.S98740
   Lin Y, 2020, CANCER CELL INT, V20, DOI 10.1186/s12935-020-01233-8
   Luangmonkong T, 2018, REV PHYSIOL BIOCH P, V175, P71, DOI 10.1007/112_2018_10
   Maglaviceanu A, 2021, WOUND REPAIR REGEN, V29, P642, DOI 10.1111/wrr.12939
   Meng XM, 2016, NAT REV NEPHROL, V12, P325, DOI 10.1038/nrneph.2016.48
   Monsur HA, 2017, INT J FOOD PROP, V20, P1457, DOI 10.1080/10942912.2016.1211144
   Munoz-Felix JM, 2013, CYTOKINE GROWTH F R, V24, P523, DOI 10.1016/j.cytogfr.2013.08.002
   Pradhan B, 2020, INT J BIOL MACROMOL, V164, P4263, DOI 10.1016/j.ijbiomac.2020.09.019
   Rasin AB, 2021, INT J BIOL MACROMOL, V185, P679, DOI 10.1016/j.ijbiomac.2021.06.180
   Remst DFG, 2013, OSTEOARTHR CARTILAGE, V21, P157, DOI 10.1016/j.joca.2012.10.002
   Remst DFG, 2015, RHEUMATOLOGY, V54, P1954, DOI 10.1093/rheumatology/kev228
   Ryu MJ, 2016, MOL MED REP, V14, P3255, DOI 10.3892/mmr.2016.5623
   Sagel SD, 2018, AM J RESP CRIT CARE, V198, P639, DOI 10.1164/rccm.201801-0105OC
   Schuster R, 2021, IMMUNOL REV, V302, P126, DOI 10.1111/imr.12971
   Shu ZH, 2015, INFLAMMATION, V38, P1777, DOI 10.1007/s10753-015-0155-8
   Steenvoorden MMC, 2006, ARTHRITIS RES THER, V8, DOI 10.1186/ar2073
   Takeda K, 2012, INT J ONCOL, V40, P251, DOI 10.3892/ijo.2011.1168
   Vaamonde-Garcia C, 2021, CARBOHYD POLYM, V258, DOI 10.1016/j.carbpol.2021.117692
   Vaamonde-Garcia C, 2019, BIOCHEM PHARMACOL, V165, P66, DOI 10.1016/j.bcp.2019.03.039
   Vaamonde-Garcia C, 2019, BIOCHEM PHARMACOL, V165, P181, DOI 10.1016/j.bcp.2019.03.008
   van der Slot AJ, 2003, J BIOL CHEM, V278, P40967, DOI 10.1074/jbc.M307380200
   Varone F, 2019, EUR REV MED PHARMACO, V23, P6379, DOI 10.26355/eurrev_201907_18463
   Walton KL, 2017, FRONT PHARMACOL, V8, DOI 10.3389/fphar.2017.00461
   Wang L, 2019, AM J TRANSL RES, V11, P2590
   Wang WC, 2016, CARBOHYD POLYM, V144, P305, DOI 10.1016/j.carbpol.2016.02.068
   Watt FE, 2020, OSTEOARTHR CARTILAGE, V28, P324, DOI 10.1016/j.joca.2019.12.005
   Wu S. Y., 2020, CANCERS, V12
   Wu SY, 2020, MAR DRUGS, V18, DOI 10.3390/md18030136
   Yamauchi M, 2012, ESSAYS BIOCHEM, V52, P113, DOI [10.1042/BSE0520113, 10.1042/bse0520113]
   Yan SS, 2016, MOL MED REP, V14, P2269, DOI 10.3892/mmr.2016.5500
   Yu XF, 2014, J DIABETES RES, V2014, DOI 10.1155/2014/420929
   Zayed A, 2020, MAR DRUGS, V18, DOI 10.3390/md18110571
   Zayed A, 2019, CARBOHYD POLYM, V211, P289, DOI 10.1016/j.carbpol.2019.01.105
   Zhang L, 2021, FRONT MED-LAUSANNE, V8, DOI 10.3389/fmed.2021.684389
   Zhang Y, 2020, ANN TRANSL MED, V8, DOI 10.21037/atm-20-6601
   Zhang Y, 2018, CELL PHYSIOL BIOCHEM, V46, P1704, DOI 10.1159/000489246
NR 58
TC 0
Z9 0
U1 5
U2 5
PU ELSEVIER SCI LTD
PI OXFORD
PA THE BOULEVARD, LANGFORD LANE, KIDLINGTON, OXFORD OX5 1GB, OXON, ENGLAND
SN 0144-8617
EI 1879-1344
J9 CARBOHYD POLYM
JI Carbohydr. Polym.
PD APR 15
PY 2022
VL 282
AR 119134
DI 10.1016/j.carbpol.2022.119134
PG 10
WC Chemistry, Applied; Chemistry, Organic; Polymer Science
WE Science Citation Index Expanded (SCI-EXPANDED)
SC Chemistry; Polymer Science
GA ZH5EH
UT WOS:000760961600002
PM 35123730
OA hybrid
DA 2022-04-26
ER

PT J
AU Li, Y
   Qi, WF
   Shi, YQ
AF Li, Yuan
   Qi, Wufang
   Shi, Yuquan
TI miR-150-5p inhibits osteogenic differentiation of fibroblasts in
   ankylosing spondylitis by targeting VDR
SO EXPERIMENTAL AND THERAPEUTIC MEDICINE
LA English
DT Article
DE ankylosing spondylitis; fibroblast; miR-150-5p; osteogenic
   differentiation; vitamin D receptor
ID VITAMIN-D; OSTEOBLAST DIFFERENTIATION; TGF-BETA-1; OSSIFICATION;
   POLYMORPHISM; PATHWAY; BMP-2
AB Dysregulated microRNAs (miRNAs or miRs) serve potential roles in inflammatory systemic disease, including ankylosing spondylitis (AS). The aim of the present study was to investigate the potential function of miR-150-5p in osteogenic differentiation of AS fibroblasts and its underlying mechanism. The expression of miR-150-5p and vitamin D receptor (VDR) in AS joint capsules and fibroblasts was detected by reverse transcription-quantitative (RT-q)PCR and western blotting. Following overexpression of miR-150-5p, the alteration in osteogenic gene expression was detected by RT-qPCR, western blotting and alkaline phosphatase activity assay, as well as alizarin red staining. The association between miR-150-5p and VDR was confirmed by luciferase assay and rescue experiments were performed. Patients with AS exhibited decreased expression of miR-150-5p in joint capsules. Treatment with bone morphogenic protein 2 (BMP-2) and transforming growth factor-beta 1 (TGF-beta 1) led to downregulation of miR-150-5p in AS fibroblasts. Enforced expression of miR-150-5p attenuated osteogenic differentiation of AS fibroblasts. These results demonstrated that miR-150-5p inhibited osteogenic differentiation of AS fibroblasts by targeting VDR. miR-150-5p overexpression decreased osteogenic transformation of fibroblasts by decreasing VDR expression in AS.
C1 [Li, Yuan; Qi, Wufang; Shi, Yuquan] Tianjin First Cent Hosp, Dept Rheumatol & Immunol, 24 Fukang Rd, Tianjin 300192, Peoples R China.
RP Shi, YQ (通讯作者)，Tianjin First Cent Hosp, Dept Rheumatol & Immunol, 24 Fukang Rd, Tianjin 300192, Peoples R China.
EM shi_yuquan@126-web.net
CR Asparuhova MB, 2018, INT J ORAL SCI, V10, DOI 10.1038/s41368-018-0021-2
   Cai G, 2016, OSTEOPOROSIS INT, V27, P2327, DOI 10.1007/s00198-016-3500-3
   Chen Z, 2018, J IMMUNOL, V201, P2472, DOI 10.4049/jimmunol.1800304
   Christakos S, 2017, ADV EXP MED BIOL, V1033, P3, DOI 10.1007/978-3-319-66653-2_1
   Hanel A, 2020, BIOCHEM PHARMACOL, V173, DOI 10.1016/j.bcp.2019.07.024
   Hanson A, 2017, RHEUM DIS CLIN N AM, V43, P401, DOI 10.1016/j.rdc.2017.04.006
   Hou QK, 2017, AM J TRANSL RES, V9, P4963
   Kim Y, 2018, CLIN RHEUMATOL, V37, P3275, DOI 10.1007/s10067-018-4290-0
   Liu ZH, 2019, INT IMMUNOPHARMACOL, V75, DOI 10.1016/j.intimp.2019.105834
   Livak KJ, 2001, METHODS, V25, P402, DOI 10.1006/meth.2001.1262
   Lowery JW, 2018, PHYSIOL REV, V98, P2431, DOI 10.1152/physrev.00028.2017
   Ma S, 2019, J CELL BIOCHEM, V120, P15429, DOI 10.1002/jcb.28810
   Marsico F, 2017, J CARDIOVASC MED, V18, pe40, DOI 10.2459/JCM.0000000000000443
   Mehlhorn AT, 2007, CELL PROLIFERAT, V40, P809, DOI 10.1111/j.1365-2184.2007.00473.x
   Miao CL, 2019, J CELL BIOCHEM, V120, P8754, DOI 10.1002/jcb.28162
   Mohammadi H, 2018, J CELL PHYSIOL, V233, P5564, DOI 10.1002/jcp.26500
   Obermayer-Pietsch BM, 2003, OSTEOPOROSIS INT, V14, P995, DOI 10.1007/s00198-003-1501-5
   Perez-Sanchez C, 2018, HUM MOL GENET, V27, P875, DOI 10.1093/hmg/ddy008
   Qian QX, 2017, CLIN RHEUMATOL, V36, P1561, DOI 10.1007/s10067-017-3660-3
   Qin X, 2019, MOL THER-NUCL ACIDS, V18, P696, DOI 10.1016/j.omtn.2019.10.003
   Qin X, 2018, J CELL BIOCHEM, V119, P1074, DOI 10.1002/jcb.26275
   Qiu ML, 2020, CLIN RHEUMATOL, V39, P909, DOI 10.1007/s10067-019-04894-7
   Raychaudhuri SP, 2014, J AUTOIMMUN, V48-49, P128, DOI 10.1016/j.jaut.2014.01.015
   Sciubba DM, 2008, NEUROSURG FOCUS, V24, DOI 10.3171/FOC/2008/24/1/E10
   Song R, 2015, J MOL MED, V93, P403, DOI 10.1007/s00109-014-1229-z
   Sun SX, 2021, CELL CYCLE, V20, P1209, DOI 10.1080/15384101.2021.1930680
   Tan H., IMMUNOL RES, P2021
   Wang ZH, 2020, J CELL BIOCHEM, V121, P2394, DOI 10.1002/jcb.29462
   Wang ZX, 2017, METHODS MOL BIOL, V1580, P117, DOI 10.1007/978-1-4939-6866-4_10
   Wenker KJ., 2020, STATPEARLS
   Yang M, 2015, Z RHEUMATOL, V74, P340, DOI 10.1007/s00393-014-1394-z
   Zeng QY, 2008, ARTHRITIS RES THER, V10, DOI 10.1186/ar2368
   Zhang P, 2020, AGING-US, V12, P2084, DOI 10.18632/aging.102723
   Zhang PP, 2017, INT J RHEUM DIS, V20, P1510, DOI 10.1111/1756-185X.12949
   Zhang X, 2020, MOL THER-NUCL ACIDS, V19, P393, DOI 10.1016/j.omtn.2019.11.025
   Zhang Y, 2019, CELL BIOSCI, V9, DOI 10.1186/s13578-019-0302-2
   Zhang YG, 2020, DNA CELL BIOL, V39, P1506, DOI 10.1089/dna.2020.5718
NR 37
TC 0
Z9 0
U1 0
U2 0
PU SPANDIDOS PUBL LTD
PI ATHENS
PA POB 18179, ATHENS, 116 10, GREECE
SN 1792-0981
EI 1792-1015
J9 EXP THER MED
JI Exp. Ther. Med.
PD APR
PY 2022
VL 23
IS 4
AR 283
DI 10.3892/etm.2022.11213
PG 8
WC Medicine, Research & Experimental
WE Science Citation Index Expanded (SCI-EXPANDED)
SC Research & Experimental Medicine
GA ZY1TK
UT WOS:000772372300001
PM 35317439
OA Green Published, gold
DA 2022-04-26
ER

PT J
AU Ruffo, M
   Parisi, OI
   Dattilo, M
   Patitucci, F
   Malivindi, R
   Pezzi, V
   Tzanov, T
   Puoci, F
AF Ruffo, Mariarosa
   Parisi, Ortensia Ilaria
   Dattilo, Marco
   Patitucci, Francesco
   Malivindi, Rocco
   Pezzi, Vincenzo
   Tzanov, Tzanko
   Puoci, Francesco
TI Synthesis and evaluation of wound healing properties of hydro-diab
   hydrogel loaded with green-synthetized AGNPS: in vitro and in ex vivo
   studies
SO DRUG DELIVERY AND TRANSLATIONAL RESEARCH
LA English
DT Article; Early Access
DE Diabetic foot ulcerations (DFUs); Silver nanoparticles; Green-synthesis;
   Hydrogel; Wound healing
ID SILVER NANOPARTICLES; INFECTION-CONTROL; ANTIBACTERIAL; BIOMATERIALS;
   FIBROBLASTS; RESPONSES; CELLS; PH
AB In diabetic patients, the presence of neuropathy, peripheral vascular diseases and ischemia, leads to the formation of foot ulcerations with a higher risk of infection because the normal response to bacterial infection is missing. In the aim to control and treat diabetic foot ulcerations (DFUs), wound dressings that are able to absorb exudate, to prevent infections, and to promote wound healing are needed. For this reason, the aim of the present research was to synthetize a biocompatible hydrogel (called HyDrO-DiAb) composed of carboxymethylcellulose loaded with silver nanoparticles (AgNPs) for the treatment of diabetic foot ulcers. In this study, AgNPs were obtained by a green synthesis and, then, were dissolved in a CMC hydrogel that, after a freeze drying process, becomes a flexible and porous structure. The in vitro and in ex vivo wound healing activity of the obtained HyDrO-DiAb hydrogel was evaluated.
C1 [Ruffo, Mariarosa; Parisi, Ortensia Ilaria; Dattilo, Marco; Patitucci, Francesco; Malivindi, Rocco; Pezzi, Vincenzo; Puoci, Francesco] Univ Calabria, Dept Pharm Hlth & Nutr Sci, I-87036 Arcavacata Di Rende, CS, Italy.
   [Ruffo, Mariarosa; Parisi, Ortensia Ilaria; Patitucci, Francesco; Malivindi, Rocco; Pezzi, Vincenzo; Puoci, Francesco] Univ Calabria, Dept Pharm Hlth & Nutr Sci, Macrofarm SRL, I-87036 Arcavacata Di Rende, Italy.
   [Tzanov, Tzanko] Univ Politecn Cataluna, Dept Chem Engn, Mol & Ind Biotechnol Grp, Terrassa, Spain.
RP Puoci, F (通讯作者)，Univ Calabria, Dept Pharm Hlth & Nutr Sci, I-87036 Arcavacata Di Rende, CS, Italy.; Puoci, F (通讯作者)，Univ Calabria, Dept Pharm Hlth & Nutr Sci, Macrofarm SRL, I-87036 Arcavacata Di Rende, Italy.
EM francesco.puoci@unical.it
FU MIUR (PON RI 2014-2020)Ministry of Education, Universities and Research
   (MIUR) [XXXIII Ciclo-a.a. 2017/2018]
FX This research was supported by MIUR (PON RI 2014-2020) in the framework
   of project Programma Operativo Nazionale FSE-FESR Ricerca e Innovazione
   2014-2020, Azione I.1 "Dottorati innovativi a caratterizzazione
   industriale"-XXXIII Ciclo-a.a. 2017/2018.
CR Ahsan A, 2019, J DRUG DELIV SCI TEC, V54, DOI 10.1016/j.jddst.2019.101308
   Ajji Z, 2008, RADIAT PHYS CHEM, V77, P200, DOI 10.1016/j.radphyschem.2007.05.016
   [Anonymous], VITR SKIN SENS VITR
   Barbucci R, 2000, MACROMOLECULES, V33, P7475, DOI 10.1021/ma0007029
   Bindhu MR, 2013, SPECTROCHIM ACTA A, V101, P184, DOI 10.1016/j.saa.2012.09.031
   Boroumand MN, 2016, ADV SCI LETT, V22, P616, DOI 10.1166/asl.2016.6901
   Boulton AJM, 2005, LANCET, V366, P1719, DOI 10.1016/S0140-6736(05)67698-2
   Boyko EJ, 2006, DIABETES CARE, V29, P1202, DOI 10.2337/dc05-2031
   Brandt O, 2012, NANOMED-NANOTECHNOL, V8, P478, DOI 10.1016/j.nano.2011.07.005
   Cabrera C, 2006, J AM COLL NUTR, V25, P79, DOI 10.1080/07315724.2006.10719518
   Chen YY, 2018, MOLECULES, V23, DOI 10.3390/molecules23040790
   Di Donna L, 2007, RAPID COMMUN MASS SP, V21, P3653, DOI 10.1002/rcm.3262
   Falanga V, 2005, LANCET, V366, P1736, DOI 10.1016/S0140-6736(05)67700-8
   Frykberg RG, 2015, ADV WOUND CARE, V4, P560, DOI 10.1089/wound.2015.0635
   Galkowska H, 2005, WOUND REPAIR REGEN, V13, P248, DOI 10.1111/j.1067-1927.2005.130306.x
   Gibson DJ, 2013, ADV WOUND CARE, V2, P18, DOI 10.1089/wound.2011.0359
   Hamdan S, 2017, ACS CENTRAL SCI, V3, P163, DOI 10.1021/acscentsci.6b00371
   Hannan RT, 2018, ACS BIOMATER SCI ENG, V4, P1223, DOI 10.1021/acsbiomaterials.7b00244
   Harding KG, 2000, DIABETES-METAB RES, V16, pS47, DOI 10.1002/1520-7560(200009/10)16:1+<::AID-DMRR133>3.3.CO;2-H
   Iravani S, 2014, RES PHARM SCI, V9, P385
   Jadhav K, 2016, J PHOTOCH PHOTOBIO B, V155, P109, DOI 10.1016/j.jphotobiol.2016.01.002
   Kanikireddy V, 2020, INT J BIOL MACROMOL, V164, P963, DOI 10.1016/j.ijbiomac.2020.07.160
   Keat CL., 2015, BIORESOUR BIOPROCESS, V2, P1, DOI [DOI 10.1186/S40643-015-0076-2, 10.1186/s40643-015-0076-2]
   Kim H, 2016, TOX RESEARCH, V32, P311, DOI 10.5487/TR.2016.32.4.311
   Klebanoff SJ, 2005, J LEUKOCYTE BIOL, V77, P598, DOI 10.1189/jlb.1204697
   Kumar SSD, 2018, INT J BIOL MACROMOL, V115, P165, DOI 10.1016/j.ijbiomac.2018.04.003
   Liu XL, 2010, CHEMMEDCHEM, V5, P468, DOI 10.1002/cmdc.200900502
   Machado S, 2013, SCI TOTAL ENVIRON, V445, P1, DOI 10.1016/j.scitotenv.2012.12.033
   Makvandi P, 2019, CARBOHYD POLYM, V223, DOI 10.1016/j.carbpol.2019.115023
   Mekkawy AI, 2017, INT J NANOMED, V12, P759, DOI 10.2147/IJN.S124294
   Mishra A, 2010, TRENDS BIOMATER ARTI, V23
   Mohan YM, 2006, MACROMOL RAPID COMM, V27, P1346, DOI 10.1002/marc.200600297
   Montazer M, 2012, PROG ORG COAT, V74, P270, DOI 10.1016/j.porgcoat.2012.01.003
   Nasar MQ, 2019, MEDICINA-LITHUANIA, V55, DOI 10.3390/medicina55070369
   OPIE EL, 1962, J EXP MED, V115, P597, DOI 10.1084/jem.115.3.597
   Percival Steven L, 2007, Int Wound J, V4, P186, DOI 10.1111/j.1742-481X.2007.00296.x
   Perkins MA, 1999, TOXICOL SCI, V48, P218, DOI 10.1093/toxsci/48.2.218
   Powers JG, 2013, DERMATOL THER, V26, P197, DOI 10.1111/dth.12055
   Pryshchepa O, 2020, ADV COLLOID INTERFAC, V284, DOI 10.1016/j.cis.2020.102246
   Rai M, 2009, BIOTECHNOL ADV, V27, P76, DOI 10.1016/j.biotechadv.2008.09.002
   Rolim WR, 2019, ENERGY ECOL ENVIRON, V4, P143, DOI 10.1007/s40974-019-00123-8
   Ruffo M, 2017, FOODS, V6, DOI 10.3390/foods6040030
   Saratale RG, 2019, INT J BIOL MACROMOL, V128, P391, DOI 10.1016/j.ijbiomac.2019.01.120
   Sribalan R, 2015, BIOORG MED CHEM LETT, V25, P4282, DOI 10.1016/j.bmcl.2015.07.088
   Stefanov I, 2018, J MATER CHEM B, V6, P7943, DOI 10.1039/c8tb02483a
   Stefanov I, 2017, BIOMACROMOLECULES, V18, P1544, DOI 10.1021/acs.biomac.7b00111
   Sudarsan S, 2016, CARBOHYD POLYM, V148, P206, DOI 10.1016/j.carbpol.2016.04.060
   Thomas S, 1995, Ostomy Wound Manage, V41, P54
   Venter C, 2019, BIOTECHNIQUES, V66, P99, DOI 10.2144/btn-2018-0132
   Winder C, 2005, J HAZARD MATER, V125, P29, DOI 10.1016/j.jhazmat.2005.05.035
   Wong TW, 2014, CARBOHYD POLYM, V112, P367, DOI 10.1016/j.carbpol.2014.06.002
NR 51
TC 0
Z9 0
U1 1
U2 1
PU SPRINGER HEIDELBERG
PI HEIDELBERG
PA TIERGARTENSTRASSE 17, D-69121 HEIDELBERG, GERMANY
SN 2190-393X
EI 2190-3948
J9 DRUG DELIV TRANSL RE
JI Drug Deliv. Transl. Res.
DI 10.1007/s13346-022-01121-w
EA MAR 2022
PG 14
WC Instruments & Instrumentation; Medicine, Research & Experimental;
   Pharmacology & Pharmacy
WE Science Citation Index Expanded (SCI-EXPANDED)
SC Instruments & Instrumentation; Research & Experimental Medicine;
   Pharmacology & Pharmacy
GA 0F4RT
UT WOS:000777349200001
PM 35359261
OA hybrid, Green Submitted
DA 2022-04-26
ER

PT J
AU Bal, A
   Jain, SK
   Jagannath
   Mohapatra, KC
   Rao, S
   Deshpande, N
   Munshi, R
   Mahey, R
   Chowdhury, S
   Bhaskar, MM
   Singh, SO
   Damle, G
   Damir, A
   Phal, S
   Zarapkar, M
AF Bal, Arun
   Jain, Sudhir Kumar
   Jagannath
   Mohapatra, Kailash Chandra
   Rao, Shilpa
   Deshpande, Neeta
   Munshi, Renuka
   Mahey, Rajeshkumar
   Chowdhury, Subhankar
   Bhaskar, M. M.
   Singh, Sapam Opendro
   Damle, Gauri
   Damir, Ashok
   Phal, Smita
   Zarapkar, Mukund
TI Efficacy and Safety of Topical Solution of Diperoxochloric Acid for
   Neuropathic Diabetic Foot Ulcer: Results from a Phase 3, Multicentre,
   Randomized, Active-controlled, Parallel-group Study
SO INTERNATIONAL JOURNAL OF LOWER EXTREMITY WOUNDS
LA English
DT Article; Early Access
DE diabetic foot ulcer; diperoxochloric acid; wound closure; wound surface
   area
ID WOUND DRESSINGS; CHLORINE; AMPUTATION
AB Diabetic foot ulcer (DFU), if untreated, accounts for lower-limb amputations affecting patients' quality-of-life. Diperoxochloric acid (DPOCL) is known to heal DFU by its antibacterial and fibroblast stimulating activity. This was a phase 3, multicentre, randomized, double-blind, active-controlled, parallel-group study conducted to evaluate the efficacy and safety of topic solution of DPOCL compared with isotonic sodium chloride solution (ISCL). Adult patients with type 1 or 2 diabetes with random blood glucose levels of <250 mg/dL, with <= than three full-thickness foot ulcers were enrolled. Primary efficacy endpoint was complete wound closure and secondary was wound surface area. Adverse events were analyzed as safety endpoint. Of 311 enrolled patients, 289 were randomized 1:1 to DPOCL (139) and ISCL (150) treatment (10-weeks [8-Visits]). Percentage of patients with complete wound closure at visit-8, were significantly higher (P = .0156) in DPOCL arm (76% [105/139]) compared to ISCL (62% [93/150]) arm. At end-of-study, mean wound surface area in DPOCL arm (0.639 cm(2)) was significantly lower (P = .0209) compared to ISCL (0.818 cm(2)) arm. One death was reported in control arm which was not considered as treatment-related. No important safety finding were observed. Results indicate that, DPOCL can be considered as effective and safe treatment option for DFU compared to ISCL, although future confirmatory studies are warranted.
C1 [Bal, Arun] Dhanvantari Hosp, Mumbai, Maharashtra, India.
   [Jain, Sudhir Kumar] Sunvalley Hosp, Gauhati, Assam, India.
   [Jagannath] Sri Siddhartha Med Coll, Tumkur, Karnataka, India.
   [Mohapatra, Kailash Chandra] Reeta Clin & Nursing Home, Cuttack, Orissa, India.
   [Rao, Shilpa] Seth GS Med Coll & KEM Hosp, Mumbai, Maharashtra, India.
   [Deshpande, Neeta] Belgaum Diabet Ctr, Belgaum, Karnataka, India.
   [Munshi, Renuka; Mahey, Rajeshkumar] TNMC & BYL Nair Ch Hosp, Mumbai, Maharashtra, India.
   [Chowdhury, Subhankar] Inst Post Grad Med Educ & Res, Kolkata, India.
   [Chowdhury, Subhankar] SSKM Hosp, Kolkata, India.
   [Bhaskar, M. M.] Harsha Hosp, Mysore, Karnataka, India.
   [Singh, Sapam Opendro] Reg Inst Med Sci, Imphal, Manipur, India.
   [Damle, Gauri] Madhunayni Diabet Care & Eye Laser Ctr, Pune, Maharashtra, India.
   [Damir, Ashok] Fortis C Doc Healthcare Ltd, New Delhi, India.
   [Phal, Smita] Centaur Pharmaceut Pvt Ltd, Mumbai, Maharashtra, India.
   [Zarapkar, Mukund] LifeSan Clin Res, Mumbai, Maharashtra, India.
RP Zarapkar, M (通讯作者)，LifeSan Clin Res, Div Centaur Pharmaceut Pvt Ltd, Centaur House, Mumbai 400055, Maharashtra, India.
EM drzarapkar@lifesan.in
CR Bajaj G, 2009, TROP DOCT, V39, P1, DOI 10.1258/td.2008.080322
   Bentley Jenny, 2007, Br J Community Nurs, V12, ppassim
   Boateng JS, 2008, J PHARM SCI-US, V97, P2892, DOI 10.1002/jps.21210
   Boulton AJM, 2005, LANCET, V366, P1719, DOI 10.1016/S0140-6736(05)67698-2
   Boulton AJM, 2003, DIABETES CARE, V26, P2689, DOI 10.2337/diacare.26.9.2689
   Bowling FL, 2015, NAT REV ENDOCRINOL, V11, P606, DOI 10.1038/nrendo.2015.130
   Brem H, 2007, J CLIN INVEST, V117, P1219, DOI 10.1172/JCI32169
   Cornwell P, 2010, J WOUND OSTOMY CONT, V37, P94, DOI 10.1097/WON.0b013e3181c78874
   Darby IA, 2014, CLIN COSMET INV DERM, V7, P301, DOI 10.2147/CCID.S50046
   Eldor R, 2004, DIABETIC MED, V21, P1161, DOI 10.1111/j.1464-5491.2004.01358.x
   Henshaw FR, 2015, J DIABETES RES, V2015, DOI 10.1155/2015/236238
   Hilton JR, 2004, CLIN INFECT DIS, V39, pS100, DOI 10.1086/383270
   Hobizal Kimberlee B, 2012, Diabet Foot Ankle, V3, DOI 10.3402/dfa.v3i0.18409
   Kavitha KV, 2014, WORLD J DIABETES, V5, P546, DOI 10.4239/wjd.v5.i4.546
   Kim J, 2008, ANTIMICROB AGENTS CH, V52, P1446, DOI 10.1128/AAC.00054-07
   Narayana K, 2012, CLIN TRIALS, V22, P287
   Ovington Liza, 2003, Ostomy Wound Manage, V49, P8
   PECORARO RE, 1990, DIABETES CARE, V13, P513, DOI 10.2337/diacare.13.5.513
   Romero-Cerecero O, 2015, PLANTA MED, V81, P272, DOI 10.1055/s-0034-1396315
   Schaffer MR, 1997, INT J BIOCHEM CELL B, V29, P231, DOI 10.1016/S1357-2725(96)00136-7
   Sheehan P, 2003, DIABETES CARE, V26, P1879, DOI 10.2337/diacare.26.6.1879
   Shojaiefard A, 2008, INT J DIABETES DEV C, V28, P32, DOI 10.4103/0973-3930.43096
   Sood A, 2014, ADV WOUND CARE, V3, P511, DOI 10.1089/wound.2012.0401
   VENKOBACHAR C, 1977, WATER RES, V11, P727, DOI 10.1016/0043-1354(77)90114-2
   Virto R, 2005, APPL ENVIRON MICROB, V71, P5022, DOI 10.1128/AEM.71.9.5022-5028.2005
   White RJ, 2006, OSTOMY WOUND MANAG, V52, P26
   Wu SC, 2007, VASC HEALTH RISK MAN, V3, P65
   Yussof SJM, 2012, INDIAN J PLAST SURG, V45, P220, DOI 10.4103/0970-0358.101282
NR 28
TC 0
Z9 0
U1 0
U2 0
PU SAGE PUBLICATIONS INC
PI THOUSAND OAKS
PA 2455 TELLER RD, THOUSAND OAKS, CA 91320 USA
SN 1534-7346
EI 1552-6941
J9 INT J LOW EXTR WOUND
JI Int. J. Low. Extrem. Wounds
AR 15347346221076625
DI 10.1177/15347346221076625
EA MAR 2022
PG 9
WC Dermatology; Surgery
WE Science Citation Index Expanded (SCI-EXPANDED)
SC Dermatology; Surgery
GA ZX0KA
UT WOS:000771589800001
PM 35275009
DA 2022-04-26
ER

PT J
AU Fu, Q
   Song, MJ
   Fang, J
AF Fu, Qiang
   Song, Mei-Jie
   Fang, Jing
TI LncRNA OSER1-AS1 regulates the inflammation and apoptosis of rheumatoid
   arthritis fibroblast like synoviocytes via regulating miR-1298-5p/E2F1
   axis
SO BIOENGINEERED
LA English
DT Article
DE OSER1-AS1; miR-1298-5p; rheumatoid arthritis
ID RNA; EXPRESSION
AB It has been reported that long noncoding RNAs (LncRNAs) take part in the progression and occurrence of rheumatoid arthritis (RA). The current work aimed to dig the effect of lncRNA OSER1-AS1 on RA and the associated mechanism. Quantitative real-time polymerase chain reaction (qRT-PCR) was made to decide that OSER1-AS1 was significantly lowly expressed in synovial tissue and serum of RA patients, which was consistent in RA-FLSs cell lines. The result of ROC curve indicated that OSER1-AS1 could be a diagnostic biomarker for RA patients. Cell Counting Kit-8 assay (CCK-8), EdU staining and flow cytometry were performed to explore the effect of OSER1-AS1 on RA-FLSs in vitro. Relative levels of interleukin-1 (IL-1), interleukin-6 (IL-6), matrix metalloproteinases-3 (MMP-3) were detected by ELISA and the result displayed that overexpression of OSER1-AS1 inhibited RA-induced inflammatory production of IL-1, IL-6 and MMP3. Bioinformatics analysis, luciferase reporter, RNA immunoprecipitation assays (RIP) and RNA pull-down assay were conducted to confirm the binding between microRNA-1298-5p (miR-1298-5p) and OSER1-AS1 or E2F transcription factor 1 (E2F1). Mechanistically, OSER1-AS1 serves as a competing endogenous (ceRNA) in RA-FLSs through the sponge of miR-1298-5p and increase in the expression of E2F1. Further restoration experiments revealed that miR-1298-5p mimics and E2F1 silencing could partially reverse the inhibiting effect of OSER1-AS1 overexpression on propagation and apoptosis in RA-FLSs. The results illustrated the biological mechanism of OSER1-AS1/miR-1298-59/E2F1 axis in RA progression. The outcomes indicated that OSER1-AS1 might be adopted as a hopeful diagnostic and therapeutic objective for RA.
C1 [Fu, Qiang; Song, Mei-Jie] Nanchang Univ, Dept Rheumatol & Immunol, Jiangxi Prov Peoples Hosp, Nanchang, Jiangxi, Peoples R China.
   [Fang, Jing] Nanchang Univ, Geriatr Dept, Jiangxi Prov Peoples Hosp, Nanchang 330006, Jiangxi, Peoples R China.
RP Fang, J (通讯作者)，Nanchang Univ, Geriatr Dept, Jiangxi Prov Peoples Hosp, Nanchang 330006, Jiangxi, Peoples R China.
EM fangjingdoc@163.com
FU Jiangxi Provincial Health Commission, Science and Technology Project
   [20185018]
FX This research was supported by Jiangxi Provincial Health Commission,
   Science and Technology Project under Grant (No.20185018).
CR Agarwal V, 2015, ELIFE, V4, DOI 10.7554/eLife.05005
   Aletaha D, 2018, JAMA-J AM MED ASSOC, V320, P1360, DOI 10.1001/jama.2018.13103
   Aletaha D, 2010, ANN RHEUM DIS, V69, P1580, DOI [10.1136/ard.2010.138461, 10.1002/art.27584]
   Bizzaro N, 2001, CLIN CHEM, V47, P1089
   Chen CY, 2017, J BONE MINER RES, V32, P34, DOI 10.1002/jbmr.2926
   Chen Peirui, 2021, Cells Tissues Organs, DOI 10.1159/000519529
   Fan JY, 2020, BIOCHEM BIOPH RES CO, V521, P196, DOI 10.1016/j.bbrc.2019.10.105
   Guan HJ, 2021, BIOENGINEERED, V12, P2326, DOI 10.1080/21655979.2021.1935064
   Jiang CS, 2021, EUR J IMMUNOL, V51, P2062, DOI 10.1002/eji.202048850
   Liu F, 2021, INT IMMUNOPHARMACOL, V90, DOI 10.1016/j.intimp.2020.107182
   Liu R., 2021, THER ADV CHRONIC DIS, V12
   Liu XM, 2020, ONCOL REP, V44, P599, DOI 10.3892/or.2020.7645
   Livak KJ, 2001, METHODS, V25, P402, DOI 10.1006/meth.2001.1262
   Mercer TR, 2009, NAT REV GENET, V10, P155, DOI 10.1038/nrg2521
   Peng T, 2021, MOL CELL BIOCHEM, V476, P2491, DOI 10.1007/s11010-021-04098-1
   Piao XM, 2020, AM J TRANSL RES, V12, P1397
   Robin C., 2021, FRONT IMMUNOL, V12
   Shi TT, 2021, AM J TRANSL RES, V13, P1365
   Smolen JS, 2018, NAT REV DIS PRIMERS, V4, DOI 10.1038/nrdp.2018.1
   Sparks JA, 2019, ANN INTERN MED, V170, pITC1, DOI 10.7326/AITC201901010
   Wang YJ, 2020, ARTHRITIS RES THER, V22, DOI 10.1186/s13075-020-02328-3
   Xie WJ, 2021, CANCER SCI, V112, P2272, DOI 10.1111/cas.14713
   Yang JH, 2011, NUCLEIC ACIDS RES, V39, pD202, DOI 10.1093/nar/gkq1056
   Zhang J, 2021, ONCOL LETT, V22, DOI 10.3892/ol.2021.12921
   Zhang JH, 2021, ENVIRON TOXICOL, V36, P2484, DOI 10.1002/tox.23361
   Zhang XT, 2021, FRONT ONCOL, V11, DOI 10.3389/fonc.2021.643362
   Zheng J, 2021, INT IMMUNOPHARMACOL, V90, DOI 10.1016/j.intimp.2020.107061
   Zhou XP, 2021, FRONT IMMUNOL, V12, DOI 10.3389/fimmu.2021.605616
   Zou YY, 2018, J CLIN INVEST, V128, P4510, DOI 10.1172/JCI97965
NR 29
TC 0
Z9 0
U1 7
U2 7
PU TAYLOR & FRANCIS INC
PI PHILADELPHIA
PA 530 WALNUT STREET, STE 850, PHILADELPHIA, PA 19106 USA
SN 2165-5979
EI 2165-5987
J9 BIOENGINEERED
JI Bioengineered
PD MAR 1
PY 2022
VL 13
IS 3
BP 4951
EP 4963
DI 10.1080/21655979.2022.2037854
PG 13
WC Biotechnology & Applied Microbiology
WE Science Citation Index Expanded (SCI-EXPANDED)
SC Biotechnology & Applied Microbiology
GA YZ2OP
UT WOS:000755320900001
PM 35164656
OA gold, Green Published
DA 2022-04-26
ER

PT J
AU Levy, MZ
   Rabinowicz, N
   Kohon, MY
   Shalom, A
   Berl, A
   Hornik-Lurie, T
   Drucker, L
   Matalon, ST
   Levy, Y
AF Levy, Mor Zaaroor
   Rabinowicz, Noa
   Kohon, Maia Yamila
   Shalom, Avshalom
   Berl, Ariel
   Hornik-Lurie, Tzipi
   Drucker, Liat
   Matalon, Shelly Tartakover
   Levy, Yair
TI MiRNAs in Systemic Sclerosis Patients with Pulmonary Arterial
   Hypertension: Markers and Effectors
SO BIOMEDICINES
LA English
DT Article
DE systemic sclerosis; pulmonary arterial hypertension (PAH); biomarkers;
   miRNA; complement; myofibroblasts; macitentan
ID MESENCHYMAL TRANSITION; PROGRESSION; CONTRIBUTES; EXPRESSION; MICRORNAS;
   PRESSURE; RISK
AB Background: Pulmonary arterial hypertension (PAH) is a major cause of death in systemic sclerosis (SSc). Early detection may improve patient outcomes. Methods: We searched for circulating miRNAs that would constitute biomarkers in SSc patients with PAH (SSc-PAH). We compared miRNA levels and laboratory parameters while evaluating miRNA levels in white blood cells (WBCs) and myofibroblasts. Results: Our study found: 1) miR-26 and miR-let-7d levels were significantly lower in SSc-PAH (n = 12) versus SSc without PAH (SSc-noPAH) patients (n = 25); 2) a positive correlation between miR-26 and miR-let-7d and complement-C3; 3) GO-annotations of genes that are miR-26/miR-let-7d targets and that are expressed in myofibroblast cells, suggesting that these miRNAs regulate the TGF-beta-pathway; 4) reduced levels of both miRNAs accompanied fibroblast differentiation to myofibroblasts, while macitentan (endothelin receptor-antagonist) increased the levels. WBCs of SSc-noPAH and SSc-PAH patients contained equal amounts of miR-26/miR-let-7d. During the study, an echocardiograph that predicted PAH development, showed increased pulmonary artery pressure in three SSc-noPAH patients. At study initiation, those patients and an additional SSc-noPAH patient, who eventually developed PAH, had miR-let-7d/miR-26 levels similar to those of SSc-PAH patients. This implies that reduced miR-let-7d/miR-26 levels might be an early indication of PAH. Conclusions: miR-26 and miR-let-7d may be serological markers for SSc-PAH. The results of our study suggest their involvement in myofibroblast differentiation and complement pathway activation, both of which are active in PAH development.
C1 [Levy, Mor Zaaroor; Rabinowicz, Noa; Kohon, Maia Yamila; Shalom, Avshalom; Berl, Ariel; Drucker, Liat; Matalon, Shelly Tartakover; Levy, Yair] Tel Aviv Univ, Sackler Fac Med, IL-6997801 Tel Aviv, Israel.
   [Levy, Mor Zaaroor; Rabinowicz, Noa; Kohon, Maia Yamila; Matalon, Shelly Tartakover; Levy, Yair] Meir Med Ctr, Autoimmune Res Lab, IL-4428164 Kefar Sava, Israel.
   [Shalom, Avshalom; Berl, Ariel] Meir Med Ctr, Dept Plast Surg, IL-4428164 Kefar Sava, Israel.
   [Hornik-Lurie, Tzipi] Meir Med Ctr, Res Author, IL-4428164 Kefar Sava, Israel.
   [Drucker, Liat] Meir Med Ctr, Oncogenet Lab, IL-4428164 Kefar Sava, Israel.
   [Levy, Yair] Meir Med Ctr, Dept Internal Med E, IL-4428164 Kefar Sava, Israel.
RP Matalon, ST; Levy, Y (通讯作者)，Tel Aviv Univ, Sackler Fac Med, IL-6997801 Tel Aviv, Israel.; Matalon, ST; Levy, Y (通讯作者)，Meir Med Ctr, Autoimmune Res Lab, IL-4428164 Kefar Sava, Israel.; Levy, Y (通讯作者)，Meir Med Ctr, Dept Internal Med E, IL-4428164 Kefar Sava, Israel.
EM mor.zaaroor@yahoo.com; noa_uziel@hotmail.com; maia.kohon@clalit.org.il;
   avshalom.shalom@clalit.org.il; arielberl23@gmail.com;
   tzipi.hornik@clalit.org.il; druckerl@clalit.org.il;
   matalon.shelly@clalit.org.il; levy.yair@clalit.org.il
OI Berl, Ariel/0000-0003-3705-5454
FU Actelion Pharmaceuticals
FX This study was partly sponsored by Actelion Pharmaceuticals.
CR Alvandi Z, 2021, ARTERIOSCL THROM VAS, V41, P2357, DOI 10.1161/ATVBAHA.121.313788
   Artlett CM, 2017, ARTHRITIS RES THER, V19, DOI 10.1186/s13075-017-1331-z
   Asano Y, 2018, J DERMATOL, V45, P128, DOI 10.1111/1346-8138.14153
   Bagnato G, 2017, EUR RESPIR REV, V26, DOI 10.1183/16000617.0125-2016
   Cipriani P, 2015, ARTHRITIS RES THER, V17, DOI 10.1186/s13075-015-0754-7
   Drake KM, 2011, AM J RESP CRIT CARE, V184, P1400, DOI 10.1164/rccm.201106-1130OC
   Driga MP, 2021, BIOMEDICINES, V9, DOI 10.3390/biomedicines9091226
   Drobna M, 2018, INT J MOL SCI, V19, DOI 10.3390/ijms19102858
   Frid Maria G, 2020, Glob Cardiol Sci Pract, V2020, pe202001, DOI 10.21542/gcsp.2020.1
   Gallant-Behm CL, 2019, J INVEST DERMATOL, V139, P1073, DOI 10.1016/j.jid.2018.11.007
   Good RB, 2015, AM J PATHOL, V185, P1850, DOI 10.1016/j.ajpath.2015.03.019
   Green DE, 2015, PLOS ONE, V10, DOI 10.1371/journal.pone.0133391
   Han W, 2015, CELL BIOCHEM BIOPHYS, V71, P821, DOI 10.1007/s12013-014-0269-x
   Henry TW, 2019, AUTOIMMUN REV, V18, DOI 10.1016/j.autrev.2019.102396
   Hoffmann-Vold AM, 2018, ARTHRITIS RHEUMATOL, V70, P1644, DOI 10.1002/art.40534
   Honda N, 2013, AM J PATHOL, V182, P206, DOI 10.1016/j.ajpath.2012.09.023
   Hong OK, 2020, ENDOCRINOL METAB, V35, P384, DOI 10.3803/EnM.2020.35.2.384
   Humbert M, 2011, ARTHRITIS RHEUM-US, V63, P3522, DOI 10.1002/art.30541
   Izumiya Y, 2015, IJC HEART VASC, V8, P98, DOI 10.1016/j.ijcha.2015.06.006
   Kampolis C, 2008, SCAND J RHEUMATOL, V37, P278, DOI 10.1080/03009740801978871
   Khadka A, 2015, J PHARMACOL PHARMACO, V6, P53, DOI 10.4103/0976-500X.149151
   Liang HH, 2016, J MOL MED, V94, P655, DOI 10.1007/s00109-016-1381-8
   Lin E, 2019, CLIN TRANSL IMMUNOL, V8, DOI 10.1002/cti2.1045
   MacGregor AJ, 2001, RHEUMATOLOGY, V40, P453, DOI 10.1093/rheumatology/40.4.453
   Maurer B, 2010, ARTHRITIS RHEUM-US, V62, P1733, DOI 10.1002/art.27443
   McDermott AM, 2013, PLOS ONE, V8, DOI 10.1371/journal.pone.0083718
   Nakamura K, 2016, J DERMATOL, V43, P912, DOI 10.1111/1346-8138.13252
   Nunes JPL, 2018, AUTOIMMUN REV, V17, P1186, DOI 10.1016/j.autrev.2018.06.009
   Odler B, 2018, FRONT PHYSIOL, V9, DOI 10.3389/fphys.2018.00587
   Ou MH, 2020, INT J MOL MED, V46, P83, DOI 10.3892/ijmm.2020.4567
   Ramirez Allan, 2004, Treat Respir Med, V3, P339, DOI 10.2165/00151829-200403060-00002
   Rhodes CJ, 2013, AM J RESP CRIT CARE, V187, P294, DOI 10.1164/rccm.201205-0839OC
   Rice LM, 2018, ARTHRITIS RES THER, V20, DOI 10.1186/s13075-018-1679-8
   Sarrion I, 2015, OXID MED CELL LONGEV, V2015, DOI 10.1155/2015/792846
   Schachna L, 2003, CHEST, V124, P2098, DOI 10.1378/chest.124.6.2098
   Schlosser K, 2013, AM J RESP CRIT CARE, V188, P1472, DOI 10.1164/rccm.201308-1403LE
   Varga John, 2003, Curr Rheumatol Rep, V5, P145, DOI 10.1007/s11926-003-0042-4
   Vergani S, 2021, IMMUNOL REV, V300, P194, DOI 10.1111/imr.12949
   Visovatti SH, 2014, ARTHRITIS RES THER, V16, DOI 10.1186/s13075-014-0493-1
   Weatherald J, 2019, EUR RESPIR REV, V28, DOI 10.1183/16000617.0023-2019
   Wuttge DM, 2022, RHEUMATOLOGY, V61, P309, DOI 10.1093/rheumatology/keab300
   Yaghi S, 2020, J INVEST MED, V68, P821, DOI 10.1136/jim-2020-001291
   Zhang L, 2020, INT J RHEUM DIS, V23, P1297, DOI 10.1111/1756-185X.13924
   Zhu HL, 2013, J CLIN IMMUNOL, V33, P1100, DOI 10.1007/s10875-013-9896-z
   Zhu YZ, 2020, SCI REP-UK, V10, DOI 10.1038/s41598-020-62140-6
NR 45
TC 0
Z9 0
U1 0
U2 0
PU MDPI
PI BASEL
PA ST ALBAN-ANLAGE 66, CH-4052 BASEL, SWITZERLAND
EI 2227-9059
J9 BIOMEDICINES
JI Biomedicines
PD MAR
PY 2022
VL 10
IS 3
AR 629
DI 10.3390/biomedicines10030629
PG 18
WC Biochemistry & Molecular Biology; Medicine, Research & Experimental;
   Pharmacology & Pharmacy
WE Science Citation Index Expanded (SCI-EXPANDED)
SC Biochemistry & Molecular Biology; Research & Experimental Medicine;
   Pharmacology & Pharmacy
GA 0E8OV
UT WOS:000776934800001
PM 35327430
OA Green Published, gold
DA 2022-04-26
ER

PT J
AU Li, X
   Li, M
AF Li, Xi
   Li, Miao
TI Estrogen downregulates TAK1 expression in human fibroblast-like
   synoviocytes and in a rheumatoid arthritis model (vol 20, pg 1764, 2020)
SO EXPERIMENTAL AND THERAPEUTIC MEDICINE
LA English
DT Correction
CR Li X, 2020, EXP THER MED, V20, P1764, DOI 10.3892/etm.2020.8848
NR 1
TC 0
Z9 0
U1 0
U2 0
PU SPANDIDOS PUBL LTD
PI ATHENS
PA POB 18179, ATHENS, 116 10, GREECE
SN 1792-0981
EI 1792-1015
J9 EXP THER MED
JI Exp. Ther. Med.
PD MAR
PY 2022
VL 23
IS 3
AR 225
DI 10.3892/etm.2022.11149
PG 1
WC Medicine, Research & Experimental
WE Science Citation Index Expanded (SCI-EXPANDED)
SC Research & Experimental Medicine
GA YS7QX
UT WOS:000750868400001
PM 35222702
OA gold, Green Published
DA 2022-04-26
ER

PT J
AU de Moura, FBR
   Ferreira, BA
   Muniz, EH
   Justino, AB
   Silva, AG
   Santos, RD
   Gomide, JAL
   Ribeiro, RIMD
   Ribeiro, DL
   Araujo, FD
   Espindola, FS
   Tomiosso, TC
AF Rosa de Moura, Francyelle Borges
   Ferreira, Bruno Antonio
   Muniz, Elusca Helena
   Justino, Allisson Benatti
   Silva, Ana Gabriela
   Santos, Rinara de Almeida
   Leoncio Gomide, Jose Augusto
   Maciel de Azambuja Ribeiro, Rosy Iara
   Ribeiro, Daniele Lisboa
   Araujo, Fernanda de Assis
   Espindola, Foued Salmen
   Tomiosso, Tatiana Carla
TI Topic use of Annona crassiflora Mart. contributes to wound healing due
   to the antioxidant and proliferative effects of fibroblasts
SO INJURY-INTERNATIONAL JOURNAL OF THE CARE OF THE INJURED
LA English
DT Article
DE Annonaceae; Bioactive compounds; Cerrado; Phenolic compounds; Skin
ID IN-VITRO; CURCUMIN; EXTRACT; LEAVES; CELLS; ACID; REPAIR; ALPHA; ASSAY
AB Annona crassiflora Mart. is a species native to the Cerrado biome, whose fruit is known as araticum or marolo. Plant parts are widely used in folk medicine to treat inflammation and pain associated with rheumatism, wounds, venereal diseases, snakebites, and microbial infections. Thus, we investigated a fraction rich in phenolic compounds (PCAc) obtained from the crude extract of the peel of these fruits on non-cytotoxic, anti-inflammatory, antioxidant, and collagen biosynthesis properties in the healing of wounds induced on the back of BALB/c mice. For the control group, the induced wounds were not treated and for the others, wounds were treated topically with vehicle or vehicle plus PCAc. Both fractions contained in PCAc demonstrated effective protection on fibroblasts. We highlight the effect of the ethyl acetate fraction which, in addition to the protective effect, has a proliferative activity on these cells. In addition, PCAc caused improvement in healing after 7 days of treatment and in the longest period of treatment with PCAc (7, 14, and 21 days) there was a greater contraction of the wound, accompanied by resolution of the inflammatory process, antioxidant defense, increasing collagen synthesis, and modulation of metalloproteinases. PCAc demonstrated better re-epithelialization and organization of the dermis at the end of treatment. The changes promoted by the phenolic compounds of A. crassiflora were important in the healing process, especially in activities related to inflammation, oxidative stress, and fibrogenesis. (C) 2021 Elsevier Ltd. All rights reserved.
C1 [Rosa de Moura, Francyelle Borges; Ferreira, Bruno Antonio; Muniz, Elusca Helena; Santos, Rinara de Almeida; Ribeiro, Daniele Lisboa; Araujo, Fernanda de Assis; Tomiosso, Tatiana Carla] Univ Fed Uberlandia, Inst Biomed Sci, BR-38400902 Uberlandia, MG, Brazil.
   [Rosa de Moura, Francyelle Borges; Tomiosso, Tatiana Carla] Univ Estadual Campinas, Inst Biol, BR-13083862 Campinas, SP, Brazil.
   [Justino, Allisson Benatti; Leoncio Gomide, Jose Augusto; Espindola, Foued Salmen] Univ Fed Uberlandia, Inst Biotechnol, BR-38405319 Uberlandia, MG, Brazil.
   [Silva, Ana Gabriela; Maciel de Azambuja Ribeiro, Rosy Iara] Univ Fed Sao Joao del Rei, Lab Expt Pathol, BR-35501296 Divinopolis, MG, Brazil.
RP Espindola, FS; Tomiosso, TC (通讯作者)，Univ Fed Uberlandia, Inst Ciencias Biomed, Ave Para 1720,Bloco 2B,Sala 252, BR-38400902 Uberlandia, MG, Brazil.
EM foued@ufu.br; tatianatomiosso@ufu.br
OI Ferreira, Bruno/0000-0001-8773-6704; Leoncio Gomide, Jose
   Augusto/0000-0002-4117-2664
CR AEBI H, 1984, METHOD ENZYMOL, V105, P121
   BAILEY PJ, 1988, METHOD ENZYMOL, V162, P327
   Barbosa JS, 2021, ADV RES, V22, P28, DOI [10.9734/AIR/2021/v22i130285, DOI 10.9734/AIR/2021/V22I130285]
   Benzie IFF, 1999, METHOD ENZYMOL, V299, P15
   Borghi SM, 2016, PLOS ONE, V11, DOI 10.1371/journal.pone.0162267
   BRADFORD MM, 1976, ANAL BIOCHEM, V72, P248, DOI 10.1016/0003-2697(76)90527-3
   BRADLEY PP, 1982, J INVEST DERMATOL, V78, P206, DOI 10.1111/1523-1747.ep12506462
   Pinto NDC, 2016, J ETHNOPHARMACOL, V194, P131, DOI 10.1016/j.jep.2016.09.005
   Canedo-Dorantes L, 2019, INT J INFLAMM, V2019, DOI 10.1155/2019/3706315
   Chainani-Wu N, 2003, J ALTERN COMPLEM MED, V9, P161, DOI 10.1089/107555303321223035
   Corteling Randolph, 2002, BMC Pharmacology, V2, P1, DOI 10.1186/1471-2210-2-1
   Cos P, 2003, J PHARM PHARMACOL, V55, P1291, DOI 10.1211/0022357021693
   da Silva JJ, 2014, REV INST MED TROP SP, V56, P333, DOI 10.1590/S0036-46652014000400011
   Denney H, 2009, BIOCHEM BIOPH RES CO, V382, P341, DOI 10.1016/j.bbrc.2009.02.164
   Diegelmann RF, 2004, FRONT BIOSCI-LANDMRK, V9, P283, DOI 10.2741/1184
   Gao J, 2011, J ZHEJIANG UNIV-SC B, V12, P135, DOI 10.1631/jzus.B1000117
   Gu LW, 2006, J AGR FOOD CHEM, V54, P4057, DOI 10.1021/jf060360r
   HOFFSTEIN ST, 1985, INFLAMMATION, V9, P425, DOI 10.1007/BF00916342
   Hosseinkhani A, 2017, J EVID-BASED INTEGR, V22, P334, DOI 10.1177/2156587216654773
   Jagetia GC, 2004, J SURG RES, V120, P127, DOI 10.1016/j.jss.2003.12.003
   Justino AB, 2016, BIOORG CHEM, V69, P167, DOI 10.1016/j.bioorg.2016.11.001
   Justino AB, 2020, INFLAMMOPHARMACOLOGY, V28, P759, DOI 10.1007/s10787-019-00673-7
   Justino AB, 2020, BIOORG CHEM, V96, DOI 10.1016/j.bioorg.2019.103562
   Justino AB, 2017, J AGR FOOD CHEM, V65, P4428, DOI 10.1021/acs.jafc.7b01355
   Kapoor M, 2004, AM J PATHOL, V165, P299, DOI 10.1016/S0002-9440(10)63297-X
   Kulkarni RR, 2015, BIOORG MED CHEM LETT, V25, P5367, DOI 10.1016/j.bmcl.2015.09.031
   Kumar Priti, 2018, Cold Spring Harb Protoc, V2018, DOI 10.1101/pdb.prot095489
   Li WG, 2001, ACTA PHARMACOL SIN, V22, P1117
   Liang N, 2016, NUTRIENTS, V8, DOI 10.3390/nu8010016
   Mannello F, 2012, PROG HISTOCHEM CYTO, V47, P27, DOI 10.1016/j.proghi.2011.12.002
   MARKLUND SL, 1985, FEBS LETT, V184, P237, DOI 10.1016/0014-5793(85)80613-X
   Martin P, 2005, TRENDS CELL BIOL, V15, P599, DOI 10.1016/j.tcb.2005.09.002
   Martinho O, 2012, PLOS ONE, V7, DOI 10.1371/journal.pone.0030769
   Mazumdar S, 2021, J TRADIT COMPL MED, V11, P27, DOI 10.1016/j.jtcme.2019.12.001
   Moghadamtousi SZ, 2015, INT J SURG, V18, P110, DOI 10.1016/j.ijsu.2015.03.026
   de Moura FBR, 2021, J TRADIT COMPL MED, V11, P446, DOI 10.1016/j.jtcme.2021.03.003
   Oskeritzian CA, 2012, ADV WOUND CARE, V1, P23, DOI 10.1089/wound.2011.0357
   Panchatcharam M, 2006, MOL CELL BIOCHEM, V290, P87, DOI 10.1007/s11010-006-9170-2
   Ponrasu T, 2012, INT WOUND J, V9, P613, DOI 10.1111/j.1742-481X.2011.00924.x
   Rajnoch C, 2003, DEV DYNAM, V226, P388, DOI 10.1002/dvdy.10242
   RAPPOLEE DA, 1988, SCIENCE, V241, P708, DOI 10.1126/science.3041594
   Rasband W, 2011, IMAGE J
   Roesler R, 2006, J FOOD SCI, V71, pC102, DOI 10.1111/j.1365-2621.2006.tb08882.x
   de Moura FBR, 2019, PLANTA MED, V85, P570, DOI 10.1055/a-0733-7151
   Magana-Guerrero FS, 2020, J IMMUNOL METHODS, V476, DOI 10.1016/j.jim.2019.112677
   Ul Hassan W, 2014, WOUND REPAIR REGEN, V22, P313, DOI 10.1111/wrr.12173
   Vellosa J. C. R., 2011, Ecletica Quimica, V36, P7, DOI 10.1590/S0100-46702011000200001
   Vilar JB, 2008, BRAZ J BIOL, V68, P141, DOI 10.1590/S1519-69842008000100020
   Wu Lan, 2007, Journal of Zhejiang University-Science B, V8, P673, DOI 10.1631/jzus.2007.B0673
   YAGI K, 1979, J NUTR SCI VITAMINOL, V25, P127
   Yagi K, 1998, Methods Mol Biol, V108, P107
NR 51
TC 0
Z9 0
U1 0
U2 0
PU ELSEVIER SCI LTD
PI OXFORD
PA THE BOULEVARD, LANGFORD LANE, KIDLINGTON, OXFORD OX5 1GB, OXON, ENGLAND
SN 0020-1383
EI 1879-0267
J9 INJURY
JI Injury-Int. J. Care Inj.
PD MAR
PY 2022
VL 53
IS 3
DI 10.1016/j.injury.2021.12.007
PG 14
WC Critical Care Medicine; Emergency Medicine; Orthopedics; Surgery
WE Science Citation Index Expanded (SCI-EXPANDED)
SC General & Internal Medicine; Emergency Medicine; Orthopedics; Surgery
GA ZR7PV
UT WOS:000767972300005
PM 34920876
DA 2022-04-26
ER

PT J
AU Singh, E
   Osmani, RAM
   Banerjee, R
   Abu Lila, AS
   Moin, A
   Almansour, K
   Arab, HH
   Alotaibi, HF
   Khafagy, E
AF Singh, Ekta
   Osmani, Riyaz Ali M.
   Banerjee, Rinti
   Abu Lila, Amr Selim
   Moin, Afrasim
   Almansour, Khaled
   Arab, Hany H.
   Alotaibi, Hadil Faris
   Khafagy, El-Sayed
TI Poly epsilon-Caprolactone Nanoparticles for Sustained Intra-Articular
   Immune Modulation in Adjuvant-Induced Arthritis Rodent Model
SO PHARMACEUTICS
LA English
DT Article
DE drug delivery; nanotherapeutics; rheumatoid arthritis; leflunomide;
   polymeric nanoparticle; poly-epsilon-caprolactone; adjuvant induced
   arthritis; intra-articular drug delivery
ID DRUG-DELIVERY SYSTEMS; TUMOR-NECROSIS-FACTOR; RHEUMATOID-ARTHRITIS;
   LEFLUNOMIDE; THERAPY; INFLAMMATION; FORMULATION; STRATEGIES; INJECTION;
   DESIGN
AB Rheumatoid arthritis (RA) is a chronic inflammatory autoimmune disorder with synovitis and articular pathology as its primary expositions. Leflunomide (Lfd) is an anti-rheumatic drug that is effective in the treatment of RA, but displays severe side effects upon prolonged systemic administration. Local therapy might represent a promising strategy to treat rheumatoid arthritis without eliciting systemic adverse effects. In this study, leflunomide-loaded poly(epsilon-caprolactone) nanoparticles (Lfd-NPs) were prepared and assessed as a local drug delivery system capable of alleviating RA-associated inflammation. Lfd-NPs were optimized using the Quality by Design (QbD) approach, applying a 3(2) full factorial design. In vitro drug release from NPs was examined in simulated synovial fluid. In addition, the in vivo efficacy of Lfd-NPs was evaluated in the Adjuvant Induced Arthritis (AIA) rodent model. Sustained drug release in simulated synovial fluid was observed for up to 168 h. A gradual reduction in paw volume and knee diameter was observed over the course of treatment, indicating the regression of the disease. In addition, significant reductions in serum proinflammatory markers and cytokines, including the C-reactive protein (CRP), rheumatoid factor (RF), TNF-alpha, IL1-beta, and IL-6, were verified upon treatment with Lfd-NPs, suggesting the modulation of immune responses at the pathological site. Most importantly, no remarkable signs of toxicity were observed in Lfd-NP-treated animals. Collectively, intra-articularly administered Lfd-NPs might represent a potential therapeutic alternative to systemically administered drugs for the treatment of rheumatoid arthritis, without eliciting systemic adverse effects.
C1 [Singh, Ekta; Banerjee, Rinti] Indian Inst Technol, Dept Biosci & Bioengn, Mumbai 400076, Maharashtra, India.
   [Osmani, Riyaz Ali M.] JSS Acad Higher Educ & Res, JSS Coll Pharm, Dept Pharmaceut, Mysuru 570015, India.
   [Abu Lila, Amr Selim] Zagazig Univ, Fac Pharm, Dept Pharmaceut & Ind Pharm, Zagazig 44519, Egypt.
   [Abu Lila, Amr Selim; Moin, Afrasim; Almansour, Khaled] Univ Hail, Coll Pharm, Dept Pharmaceut, Hail 81442, Saudi Arabia.
   [Arab, Hany H.] Taif Univ, Coll Pharm, Dept Pharmacol & Toxicol, POB 11099, At Taif 21944, Saudi Arabia.
   [Alotaibi, Hadil Faris] Princess Nourah Bint Abdulrahman Univ, Coll Pharm, Dept Pharmaceut Sci, POB 84428, Riyadh 11671, Saudi Arabia.
   [Khafagy, El-Sayed] Prince Sattam Bin Abdulaziz Univ, Coll Pharm, Dept Pharmaceut, Al Kharj 11942, Saudi Arabia.
   [Khafagy, El-Sayed] Suez Canal Univ, Fac Pharm, Dept Pharmaceut & Ind Pharm, Ismailia 41552, Egypt.
RP Singh, E (通讯作者)，Indian Inst Technol, Dept Biosci & Bioengn, Mumbai 400076, Maharashtra, India.
EM ektasingh@iitb.ac.in; riyazosmani@gmail.com; rinti@iitb.ac.in;
   a.abulila@uoh.edu.sa; a.moinuddin@uoh.edu.sa; kh.almansour@uoh.edu.sa;
   h.arab@tu.edu.sa; Hfalotaibi@pnu.edu.sa; e.khafagy@psau.edu.sa
RI Abu Lila, Amr/C-1889-2017; Khafagy, El-Sayed/AAG-4401-2019
OI Abu Lila, Amr/0000-0001-7385-868X; Arab, Hany/0000-0002-4195-6901;
   Khafagy, El-Sayed/0000-0002-3741-0893; Almansour,
   Khaled/0000-0003-1913-9005; Osmani, Riyaz Ali/0000-0002-2333-0817;
   Alotaibi, Dr. Hadil/0000-0003-2821-9373
FU Princess Nourah bint Abdulrahman UniversityPrincess Nourah bint
   Abdulrahman University [PNURSP2022R205]; Princess Nourah bint
   Abdulrahman University, Riyadh, Saudi ArabiaPrincess Nourah bint
   Abdulrahman University
FX This work was supported by Princess Nourah bint Abdulrahman University
   researchers supporting project number (PNURSP2022R205), Princess Nourah
   bint Abdulrahman University, Riyadh, Saudi Arabia.
CR Al Saqr A, 2021, NANOMATERIALS-BASEL, V11, DOI 10.3390/nano11030808
   Alex AT, 2016, DRUG DELIV, V23, P2144, DOI 10.3109/10717544.2014.948643
   Allen KD, 2010, TISSUE ENG PART B-RE, V16, P81, DOI 10.1089/ten.teb.2009.0447
   Azari A, 2022, ADV PHARM BULL, DOI [10.34172/apb.2022.070, DOI 10.34172/APB.2022.070]
   Baek SH, 2020, MOLECULES, V25, DOI 10.3390/molecules25184089
   Banerjee A, 2016, J CONTROL RELEASE, V238, P176, DOI 10.1016/j.jconrel.2016.07.051
   Bello S, 2013, REUMATISMO, V65, P257, DOI 10.4081/reumatismo.2013.721
   Bongartz T, 2006, JAMA-J AM MED ASSOC, V295, P2275, DOI 10.1001/jama.295.19.2275
   Boone NW, 2015, SPRINGERPLUS, V4, DOI 10.1186/s40064-015-1247-5
   Breedveld FC, 2000, ANN RHEUM DIS, V59, P841, DOI 10.1136/ard.59.11.841
   Brown S, 2019, ACTA BIOMATER, V93, P239, DOI 10.1016/j.actbio.2019.03.010
   Burt HM, 2009, EXPERT OPIN DRUG DEL, V6, P17, DOI [10.1517/17425240802647259, 10.1517/17425240802647259 ]
   Alen JC, 2020, REUMATOL CLIN, V16, P324, DOI 10.1016/j.reuma.2018.07.016
   Chavanpatil MD, 2006, J NANOSCI NANOTECHNO, V6, P2651, DOI 10.1166/jnn.2006.443
   CHERWINSKI HM, 1995, J PHARMACOL EXP THER, V275, P1043
   Chou CL, 2008, J CHIN MED ASSOC, V71, P411, DOI 10.1016/S1726-4901(08)70092-3
   Conzone SD, 2002, J BIOMED MATER RES, V60, P260, DOI 10.1002/jbm.10047
   Crofford LJ, 2013, ARTHRITIS RES THER, V15, DOI 10.1186/ar4174
   Crowson CS, 2011, ARTHRITIS RHEUM-US, V63, P633, DOI 10.1002/art.30155
   Danaei M, 2018, PHARMACEUTICS, V10, DOI 10.3390/pharmaceutics10020057
   Dandagi PM, 2009, INDIAN J PHARM SCI, V71, P464, DOI 10.4103/0250-474X.57303
   Dayer JM, 2010, RHEUMATOLOGY, V49, P15, DOI 10.1093/rheumatology/kep329
   Edwards SHR, 2007, J LIPOSOME RES, V17, P249, DOI 10.1080/08982100701557129
   El-Sayyad N.M.E.-M., 2017, B FAC PHARM CAIRO, V55, P53, DOI [10.1016/j.bfopcu.2017.02.001, DOI 10.1016/J.BFOPCU.2017.02.001]
   Firestein GS, 2017, IMMUNITY, V46, P183, DOI 10.1016/j.immuni.2017.02.006
   Garcia-Hernandez MH, 2014, IMMUNOTHERAPY-UK, V6, P623, DOI [10.2217/imt.14.26, 10.2217/IMT.14.26]
   Gerwin N, 2006, ADV DRUG DELIVER REV, V58, P226, DOI 10.1016/j.addr.2006.01.018
   Herrmann ML, 2000, IMMUNOPHARMACOLOGY, V47, P273, DOI 10.1016/S0162-3109(00)00191-0
   Hollander J, 2016, J PHARM SCI-US, V105, P2665, DOI 10.1016/j.xphs.2015.12.012
   Hu XL, 2014, J CONTROL RELEASE, V185, P12, DOI 10.1016/j.jconrel.2014.04.018
   Ingegnoli F, 2020, FRONT MED-LAUSANNE, V7, DOI 10.3389/fmed.2020.589079
   Iriventi P, 2020, DARU, V28, P489, DOI 10.1007/s40199-020-00352-x
   Isaacs JD, 2010, NAT REV IMMUNOL, V10, P605, DOI 10.1038/nri2804
   Kim SR, 2016, DRUG DES DEV THER, V10, P3779, DOI 10.2147/DDDT.S118145
   Larsen C, 2008, J PHARM SCI-US, V97, P4622, DOI 10.1002/jps.21346
   Li W, 2014, REPROD SCI, V21, P939, DOI 10.1177/1933719113519171
   Lippross S, 2011, ARTHRITIS RHEUM-US, V63, P3344, DOI 10.1002/art.30547
   Lwin MN, 2020, RHEUMATOL THER, V7, P457, DOI 10.1007/s40744-020-00217-4
   Ma LL, 2016, ACTA PHARMACOL SIN, V37, P415, DOI 10.1038/aps.2015.157
   Maaz A., 2015, INT J ACAD SCI RES, V3, P1
   Manoukian OS, 2018, ACS BIOMATER SCI ENG, V4, P2181, DOI 10.1021/acsbiomaterials.8b00393
   Manoukian OS, 2018, J APPL POLYM SCI, V135, DOI 10.1002/app.46068
   Mountziaris PM, 2009, METHODS, V47, P134, DOI 10.1016/j.ymeth.2008.09.001
   Murdaca G, 2013, EXPERT OPIN DRUG SAF, V12, P801, DOI 10.1517/14740338.2013.823947
   Nehoff H, 2014, INT J NANOMED, V9, P2539, DOI 10.2147/IJN.S47129
   Newman Robert E., 2009, Inflammation & Allergy Drug Targets, V8, P110
   Osmani RAM, 2016, RSC ADV, V6, P18737, DOI 10.1039/c5ra26218f
   Osmani RAM, 2015, SAUDI PHARM J, V23, P562, DOI 10.1016/j.jsps.2015.02.020
   Rasmussen MK, 2020, NAT COMMUN, V11, DOI 10.1038/s41467-020-15889-3
   Solano AGR, 2013, AAPS PHARMSCITECH, V14, P890, DOI 10.1208/s12249-013-9977-6
   Rubinstein I, 2012, MATURITAS, V73, P68, DOI 10.1016/j.maturitas.2011.11.021
   Rudan I, 2015, J GLOB HEALTH, V5, P132, DOI 10.7189/jogh.05.010409
   Scherer J, 2014, INFLAMMOPHARMACOLOGY, V22, P201, DOI 10.1007/s10787-014-0205-0
   Shaji J., 2013, ASIAN J PHARM CLIN R, V6, P3
   Shinde CG, 2016, RSC ADV, V6, P12913, DOI 10.1039/c5ra22672d
   Smolen JS, 2007, LANCET, V370, P1861, DOI 10.1016/S0140-6736(07)60784-3
   Smolen JS, 2003, NAT REV DRUG DISCOV, V2, P473, DOI 10.1038/nrd1109
   Tanaka T, 2014, CSH PERSPECT BIOL, V6, DOI 10.1101/cshperspect.a016295
   TETTA C, 1990, ANN RHEUM DIS, V49, P665, DOI 10.1136/ard.49.9.665
   Torres-Guzman AM, 2014, ARTHRITIS RES THER, V16, DOI 10.1186/ar4502
   Turk CTS, 2014, AAPS PHARMSCITECH, V15, P161, DOI 10.1208/s12249-013-0048-9
   US FDA, 2010, FDA DRUG SAFETY COMM
   Vega D, 2006, J PHARM SCI-US, V95, P1075, DOI 10.1002/jps.20382
   Xu Q, 2017, EVID-BASED COMPL ALT, V2017, DOI 10.1155/2017/1960517
   Xuan JK, 2018, TOXICOLOGY, V396, P33, DOI 10.1016/j.tox.2018.02.003
   Zielinska A, 2020, MOLECULES, V25, DOI 10.3390/molecules25163731
   Zimecki M, 2018, MOLECULES, V23, DOI 10.3390/molecules23102724
NR 67
TC 0
Z9 0
U1 1
U2 1
PU MDPI
PI BASEL
PA ST ALBAN-ANLAGE 66, CH-4052 BASEL, SWITZERLAND
EI 1999-4923
J9 PHARMACEUTICS
JI Pharmaceutics
PD MAR
PY 2022
VL 14
IS 3
AR 519
DI 10.3390/pharmaceutics14030519
PG 22
WC Pharmacology & Pharmacy
WE Science Citation Index Expanded (SCI-EXPANDED)
SC Pharmacology & Pharmacy
GA 0A9WU
UT WOS:000774296900001
PM 35335895
OA Green Published, gold
DA 2022-04-26
ER

PT J
AU Song, FC
   Yuan, JQ
   Zhu, MD
   Li, Q
   Liu, SH
   Zhang, L
   Zhao, C
AF Song, Fu-Chen
   Yuan, Jia-Qin
   Zhu, Mei-Dong
   Li, Qi
   Liu, Sheng-Hua
   Zhang, Lei
   Zhao, Cheng
TI High glucose represses the proliferation of tendon fibroblasts by
   inhibiting autophagy activation in tendon injury
SO BIOSCIENCE REPORTS
LA English
DT Article
ID MIGRATION; MATRIX
AB Diabetic foot ulcer (DFU) is a kind of common and disabling complication of Diabetes Mellitus (DM). Emerging studies have demonstrated that tendon fibroblasts play a crucial role in remodeling phase of wound healing. However, little is known about the mechanism underlying high glucose (HG)-induced decrease in tendon fibroblasts viability. In the present study, the rat models of DFU were established, and collagen deposition, autophagy activation and cell apoptosis in tendon tissues were assessed using Hematoxylin-Eosin (HE) staining, immunohistochemistry (IHC), and TdT-mediated dUTP Nick-End Labeling (TUNEL) assay, respectively. Tendon fibroblasts were isolated from Achilles tendon of the both limbs, and the effect of HG on autophagy activation in tendon fibroblasts was assessed using Western blot analysis, Cell Counting Kit-8 (CCK-8) assay, and flow cytometry. We found that cell apoptosis was increased significantly and autophagy activation was decreased in foot tendon tissues of DFU rats compared with normal tissues. The role of HG in regulating tendon fibroblasts viability was then investigated in vitro, and data showed that HG repressed cell viability and increased cell apoptosis. Furthermore, HG treatment reduced LC3-II expression and increased p62 expression, indicating that HG repressed autophagy activation of tendon fibroblasts. The autophagy activator rapamycin reversed the effect. More importantly, rapamycin alleviated the suppressive role of HG in tendon fibroblasts viability. Taken together, our data demonstrate that HG represses tendon fibroblasts proliferation by inhibiting autophagy activation in tendon injury.
C1 [Song, Fu-Chen; Yuan, Jia-Qin; Zhu, Mei-Dong; Zhang, Lei] Shanghai Univ Tradit Chinese Med, Yueyang Hosp Integrated Tradit Chinese & Western, Dept Vasc Surg, Shanghai, Peoples R China.
   [Li, Qi; Liu, Sheng-Hua] Shanghai Univ Tradit Chinese Med, Yueyang Clin Med Coll, Shanghai, Peoples R China.
   [Zhao, Cheng] Shanghai Univ Tradit Chinese Med, Shanghai TCM Integrated Hosp, Dept Vasc Dis, Shanghai, Peoples R China.
RP Zhang, L (通讯作者)，Shanghai Univ Tradit Chinese Med, Yueyang Hosp Integrated Tradit Chinese & Western, Dept Vasc Surg, Shanghai, Peoples R China.; Zhao, C (通讯作者)，Shanghai Univ Tradit Chinese Med, Shanghai TCM Integrated Hosp, Dept Vasc Dis, Shanghai, Peoples R China.
EM zhanglei@shutcm.edu.cn; chengzhao_79@163.com
OI Zhang, Lei/0000-0001-5657-3455
FU Shanghai Three-Year Action Plan Project for Further Accelerating the
   Development of Traditional Chinese Medicine [ZY (2018-2020) -CCCX-4005]
FX This work was supported by the Shanghai Three-Year Action Plan Project
   for Further Accelerating the Development of Traditional Chinese Medicine
   [grant number ZY (2018-2020) -CCCX-4005] .
CR AbouIssa A, 2015, WOUNDS, V27, P313
   Ackermann PW, 2016, ADV EXP MED BIOL, V920, P35, DOI 10.1007/978-3-319-33943-6_4
   Berry DL, 2008, AUTOPHAGY, V4, P359, DOI 10.4161/auto.5575
   Bohm S, 2014, J EXP BIOL, V217, P4010, DOI 10.1242/jeb.112268
   Burner T, 2012, CONNECT TISSUE RES, V53, P535, DOI 10.3109/03008207.2012.710670
   Chen L, 2020, DIABETOLOGIA, V63, P1718, DOI 10.1007/s00125-020-05199-0
   Del Buono A, 2011, INT J IMMUNOPATH PH, V24, P45, DOI 10.1177/03946320110241S209
   Gao CL, 2019, MEDIAT INFLAMM, V2019, DOI 10.1155/2019/6207563
   Guo YY, 2019, DERMATOLOGY, V235, P380, DOI 10.1159/000500470
   Hoshino A, 2014, P NATL ACAD SCI USA, V111, P3116, DOI 10.1073/pnas.1318951111
   Jamil S, 2017, MED SCI SPORT EXER, V49, P1769, DOI 10.1249/MSS.0000000000001294
   Jung HS, 2008, CELL METAB, V8, P318, DOI 10.1016/j.cmet.2008.08.013
   Kim YC, 2015, J CLIN INVEST, V125, P25, DOI 10.1172/JCI73939
   Kjaer M, 2006, J ANAT, V208, P445, DOI 10.1111/j.1469-7580.2006.00549.x
   Lee JM, 2019, J APPL PHYSIOL, V126, P832, DOI 10.1152/japplphysiol.00430.2018
   Li B, 2020, MOL THER-NUCL ACIDS, V19, P814, DOI 10.1016/j.omtn.2019.11.034
   Li LF, 2019, FRONT PHYSIOL, V10, DOI 10.3389/fphys.2019.00024
   Magliano DJ, 2019, BMJ-BRIT MED J, V366, DOI 10.1136/bmj.l5003
   Metelko Z., 2013, Acta Medica Croatica, V67, P35
   Mishra SC, 2017, BMJ-BRIT MED J, V359, DOI 10.1136/bmj.j5064
   Moura J, 2013, ARCH DERMATOL RES, V305, P557, DOI 10.1007/s00403-013-1381-2
   Mousavizadeh R, 2014, PLOS ONE, V9, DOI 10.1371/journal.pone.0097356
   Oliver T.I., 2020, DIABETIC FOOT ULCER
   Sakamoto K, 2009, J PHYSIOL-LONDON, V587, P5345, DOI 10.1113/jphysiol.2009.172080
   Sardone F, 2016, MATRIX BIOL, V55, P90, DOI 10.1016/j.matbio.2016.02.012
   Stolarczyk A, 2018, CLIN EXP PHARMACOL P, V45, P619, DOI 10.1111/1440-1681.12939
   Zeng TT, 2019, CLIN SCI, V133, DOI 10.1042/CS20190008
NR 27
TC 0
Z9 0
U1 0
U2 1
PU PORTLAND PRESS LTD
PI LONDON
PA 1ST FLR, 10 QUEEN STREET PLACE, LONDON, ENGLAND
SN 0144-8463
EI 1573-4935
J9 BIOSCIENCE REP
JI Biosci. Rep.
PD MAR
PY 2022
VL 42
IS 3
AR BSR20210640
DI 10.1042/BSR20210640
PG 9
WC Biochemistry & Molecular Biology; Cell Biology
WE Science Citation Index Expanded (SCI-EXPANDED)
SC Biochemistry & Molecular Biology; Cell Biology
GA ZZ6MS
UT WOS:000773381100001
PM 34398191
OA Green Published, gold
DA 2022-04-26
ER

PT J
AU Zhao, HY
   Ji, TD
   Sun, TZ
   Liu, HL
   Liu, YD
   Chen, DF
   Wang, Y
   Tan, YZ
   Zeng, J
   Qiu, HX
   Gu, Y
AF Zhao, Hongyou
   Ji, Tengda
   Sun, Tianzhen
   Liu, Haolin
   Liu, Yidi
   Chen, Defu
   Wang, Ying
   Tan, Yizhou
   Zeng, Jing
   Qiu, Haixia
   Gu, Ying
TI Comparative study on Photobiomodulation between 630 nm and 810 nm LED in
   diabetic wound healing both in vitro and in vivo
SO JOURNAL OF INNOVATIVE OPTICAL HEALTH SCIENCES
LA English
DT Article
DE Photobiomodulation (PBM); light-emitting diode (LED); wound healing;
   diabetic ulcers
ID BIPHASIC DOSE-RESPONSE; LASER; MECHANISMS; IRRADIANCE; NEUROPATHY;
   THERAPY; OXIDASE
AB Photobiomodulation (PBM) promoting wound healing has been demonstrated by many studies. Currently, 630 nm and 810 nm light-emitting diodes (LEDs), as light sources, are frequently used in the treatment of diabetic foot ulcers (DFUs) in clinics. However, the dose-effect relationship of LED-mediated PBM is not fully understood. Furthermore, among the 630 nm and 810 nm LEDs, which one gets a better effect on accelerating the wound healing of diabetic ulcers is not clear. The aim of this study is to evaluate and compare the effects of 630 nm and 810 nm LED-mediated PBM in wound healing both in vitro and in vivo. Our results showed that both 630 nm and 810 nm LED irradiation significantly promoted the proliferation of mouse fibroblast cells (L929) at different light irradiances (1, 5, and 10 mW/cm(2)). The cell proliferation rate increased with the extension of irradiation time (100, 200, and 500 s), but it decreased when the irradiation time was over 500 s. Both 630 nm and 810 nm LED irradiation (5 mW/cm(2)) significantly improved the migration capability of L929 cells. No difference between 630 nm and 810 nm LED-mediated PBM in promoting cell proliferation and migration was detected. In vivo results presented that both 630 nm and 810 nm LED irradiation promoted the wound healing and the expression of the vascular endothelial growth factor (VEGF) and transforming growth factor (TGF) in the wounded skin of type 2 diabetic mice. Overall, these results suggested that LED-mediated PBM promotes wound healing of diabetic mice through promoting fibroblast cell proliferation, migration, and the expression of growth factors in the wounded skin. LEDs (630 nm and 810 nm) have a similar outcome in promoting wound healing of type 2 diabetic mice.
C1 [Ji, Tengda; Liu, Haolin; Liu, Yidi; Wang, Ying; Tan, Yizhou; Zeng, Jing; Qiu, Haixia; Gu, Ying] Chinese Peoples Liberat Army Gen Hosp, Med Ctr 1, Dept Laser Med, Beijing 100853, Peoples R China.
   [Zhao, Hongyou; Sun, Tianzhen; Chen, Defu; Gu, Ying] Beijing Inst Technol, Inst Engn Med, Beijing 100081, Peoples R China.
   [Gu, Ying] Chinese Acad Med Sci, Precis Laser Med Diag & Treatment Innovat Unit, Beijing 100000, Peoples R China.
   [Liu, Yidi] Med Sch Chinese PLA, Beijing 100853, Peoples R China.
RP Qiu, HX; Gu, Y (通讯作者)，Chinese Peoples Liberat Army Gen Hosp, Med Ctr 1, Dept Laser Med, Beijing 100853, Peoples R China.; Gu, Y (通讯作者)，Beijing Inst Technol, Inst Engn Med, Beijing 100081, Peoples R China.; Gu, Y (通讯作者)，Chinese Acad Med Sci, Precis Laser Med Diag & Treatment Innovat Unit, Beijing 100000, Peoples R China.
EM qiuhxref@126.com; guyinglaser301@163.com
FU National Key R&D Program of China [2017YFB0403804]; CAMS Innovation Fund
   for Medical Sciences (CIFMS) [2019-I2M-5-061]; Open Project Program of
   Wuhan National Laboratory for Optoelectronics [1870037222101]; Beijing
   Institute of Technology Research Fund Program for Young Scholars
   [1870012222103]
FX This work was supported by the National Key R&D Program of China
   (2017YFB0403804), CAMS Innovation Fund for Medical Sciences (CIFMS)
   (2019-I2M-5-061), The Open Project Program of Wuhan National Laboratory
   for Optoelectronics (1870037222101), and Beijing Institute of Technology
   Research Fund Program for Young Scholars (1870012222103).
CR Akita S, 2019, INT J MOL SCI, V20, DOI 10.3390/ijms20246328
   Al-Watban FAH, 2006, PHOTOMED LASER SURG, V24, P10, DOI 10.1089/pho.2006.24.10
   Almeida-Lopes L, 2001, LASER SURG MED, V29, P179, DOI 10.1002/lsm.1107
   Antunes F, 2004, P NATL ACAD SCI USA, V101, P16774, DOI 10.1073/pnas.0405368101
   Barolet D, 2008, SEMIN CUTAN MED SURG, V27, P227, DOI 10.1016/j.sder.2008.08.003
   Boulton AJM, 2004, NEW ENGL J MED, V351, P48, DOI 10.1056/NEJMcp032966
   Brem H, 2007, J CLIN INVEST, V117, P1219, DOI 10.1172/JCI32169
   de Sousa APC, 2013, LASER MED SCI, V28, P981, DOI 10.1007/s10103-012-1187-z
   de Freitas LF, 2016, IEEE J SEL TOP QUANT, V22, DOI 10.1109/JSTQE.2016.2561201
   Farias VX, 2011, DIABETES OBES METAB, V13, P243, DOI 10.1111/j.1463-1326.2010.01344.x
   Frangez I, 2017, LASER MED SCI, V32, P887, DOI 10.1007/s10103-017-2189-7
   Hamblin MR, 2016, J BIOPHOTONICS, V9, P1122, DOI 10.1002/jbio.201670113
   Heiskanen V, 2018, PHOTOCH PHOTOBIO SCI, V17, P1003, DOI [10.1039/c8pp00176f, 10.1039/c8pp90049c]
   Huang YY, 2011, DOSE-RESPONSE, V9, P602, DOI 10.2203/dose-response.11-009.Hamblin
   Huang YY, 2009, DOSE-RESPONSE, V7, P358, DOI 10.2203/dose-response.09-027.Hamblin
   Karu T, 1999, J PHOTOCH PHOTOBIO B, V49, P1, DOI 10.1016/S1011-1344(98)00219-X
   Karu TI, 2005, PHOTOMED LASER SURG, V23, P355, DOI 10.1089/pho.2005.23.355
   KARU TI, 1995, DOKL AKAD NAUK+, V342, P693
   Kaviani A, 2011, PHOTOMED LASER SURG, V29, P109, DOI 10.1089/pho.2009.2680
   Kuffler DP, 2016, REGEN MED, V11, P107, DOI 10.2217/rme.15.82
   Kwabi-Addo B, 2004, ENDOCR-RELAT CANCER, V11, P709, DOI 10.1677/erc.1.00535
   Lau PS, 2015, J COSMET LASER THER, V17, P86, DOI 10.3109/14764172.2014.968587
   Li B, 2011, J TISSUE VIABILITY, V20, P108, DOI 10.1016/j.jtv.2009.11.004
   Li DY, 2020, J BIOPHOTONICS, V13, DOI 10.1002/jbio.202000142
   Liu F, 2010, DIABETES-METAB RES, V26, P481, DOI 10.1002/dmrr.1107
   McDaniel DH, 2010, LASER SURG MED, V42, P540, DOI 10.1002/lsm.20947
   Mikhalchik E. V, 2018, Biomeditsinskaya Khimiya, V64, P433, DOI 10.18097/PBMC20186405433
   MORI A, 1985, BIOMATERIALS, V6, P325, DOI 10.1016/0142-9612(85)90088-2
   NEMETH AJ, 1993, DERMATOL CLIN, V11, P783, DOI 10.1016/S0733-8635(18)30231-6
   Saeedi P, 2019, DIABETES RES CLIN PR, V157, DOI 10.1016/j.diabres.2019.107843
   Silveira PCL, 2016, INFLAMMATION, V39, P1395, DOI 10.1007/s10753-016-0371-x
   Singer AJ, 1999, NEW ENGL J MED, V341, P738, DOI 10.1056/NEJM199909023411006
   Solmaz H, 2017, LASER MED SCI, V32, P903, DOI 10.1007/s10103-017-2191-0
   Sorg H, 2017, EUR SURG RES, V58, P81, DOI 10.1159/000454919
   Turner N, 2010, NAT REV CANCER, V10, P116, DOI 10.1038/nrc2780
   Whelan HT, 2001, J CLIN LASER MED SUR, V19, P305, DOI 10.1089/104454701753342758
   Zein R, 2018, J BIOMED OPT, V23, DOI 10.1117/1.JBO.23.12.120901
   Zhang PZ, 2017, ANN MED, V49, P106, DOI 10.1080/07853890.2016.1231932
NR 38
TC 0
Z9 0
U1 0
U2 0
PU WORLD SCIENTIFIC PUBL CO PTE LTD
PI SINGAPORE
PA 5 TOH TUCK LINK, SINGAPORE 596224, SINGAPORE
SN 1793-5458
EI 1793-7205
J9 J INNOV OPT HEAL SCI
JI J. Innov. Opt. Health Sci.
PD MAR
PY 2022
VL 15
IS 02
AR 2250010
DI 10.1142/S1793545822500109
PG 10
WC Optics; Radiology, Nuclear Medicine & Medical Imaging
WE Science Citation Index Expanded (SCI-EXPANDED)
SC Optics; Radiology, Nuclear Medicine & Medical Imaging
GA ZO9KK
UT WOS:000766045800009
OA gold
DA 2022-04-26
ER

PT J
AU Zhao, SY
   Grieshaber-Bouyer, R
   Rao, DA
   Kolb, P
   Chen, HZ
   Andreeva, I
   Tretter, T
   Lorenz, HM
   Watzl, C
   Wabnitz, G
   Tykocinski, LO
   Merkt, W
AF Zhao, Shuyang
   Grieshaber-Bouyer, Ricardo
   Rao, Deepak A.
   Kolb, Philipp
   Chen, Haizhang
   Andreeva, Ivana
   Tretter, Theresa
   Lorenz, Hanns-Martin
   Watzl, Carsten
   Wabnitz, Guido
   Tykocinski, Lars-Oliver
   Merkt, Wolfgang
TI Effect of JAK Inhibition on the Induction of Proinflammatory
   HLA-DR+CD90+Rheumatoid Arthritis Synovial Fibroblasts by
   Interferon-gamma
SO ARTHRITIS & RHEUMATOLOGY
LA English
DT Article
ID NATURAL-KILLER-CELLS; RHEUMATOID-ARTHRITIS; T-CELLS; NK CELLS;
   ACTIVATION; SUBSET; MHC
AB Objective Findings from recent transcriptome analyses of the synovium of patients with rheumatoid arthritis (RA) have revealed that 15-fold expanded HLA-DR+CD90+ synovial fibroblasts potentially act as key mediators of inflammation. The reasons for the expansion of HLA-DR+CD90+ synovial fibroblasts are unclear, but genetic signatures indicate that interferon-gamma (IFN gamma) plays a central role in the generation of this fibroblast subset. The present study was undertaken to investigate the generation, function and therapeutically intended blockage of HLA-DR+CD90+ synovial fibroblasts. Methods We combined functional assays using primary human materials and focused bioinformatic analyses of mass cytometry and transcriptomics patient data sets. Results We detected enriched and activated Fc gamma receptor type IIIa-positive (CD16+) NK cells in the synovial tissue from patients with active RA. Soluble immune complexes were recognized by CD16 in a newly described reporter cell model, a mechanism that could be contributing to the activation of natural killer (NK) cells in RA. In vitro, NK cell-derived IFN gamma induced HLA-DR on CD90+ synovial fibroblasts, leading to an inflammatory, cytokine-secreting HLA-DR+CD90+ phenotype. HLA-DR+CD90+ synovial fibroblasts consecutively activated CD4+ T cells upon receptor crosslinking via superantigens. HLA-DR+CD90+ synovial fibroblasts also activated CD4+ T cells in the absence of superantigens, an effect that was initiated by NK cell-derived IFN gamma and that was 4 times stronger in patients with RA compared to patients with osteoarthritis. Finally, JAK inhibition in synovial fibroblasts prevented HLA-DR induction and blocked proinflammatory signals to T cells. Conclusion The HLA-DR+CD90+ phenotype represents an activation state of synovial fibroblasts during the process of inflammation in RA that can be induced by IFN gamma, likely generated from infiltrating leukocytes such as activated NK cells. The induction of these proinflammatory, interleukin-6-producing, and likely antigen-presenting synovial fibroblasts can be targeted by JAK inhibition.
C1 [Zhao, Shuyang; Grieshaber-Bouyer, Ricardo; Andreeva, Ivana; Tretter, Theresa; Lorenz, Hanns-Martin; Wabnitz, Guido; Tykocinski, Lars-Oliver; Merkt, Wolfgang] Univ Hosp Heidelberg, Heidelberg, Germany.
   [Grieshaber-Bouyer, Ricardo; Rao, Deepak A.] Brigham & Womens Hosp, 75 Francis St, Boston, MA 02115 USA.
   [Grieshaber-Bouyer, Ricardo; Rao, Deepak A.; Merkt, Wolfgang] Harvard Med Sch, Boston, MA 02115 USA.
   [Kolb, Philipp; Chen, Haizhang] Univ Med Ctr, Freiburg, Germany.
   [Kolb, Philipp; Chen, Haizhang] Albert Ludwigs Univ Freiburg, Freiburg, Germany.
   [Watzl, Carsten] Tech Univ Dortmund, Leibniz Res Ctr Working Environm & Human Factors, Dortmund, Germany.
   [Merkt, Wolfgang] Massachusetts Gen Hosp, Boston, MA 02114 USA.
RP Merkt, W (通讯作者)，Med Klin V, Neuenheimer Feld 410, D-69120 Heidelberg, Germany.
EM wolfgang.merkt@med.uni-heidelberg.de
RI Grieshaber-Bouyer, Dr. Ricardo/R-7512-2016
OI Grieshaber-Bouyer, Dr. Ricardo/0000-0002-2873-5135
FU medical faculty of the University of Heidelberg; Eva Luise and Horst
   Kohler Foundation; German Society for Rheumatology; Roche Pharma AGRoche
   Holding; Third Affiliated Hospital of Nantong University; National
   Institute of Arthritis and Musculoskeletal and Skin Diseases, NIHUnited
   States Department of Health & Human ServicesNational Institutes of
   Health (NIH) - USANIH National Institute of Arthritis & Musculoskeletal
   & Skin Diseases (NIAMS) [K08-AR-072791]; EQUIP-Funding for Medical
   Scientists, Faculty of Medicine, University of Freiburg; Deutsche
   ForschungsgemeinschaftGerman Research Foundation (DFG) [DFG FOR2830 HE
   2526/9-1]; NaFoUniMedCovid19 [FKZ: 01KX2021-COVIM]; Joint Biology
   Consortium - National Institute of Arthritis and Musculoskeletal and
   Skin Diseases, NIH [P30-AR-070253]
FX Supported by the medical faculty of the University of Heidelberg (grant
   awarded to Dr. Merkt and to Dr. Grieshaber-Bouyer), Eva Luise and Horst
   Kohler Foundation (grant awarded to Dr. Merkt), German Society for
   Rheumatology (grant awarded to Dr. Grieshaber-Bouyer), Roche Pharma AG
   (unrestricted grant awarded to Dr. Merkt), Third Affiliated Hospital of
   Nantong University (grant awarded to Ms. Zhao), National Institute of
   Arthritis and Musculoskeletal and Skin Diseases, NIH (grant
   K08-AR-072791 awarded to Dr. Rao), EQUIP-Funding for Medical Scientists,
   Faculty of Medicine, University of Freiburg (grant awarded to Dr. Kolb),
   Deutsche Forschungsgemeinschaft (grant DFG FOR2830 HE 2526/9-1 awarded
   to Dr. Kolb), NaFoUniMedCovid19 (grant FKZ: 01KX2021-COVIM awarded to
   Dr. Kolb), and the Joint Biology Consortium, funded by the National
   Institute of Arthritis and Musculoskeletal and Skin Diseases, NIH (grant
   P30-AR-070253).
CR Alspach E, 2019, CSH PERSPECT BIOL, V11, DOI 10.1101/cshperspect.a028480
   Arend WP, 2012, NAT REV RHEUMATOL, V8, P573, DOI 10.1038/nrrheum.2012.134
   Bartok B, 2010, IMMUNOL REV, V233, P233, DOI 10.1111/j.0105-2896.2009.00859.x
   BOMBARA MP, 1993, J LEUKOCYTE BIOL, V54, P399, DOI 10.1002/jlb.54.5.399
   Bottini N, 2013, NAT REV RHEUMATOL, V9, P24, DOI 10.1038/nrrheum.2012.190
   Bryceson YT, 2006, BLOOD, V107, P159, DOI 10.1182/blood-2005-04-1351
   Campbell AR, 2015, BMC MED GENOMICS, V8, DOI 10.1186/s12920-015-0142-9
   Carmona-Rivera C, 2017, SCI IMMUNOL, V2, DOI 10.1126/sciimmunol.aag3358
   Chen HZ, 2022, EMBO MOL MED, V14, DOI 10.15252/emmm.202114182
   Chu CQ, 2020, NEW ENGL J MED, V383, P1679, DOI 10.1056/NEJMcibr2024718
   Corrales-Aguilar E, 2013, J IMMUNOL METHODS, V387, P21, DOI 10.1016/j.jim.2012.09.006
   Croft AP, 2019, NATURE, V570, P246, DOI 10.1038/s41586-019-1263-7
   Dalbeth N, 2004, J IMMUNOL, V173, P6418, DOI 10.4049/jimmunol.173.10.6418
   Dalbeth N, 2002, ARTHRITIS RHEUM, V46, P1763, DOI 10.1002/art.10410
   Duraes FV, 2013, TISSUE ANTIGENS, V82, P1, DOI 10.1111/tan.12136
   HAYNES BF, 1988, ARTHRITIS RHEUM, V31, P947, DOI 10.1002/art.1780310802
   Imai C, 2005, BLOOD, V106, P376, DOI 10.1182/blood-2004-12-4797
   Kambayashi T, 2014, NAT REV IMMUNOL, V14, P719, DOI 10.1038/nri3754
   Karonitsch T, 2018, RHEUMATOLOGY, V57, P572, DOI 10.1093/rheumatology/kex426
   Kato M, 2020, IMMUNOL MED, V43, P72, DOI 10.1080/25785826.2020.1751908
   Lee YH, 2015, CLIN EXP RHEUMATOL, V33, P647
   McInnes IB, 2011, NEW ENGL J MED, V365, P2205, DOI 10.1056/NEJMra1004965
   Morgan AW, 2006, ARTHRITIS RES THER, V8, DOI 10.1186/ar1847
   Nielen MMJ, 2004, ARTHRITIS RHEUM-US, V50, P380, DOI 10.1002/art.20018
   Okada Y, 2014, NATURE, V506, P376, DOI 10.1038/nature12873
   Orange DE, 2018, ARTHRITIS RHEUMATOL, V70, P690, DOI 10.1002/art.40428
   Pfeifle R, 2017, NAT IMMUNOL, V18, P104, DOI 10.1038/ni.3579
   Prager I, 2019, J EXP MED, V216, P2113, DOI 10.1084/jem.20181454
   Pridgeon C, 2003, RHEUMATOLOGY, V42, P870, DOI 10.1093/rheumatology/keg240
   Rao DA, 2017, NATURE, V542, P110, DOI 10.1038/nature20810
   Raychaudhuri S, 2012, NAT GENET, V44, P291, DOI 10.1038/ng.1076
   Schett G, 2018, RHEUMATOLOGY, V57, P43, DOI 10.1093/rheumatology/kex513
   Stephenson W, 2018, NAT COMMUN, V9, DOI 10.1038/s41467-017-02659-x
   Sugawara E, 2020, AUTOPHAGY, V16, P946, DOI 10.1080/15548627.2019.1664144
   Tran CN, 2007, ARTHRITIS RHEUM, V56, P1497, DOI 10.1002/art.22573
   Tykocinski LO, 2017, J IMMUNOL, V198, P3109, DOI 10.4049/jimmunol.1600600
   Urlaub D, 2019, ARTHRITIS RES THER, V21, DOI 10.1186/s13075-019-2054-0
   Vivier E, 2008, NAT IMMUNOL, V9, P503, DOI 10.1038/ni1582
   Wei KV, 2020, NATURE, V582, P259, DOI 10.1038/s41586-020-2222-z
   Yamin R, 2019, SCI REP-UK, V9, DOI 10.1038/s41598-018-37448-z
   Yoshitomi H, 2019, FRONT IMMUNOL, V10, DOI 10.3389/fimmu.2019.01395
   Zhang F, 2019, NAT IMMUNOL, V20, P928, DOI 10.1038/s41590-019-0378-1
NR 42
TC 5
Z9 5
U1 2
U2 3
PU WILEY
PI HOBOKEN
PA 111 RIVER ST, HOBOKEN 07030-5774, NJ USA
SN 2326-5191
EI 2326-5205
J9 ARTHRITIS RHEUMATOL
JI Arthritis Rheumatol.
PD MAR
PY 2022
VL 74
IS 3
BP 441
EP 452
DI 10.1002/art.41958
PG 12
WC Rheumatology
WE Science Citation Index Expanded (SCI-EXPANDED)
SC Rheumatology
GA ZG3UR
UT WOS:000760184900015
PM 34435471
OA hybrid
DA 2022-04-26
ER

PT J
AU Deveci, E
AF Deveci, Ebru
TI LC-ESI-MS/MS-based phytochemicals and cytotoxic, antioxidant, and enzyme
   inhibitory activities of Scorzonera mollis subsp. szowitzii: A new
   reserve of bioactive compounds
SO JOURNAL OF FOOD PROCESSING AND PRESERVATION
LA English
DT Article
ID IN-VITRO; NATURAL-PRODUCTS; EXTRACTS; CANCER; PREVENTION; DOCKING;
   AERIAL; ACID
AB Scorzonera L. species are important species used in folk medicine against as hypertension, arteriosclerosis, diabetes, kidney diseases, and rheumatism. In this study, phytochemical compounds, cytotoxic (against DLD-1 (colorectal cancer) and CCD-18Co (human colon fibroblast cell line)), antioxidant and enzyme inhibitory (against cholinesterases, tyrosinase, urease, alpha-amylase, and alpha-glucosidase) activities of various extracts of Scorzonera mollis subsp. szowitzii were investigated. LC-ESI-MS/MS analysis led to screen 56 phytochemical compounds with predominance of chlorogenic acid in acetone (0.118 +/- 0.010 mu g/mg) and methanol (34.105 +/- 0.012 mu g/mg) extracts and gallic acid (0.153 +/- 0.008 mu g/mg) in water extract. The methanol extract showed superior cytotoxic activity on DLD-1 with IC50 value of 19.46 +/- 0.36 mu g/ml. The highest antioxidant activity was recorded in methanol extract in beta-carotene linoleic, DPPH center dot, ABTS(center dot+), CUPRAC, and phosphomolybdenum assays with IC50 values of 16.23 +/- 0.98, 68.55 +/- 0.24, 40.32 +/- 0.27, 241.66 +/- 0.01, and 95.65 +/- 0.78 mu g/ml, respectively. All extracts exhibited varying degrees of enzyme inhibitory activity, while hexane extract (89.18 +/- 0.84%) showed a degree of urease inhibitory activity to exceed the standard (78.93 +/- 0.18%). Novelty impact statement Since the side effects of synthetic origin drugs have reached levels that cannot be ignored, the interest in scientific studies on plants and their bioactive properties has deepened. In this study, it was planned to investigate the phytochemical profile and bioactive properties of S. mollis subsp. szowitzii, a member of Scorzonera genus used as food and drugs in traditional medicine. In addition to being the first to point out the potential of S. mollis subsp. szowitzii as a natural food additive, this study proved its medicinal importance by uncovering bioactive compounds and properties.
C1 [Deveci, Ebru] Konya Tech Univ, Tech Sci Vocat Sch, Chem & Chem Proc Technol Dept, TR-42250 Konya, Turkey.
RP Deveci, E (通讯作者)，Konya Tech Univ, Tech Sci Vocat Sch, Chem & Chem Proc Technol Dept, TR-42250 Konya, Turkey.
EM edeveci@ktun.edu.tr
CR Abbas-Mohammadi M, 2018, J PHARMACEUT BIOMED, V158, P471, DOI 10.1016/j.jpba.2018.06.026
   Acet T, 2021, PLANT BIOSYST, DOI 10.1080/11263504.2021.1894257
   Acikara OB, 2016, MOLECULES, V21, DOI 10.3390/molecules21010043
   Aiello P, 2019, OXID MED CELL LONGEV, V2019, DOI 10.1155/2019/2075614
   Ak G, 2020, S AFR J BOT, V133, P212, DOI 10.1016/j.sajb.2020.08.003
   Akkol EK, 2012, J ETHNOPHARMACOL, V140, P261, DOI 10.1016/j.jep.2012.01.015
   Amtul Z, 2002, CURR MED CHEM, V9, P1323, DOI 10.2174/0929867023369853
   Bahadir-Acikara O, 2018, MOLECULES, V23, DOI 10.3390/molecules23071813
   Balbaa M., 2012, BIOCH PHYSL, V1, P103, DOI [10.4172/2168-9652.1000103, DOI 10.4172/2168-9652.1000103]
   Basri DF, 2016, BMC COMPLEM ALTERN M, V16, DOI 10.1186/s12906-016-1015-2
   Bishayee A, 2016, SEMIN CANCER BIOL, V40-41, P1, DOI 10.1016/j.semcancer.2016.08.006
   Buldak RJ, 2018, MOLECULES, V23, DOI 10.3390/molecules23123309
   Cayan F, 2019, INT J MED MUSHROOMS, V21, P1075, DOI 10.1615/IntJMedMushrooms.2019032893
   Coskuncelebi K, 2015, TURK J BOT, V39, P76, DOI 10.3906/bot-1401-10
   Dall'Acqua S, 2020, FOOD RES INT, V137, DOI 10.1016/j.foodres.2020.109371
   Dall'Acqua S, 2020, IND CROP PROD, V154, DOI 10.1016/j.indcrop.2020.112751
   de Carvalho JTD, 2019, OXID MED CELL LONGEV, V2019, DOI 10.1155/2019/3685264
   Deveci E, 2021, S AFR J BOT, V137, P19, DOI 10.1016/j.sajb.2020.09.039
   Deveci E, 2019, J FOOD BIOCHEM, V43, DOI 10.1111/jfbc.13078
   dos Santos TC, 2018, FRONT PHARMACOL, V9, DOI 10.3389/fphar.2018.01192
   El-Garawani IM, 2019, FOOD CHEM TOXICOL, V127, P110, DOI 10.1016/j.fct.2019.03.003
   Erden Yavuz, 2015, Proceedings of the Indian National Science Academy Part B Biological Sciences, V85, P319, DOI 10.1007/s40011-013-0240-4
   Etxeberria U, 2012, EXPERT OPIN THER TAR, V16, P269, DOI 10.1517/14728222.2012.664134
   Granato D, 2018, FOOD CHEM, V264, P471, DOI 10.1016/j.foodchem.2018.04.012
   Granica S, 2015, FOOD CHEM, V173, P321, DOI 10.1016/j.foodchem.2014.10.006
   Hemeryck LY, 2016, TOXICOL RES-UK, V5, P1346, DOI [10.1039/c6tx00079g, 10.1039/C6TX00079G]
   Huang WY, 2010, NUTR CANCER, V62, P1, DOI 10.1080/01635580903191585
   Karakurt S, 2016, ANTI-CANCER AGENT ME, V16, P781, DOI 10.2174/1871520616666151111115809
   Kaur C, 2001, INT J FOOD SCI TECH, V36, P703, DOI 10.1046/j.1365-2621.2001.00513.x
   Kaur H., 2015, Journal of Chemical and Pharmaceutical Research, V7, P701
   Keser S, 2021, J FOOD PROCESS PRES, V45, DOI 10.1111/jfpp.15971
   Lendzion K, 2021, INT J MOL SCI, V22, DOI 10.3390/ijms22105128
   Muhammad N, 2014, MOLECULES, V19, P16770, DOI 10.3390/molecules191016770
   Newman DJ, 2016, J NAT PROD, V79, P629, DOI 10.1021/acs.jnatprod.5b01055
   Nguyen NH, 2020, MOLECULES, V25, DOI 10.3390/molecules25122912
   Ouertani A., 2019, ADV TISSUE ENG REGEN, V5, P85, DOI [DOI 10.15406/ATROA.2019.05.00104, 10.15406/atroa.2019.05.00104]
   Park YK, 1997, ARQ BIOL TECNOL, V40, P97
   Pasayeva L, 2021, PLANT BIOSYST, V155, P1178, DOI 10.1080/11263504.2020.1829736
   Patel S, 2012, 3 BIOTECH, V2, P1, DOI 10.1007/s13205-011-0036-2
   Prieto P, 1999, ANAL BIOCHEM, V269, P337, DOI 10.1006/abio.1999.4019
   Sahin H, 2020, NAT PROD RES, V34, P621, DOI 10.1080/14786419.2018.1493585
   Sato Y, 2011, INT J PHARMACEUT, V403, P136, DOI 10.1016/j.ijpharm.2010.09.035
   SLINKARD K, 1977, AM J ENOL VITICULT, V28, P49
   Tao J, 2018, J FUNCT FOODS, V42, P95, DOI 10.1016/j.jff.2017.12.064
   Unlu HO, 2017, FRESEN ENVIRON BULL, V26, P6841
   Uysal A, 2016, MARMARA PHARM J, V20, P232, DOI 10.12991/mpj.20162094922
   Wu MS, 2019, J CELL MOL MED, V23, P5692, DOI 10.1111/jcmm.14482
   Xiao JB, 2019, CRIT REV FOOD SCI, V59, P827, DOI 10.1080/10408398.2019.1601848
   Yirtici U, 2022, S AFR J BOT, V144, P58, DOI 10.1016/j.sajb.2021.08.043
   Zolghadri S, 2019, J ENZYM INHIB MED CH, V34, P279, DOI 10.1080/14756366.2018.1545767
NR 50
TC 0
Z9 0
U1 1
U2 1
PU WILEY
PI HOBOKEN
PA 111 RIVER ST, HOBOKEN 07030-5774, NJ USA
SN 0145-8892
EI 1745-4549
J9 J FOOD PROCESS PRES
JI J. Food Process Preserv.
PD APR
PY 2022
VL 46
IS 4
DI 10.1111/jfpp.16478
EA FEB 2022
PG 14
WC Food Science & Technology
WE Science Citation Index Expanded (SCI-EXPANDED)
SC Food Science & Technology
GA 0K9ED
UT WOS:000762104200001
DA 2022-04-26
ER

PT J
AU Dong, XJ
   Zhang, Q
   Zeng, FJ
   Cai, MX
   Ding, D
AF Dong, Xiaojun
   Zhang, Qi
   Zeng, Fujia
   Cai, Mingxing
   Ding, Dou
TI The protective effect of gentisic acid on rheumatoid arthritis via the
   RAF/ERK signaling pathway
SO JOURNAL OF ORTHOPAEDIC SURGERY AND RESEARCH
LA English
DT Article
DE Rheumatoid arthritis; Gentisic acid; FLS; RAF; ERK1; 2
ID FIBROBLAST-LIKE SYNOVIOCYTES; LEUCOCARPA-VAR.-YUNNANENSIS; SUPPRESSES;
   EXPRESSION
AB Background RAF and ERK pathways are known to be activated in human rheumatoid arthritis (RA) fibroblast-like synoviocytes (FLS), which play an important role in the pathogenesis and destruction of RA. Gentisic acid (GA) was a natural product derived from plants, which has been reported can attenuate pressure overload-induced cardiac hypertrophy and fibrosis in mice through inhibition of the ERK1/2 pathway. Whether GA can inhibit the occurrence and development of RA through RAF/ERK signaling pathway has not been reported. The purpose of this study is to determine whether GA may have a certain therapeutic effect on RA-FLS. Method Bovine type II collagen was used to establish a rat model of rheumatism. Enzyme-linked immunosorbent assay was used to detect inflammatory factors, anti-inflammatory mediators, and rheumatoid factor. Hematoxylin and eosin and TUNEL staining were used to detect the effect of GA on histochemical with rheumatoid arthritis. RAF, ERK, and p-ERK expressions in synovial tissue were measured by western blot and immunohistochemical. Besides, human rheumatoid arthritis fibroblast-like synoviocytes cell line MH7A was used to investigate the biological behavior influenced by GA. Apoptosis assay was performed to detect apoptosis of GA on MH7A cells. Transwell invasion assay was performed to detect the ability of cell migration. Result The result showed that GA could reduce joint swelling and inflammation. At the same time, it can also promote the apoptosis of synovial cells and down-regulate the RAF/ERK pathway. Conclusion GA may ameliorate inflammatory factors' abnormality, synovial hyperplasia, and apoptosis of synovium via inhibiting the RAF/ERK signaling pathway.
C1 [Dong, Xiaojun; Zhang, Qi; Zeng, Fujia; Cai, Mingxing; Ding, Dou] Zunyi Med & Pharmaceut Coll, Tradit Chinese Med Dept, Zunyi 563006, Guizhou, Peoples R China.
RP Ding, D (通讯作者)，Zunyi Med & Pharmaceut Coll, Tradit Chinese Med Dept, Zunyi 563006, Guizhou, Peoples R China.
EM dingdou2017@126.com
FU Zunyi Science and Technology Bureau [[2019]194]
FX The present study was supported by the Zunyi Science and Technology
   Bureau (No. [2019]194).
CR Barati A, 2017, DDDT
   Bartok B, 2010, IMMUNOL REV, V233, P233, DOI 10.1111/j.0105-2896.2009.00859.x
   Bombardier C, 2012, ANN RHEUM DIS, V71, P836, DOI 10.1136/annrheumdis-2011-200343
   Brennan FM, 2008, J CLIN INVEST, V118, P3537, DOI 10.1172/JCI36389
   Brentano F, 2005, CELL IMMUNOL, V233, P90, DOI 10.1016/j.cellimm.2005.04.018
   CODERRE TJ, 1988, PHARMACOL BIOCHEM BE, V29, P461, DOI 10.1016/0091-3057(88)90004-4
   Cross M, 2014, ANN RHEUM DIS, V73, P1316, DOI 10.1136/annrheumdis-2013-204627
   Dong XJ, 2019, EVID-BASED COMPL ALT, V2019, DOI 10.1155/2019/8614034
   Firestein GS, 2003, NATURE, V423, P356, DOI 10.1038/nature01661
   GRENNAN DM, 1988, BAILLIERE CLIN RHEUM, V2, P585, DOI 10.1016/S0950-3579(88)80030-X
   Huber LC, 2006, RHEUMATOLOGY, V45, P669, DOI 10.1093/rheumatology/kel065
   Jeong JG, 2004, BIOCHEM BIOPH RES CO, V324, P3, DOI 10.1016/j.bbrc.2004.09.011
   Liu Q, 2017, FRONT PHARMACOL, V8, DOI 10.3389/fphar.2017.00299
   Muller-Ladner U, 2000, CURR OPIN RHEUMATOL, V12, P186, DOI 10.1097/00002281-200005000-00005
   Nah SS, 2010, RHEUMATOL INT, V30, P443, DOI 10.1007/s00296-009-0976-6
   Nishimura K, 2007, ANN INTERN MED, V146, P797, DOI 10.7326/0003-4819-146-11-200706050-00008
   Okamoto H, 2007, FEBS J, V274, P4588, DOI 10.1111/j.1742-4658.2007.05987.x
   Roskoski R, 2012, PHARMACOL RES, V66, P105, DOI 10.1016/j.phrs.2012.04.005
   Sun S, 2018, J CELL MOL MED, V22, P5964, DOI 10.1111/jcmm.13869
   Wang K, 2018, ARTHRITIS RES THER, V20, DOI 10.1186/s13075-018-1547-6
   Wang X, 2011, INT J MOL MED, V27, P583, DOI 10.3892/ijmm.2011.611
   Xie M, 2014, NAT PROD COMMUN, V9, P1773
   Yingkang C., 2016, J CHIN MED MAT, V39, P2118
   Zeng YK, 2007, J CHROMATOGR SCI, V45, P610, DOI 10.1093/chromsci/45.9.610
   Zhang W, 2015, MOL IMMUNOL, V67, P532, DOI 10.1016/j.molimm.2015.07.033
   Zhang W, 2015, APPL MICROBIOL BIOT, V99, P6727, DOI 10.1007/s00253-015-6618-x
NR 26
TC 0
Z9 0
U1 6
U2 6
PU BMC
PI LONDON
PA CAMPUS, 4 CRINAN ST, LONDON N1 9XW, ENGLAND
SN 1749-799X
J9 J ORTHOP SURG RES
JI J. Orthop. Surg. Res.
PD FEB 20
PY 2022
VL 17
IS 1
AR 109
DI 10.1186/s13018-022-03006-7
PG 9
WC Orthopedics
WE Science Citation Index Expanded (SCI-EXPANDED)
SC Orthopedics
GA ZD3OG
UT WOS:000758110400001
PM 35184721
OA gold, Green Published
DA 2022-04-26
ER

PT J
AU Tsoyi, K
   Esposito, AJ
   Sun, B
   Bowen, RG
   Xiong, K
   Poli, F
   Cardenas, R
   Chu, SG
   Liang, XL
   Ryter, SW
   Beeton, C
   Doyle, TJ
   Robertson, MJ
   Celada, LJ
   Romero, F
   El-Chemaly, SY
   Perrella, MA
   Ho, IC
   Rosas, IO
AF Tsoyi, Konstantin
   Esposito, Anthony J.
   Sun, Bo
   Bowen, Ryan G.
   Xiong, Kevin
   Poli, Fernando
   Cardenas, Rafael
   Chu, Sarah G.
   Liang, Xiaoliang
   Ryter, Stefan W.
   Beeton, Christine
   Doyle, Tracy J.
   Robertson, Matthew J.
   Celada, Lindsay J.
   Romero, Freddy
   El-Chemaly, Souheil Y.
   Perrella, Mark A.
   Ho, I-Cheng
   Rosas, Ivan O.
TI Syndecan-2 regulates PAD2 to exert antifibrotic effects on RA-ILD
   fibroblasts
SO SCIENTIFIC REPORTS
LA English
DT Article
ID INTERSTITIAL LUNG-DISEASE; CYCLIC CITRULLINATED PEPTIDE;
   RHEUMATOID-ARTHRITIS; PEPTIDYLARGININE DEIMINASE; PULMONARY-FIBROSIS;
   AMERICAN-COLLEGE; ANTIBODY; TRANSCRIPTION; SP1; AMELIORATION
AB Rheumatoid arthritis (RA)-associated interstitial lung disease (RA-ILD) is the most common pulmonary complication of RA, increasing morbidity and mortality. Anti-citrullinated protein antibodies have been associated with the development and progression of both RA and fibrotic lung disease; however, the role of protein citrullination in RA-ILD remains unclear. Here, we demonstrate that the expression of peptidylarginine deiminase 2 (PAD2), an enzyme that catalyzes protein citrullination, is increased in lung homogenates from subjects with RA-ILD and their lung fibroblasts. Chemical inhibition or genetic knockdown of PAD2 in RA-ILD fibroblasts attenuated their activation, marked by decreased myofibroblast differentiation, gel contraction, and extracellular matrix gene expression. Treatment of RA-ILD fibroblasts with the proteoglycan syndecan-2 (SDC2) yielded similar antifibrotic effects through regulation of PAD2 expression, phosphoinositide 3-kinase/Akt signaling, and Sp1 activation in a CD148-dependent manner. Furthermore, SDC2-transgenic mice exposed to bleomycin-induced lung injury in an inflammatory arthritis model expressed lower levels of PAD2 and were protected from the development of pulmonary fibrosis. Together, our results support a SDC2-sensitive profibrotic role for PAD2 in RA-ILD fibroblasts and identify PAD2 as a promising therapeutic target of RA-ILD.
C1 [Tsoyi, Konstantin; Bowen, Ryan G.; Poli, Fernando; Cardenas, Rafael; Liang, Xiaoliang; Robertson, Matthew J.; Celada, Lindsay J.; Romero, Freddy; Rosas, Ivan O.] Baylor Coll Med, Dept Med, Sect Pulm Crit Care & Sleep Med, 7200 Cambridge St, Houston, TX 77030 USA.
   [Esposito, Anthony J.; Xiong, Kevin; Chu, Sarah G.; Doyle, Tracy J.; El-Chemaly, Souheil Y.; Perrella, Mark A.] Brigham & Womens Hosp, Harvard Med Sch, Div Pulm & Crit Care Med, Dept Med, 75 Francis St, Boston, MA 02115 USA.
   [Esposito, Anthony J.] Northwestern Univ, Dept Med, Feinberg Sch Med, Div Pulm & Crit Care Med, Chicago, IL 60611 USA.
   [Sun, Bo; Ho, I-Cheng] Brigham & Womens Hosp, Harvard Med Sch, Dept Med, Div Rheumatol Inflammat & Immun, 75 Francis St, Boston, MA 02115 USA.
   [Ryter, Stefan W.] Weill Cornell Med, Div Pulm & Crit Care Med, Dept Med, New York, NY USA.
   [Beeton, Christine] Baylor Coll Med, Dept Mol Physiol & Biophys, Houston, TX 77030 USA.
RP Tsoyi, K (通讯作者)，Baylor Coll Med, Dept Med, Sect Pulm Crit Care & Sleep Med, 7200 Cambridge St, Houston, TX 77030 USA.
EM Konstantin.Tsoyi@bcm.edu
FU National Institute of Arthritis and Musculoskeletal and Skin Diseases
   (NIAMS) at the National Institutes of Health (NIH)United States
   Department of Health & Human ServicesNational Institutes of Health (NIH)
   - USANIH National Institute of Arthritis & Musculoskeletal & Skin
   Diseases (NIAMS) [K01 AR074558]; National Heart, Lung, and Blood
   Institute (NHLBI) at the NIH [F32 HL151132]; NIAMS at the NIH [R01
   AR070171]; NHLBI at the NIHUnited States Department of Health & Human
   ServicesNational Institutes of Health (NIH) - USANIH National Heart Lung
   & Blood Institute (NHLBI) [P01 HL114501]
FX K.T. was supported by K01 AR074558 from the National Institute of
   Arthritis and Musculoskeletal and Skin Diseases (NIAMS) at the National
   Institutes of Health (NIH). A.J.E. was supported by F32 HL151132 from
   the National Heart, Lung, and Blood Institute (NHLBI) at the NIH. I-C.
   H. was supported by R01 AR070171 from NIAMS at the NIH. I.O.R. was
   supported by P01 HL114501 from NHLBI at the NIH.
CR Alamanos Y, 2006, SEMIN ARTHRITIS RHEU, V36, P182, DOI 10.1016/j.semarthrit.2006.08.006
   Aletaha D, 2010, ANN RHEUM DIS, V69, P1580, DOI [10.1136/ard.2010.138461, 10.1002/art.27584]
   Bongartz T, 2010, ARTHRITIS RHEUM-US, V62, P1583, DOI 10.1002/art.27405
   Catrina AI, 2017, NAT REV RHEUMATOL, V13, P79, DOI 10.1038/nrrheum.2016.200
   Cavagna L, 2013, BIOMED RES INT, V2013, DOI 10.1155/2013/759760
   Chrysanthopoulou A, 2014, J PATHOL, V233, P294, DOI 10.1002/path.4359
   Chu SG, 2020, EUR RESPIR J, V55, DOI 10.1183/13993003.01635-2018
   Darrah E, 2018, CURR OPIN RHEUMATOL, V30, P72, DOI 10.1097/BOR.0000000000000452
   Dong SJ, 2005, J INVEST DERMATOL, V124, P1026, DOI 10.1111/j.0022-202X.2005.23690.x
   Doyle TJ, 2015, AM J RESP CRIT CARE, V191, P1403, DOI 10.1164/rccm.201411-1950OC
   Esposito AJ, 2019, CLIN CHEST MED, V40, P545, DOI 10.1016/j.ccm.2019.05.003
   Fan LY, 2017, INT J BIOL SCI, V13, P358, DOI 10.7150/ijbs.16879
   Foulquier C, 2007, ARTHRITIS RHEUM-US, V56, P3541, DOI 10.1002/art.22983
   Gabriel SE, 1999, ARTHRITIS RHEUM-US, V42, P415, DOI 10.1002/1529-0131(199904)42:3<415::AID-ANR4>3.0.CO;2-Z
   Hamamura K, 2015, CELL SIGNAL, V27, P828, DOI 10.1016/j.cellsig.2015.01.010
   Juge PA, 2018, NEW ENGL J MED, V379, P2209, DOI 10.1056/NEJMoa1801562
   Kagari T, 2003, J IMMUNOL, V170, P4318, DOI 10.4049/jimmunol.170.8.4318
   Kawalkowska J, 2016, SCI REP-UK, V6, DOI 10.1038/srep26430
   Kelly CA, 2014, RHEUMATOLOGY, V53, P1676, DOI 10.1093/rheumatology/keu165
   Khachigian LM, 2006, NAT PROTOC, V1, P2512, DOI 10.1038/nprot.2006.393
   Kim EJ, 2010, EUR RESPIR J, V35, P1322, DOI 10.1183/09031936.00092309
   Koushik S, 2017, EXPERT OPIN THER TAR, V21, P433, DOI 10.1080/14728222.2017.1294160
   Leavenworth JW, 2013, J CLIN INVEST, V123, P1382, DOI 10.1172/JCI66938
   Lee HK, 2005, CHEST, V127, P2019, DOI 10.1378/chest.127.6.2019
   Lee HJ, 2010, J BIOL CHEM, V285, P39655, DOI 10.1074/jbc.M110.170290
   Lewis HD, 2015, NAT CHEM BIOL, V11, P189, DOI 10.1038/nchembio.1735
   Li FJ, 2021, SCI TRANSL MED, V13, DOI 10.1126/scitranslmed.aba2927
   Liu TJ, 2017, METHODS MOL BIOL, V1627, P27, DOI 10.1007/978-1-4939-7113-8_2
   Liu Y, 2017, BIOSCIENCE REP, V37, DOI 10.1042/BSR20160483
   Martinod K, 2017, J EXP MED, V214, P439, DOI 10.1084/jem.20160530
   Minaur NJ, 2004, J RHEUMATOL, V31, P3
   Nielen MMJ, 2004, ARTHRITIS RHEUM-US, V50, P380, DOI 10.1002/art.20018
   Nishimura K, 2007, ANN INTERN MED, V146, P797, DOI 10.7326/0003-4819-146-11-200706050-00008
   Paulin F, 2015, REV INVEST CLIN, V67, P280
   Pore N, 2004, MOL BIOL CELL, V15, P4841, DOI 10.1091/mbc.E04-05-0374
   Rantapaa-Dahlqvist S, 2003, ARTHRITIS RHEUM, V48, P2741, DOI 10.1002/art.11223
   Samara KD, 2017, RESP RES, V18, DOI 10.1186/s12931-017-0692-9
   Schmittgen TD, 2008, NAT PROTOC, V3, P1101, DOI 10.1038/nprot.2008.73
   Shi YY, 2013, AM J RESP CRIT CARE, V188, P831, DOI 10.1164/rccm.201303-0434OC
   Solomon JJ, 2020, CHEST, V157, P1513, DOI 10.1016/j.chest.2019.12.005
   Stadler SC, 2013, P NATL ACAD SCI USA, V110, P11851, DOI 10.1073/pnas.1308362110
   Sun B, 2017, SCI IMMUNOL, V2, DOI 10.1126/sciimmunol.aal3062
   Suzuki A, 2007, ANN NY ACAD SCI, V1108, P323, DOI 10.1196/annals.1422.034
   TAKAHARA H, 1989, J BIOL CHEM, V264, P13361
   Tsoyi K, 2021, AM J RESP CRIT CARE, V204, P312, DOI 10.1164/rccm.202008-3100OC
   Tsoyi K, 2018, AM J RESP CELL MOL, V58, P208, DOI 10.1165/rcmb.2017-0088OC
   Tsoyi K, 2016, CRIT CARE MED, V44, pE1236, DOI 10.1097/CCM.0000000000001999
   Tsoyi K, 2015, J LEUKOCYTE BIOL, V97, P171, DOI 10.1189/jlb.4A0214-087R
   Turesson C, 2003, ANN RHEUM DIS, V62, P722, DOI 10.1136/ard.62.8.722
   Vizcaino C, 2015, PHARMACOL THERAPEUT, V152, P111, DOI 10.1016/j.pharmthera.2015.05.008
   Vossenaar ER, 2003, BIOESSAYS, V25, P1106, DOI 10.1002/bies.10357
   Willis VC, 2017, CLIN EXP IMMUNOL, V188, P263, DOI 10.1111/cei.12932
   Yang JA, 2019, KOREAN J INTERN MED, V34, P434, DOI 10.3904/kjim.2016.349
NR 53
TC 0
Z9 0
U1 0
U2 0
PU NATURE PORTFOLIO
PI BERLIN
PA HEIDELBERGER PLATZ 3, BERLIN, 14197, GERMANY
SN 2045-2322
J9 SCI REP-UK
JI Sci Rep
PD FEB 18
PY 2022
VL 12
IS 1
AR 2847
DI 10.1038/s41598-022-06678-7
PG 11
WC Multidisciplinary Sciences
WE Science Citation Index Expanded (SCI-EXPANDED)
SC Science & Technology - Other Topics
GA ZD0MB
UT WOS:000757901500044
PM 35181688
OA Green Published, gold
DA 2022-04-26
ER

PT J
AU Sorensen, AS
   Andersen, MN
   Juul-Madsen, K
   Brokso, AD
   Skejo, C
   Schmidt, H
   Vorup-Jensen, T
   Kragstrup, TW
AF Sorensen, Anne Sofie
   Andersen, Morten Norgaard
   Juul-Madsen, Kristian
   Brokso, Amalie Dyrelund
   Skejo, Caecilie
   Schmidt, Henrik
   Vorup-Jensen, Thomas
   Kragstrup, Tue Wenzel
TI Tumor necrosis factor alpha neutralization attenuates immune checkpoint
   inhibitor-induced activation of intermediate monocytes in synovial fluid
   mononuclear cells from patients with inflammatory arthritis
SO ARTHRITIS RESEARCH & THERAPY
LA English
DT Article
DE Immunotherapy; Arthritis; Cytokine; Monocyte
ID CLASSIFICATION CRITERIA; RHEUMATOID-ARTHRITIS; BONE DESTRUCTION;
   ANTIBODY; BINDING; SPONDYLOARTHRITIS; RECEPTOR; TARGET; SAFETY; PD-1
AB Objective During treatment with immune checkpoint inhibitors (ICI) such as the anti-PD-1 antibody pembrolizumab, half of patients with pre-existing inflammatory arthritis experience disease flares. The underlying immunological mechanisms have not been characterized. Here, we investigate the effect of pembrolizumab on cells involved in inflammation and destruction in the synovial joint and how immunosuppressive treatments affect the pembrolizumab-induced immune reactions. Methods We included synovial fluid mononuclear cells (SFMCs, n = 28) and peripheral blood mononuclear cells (PBMCs, n = 6) from patients with rheumatoid arthritis and peripheral spondyloarthritis and PBMCs from healthy controls (n = 6). Fibroblast-like synovial cells (FLSs) were grown from SFMCs. The in vitro effect of pembrolizumab was tested in SFMCs cultured for 48 h, FLS-PBMC co-cultures and in SFMCs cultured for 21 days (inflammatory osteoclastogenesis). Cells and supernatants were analyzed by ELISA, flow cytometry, and pro-inflammatory multiplex assay. Finally, the effect of the disease-modifying anti-rheumatic drugs (DMARDs) adalimumab (TNF alpha inhibitor), tocilizumab (IL-6R inhibitor), tofacitinib (JAK1/JAK3 inhibitor), and baricitinib (JAK1/JAK2 inhibitor) on pembrolizumab-induced immune reactions was tested. Results Pembrolizumab significantly increased monocyte chemoattractant protein-1 (MCP-1) production by arthritis SFMCs (P = 0.0031) but not by PBMCs from patients or healthy controls (P = 0.77 and P = 0.43). Pembrolizumab did not alter MMP-3 production in FLS-PBMC co-cultures (P = 0.76) or TRAP secretion in the inflammatory osteoclastogenesis model (P = 0.28). In SFMCs, pembrolizumab further increased the production of TNF alpha (P = 0.0110), IFN gamma (P = 0.0125), IL-12p70 (P = 0.0014), IL-10 (P = 0.0100), IL-13 (P = 0.0044), IL-2 (P = 0.0066), and IL-4 (P = 0.0008) but did not change the production of IL-6 (P = 0.1938) and IL-1 (P = 0.1022). The SFMCs treated with pembrolizumab showed an increased frequency of intermediate monocytes (P = 0.044), and the MCP-1 production increased only within the intermediate monocyte subset (P = 0.028). Lastly, adalimumab, baricitinib, and tofacitinib treatment were able to attenuate the pembrolizumab-induced MCP-1 production (P = 0.0004, P = 0.033, and P = 0.025, respectively), while this was not seen with tocilizumab treatment (P = 0.75). Conclusion Pembrolizumab specifically activated intermediate monocytes and induced the production of several cytokines including TNF alpha but not IL-6. These findings indicate that flares in patients with pre-existing inflammatory arthritis involve monocyte activation and could be managed with TNF alpha neutralization.
C1 [Sorensen, Anne Sofie; Andersen, Morten Norgaard; Juul-Madsen, Kristian; Brokso, Amalie Dyrelund; Skejo, Caecilie; Vorup-Jensen, Thomas; Kragstrup, Tue Wenzel] Aarhus Univ, Dept Biomed, Skou Bldg, DK-8000 Aarhus C, Denmark.
   [Andersen, Morten Norgaard] Aarhus Univ Hosp, Dept Clin Biochem, Aarhus N, Denmark.
   [Schmidt, Henrik] Aarhus Univ Hosp, Dept Oncol, Aarhus N, Denmark.
   [Kragstrup, Tue Wenzel] Aarhus Univ Hosp, Dept Rheumatol, Aarhus N, Denmark.
   [Kragstrup, Tue Wenzel] Silkeborg Reg Hosp, Diagnost Ctr, Silkeborg, Denmark.
RP Kragstrup, TW (通讯作者)，Aarhus Univ, Dept Biomed, Skou Bldg, DK-8000 Aarhus C, Denmark.; Kragstrup, TW (通讯作者)，Aarhus Univ Hosp, Dept Rheumatol, Aarhus N, Denmark.; Kragstrup, TW (通讯作者)，Silkeborg Reg Hosp, Diagnost Ctr, Silkeborg, Denmark.
EM kragstrup@biomed.au.dk
RI ; Vorup-Jensen, Thomas/N-9082-2016
OI Kragstrup, Tue Wenzel/0000-0002-6439-397X; Vorup-Jensen,
   Thomas/0000-0002-4140-6563; Andersen, Morten
   Norgaard/0000-0003-0820-7789
FU Independent Research Fund Denmark [9039-00015B]; Danish Rheumatism
   Association; Danish Cancer SocietyDanish Cancer Society
FX This work was supported by Independent Research Fund Denmark
   (9039-00015B), The Danish Rheumatism Association, and The Danish Cancer
   Society.
CR Albayda Jemima, 2019, ACR Open Rheumatol, V1, P303, DOI 10.1002/acr2.1026
   Aletaha D, 2010, ARTHRITIS RHEUM-US, V62, P2569, DOI 10.1002/art.27584
   Andersen MN, 2016, CYTOM PART A, V89A, P1001, DOI 10.1002/cyto.a.22995
   Brahmer JR, 2018, J CLIN ONCOL, V36, P1714, DOI 10.1200/JCO.2017.77.6385
   Brahmer JR, 2012, NEW ENGL J MED, V366, P2455, DOI 10.1056/NEJMoa1200694
   Cappelli LC, 2016, RMD OPEN, V2, DOI 10.1136/rmdopen-2016-000321
   Cappelli LC, 2017, ANN RHEUM DIS, V76, P43, DOI 10.1136/annrheumdis-2016-209595
   Chimen M, 2017, J IMMUNOL, V198, P2834, DOI 10.4049/jimmunol.1601281
   Davignon JL, 2013, RHEUMATOLOGY, V52, P590, DOI 10.1093/rheumatology/kes304
   Greisen SR, 2014, SCAND J RHEUMATOL, V43, P101, DOI 10.3109/03009742.2013.823517
   Hirose S, 2019, INT IMMUNOL, V31, P687, DOI 10.1093/intimm/dxz036
   Iwahashi M, 2004, ARTHRITIS RHEUM-US, V50, P1457, DOI 10.1002/art.20219
   Jahrsdorfer B, 2005, J IMMUNOL METHODS, V297, P259, DOI 10.1016/j.jim.2004.11.023
   Kapellos TS, 2019, FRONT IMMUNOL, V10, DOI 10.3389/fimmu.2019.02035
   Kim ST, 2017, ANN RHEUM DIS, V76, P2061, DOI 10.1136/annrheumdis-2017-211560
   Kragstrup TW, 2017, CLIN EXP IMMUNOL, V189, P342, DOI 10.1111/cei.12973
   Kragstrup TW, 2015, CLIN EXP IMMUNOL, V180, P233, DOI 10.1111/cei.12577
   Kragstrup TW, 2019, THER ADV MUSCULOSKEL, V11, DOI 10.1177/1759720X19828669
   Kragstrup TW, 2014, ARTHRITIS RES THER, V16, DOI 10.1186/ar4471
   Kragstrup TW, 2016, ARTHRITIS RES THER, V18, DOI 10.1186/s13075-016-0964-7
   Kragstrup TW, 2016, PLOS ONE, V11, DOI 10.1371/journal.pone.0148486
   Kumar RA, 2018, INT IMMUNOPHARMACOL, V65, P348, DOI 10.1016/j.intimp.2018.10.016
   Leipe J, 2019, RHEUMATOLOGY, V58, P49, DOI 10.1093/rheumatology/kez360
   Lim SY, 2019, CLIN CANCER RES, V25, P1557, DOI 10.1158/1078-0432.CCR-18-2795
   Lipson EJ, 2015, SEMIN ONCOL, V42, P587, DOI 10.1053/j.seminoncol.2015.05.013
   Lomholt S, 2018, BMC RHEUMATOL, V2, DOI 10.1186/s41927-018-0036-5
   Moseley KF, 2018, J IMMUNOTHER CANCER, V6, DOI 10.1186/s40425-018-0417-8
   Nielsen MA, 2020, ACR OPEN RHEUMATOL, V2, P3, DOI 10.1002/acr2.11094
   Ribas A, 2016, CANCER IMMUNOL RES, V4, P194, DOI 10.1158/2326-6066.CIR-15-0210
   Rossol M, 2012, ARTHRITIS RHEUM-US, V64, P671, DOI 10.1002/art.33418
   Rudwaleit M, 2011, ANN RHEUM DIS, V70, P25, DOI 10.1136/ard.2010.133645
   Smiljanovic B, 2018, ANN RHEUM DIS, V77, P300, DOI 10.1136/annrheumdis-2017-211649
   Stroud CRG, 2019, J ONCOL PHARM PRACT, V25, P551, DOI 10.1177/1078155217745144
   Stucci S, 2017, ONCOL LETT, V14, P5671, DOI 10.3892/ol.2017.6919
   Suzuki Y, 2001, RHEUMATOLOGY, V40, P673, DOI 10.1093/rheumatology/40.6.673
   Tanaka S, 2018, MOD RHEUMATOL, V28, P9, DOI 10.1080/14397595.2017.1369491
   Taylor W, 2006, ARTHRITIS RHEUM, V54, P2665, DOI 10.1002/art.21972
   Tison A, 2019, ARTHRITIS RHEUMATOL, V71, P2100, DOI 10.1002/art.41068
   Topalian SL, 2012, NEW ENGL J MED, V366, P2443, DOI 10.1056/NEJMoa1200690
   Tsukamoto M, 2017, ARTHRITIS RES THER, V19, DOI 10.1186/s13075-016-1216-6
   Wong KL, 2011, BLOOD, V118, pE15, DOI 10.1182/blood-2010-12-326355
   WRIGHT SD, 1990, SCIENCE, V249, P1431, DOI 10.1126/science.1698311
   Xia Q, 2018, MEDIAT INFLAMM, V2018, DOI 10.1155/2018/1632902
   Yoon BR, 2014, PLOS ONE, V9, DOI 10.1371/journal.pone.0109775
   Ziegler-Heitbrock L, 2007, J LEUKOCYTE BIOL, V81, P584, DOI 10.1189/jlb.0806510
NR 45
TC 0
Z9 0
U1 0
U2 0
PU BMC
PI LONDON
PA CAMPUS, 4 CRINAN ST, LONDON N1 9XW, ENGLAND
SN 1478-6354
EI 1478-6362
J9 ARTHRITIS RES THER
JI Arthritis Res. Ther.
PD FEB 14
PY 2022
VL 24
IS 1
AR 43
DI 10.1186/s13075-022-02737-6
PG 14
WC Rheumatology
WE Science Citation Index Expanded (SCI-EXPANDED)
SC Rheumatology
GA YY9UI
UT WOS:000755130000002
PM 35164829
OA Green Published, gold
DA 2022-04-26
ER

PT J
AU Vickovic, S
   Schapiro, D
   Carlberg, K
   Lotstedt, B
   Larsson, L
   Hildebrandt, F
   Korotkova, M
   Hensvold, AH
   Catrina, AI
   Sorger, PK
   Malmstrom, V
   Regev, A
   Stahl, PL
AF Vickovic, Sanja
   Schapiro, Denis
   Carlberg, Konstantin
   Lotstedt, Britta
   Larsson, Ludvig
   Hildebrandt, Franziska
   Korotkova, Marina
   Hensvold, Aase H.
   Catrina, Anca, I
   Sorger, Peter K.
   Malmstrom, Vivianne
   Regev, Aviv
   Stahl, Patrik L.
TI Three-dimensional spatial transcriptomics uncovers cell type
   localizations in the human rheumatoid arthritis synovium
SO COMMUNICATIONS BIOLOGY
LA English
DT Article
ID GENE-EXPRESSION; CANCER; FIBROBLASTS; LYMPHOCYTE; PATHWAY; TISSUES
AB The inflamed rheumatic joint is a highly heterogeneous and complex tissue with dynamic recruitment and expansion of multiple cell types that interact in multifaceted ways within a localized area. Rheumatoid arthritis synovium has primarily been studied either by immunostaining or by molecular profiling after tissue homogenization. Here, we use Spatial Transcriptomics, where tissue-resident RNA is spatially labeled in situ with barcodes in a transcriptome-wide fashion, to study local tissue interactions at the site of chronic synovial inflammation. We report comprehensive spatial RNA-Seq data coupled to cell type-specific localization patterns at and around organized structures of infiltrating leukocyte cells in the synovium. Combining morphological features and high-throughput spatially resolved transcriptomics may be able to provide higher statistical power and more insights into monitoring disease severity and treatment-specific responses in seropositive and seronegative rheumatoid arthritis.
   Sanja Vickovic et al. use spatial transcriptomics to probe the local synovial tissue interactions in rheumatoid arthritis (RA) patients. Their results provide a valuable resource to understand the spatial organisation of cell populations in the synovium in the context of RA-associated inflammation.
C1 [Vickovic, Sanja; Schapiro, Denis; Lotstedt, Britta; Regev, Aviv] Broad Inst MIT & Harvard, Klarman Cell Observ, Cambridge, MA 02142 USA.
   [Vickovic, Sanja] MIT, Dept Biol, Cambridge, MA 02139 USA.
   [Vickovic, Sanja] Stockholm Univ, Dept Biochem & Biophys, Sci Life Lab, Solna, Sweden.
   [Vickovic, Sanja] New York Genome Ctr, New York, NY 10013 USA.
   [Schapiro, Denis; Sorger, Peter K.] Harvard Med Sch, Lab Syst Pharmacol, Boston, MA 02115 USA.
   [Schapiro, Denis] Heidelberg Univ Hosp, Sci Life Lab, Fac Med, Heidelberg, Germany.
   [Schapiro, Denis] Heidelberg Univ Hosp, Inst Pathol, Fac Med, Heidelberg, Germany.
   [Schapiro, Denis] Heidelberg Univ, Heidelberg, Germany.
   [Carlberg, Konstantin; Lotstedt, Britta; Larsson, Ludvig; Stahl, Patrik L.] KTH Royal Inst Technol, Dept Gene Technol, Sci Life Lab, Stockholm, Sweden.
   [Hildebrandt, Franziska] Stockholm Univ, Wenner Gren Inst, Dept Mol Biosci, Stockholm, Sweden.
   [Korotkova, Marina; Hensvold, Aase H.; Catrina, Anca, I; Malmstrom, Vivianne] Karolinska Inst, Ctr Mol Med, Dept Med, Div Rheumatol, Stockholm, Sweden.
   [Korotkova, Marina; Hensvold, Aase H.; Catrina, Anca, I; Malmstrom, Vivianne] Karolinska Univ Hosp, Unit Rheumatol, Stockholm, Sweden.
   [Regev, Aviv] MIT, Howard Hughes Med Inst, Cambridge, MA USA.
   [Regev, Aviv] MIT, Dept Biol, Koch Inst Integrat Canc Res, Cambridge, MA USA.
   [Regev, Aviv] Genentech Inc, 1 DNA Way, San Francisco, CA USA.
RP Vickovic, S (通讯作者)，Broad Inst MIT & Harvard, Klarman Cell Observ, Cambridge, MA 02142 USA.; Vickovic, S (通讯作者)，MIT, Dept Biol, Cambridge, MA 02139 USA.; Vickovic, S (通讯作者)，Stockholm Univ, Dept Biochem & Biophys, Sci Life Lab, Solna, Sweden.; Vickovic, S (通讯作者)，New York Genome Ctr, New York, NY 10013 USA.
EM vickovic@broadinstitute.org
OI Carlberg, Konstantin/0000-0002-1774-6058; Larsson,
   Ludvig/0000-0003-4209-2911; Sorger, Peter/0000-0002-3364-1838; Schapiro,
   Denis/0000-0002-9391-5722
FU Knut and Alice Wallenberg FoundationKnut & Alice Wallenberg Foundation;
   Royal Swedish Academy of Sciences; Swedish Society for Medical Research;
   FOREUM, Foundation for Research in Rheumatology; European Research
   CouncilEuropean Research Council (ERC)European Commission [CoG 2017 -
   7722209]; Konung Gustaf V:s och Drottning Victorias Frimurarestiftelse;
   Margareta af Ugglas stiftelse; Swedish Rheumatism Association; Swedish
   Research CouncilSwedish Research CouncilEuropean Commission; Science for
   Life Laboratory; Klarman Cell Observatory; HHMIHoward Hughes Medical
   Institute; University of Zurich BioEntrepreneur-Fellowship
   [BIOEF-17-001]; Swiss National Science Foundation Early Postdoc Mobility
   fellowship [P2ZHP3_181475]; BMBFFederal Ministry of Education & Research
   (BMBF) [01ZZ2004]; Damon Runyon Cancer Research Foundation [DRQ-03-20];
   NCIUnited States Department of Health & Human ServicesNational
   Institutes of Health (NIH) - USANIH National Cancer Institute (NCI)
   [U54-CA225088]; Knut and Alice Wallenberg Fellow at the Broad Institute
   of MIT and Harvard
FX We thank Jennifer Rood for help with manuscript preparation and Ania
   Hupalowska for illustrations. This research was funded by the Knut and
   Alice Wallenberg Foundation (S.V., A.C.), the Royal Swedish Academy of
   Sciences and Swedish Society for Medical Research (S.V.); FOREUM,
   Foundation for Research in Rheumatology, European Research Council (CoG
   2017 - 7722209) and the Konung Gustaf V:s och Drottning Victorias
   Frimurarestiftelse (A.C.); the Margareta af Ugglas stiftelse (V.M.), the
   Swedish Rheumatism Association (M.K., V.M.), the Swedish Research
   Council (V.M., P.L.S.), Science for Life Laboratory (P.L.S.) and the
   Klarman Cell Observatory and HHMI (A.R.). D.S. was supported by the
   University of Zurich BioEntrepreneur-Fellowship (BIOEF-17-001), a Swiss
   National Science Foundation Early Postdoc Mobility fellowship
   (P2ZHP3_181475), BMBF (01ZZ2004) and was a Damon Runyon Fellow supported
   by the Damon Runyon Cancer Research Foundation (DRQ-03-20). D.S. and
   P.K.S. were supported by NCI grant U54-CA225088. S.V. was supported as a
   Knut and Alice Wallenberg Fellow at the Broad Institute of MIT and
   Harvard.
CR Aloisi F, 2006, NAT REV IMMUNOL, V6, P205, DOI 10.1038/nri1786
   Alquraini A, 2015, ARTHRITIS RES THER, V17, DOI 10.1186/s13075-015-0877-x
   Anders S, 2015, BIOINFORMATICS, V31, P166, DOI 10.1093/bioinformatics/btu638
   Angelo M, 2014, NAT MED, V20, P436, DOI 10.1038/nm.3488
   Bankhead P, 2017, SCI REP-UK, V7, DOI 10.1038/s41598-017-17204-5
   Bartok B, 2010, IMMUNOL REV, V233, P233, DOI 10.1111/j.0105-2896.2009.00859.x
   Bergstrom EN, 2020, BMC BIOINFORMATICS, V21, DOI 10.1186/s12859-020-03772-3
   Bombardieri M, 2011, ANN RHEUM DIS, V70, P1857, DOI 10.1136/ard.2011.150219
   Canete JD, 2009, ANN RHEUM DIS, V68, P751, DOI 10.1136/ard.2008.089284
   Carlberg K, 2019, SCI REP-UK, V9, DOI 10.1038/s41598-019-55441-y
   Chung NC, 2015, BIOINFORMATICS, V31, P545, DOI 10.1093/bioinformatics/btu674
   Damond N, 2019, CELL METAB, V29, P755, DOI 10.1016/j.cmet.2018.11.014
   Deczkowska A, 2020, CELL, V181, P1207, DOI 10.1016/j.cell.2020.05.003
   Dobin A, 2013, BIOINFORMATICS, V29, P15, DOI 10.1093/bioinformatics/bts635
   Efremova M, 2020, NAT PROTOC, V15, P1484, DOI 10.1038/s41596-020-0292-x
   Gerdes MJ, 2013, P NATL ACAD SCI USA, V110, P11982, DOI 10.1073/pnas.1300136110
   Giesen C, 2014, NAT METHODS, V11, P417, DOI [10.1038/nmeth.2869, 10.1038/NMETH.2869]
   Goltsev Y, 2018, CELL, V174, P968, DOI 10.1016/j.cell.2018.07.010
   GRAVALLESE EM, 1991, ARTHRITIS RHEUM-US, V34, P1076, DOI 10.1002/art.1780340903
   Green P, 2016, METHODS ECOL EVOL, V7, P493, DOI 10.1111/2041-210X.12504
   Keren L, 2018, CELL, V174, P1373, DOI 10.1016/j.cell.2018.08.039
   Kerschbaumer A, 2020, ANN RHEUM DIS, V79, P744, DOI [10.1136/annrheumdis-2019-216656, 10.1136/annrheumdis-2020-eular.6514]
   Klaasen R, 2009, ARTHRITIS RHEUM-US, V60, P3217, DOI 10.1002/art.24913
   Lamprecht MR, 2007, BIOTECHNIQUES, V42, P71, DOI 10.2144/000112257
   Lerner A, 2018, BEST PRACT RES CL RH, V32, P550, DOI 10.1016/j.berh.2019.01.006
   Levine JH, 2015, CELL, V162, P184, DOI 10.1016/j.cell.2015.05.047
   Lewis MJ, 2019, CELL REP, V28, P2455, DOI 10.1016/j.celrep.2019.07.091
   Lin JR, 2015, NAT COMMUN, V6, DOI 10.1038/ncomms9390
   Lun ATL, 2016, GENOME BIOL, V17, DOI 10.1186/s13059-016-0947-7
   Luther SA, 2002, J IMMUNOL, V169, P424, DOI 10.4049/jimmunol.169.1.424
   Malmstrom V, 2017, NAT REV IMMUNOL, V17, P60, DOI 10.1038/nri.2016.124
   McDavid A, 2013, BIOINFORMATICS, V29, P461, DOI 10.1093/bioinformatics/bts714
   McInnes IB, 2007, NAT REV IMMUNOL, V7, P429, DOI 10.1038/nri2094
   McInnes IB, 2011, NEW ENGL J MED, V365, P2205, DOI 10.1056/NEJMra1004965
   Mi HY, 2017, NUCLEIC ACIDS RES, V45, pD183, DOI 10.1093/nar/gkw1138
   Nakamura H, 2018, ANN RHEUM DIS, V77, P1765, DOI 10.1136/annrheumdis-2018-213588
   Navarro JF, 2017, BIOINFORMATICS, V33, P2591, DOI 10.1093/bioinformatics/btx211
   Okada Y, 2014, NATURE, V506, P376, DOI 10.1038/nature12873
   Orange DE, 2019, ARTHRITIS RHEUMATOL, V71, P1034, DOI 10.1002/art.40878
   Pap T, 2000, ARTHRITIS RES, V2, P59, DOI 10.1186/ar69
   Pitzalis C, 2014, NAT REV IMMUNOL, V14, P447, DOI 10.1038/nri3700
   Pradeu T, 2013, NAT REV IMMUNOL, V13, P764, DOI 10.1038/nri3521
   Salmen F, 2018, NAT PROTOC, V13, P2501, DOI 10.1038/s41596-018-0045-2
   Schapiro D, 2017, NAT METHODS, V14, P873, DOI [10.1038/NMETH.4391, 10.1038/nmeth.4391]
   Schulz D, 2018, CELL SYST, V6, P531, DOI 10.1016/j.cels.2018.04.004
   Shen P, 2015, NAT REV IMMUNOL, V15, P441, DOI 10.1038/nri3857
   Sommer C, 2011, I S BIOMED IMAGING, P230, DOI 10.1109/ISBI.2011.5872394
   Stahl PL, 2016, SCIENCE, V353, P78, DOI 10.1126/science.aaf2403
   Stephenson W, 2018, NAT COMMUN, V9, DOI 10.1038/s41467-017-02659-x
   Thevenaz P, 1998, IEEE T IMAGE PROCESS, V7, P27, DOI 10.1109/83.650848
   Timmer TCG, 2007, ARTHRITIS RHEUM-US, V56, P2492, DOI 10.1002/art.22748
   van der Walt S, 2014, PEERJ, V2, DOI 10.7717/peerj.453
   Vickovic S, 2019, NAT METHODS, V16, P987, DOI 10.1038/s41592-019-0548-y
   Vickovic S, 2016, NAT COMMUN, V7, DOI 10.1038/ncomms13182
   Xu RL, 2018, ANAL CHEM, V90, P5879, DOI 10.1021/acs.analchem.8b00596
   Ye CJ, 2014, SCIENCE, V345, P1311, DOI 10.1126/science.1254665
   Yoo SA, 2016, P NATL ACAD SCI USA, V113, pE7917, DOI 10.1073/pnas.1612717113
   Yu MB, 2017, RHEUMATOL INT, V37, P1043, DOI 10.1007/s00296-017-3671-z
   Zhang F, 2019, NAT IMMUNOL, V20, P928, DOI 10.1038/s41590-019-0378-1
NR 59
TC 0
Z9 0
U1 5
U2 5
PU NATURE PORTFOLIO
PI BERLIN
PA HEIDELBERGER PLATZ 3, BERLIN, 14197, GERMANY
EI 2399-3642
J9 COMMUN BIOL
JI Commun. Biol.
PD FEB 11
PY 2022
VL 5
IS 1
AR 129
DI 10.1038/s42003-022-03050-3
PG 11
WC Biology; Multidisciplinary Sciences
WE Science Citation Index Expanded (SCI-EXPANDED)
SC Life Sciences & Biomedicine - Other Topics; Science & Technology - Other
   Topics
GA YX6WS
UT WOS:000754241500004
PM 35149753
OA Green Published, gold
DA 2022-04-26
ER

PT J
AU Xiao, JW
   Cai, X
   Wang, RS
   Zhou, WJ
   Ye, ZZ
AF Xiao, Jianwei
   Cai, Xu
   Wang, Rongsheng
   Zhou, Weijian
   Ye, Zhizhong
TI Identification of Synovial Fibroblast-Associated Neuropeptide Genes and
   m6A Factors in Rheumatoid Arthritis Using Single-Cell Analysis and
   Machine Learning
SO DISEASE MARKERS
LA English
DT Article
ID PACKAGE
AB Objectives. Synovial fibroblasts (SFs) play an important role in the development and progression of rheumatoid arthritis (RA). However, the pathogenic mechanism of SFs remains unclear. The objective of this study was to investigate how neuropeptides and N6-methyladenosine (m6A) played an important role in the underlying pathogenic processes of SFs that contribute to the development of RA. Methods. Single-cell RNA sequencing data were examined using single-cell analysis and machine learning. SF subgroups were identified based on the clustering and annotation results of the single-cell analysis. Moreover, cell-cell communication was used to analyse neuropeptide-related receptor and ligand pairs on the surface of SF cell membranes. Machine learning was used to explore the m6A factors acting on these neuropeptide genes. Results. NPR3, GHR, BDKRB2, and CALCRL, four neuropeptide genes, were shown to be differently expressed among SF subgroups. Further investigation of receptor-ligand interactions found that NPR3 (in conjunction with NPPC, OSTN, NPPB, and NPPA) and GHR (in conjunction with GH1 and GH2) may have a role in SF interactions. As predicted by machine learning, IGFBP2 and METTL3 were identified as key factors regulating m6A of NPR3 and GHR. The expression levels and enrichment pathways of METTL3 and IGFBP2 were different among SF subgroups. Conclusions. Single-cell analysis and machine learning efficiently identified neuropeptide genes and m6A factors that perform important regulatory functions in RA. Our strategy may provide a basis for future studies to identify pathogenic cell subpopulations and molecular mechanisms in RA and other diseases.
C1 [Xiao, Jianwei; Cai, Xu; Ye, Zhizhong] Shenzhen Futian Hosp Rheumat Dis, Shenzhen, Peoples R China.
   [Wang, Rongsheng] Shanghai Guanghua Hosp Integrated Tradit & Wester, Dept Rheumatol, Shanghai, Peoples R China.
   [Zhou, Weijian] Yunnan Prov Hosp Tradit Chinese Med, Rheumatism Dept, Kunming, Yunnan, Peoples R China.
RP Ye, ZZ (通讯作者)，Shenzhen Futian Hosp Rheumat Dis, Shenzhen, Peoples R China.
EM weiliaodun5@163.com; kidstonefqviy@gmail.com; rongyunshun827@163.com;
   weikan385219@21cn.com; 20161106559@mails.imnu.edu.cn
FU Shenzhen Futian Healthcare Research Project [FTWS2020046, FTWS2020053,
   FTWS2021026, FTWS2021064]; Chinese Medicine Research Project of
   Traditional Chinese Medicine Bureau of Guangdong Province [20221342]
FX AcknowledgmentsThe authors wish to thank all the patients and staff who
   participated in this study. The study was supported by funding from
   Shenzhen Futian Healthcare Research Project (FTWS2020046, FTWS2020053,
   FTWS2021026, and FTWS2021064) and Chinese Medicine Research Project of
   Traditional Chinese Medicine Bureau of Guangdong Province (20221342).
CR Carr HL, 2020, FRONT MED-LAUSANNE, V7, DOI 10.3389/fmed.2020.00021
   Chen YS, 2020, PEERJ, V8, DOI 10.7717/peerj.8793
   Del Rey MJ, 2010, ARTHRITIS RHEUM-US, V62, P3584, DOI 10.1002/art.27750
   Efremova M, 2020, NAT PROTOC, V15, P1484, DOI 10.1038/s41596-020-0292-x
   Fan DP, 2021, FRONT CELL DEV BIOL, V8, DOI 10.3389/fcell.2020.627893
   Filer A, 2017, ANN RHEUM DIS, V76, P2105, DOI 10.1136/annrheumdis-2017-211286
   Filer A, 2013, CURR OPIN PHARMACOL, V13, P413, DOI 10.1016/j.coph.2013.02.006
   Fusco M, 2017, PAIN PRACT, V17, P522, DOI 10.1111/papr.12551
   Huang ML, 2014, SCI WORLD J, DOI 10.1155/2014/795624
   Huang RZ, 2020, FRONT BIOENG BIOTECH, V8, DOI 10.3389/fbioe.2020.00101
   Huang Z., 2021, OXID MED CELL LONGEV, V2021, DOI [10.1155/2021/8302831, DOI 10.1155/2021/8302831]
   Ilicic T, 2016, GENOME BIOL, V17, DOI 10.1186/s13059-016-0888-1
   Jiang MD, 2021, CLIN REV ALLERG IMMU, V60, P96, DOI 10.1007/s12016-020-08805-6
   Jiang XL, 2021, SIGNAL TRANSDUCT TAR, V6, DOI 10.1038/s41392-020-00450-x
   Kang XR, 2020, PEERJ, V8, DOI 10.7717/peerj.9890
   Lin WW, 2021, BIOMED RES INT, V2021, DOI 10.1155/2021/7643209
   Livak KJ, 2001, METHODS, V25, P402, DOI 10.1006/meth.2001.1262
   Mizoguchi F, 2018, NAT COMMUN, V9, DOI 10.1038/s41467-018-02892-y
   Mu HY, 2021, CELL DEATH DIS, V12, DOI 10.1038/s41419-021-04272-9
   Nemtsova MV, 2019, FRONT GENET, V10, DOI 10.3389/fgene.2019.00570
   Niissalo S, 2002, ANN NY ACAD SCI, V966, P384, DOI 10.1111/j.1749-6632.2002.tb04239.x
   Nygaard G, 2020, NAT REV RHEUMATOL, V16, P316, DOI 10.1038/s41584-020-0413-5
   O'Connor TM, 2004, J CELL PHYSIOL, V201, P167, DOI 10.1002/jcp.20061
   Ospelt C, 2017, SEMIN IMMUNOPATHOL, V39, P409, DOI 10.1007/s00281-017-0621-5
   Pap T, 2020, SEMIN CELL DEV BIOL, V101, P140, DOI 10.1016/j.semcdb.2019.12.006
   Ramirez-Villafana M, 2020, J IMMUNOL RES, V2020, DOI 10.1155/2020/8982163
   Robinson MD, 2010, BIOINFORMATICS, V26, P139, DOI 10.1093/bioinformatics/btp616
   Shi HL, 2019, MOL CELL, V74, P640, DOI 10.1016/j.molcel.2019.04.025
   Shulman Z, 2020, NAT IMMUNOL, V21, P501, DOI 10.1038/s41590-020-0650-4
   Stenstrom CH, 1999, NEUROPEPTIDES, V33, P260, DOI 10.1054/npep.1999.0756
   Stuart T, 2019, CELL, V177, P1888, DOI 10.1016/j.cell.2019.05.031
   Tsuchiya H, 2021, INFLAMM REGEN, V41, DOI 10.1186/s41232-021-00157-8
   Vordenbaumen S, 2016, ARTHRITIS RES THER, V18, DOI 10.1186/s13075-016-1135-6
   Wu JY, 2021, OXID MED CELL LONGEV, V2021, DOI 10.1155/2021/5633514
   Yang Y, 2018, CELL RES, V28, P616, DOI 10.1038/s41422-018-0040-8
   Yu GC, 2012, OMICS, V16, P284, DOI 10.1089/omi.2011.0118
   Zaccara S, 2019, NAT REV MOL CELL BIO, V20, P608, DOI 10.1038/s41580-019-0168-5
   Zeng CW, 2020, J HEMATOL ONCOL, V13, DOI 10.1186/s13045-020-00951-w
   Zhang Zhenying, 2021, Dis Markers, V2021, P5662080, DOI 10.1155/2021/5662080
   Zhao FP, 2021, MOL NEURODEGENER, V16, DOI 10.1186/s13024-021-00484-x
   Zhao HH, 2021, FRONT CELL DEV BIOL, V9, DOI 10.3389/fcell.2021.724837
NR 41
TC 0
Z9 0
U1 1
U2 1
PU HINDAWI LTD
PI LONDON
PA ADAM HOUSE, 3RD FLR, 1 FITZROY SQ, LONDON, W1T 5HF, ENGLAND
SN 0278-0240
EI 1875-8630
J9 DIS MARKERS
JI Dis. Markers
PD FEB 9
PY 2022
VL 2022
AR 5114697
DI 10.1155/2022/5114697
PG 12
WC Biotechnology & Applied Microbiology; Genetics & Heredity; Medicine,
   Research & Experimental; Pathology
WE Science Citation Index Expanded (SCI-EXPANDED)
SC Biotechnology & Applied Microbiology; Genetics & Heredity; Research &
   Experimental Medicine; Pathology
GA ZP6NM
UT WOS:000766537500004
PM 35186167
OA gold, Green Published
DA 2022-04-26
ER

PT J
AU Li, ZD
   Qi, FY
   Li, F
AF Li Zhao-Dong
   Qi Fang-Yuan
   Li Fan
TI Integrating 16S sequencing and metabolomics study on anti-rheumatic
   mechanisms against collagen-induced arthritis of Wantong Jingu Tablet
SO CHINESE JOURNAL OF NATURAL MEDICINES
LA English
DT Article
DE Rheumatoid arthritis; 16S rDNA sequencing; Metabolomics; Pathogenesis;
   Wantong Jingu Tablet
ID FIBROBLAST-LIKE SYNOVIOCYTES; GUT MICROBIOTA; MAGNOLINE; MUTATIONS;
   CELLS
AB Wantong Jingu Tablet (WJT), a mixture of traditional Chinese medicine, was reported to relieve the symptoms of rheumatoid arthritis (RA), but its pharmacological mechanism was not completely understood. The aim of this study was to investigate the therapeutic mechanisms of WJT for RA in vivo. The effects of WJT on joint pathology, as well as the levels of Bax, Bcl-2, caspase3, cleaved-caspase-3, ERK1/2, pERK1/2, TNF-alpha, IL-1/1, and IL-6 were measured using collagen-induced arthritis (CIA) rats. The intestinal flora composition and the metabolites alteration were analyzed by 16S rDNA sequencing and metabolomics method, respectively. We found that WJT ameliorated the severity of the CIA rats which might be mediated by inducing apoptosis, inactivating the MEK/ERK signals and reducing the production of pro-inflammatory cytokines. WJT, in part, relieved the gut microbiota dysbiosis, especially bacterial phylum Bacteroidetes, Tenericutes and Deferribacteres, as well as bacterial genus Vibrio, Macrococcus and Vagococcus. 3'-N-debenzoyl-2'-deoxytaxol, tubulysin B, and magnoline were significantly associated with the specific genera. We identified serotonin, glutathione disulfide, N-acetylneuraminic acid, naphthalene and thromboxane B2 as targeted molecules via metabolomics. Our findings contributed to the understanding of RA pathogenesis, and WJT played essential roles in gut microbiota health and metabolite modulation in the CIA rats.
C1 [Li Zhao-Dong; Qi Fang-Yuan; Li Fan] Jilin Univ, Sch Basic Med, Dept Pathogenobiol, Key Lab Zoonosis,Minist Educ China, Changchun 130000, Peoples R China.
   [Li Fan] Jilin Univ, Key Lab Bion Engn, Minist Educ China, Changchun 130000, Peoples R China.
   [Li Fan] Jilin Univ, Engn Res Ctr Med Biomat Jilin Prov, Changchun 130000, Peoples R China.
   [Li Fan] Jilin Univ, Key Lab Biomed Mat Jilin Prov, Changchun 130000, Peoples R China.
   [Li Fan] State Key Lab Pathogenesis Prevent & Treatment Hi, Urumqi 830000, Peoples R China.
RP Li, F (通讯作者)，Jilin Univ, Sch Basic Med, Dept Pathogenobiol, Key Lab Zoonosis,Minist Educ China, Changchun 130000, Peoples R China.; Li, F (通讯作者)，Jilin Univ, Key Lab Bion Engn, Minist Educ China, Changchun 130000, Peoples R China.; Li, F (通讯作者)，Jilin Univ, Engn Res Ctr Med Biomat Jilin Prov, Changchun 130000, Peoples R China.; Li, F (通讯作者)，Jilin Univ, Key Lab Biomed Mat Jilin Prov, Changchun 130000, Peoples R China.; Li, F (通讯作者)，State Key Lab Pathogenesis Prevent & Treatment Hi, Urumqi 830000, Peoples R China.
EM lifan@jlu.edu.cn
CR Balkrishna A, 2019, FRONT PHARMACOL, V10, DOI 10.3389/fphar.2019.00659
   Bartok B, 2010, IMMUNOL REV, V233, P233, DOI 10.1111/j.0105-2896.2009.00859.x
   Bottini N, 2013, NAT REV RHEUMATOL, V9, P24, DOI 10.1038/nrrheum.2012.190
   Cha HS, 2006, ARTHRITIS RHEUM-US, V54, P587, DOI 10.1002/art.21631
   Dadi TH, 2020, J ETHNOPHARMACOL, V261, DOI 10.1016/j.jep.2020.113073
   Dai QD, 2018, DRUG DES DEV THER, V12, P4095, DOI 10.2147/DDDT.S175763
   Draca D, 2019, ANTICANCER RES, V39, P5403, DOI 10.21873/anticanres.13734
   Du HY, 2019, FRONT IMMUNOL, V10, DOI 10.3389/fimmu.2019.01620
   Echazarreta MA, 2019, FRONT CELL INFECT MI, V9, DOI 10.3389/fcimb.2019.00131
   Firestein GS, 1997, P NATL ACAD SCI USA, V94, P10895, DOI 10.1073/pnas.94.20.10895
   Furukawa H, 2019, BIOMARK INSIGHTS, V14, DOI 10.1177/1177271919870472
   Graham C, 2015, NUTR REV, V73, P376, DOI 10.1093/nutrit/nuv004
   Guo MZ, 2015, J ETHNOPHARMACOL, V162, P7, DOI 10.1016/j.jep.2014.12.029
   Haleagrahara N, 2018, INFLAMMOPHARMACOLOGY, V26, P1219, DOI 10.1007/s10787-018-0464-2
   Han ZN, 1999, ARTHRITIS RHEUM, V42, P1088, DOI 10.1002/1529-0131(199906)42:6<1088::AID-ANR4>3.0.CO;2-E
   Holodniy M, 2011, PLOS ONE, V6, DOI [10.1371/journal.pone.0014764, 10.1371/journal.pone.0025792]
   Jubair WK, 2018, ARTHRITIS RHEUMATOL, V70, P1220, DOI 10.1002/art.40490
   Kasselman LJ, 2018, ATHEROSCLEROSIS, V271, P203, DOI 10.1016/j.atherosclerosis.2018.02.036
   Kim JA, 2018, J MED FOOD, V21, P716, DOI 10.1089/jmf.2017.4116
   Kumar RA, 2018, INT IMMUNOPHARMACOL, V65, P348, DOI 10.1016/j.intimp.2018.10.016
   Li G, 2018, TRANSBOUND EMERG DIS, V65, P1605, DOI 10.1111/tbed.12912
   Li X, 2021, J ETHNOPHARMACOL, V264, DOI 10.1016/j.jep.2020.113281
   Li XW, 2018, MOLECULES, V23, DOI 10.3390/molecules23123245
   Li ZD, 2020, CHIN MED-UK, V15, DOI 10.1186/s13020-020-00339-5
   Liu WW, 2018, FRONT IMMUNOL, V9, DOI 10.3389/fimmu.2018.02228
   Maeda Y, 2016, ARTHRITIS RHEUMATOL, V68, P2646, DOI 10.1002/art.39783
   Merola JF, 2018, RMD OPEN, V4, DOI 10.1136/rmdopen-2018-000656
   Ni YC, 2018, DRUG DISCOV THER, V12, P161, DOI 10.5582/ddt.2018.01036
   Niu Q, 2018, ARTHRITIS RES THER, V20, DOI 10.1186/s13075-018-1690-0
   Nybo SE, 2019, PURINERG SIGNAL, V15, P17, DOI 10.1007/s11302-018-9643-2
   Pferschy-Wenzig EM, 2017, FRONT PHARMACOL, V8, DOI 10.3389/fphar.2017.00893
   Qin KW, 2019, MICROB PATHOGENESIS, V137, DOI 10.1016/j.micpath.2019.103789
   Qu QS, 2021, J ETHNOPHARMACOL, V267, DOI 10.1016/j.jep.2020.113594
   Rehaume LM, 2014, ARTHRITIS RHEUMATOL, V66, P2780, DOI 10.1002/art.38773
   Sato K, 2017, SCI REP-UK, V7, DOI 10.1038/s41598-017-07196-7
   Serafim V, 2019, MOLECULES, V24, DOI 10.3390/molecules24020360
   Sun H, 2018, J CHROMATOGR B, V1102, P143, DOI 10.1016/j.jchromb.2018.10.017
   Sun LJ, 2019, INT J MED SCI, V16, P1260, DOI 10.7150/ijms.37322
   Sun Y, 2019, FRONT CELL INFECT MI, V9, DOI 10.3389/fcimb.2019.00369
   Tao HJ, 2020, PHYTOMEDICINE, V67, DOI 10.1016/j.phymed.2019.153162
   Wang J, 2019, BMC COMPLEM ALTERN M, V19, DOI 10.1186/s12906-019-2548-y
   Wang J, 2019, PHYTOTHER RES, V33, P1726, DOI 10.1002/ptr.6364
   Wang JY, 2015, HEILONGJIANG MED PHA, V38, P76
   Wang K, 2018, ARTHRITIS RES THER, V20, DOI 10.1186/s13075-018-1547-6
   Xing R, 2016, CLIN EXP IMMUNOL, V184, P147, DOI 10.1111/cei.12751
   Xiong MingYue, 2017, Drugs and Clinic, V32, P702
   Xu TF, 2017, J CHROMATOGR B, V1048, P94, DOI 10.1016/j.jchromb.2017.01.040
   Yue MF, 2019, FASEB J, V33, P12311, DOI 10.1096/fj.201900425RR
   Zhao SJ, 2015, J CHANGCHUN U CHIN M, V31, P143
   Zhao XQ, 2020, BIOMED PHARMACOTHER, V121, DOI 10.1016/j.biopha.2019.109559
   Zhou Y, 2013, KIDNEY BLOOD PRESS R, V37, P211, DOI 10.1159/000350146
   Zhu HZ, 2019, BIOMED PHARMACOTHER, V112, DOI 10.1016/j.biopha.2019.108621
NR 52
TC 0
Z9 0
U1 4
U2 4
PU CHINESE JOURNAL NATURAL MEDICINES
PI NANJING
PA 24, TONGJIA XIANG, NANJING, 210009, PEOPLES R CHINA
SN 2095-6975
EI 1875-5364
J9 CHIN J NAT MEDICINES
JI Chin. J. Nat. Med.
PD FEB
PY 2022
VL 20
IS 2
BP 120
EP 132
DI 10.1016/S1875-5364(21)60080-8
PG 13
WC Integrative & Complementary Medicine; Pharmacology & Pharmacy
WE Science Citation Index Expanded (SCI-EXPANDED)
SC Integrative & Complementary Medicine; Pharmacology & Pharmacy
GA ZS3RS
UT WOS:000768386200004
PM 35279239
DA 2022-04-26
ER

PT J
AU Lv, ZF
   Ye, SB
   Wang, ZW
   Xin, PP
   Chen, YH
   Tan, ZM
   Zhuang, Y
AF Lv, Zhifen
   Ye, Shibao
   Wang, Zhiwen
   Xin, Panpan
   Chen, Yuhang
   Tan, Zhiming
   Zhuang, Yu
TI Long non-coding RNA TSPEAR Antisense RNA 2 is downregulated in
   rheumatoid arthritis and inhibits the apoptosis of fibroblast-like
   synoviocytes by downregulating microRNA-212-3p (miR-212-3p)
SO BIOENGINEERED
LA English
DT Article
DE Rheumatoid arthritis; lncRNA TSPEAR-AS2; miR-212-3p; fibroblast-like
   synoviocytes; apoptosis
ID CELL-PROLIFERATION
AB Long non-coding RNA (lncRNA) TSPEAR-AS2 (TSPEAR Antisense RNA 2) participates in many human diseases, while its roles in rheumatoid arthritis (RA) are unknown. Plasma expression levels of TSPEAR-AS2 and microRNA (miR)-212-3p in both RA patients and healthy controls were measured by RT-qPCR. Diagnostic potentials of plasma TSPEAR-AS2 and miR-212-3p were assessed by ROC curve analysis. Normalized expression levels of TSPEAR-AS2 and miR-212-3p were subjected to Pearson's correlation coefficient to evaluate their corrections. TSPEAR-AS2 was significantly downregulated in RA patients, while plasma expression levels of miR-212-3p were significantly increased in RA patients. The expression of TSPEAR-AS2 and miR-212-3p showed promising diagnostic value for RA. Plasma expression levels of TSPEAR-AS2 and miR-212-3p were significantly and inversely correlated in RA patients but not in healthy controls. Besides, overexpression of TSPEAR-AS2 decreased the apoptosis of RA HFLSs, while miR-212-3p increased cell apoptosis. In addition, miR-212-3p attenuated the effects of overexpression of TSPEAR-AS2. Overexpression of TSPEAR-AS2 decreased the expression levels of miR-212-3p in HFLS, while overexpression of miR-212-3p did not affect the expression of TSPEAR-AS2. In conclusion, TSPEAR-AS2 is downregulated in RA and its overexpression can decrease the apoptosis of RA HFLSs by downregulating miR-212-3p.
C1 [Lv, Zhifen; Ye, Shibao; Wang, Zhiwen; Xin, Panpan; Chen, Yuhang; Tan, Zhiming; Zhuang, Yu] Huizhou Municipal Cent Hosp, Dept Rhumatol & Immunol, 41 Eling Bei Rd, Huizhou 516001, Guangdong, Peoples R China.
RP Zhuang, Y (通讯作者)，Huizhou Municipal Cent Hosp, Dept Rhumatol & Immunol, 41 Eling Bei Rd, Huizhou 516001, Guangdong, Peoples R China.
EM yuzhuanghuizhou@163.com
CR Bottini N, 2013, NAT REV RHEUMATOL, V9, P24, DOI 10.1038/nrrheum.2012.190
   Feng SQ, 2018, NEOPLASMA, V65, P925, DOI 10.4149/neo_2018_180125N55
   Ju C, 2018, CANCER CELL INT, V18, DOI 10.1186/s12935-018-0641-9
   Lee SY, 2013, ARTHRITIS RES THER, V15, DOI 10.1186/ar4179
   Li SP, 2017, MOL CELL BIOCHEM, V432, P123, DOI 10.1007/s11010-017-3003-3
   Liu XZ, 2017, ONCOTARGET, V8, P12649, DOI 10.18632/oncotarget.15172
   Liu Y, 2018, EUR REV MED PHARMACO, V22, P461, DOI 10.26355/eurrev_201801_14196
   Majithia V, 2007, AM J MED, V120, P936, DOI 10.1016/j.amjmed.2007.04.005
   McInnes IB, 2017, LANCET, V389, P2328, DOI 10.1016/S0140-6736(17)31472-1
   McInnes IB, 2011, NEW ENGL J MED, V365, P2205, DOI 10.1056/NEJMra1004965
   Ochiai M, 2017, ANN RHEUM DIS, V76, P524, DOI 10.1136/annrheumdis-2017-eular.1902
   Roy N, 2018, ANN OTO RHINOL LARYN, V127, P577, DOI 10.1177/0003489418780136
   Singh JA, 2016, ARTHRIT CARE RES, V68, P1, DOI 10.1002/acr.22783
   Smolen JS, 2014, ANN RHEUM DIS, V73, P3, DOI 10.1136/annrheumdis-2013-204317
   Wang S, 2022, BIOENGINEERED, V13, P1779, DOI 10.1080/21655979.2021.1995992
   Xie CH, 2018, BIOMED PHARMACOTHER, V97, P1645, DOI 10.1016/j.biopha.2017.12.004
   Xiu YL, 2017, ONCOTARGET, V8, P31727, DOI 10.18632/oncotarget.15955
   Xu WH, 2021, BIOENGINEERED, V12, P9411, DOI 10.1080/21655979.2021.1988372
NR 18
TC 0
Z9 0
U1 0
U2 0
PU TAYLOR & FRANCIS INC
PI PHILADELPHIA
PA 530 WALNUT STREET, STE 850, PHILADELPHIA, PA 19106 USA
SN 2165-5979
EI 2165-5987
J9 BIOENGINEERED
JI Bioengineered
PD FEB 1
PY 2022
VL 13
IS 2
BP 4166
EP 4172
DI 10.1080/21655979.2021.2021347
PG 7
WC Biotechnology & Applied Microbiology
WE Science Citation Index Expanded (SCI-EXPANDED)
SC Biotechnology & Applied Microbiology
GA YS5XH
UT WOS:000750748900001
PM 35112979
OA gold, Green Published
DA 2022-04-26
ER

PT J
AU Shi, ZT
   He, J
   He, J
   Xu, Y
AF Shi, Zongting
   He, Jun
   He, Jian
   Xu, Yuan
TI Micro-fragmented adipose tissue regulated the biological functions of
   osteoarthritis synoviocytes by upregulating MiR-92a-3p expression
SO TISSUE & CELL
LA English
DT Article
DE Osteoarthritis; Micro-fragmented adipose tissue; Synoviocytes;
   miR-92a-3p
ID MESENCHYMAL STEM-CELLS; MATRIX METALLOPROTEINASES; KNEE OSTEOARTHRITIS;
   CHONDROGENESIS; INHIBITOR; TIMP-1
AB Apart from the treatment potential of micro-fragmented adipose tissue (MF) in joint diseases, what's less clear is the mechanism of MF on Osteoarthritis (OA). Synoviocytes isolated from synovium tissues of 11 knee joint OA patients were identified and co-cultured with MF collected by Lipogems (R). Cytokines and mRNA levels in synoviocytes were detected by enzyme-linked immunosorbent assay (ELISA) and quantitative reverse transcription polymerase chain reaction (qRT-PCR). Cell viability, apoptosis and apoptosis-related protein expression of Tumor Necrosis Factor-alpha (TNF-alpha)-activated synoviocytes were detected by cell counting kit-8, flow cytometry and western blot, respectively. The rescue experiments were conducted to verify the causal relationship of MF and miR-92a-3p. The relationship between miR-92a-3p and KLHL29 was verified by bioinformatics analysis, qRTPCR, dual-luciferase reporter assay and western blot. OA synoviocytes were composed of synovial fibroblasts and synovial macrophages. After co-cultivation of synoviocytes and TNF-alpha, the levels of Interleukin (IL)-8 and hyaluronic acid (HA) appeared a few changes, and those of chemotactic cytokine ligand (CCL) 2, CCL3, CCL5 and matrix metalloproteinases (MMP)-9 were downregulated, while the levels of Tissue Inhibitor of Metalloproteinases (TIMP)-1, IL-10 and Prostaglandin E2 (PGE2) were up-regulated. Co-culture of MF and activated synoviocytes reversed the above-mentioned effects regulated by TNF-alpha and reduced the mRNA levels of inflammatory factors. However, miR-92a-3p inhibitor overturned the reversal. KLHL29 was the target gene of miR92a-3p and its expression was suppressed in activated synoviocytes co-cultured with MF, which was reversed by down-regulated miR-92a-3p. Collectively, MF regulated the biological functions of OA synoviocytes by upregulating miR-92a-3p expression.
C1 [Shi, Zongting] Beijing Univ Chinese Med, Affiliated Hosp 3, Dept Spine, Beijing 100029, Peoples R China.
   [He, Jun; He, Jian; Xu, Yuan] Zhejiang Hosp, Dept Orthoped, 1229 Gudun Rd, Hangzhou 310013, Zhejiang, Peoples R China.
RP Xu, Y (通讯作者)，Zhejiang Hosp, Dept Orthoped, 1229 Gudun Rd, Hangzhou 310013, Zhejiang, Peoples R China.
EM xuyuan_yx@163.com
FU Study on the mechanism of autologous fat micro-fragments inhibiting knee
   synovial inflammation by regulating TLRs/NF-kappaB pathway [2019316439]
FX This work was supported by Study on the mechanism of autologous fat
   micro-fragments inhibiting knee synovial inflammation by regulating
   TLRs/NF-kappa B pathway [2019316439].
CR Alegria-Schaffer A, 2009, METHOD ENZYMOL, V463, P573, DOI 10.1016/S0076-6879(09)63033-0
   Belluzzi E, 2019, CONNECT TISSUE RES, V60, P136, DOI 10.1080/03008207.2018.1470167
   Bianchi F, 2013, CELL TRANSPLANT, V22, P2063, DOI 10.3727/096368912X657855
   Bondeson J, 2010, ARTHRITIS RHEUM-US, V62, P647, DOI 10.1002/art.27290
   Bougle A, 2018, BRIT J ANAESTH, V121, P1249, DOI 10.1016/j.bja.2018.03.032
   Burrage PS, 2006, FRONT BIOSCI-LANDMRK, V11, P529, DOI 10.2741/1817
   Ceserani V, 2016, VASC CELL, V8, DOI 10.1186/s13221-016-0037-3
   Chisari E, 2020, OSTEOARTHR CARTILAGE, V28, P708, DOI 10.1016/j.joca.2019.09.008
   de Almeida RC, 2019, ANN RHEUM DIS, V78, P270, DOI 10.1136/annrheumdis-2018-213882
   Dhanoa BS, 2013, HUM GENOMICS, V7, DOI 10.1186/1479-7364-7-13
   Fernandes JC, 2002, BIORHEOLOGY, V39, P237
   Fernandes TL, 2020, FRONT IMMUNOL, V11, DOI 10.3389/fimmu.2020.00111
   Fotopoulos VC, 2012, KNEE SURG SPORT TR A, V20, P1159, DOI 10.1007/s00167-011-1676-9
   Glyn-Jones S, 2015, LANCET, V386, P376, DOI 10.1016/S0140-6736(14)60802-3
   Gomez-Aristizabal A, 2019, ARTHRITIS RES THER, V21, DOI 10.1186/s13075-018-1798-2
   Hemmati-Sadeghi S, 2018, INT J MOL SCI, V19, DOI 10.3390/ijms19051519
   Hochberg MC, 2012, ARTHRIT CARE RES, V64, P465, DOI 10.1002/acr.21596
   Kapoor M, 2011, NAT REV RHEUMATOL, V7, P33, DOI 10.1038/nrrheum.2010.196
   Livak KJ, 2001, METHODS, V25, P402, DOI 10.1006/meth.2001.1262
   Lopez J, 2015, BRIT J CANCER, V112, P957, DOI 10.1038/bjc.2015.85
   Mahmoudifar N, 2015, METHODS MOL BIOL, V1340, P53, DOI 10.1007/978-1-4939-2938-2_4
   Mao G, 2017, OSTEOARTHR CARTILAGE, V25, P521, DOI 10.1016/j.joca.2016.11.006
   Mao GP, 2018, STEM CELL RES THER, V9, DOI 10.1186/s13287-018-1004-0
   Mao G, 2017, CELL PHYSIOL BIOCHEM, V44, P38, DOI 10.1159/000484579
   Mao T, 2019, CELL CYCLE, V18, P3189, DOI 10.1080/15384101.2019.1671716
   Minteer D, 2013, ADV BIOCHEM ENG BIOT, V129, P59, DOI 10.1007/10_2012_146
   Naito K, 1999, RHEUMATOLOGY, V38, P510, DOI 10.1093/rheumatology/38.6.510
   Paolella F, 2019, J CELL PHYSIOL, V234, P5044, DOI 10.1002/jcp.27307
   Porter AG, 1999, CELL DEATH DIFFER, V6, P99, DOI 10.1038/sj.cdd.4400476
   Scanzello CR, 2012, BONE, V51, P249, DOI 10.1016/j.bone.2012.02.012
   Sluzalska KD, 2017, OSTEOARTHR CARTILAGE, V25, P1890, DOI 10.1016/j.joca.2017.07.011
   Tofino-Vian M, 2018, CELL PHYSIOL BIOCHEM, V47, P11, DOI 10.1159/000489739
   Tremolada C, 2016, CURR STEM CELL REP, V2, P304, DOI 10.1007/s40778-016-0053-5
   Wojdasiewicz P, 2014, MEDIAT INFLAMM, V2014, DOI 10.1155/2014/561459
   Wu YG, 2019, CURR GENE THER, V19, P255, DOI 10.2174/1566523219666190716092203
   Xiang DB, 2021, FRONT CARDIOVASC MED, V8, DOI 10.3389/fcvm.2021.649352
   Yuan GH, 2001, ARTHRITIS RHEUM-US, V44, P1056, DOI 10.1002/1529-0131(200105)44:5<1056::AID-ANR186>3.0.CO;2-U
   Zhang Z, 2012, OSTEOARTHR CARTILAGE, V20, P1638, DOI 10.1016/j.joca.2012.08.024
   Zhao X, 2020, OSTEOARTHR CARTILAGE, V28, P613, DOI 10.1016/j.joca.2020.01.009
NR 39
TC 0
Z9 0
U1 3
U2 3
PU CHURCHILL LIVINGSTONE
PI EDINBURGH
PA JOURNAL PRODUCTION DEPT, ROBERT STEVENSON HOUSE, 1-3 BAXTERS PLACE,
   LEITH WALK, EDINBURGH EH1 3AF, MIDLOTHIAN, SCOTLAND
SN 0040-8166
J9 TISSUE CELL
JI Tissue Cell
PD FEB
PY 2022
VL 74
DI 10.1016/j.tice.2021.101716
PG 9
WC Anatomy & Morphology; Cell Biology
WE Science Citation Index Expanded (SCI-EXPANDED)
SC Anatomy & Morphology; Cell Biology
GA ZO9BT
UT WOS:000766022800006
PM 34979377
DA 2022-04-26
ER

PT J
AU Ye, ZQ
   Wei, L
   Yin, XT
   Li, HL
   Qin, GF
   Li, SQ
   Peng, TT
   Liu, B
   Zhao, SC
   Zhuo, Q
AF Ye, Zhiqin
   Wei, Lu
   Yin, Xietian
   Li, Huiling
   Qin, Guifu
   Li, Siqi
   Peng, Tingting
   Liu, Bo
   Zhao, Shichao
   Zhuo, Qin
TI Long non-coding RNA cancer susceptibility candidate 2 regulates the
   function of human fibroblast-like synoviocytes via the
   microRNA-18a-5p/B-cell translocation gene 3 signaling axis in rheumatoid
   arthritis
SO BIOENGINEERED
LA English
DT Article
DE Rheumatoid arthritis; human fibroblast-like synoviocytes; long
   non-coding RNA cancer susceptibility candidate 2; microRNA-18a-5p;
   B-cell translocation gene 3
ID APOPTOSIS; PROMOTES; CELLS
AB Rheumatoid arthritis (RA) is a perennial inflammatory condition. Preliminary research indicated that long non-coding (lnc)RNA cancer susceptibility candidate 2 (CASC2) was downregulated in the serum of RA patients. Our study was designed to reveal the roles of lncRNA CASC2 in RA and the latent mechanisms underlying its role. Bioinformatics method (Starbase) and dual-luciferase reporter assay revealed that microRNA (miR)-18a-5p directly interacted with lncRNA CASC2. Furthermore, lncRNA CASC2 and miR-18a-5p expression in the serum samples of RA patients and healthy controls were measured via reverse transcription-quantitative PCR. Compared with the healthy subjects, lncRNA CASC2 was downregulated, whereas miR-18a-5p was upregulated in patients with RA. Overexpression of lncRNA CASC2 decreased the viability of human fibroblast-like synoviocytes (HFLSs) and induced apoptosis, as revealed by the MTT (3-(4,5-dimethylthiazol-2-yl)-2,5-diphenyltetrazolium bromide) assay and flow cytometry analyses. Furthermore, the Western blotting assay suggested that Bax was upregulated and Bcl-2 was downregulated in lncRNA CASC2 up-regulated HFLSs. Downregulation of tumor necrosis factor alpha (TNF-alpha), interleukin (IL)-1 beta, IL-6, matrix metalloproteinase (MMP)1, and MMP3 levels by lncRNA CASC2 up-regulation was determined using enzyme-linked immunosorbent assays (ELISAs). However, HFLSs co-transfected with miR-18a-5p mimic exhibited opposite effects compared with the case for the overexpression of lncRNA CASC2. The aforementioned methods were used to verify that a binding site exists between B-cell translocation gene 3 (BTG3) and miR-18a-5p. The effects of miR-18a-5p inhibitor on HFLSs were reversed by BTG3 silencing. Overall, lncRNA CASC2 alleviated RA by adjusting the miR-18a-5p/BTG3 signaling axis and could serve as a novel therapeutic option for RA.
C1 [Ye, Zhiqin; Wei, Lu; Yin, Xietian; Li, Huiling; Qin, Guifu; Li, Siqi; Peng, Tingting; Liu, Bo; Zhao, Shichao; Zhuo, Qin] Hubei Prov Hosp Tradit Chinese Med, Dept Rheumatism Immunol, Wuhan, Peoples R China.
   [Ye, Zhiqin; Wei, Lu; Li, Huiling; Qin, Guifu; Li, Siqi; Peng, Tingting; Liu, Bo; Zhao, Shichao] Hubei Univ Chinese Med, Affiliated Hosp, Wuhan, Hubei, Peoples R China.
   [Ye, Zhiqin; Wei, Lu; Li, Huiling; Qin, Guifu; Li, Siqi; Peng, Tingting; Liu, Bo; Zhao, Shichao] Hubei Inst Tradit Chinese Med, Wuhan, Hubei, Peoples R China.
   [Yin, Xietian; Zhuo, Qin] Hubei Univ Tradit Chinese Med, Coll Clin 1, 16 Huangjiahu West Rd, Wuhan 430061, Hubei, Peoples R China.
RP Zhuo, Q (通讯作者)，Hubei Univ Tradit Chinese Med, Coll Clin 1, 16 Huangjiahu West Rd, Wuhan 430061, Hubei, Peoples R China.; Zhuo, Q (通讯作者)，Dept Rheumatism Immunol, Wuhan, Hubei, Peoples R China.
EM zhuoqin520366@163.com
CR Ai RZ, 2018, NAT COMMUN, V9, DOI 10.1038/s41467-018-04310-9
   Aletaha D, 2010, ANN RHEUM DIS, V69, P1580, DOI [10.1136/ard.2010.138461, 10.1002/art.27584]
   Bartok B, 2010, IMMUNOL REV, V233, P233, DOI 10.1111/j.0105-2896.2009.00859.x
   Bi X, 2019, EBIOMEDICINE, V50, P408, DOI 10.1016/j.ebiom.2019.11.024
   de Oliveira PG, 2019, FRONT IMMUNOL, V10, DOI 10.3389/fimmu.2019.01743
   Evangelatos G, 2019, AUTOIMMUN REV, V18, DOI 10.1016/j.autrev.2019.102391
   Han D, 2021, BIOENGINEERED, V12, P10891, DOI [10.6084/m9.figshare.17099354.v1, 10.1080/21655979.2021.1994908]
   Karami J, 2020, IMMUNOL CELL BIOL, V98, P171, DOI 10.1111/imcb.12311
   Konstantinou GN, 2017, METHODS MOL BIOL, V1592, P79, DOI 10.1007/978-1-4939-6925-8_7
   Kumar Priti, 2018, Cold Spring Harb Protoc, V2018, DOI 10.1101/pdb.prot095505
   Li GQ, 2019, J CELL MOL MED, V23, P7116, DOI 10.1111/jcmm.14591
   Liu C, 2020, MOL MED REP, V21, P2131, DOI 10.3892/mmr.2020.11018
   Livak KJ, 2001, METHODS, V25, P402, DOI 10.1006/meth.2001.1262
   Lv C, 2018, J CANCER RES CLIN, V144, P295, DOI 10.1007/s00432-017-2561-9
   McInnes IB, 2011, NEW ENGL J MED, V365, P2205, DOI 10.1056/NEJMra1004965
   Nygaard G, 2020, NAT REV RHEUMATOL, V16, P316, DOI 10.1038/s41584-020-0413-5
   Pap T, 2000, ARTHRITIS RES, V2, P361, DOI 10.1186/ar113
   Scott DL, 2010, LANCET, V376, P1094, DOI 10.1016/S0140-6736(10)60826-4
   Telford WG, 2018, METHODS MOL BIOL, V1678, P167, DOI 10.1007/978-1-4939-7346-0_10
   Wang G, 2019, BIOSCIENCE REP, V39, DOI 10.1042/BSR20182374
   Wang JH, 2020, FRONT IMMUNOL, V10, DOI 10.3389/fimmu.2019.03129
   Xu WH, 2021, BIOENGINEERED, V12, P9411, DOI 10.1080/21655979.2021.1988372
   Yang Z, 2021, AUTOIMMUNITY, V54, P13, DOI 10.1080/08916934.2020.1846183
   Zhang HJ, 2017, INT IMMUNOPHARMACOL, V50, P283, DOI 10.1016/j.intimp.2017.06.021
   Zhou XQ, 2021, BIOENGINEERED, V12, P10849, DOI [10.1080/21655979.2021.1990578, 10.6084/m9.figshare.16787011.v2]
NR 25
TC 0
Z9 0
U1 1
U2 1
PU TAYLOR & FRANCIS INC
PI PHILADELPHIA
PA 530 WALNUT STREET, STE 850, PHILADELPHIA, PA 19106 USA
SN 2165-5979
EI 2165-5987
J9 BIOENGINEERED
JI Bioengineered
PD FEB 1
PY 2022
VL 13
IS 2
BP 3240
EP 3250
DI 10.1080/21655979.2021.2022075
PG 11
WC Biotechnology & Applied Microbiology
WE Science Citation Index Expanded (SCI-EXPANDED)
SC Biotechnology & Applied Microbiology
GA YJ6SA
UT WOS:000744660300001
PM 35045800
OA gold, Green Published
DA 2022-04-26
ER

PT J
AU Yu, ZL
   Chen, FH
   Liu, H
   Fan, JB
   Ding, XM
   Zhu, XH
   Cui, SY
   Yi, H
   Zhou, XG
   Hu, YL
   Liu, W
AF Yu, Ziliang
   Chen, Feihu
   Liu, Hao
   Fan, Jianbo
   Ding, Xiaomin
   Zhu, Xinhui
   Cui, Shengyu
   Yi, Hong
   Zhou, Xiaogang
   Hu, Yalong
   Liu, Wei
TI Silencing CoREST inhibits the viability and migration of fibroblast-like
   synoviocytes in TNF-alpha-induced rheumatoid arthritis
SO EXPERIMENTAL AND THERAPEUTIC MEDICINE
LA English
DT Article
DE fibroblast-like synoviocytes; corepressor element-1 silencing
   transcription factor; rheumatoid arthritis; lysine-specific histone
   demethylase 1
ID SYNOVIAL FIBROBLASTS; GENE-EXPRESSION; DISEASE; PROLIFERATION;
   PREVALENCE; MECHANISMS; PROMOTES; INVASION; CANCER; ROLES
AB Fibroblast-like synoviocytes (FLSs) have functions in the pathogenesis of rheumatoid arthritis (RA) through the onset of synovitis, the growth of pannus and the destruction of cartilage and bone. The significant increase in the proliferation, migration and invasion of FLSs induces the onset and advancement of RA. To date, the exact function of corepressor element-1 silencing transcription factor (CoREST) in RA remains unclear, but its expression has been determined in RA synovial tissues. In this study, the effects of CoREST were investigated in a TNF-alpha-induced FLS activation model. Following the silencing of CoREST expression with small interfering (si)RNA, the viability and migration of FLSs were evaluated. Furthermore, the possible molecular mechanisms were explored by detecting the expression of key factors, including matrix metalloproteinases (MMPs), lysine-specific histone demethylase 1 (LSD1) and associated cytokines, via reverse transcription-quantitative PCR and western blotting. CoREST expression increased not only in the RA synovial tissues, but also in the TNF-alpha-induced FLS activation model. Following the silencing of CoREST in the FLSs treated with TNF-alpha, cell viability was inhibited, and the migratory capacity of FLSs was suppressed, which was accompanied by the reduced expression of MMP-3 and MMP-9. The expression of LSD1 was also downregulated. There was a notable decrease in the synthesis of interferon-gamma and interleukin (IL)-17, while IL-10 expression was increased. The knockdown of CoREST inhibited the viability and migration of FLSs stimulated with TNF-alpha. Thus, the suppression of CoREST may have crucial roles in the occurrence and development of RA.
C1 [Yu, Ziliang; Fan, Jianbo; Ding, Xiaomin; Zhu, Xinhui; Cui, Shengyu; Yi, Hong; Zhou, Xiaogang; Hu, Yalong; Liu, Wei] Nantong Univ, Affiliated Hosp 2, Dept Orthopaed, 6 North Hai Er Xiang Rd, Nantong 226001, Jiangsu, Peoples R China.
   [Chen, Feihu] Xuyi Peoples Hosp, Dept Orthopaed, Xuyi 211700, Jiangsu, Peoples R China.
   [Liu, Hao] Nanjing Med Univ, Sch Clin Med, Nanjing 211166, Jiangsu, Peoples R China.
RP Liu, W (通讯作者)，Nantong Univ, Affiliated Hosp 2, Dept Orthopaed, 6 North Hai Er Xiang Rd, Nantong 226001, Jiangsu, Peoples R China.
EM liuweidr@yeah.net
FU Jiangsu Six-One Project [LGY2020047]; Science & Technology Bureau of
   Nantong [MA2019005]; Health Commission of Nantong [MB2020005]
FX The present study was supported by grants from the Jiangsu Six-One
   Project (grant no. LGY2020047), the Science & Technology Bureau of
   Nantong (grant no. MA2019005), the Health Commission of Nantong (grant
   no. JC2019075) and the Health Commission of Nantong (grant no.
   MB2020005).
CR AALTOMAA S, 1993, ANTICANCER RES, V13, P533
   Aletaha D, 2010, ARTHRITIS RHEUM-US, V62, P2569, DOI 10.1002/art.27584
   Alsaleh G, 2011, EUR J IMMUNOL, V41, P2113, DOI 10.1002/eji.201041194
   Andres ME, 1999, P NATL ACAD SCI USA, V96, P9873, DOI 10.1073/pnas.96.17.9873
   Bartok B, 2010, IMMUNOL REV, V233, P233, DOI 10.1111/j.0105-2896.2009.00859.x
   BRENNAN FM, 1992, BRIT J RHEUMATOL, V31, P293
   Ceballos-Chavez M, 2012, P NATL ACAD SCI USA, V109, P8085, DOI 10.1073/pnas.1121522109
   Chen Z, 2020, CELL DEATH DIS, V11, DOI 10.1038/s41419-020-2710-y
   Coulson JM, 2005, CURR BIOL, V15, pR665, DOI 10.1016/j.cub.2005.08.032
   Essouma M, 2015, J INFLAMM-LOND, V12, DOI 10.1186/s12950-015-0092-1
   Guo XF, 2018, TISSUE CELL, V55, P63, DOI 10.1016/j.tice.2018.10.002
   Hu Y, 2014, AM J CLIN NUTR, V100, P959, DOI 10.3945/ajcn.114.086918
   Huber LC, 2006, RHEUMATOLOGY, V45, P669, DOI 10.1093/rheumatology/kel065
   Klareskog L, 2010, ANN RHEUM DIS, V69, P2062, DOI 10.1136/ard.2010.142109
   Lan F, 2008, CURR OPIN CELL BIOL, V20, P316, DOI 10.1016/j.ceb.2008.03.004
   Liu JX, 2017, BIOMED PHARMACOTHER, V96, P173, DOI 10.1016/j.biopha.2017.09.120
   Liu W, 2018, INT J CLIN EXP PATHO, V11, P333
   Livak KJ, 2001, METHODS, V25, P402, DOI 10.1006/meth.2001.1262
   Maiques-Diaz A, 2016, EPIGENOMICS-UK, V8, P1103, DOI 10.2217/epi-2016-0009
   Majumder S, 2006, CELL CYCLE, V5, P1929, DOI 10.4161/cc.5.17.2982
   Malemud CJ, 2006, FRONT BIOSCI-LANDMRK, V11, P1696, DOI 10.2741/1915
   McInnes IB, 2017, LANCET, V389, P2328, DOI 10.1016/S0140-6736(17)31472-1
   Mor A, 2005, CLIN IMMUNOL, V115, P118, DOI 10.1016/j.clim.2004.12.009
   Mousavi MJ, 2021, AUTOIMMUN HIGHLIGHTS, V12, DOI 10.1186/s13317-020-00145-x
   Muller-Ladner U, 2005, NAT CLIN PRACT RHEUM, V1, P102, DOI 10.1038/ncprheum0047
   Muller-Ladner U, 2000, CURR OPIN RHEUMATOL, V12, P186, DOI 10.1097/00002281-200005000-00005
   Mulligan P, 2011, MOL CELL, V42, P689, DOI 10.1016/j.molcel.2011.04.020
   Pap T, 2005, ANN RHEUM DIS, V64, P52, DOI 10.1136/ard.2005.042424
   Peng MZ, 2019, FEBS J, V286, P1972, DOI 10.1111/febs.14801
   Rooprai HK, 1997, ANTICANCER RES, V17, P4151
   Rossini M, 2013, ANN RHEUM DIS, V72, P409
   Rossini M, 2014, RHEUMATOL INT, V34, P659, DOI 10.1007/s00296-014-2974-6
   Shi YJ, 2005, MOL CELL, V19, P857, DOI 10.1016/j.molcel.2005.08.027
   Sung YK, 2013, RHEUMATOL INT, V33, P1525, DOI 10.1007/s00296-012-2590-2
   Taghadosi M, 2021, IMMUNOL RES, V69, P225, DOI 10.1007/s12026-021-09202-7
   van der Linden MPM, 2010, ARTHRITIS RHEUM-US, V62, P3537, DOI 10.1002/art.27692
   Wang SC, 2014, TRENDS PHARMACOL SCI, V35, P178, DOI 10.1016/j.tips.2014.02.004
   Zhang GF, 2021, CHEM-BIOL INTERACT, V349, DOI 10.1016/j.cbi.2021.109681
   Zhang X, 2021, INFLAMMATION, V44, P91, DOI 10.1007/s10753-020-01311-z
   Zhang Y, 2020, INT J BIOL MACROMOL, V164, P4000, DOI 10.1016/j.ijbiomac.2020.08.221
NR 40
TC 0
Z9 0
U1 4
U2 4
PU SPANDIDOS PUBL LTD
PI ATHENS
PA POB 18179, ATHENS, 116 10, GREECE
SN 1792-0981
EI 1792-1015
J9 EXP THER MED
JI Exp. Ther. Med.
PD FEB
PY 2022
VL 23
IS 2
AR 148
DI 10.3892/etm.2021.11071
PG 8
WC Medicine, Research & Experimental
WE Science Citation Index Expanded (SCI-EXPANDED)
SC Research & Experimental Medicine
GA YG3EQ
UT WOS:000742375700001
PM 35069829
OA Green Published, gold
DA 2022-04-26
ER

PT J
AU Zhang, M
   Yu, YB
   Guan, XX
   Yao, XF
   Jia, C
   Hong, EY
   Guo, YL
   He, LJ
AF Zhang, Meng
   Yu, Yongbo
   Guan, Xiaoxing
   Yao, Xingfeng
   Jia, Chao
   Hong, Enyu
   Guo, Yongli
   He, Lejian
TI A group of sclerosing epithelioid fibrosarcomas with low-level amplified
   EWSR1-CREB3L1 fusion gene in children
SO PATHOLOGY RESEARCH AND PRACTICE
LA English
DT Article
DE Sclerosing epithelioid fibrosarcoma; EWSR1; CREB3L1; Low-level
   amplification
ID GRADE FIBROMYXOID SARCOMA; SUPERNUMERARY RING CHROMOSOME; VARIANT
AB Sclerosing epithelioid fibrosarcoma (SEF), typically arising in middle-aged and older adults, is a rare malignant fibroblastic neoplasm characterized by epithelioid fibroblasts embedded in sclerotic hyalinized stroma. This tumor frequently harbors translocation between EWSR1 and CREB3 subfamily members. Here, we describe four cases of SEF with unique genetic characteristics in children. All tumors were located in the deep soft tissue of the trunk and celom. Histopathologically, the tumors were featured by prominent hyalinized sclerotic collagenous stroma within which relatively bland and monomorphic epithelioid cells were arranged in cords, nests, or sheets. Low-grade fibmmyxoid sarcoma-like zones varied among cases. MUC4 was strong and diffuse. CD99 was positive. Transmission electron microscopy demonstrated spindle or polyhedral neoplastic cells with a collagen fiber-rich stroma. Interphase fluorescence in situ hybridization (FISH) revealed local amplification of the EWSR1 locus. Whole-genome sequencing indicated translocation between EWSR1 and CREB3L1 together with low-level amplification of the fusion parts. RT-PCR and Sanger sequencing confirmed the fusion transcript. Single nudeotide polymorphism and FISH analyses demonstrated co-deletion of 11p and 22q. The consistent genetic features indicated the presence of a unique molecular variant of SEF.
   Data Availability Statement: The data used to support the findings of this study are available from the corresponding author upon request.
C1 [Zhang, Meng; Guan, Xiaoxing; Yao, Xingfeng; Jia, Chao; He, Lejian] Capital Med Univ, Beijing Childrens Hosp, Natl Ctr Childrens Hlth NCCH, Dept Pathol, Beijing, Peoples R China.
   [Yu, Yongbo; Hong, Enyu; Guo, Yongli] Capital Med Univ, Beijing Childrens Hosp, Natl Ctr Childrens Hlth NCCH, Beijing Pediat Res Inst,Beijing Key Lab Pediat Di, Beijing, Peoples R China.
RP He, LJ (通讯作者)，Capital Med Univ, Beijing Childrens Hosp, Natl Ctr Childrens Hlth NCCH, Dept Pathol, Beijing, Peoples R China.
EM lejianhe@sina.com
CR Arbajian E, 2017, CLIN CANCER RES, V23, P7426, DOI 10.1158/1078-0432.CCR-17-1856
   Arbajian E, 2014, AM J SURG PATHOL, V38, P801, DOI 10.1097/PAS.0000000000000158
   Bartuma H, 2010, CANCER GENET CYTOGEN, V199, P143, DOI 10.1016/j.cancergencyto.2010.02.011
   Boeva V, 2012, BIOINFORMATICS, V28, P423, DOI 10.1093/bioinformatics/btr670
   Chew W, 2018, MED ONCOL, V35, DOI 10.1007/s12032-018-1192-6
   Chien YCC, 2016, ANN CLIN LAB SCI, V46, P90
   De Conti L, 2013, WIRES RNA, V4, P49, DOI 10.1002/wrna.1140
   Dewaele B, 2017, GENE CHROMOSOME CANC, V56, P695, DOI 10.1002/gcc.22474
   Doyle LA, 2012, AM J SURG PATHOL, V36, P1444, DOI 10.1097/PAS.0b013e3182562bf8
   Gisselsson D, 1999, HUM GENET, V104, P315, DOI 10.1007/s004390050960
   Kao YC, 2020, AM J SURG PATHOL, V44, P368, DOI 10.1097/PAS.0000000000001382
   Layer RM, 2014, GENOME BIOL, V15, DOI 10.1186/gb-2014-15-6-r84
   Li H, 2009, BIOINFORMATICS, V25, P1754, DOI 10.1093/bioinformatics/btp324
   Mezzelani A, 2000, CANCER GENET CYTOGEN, V122, P144, DOI 10.1016/S0165-4608(00)00288-0
   NAEEM R, 1995, AM J PATHOL, V147, P1553
   PLOUGASTEL B, 1993, GENOMICS, V18, P609, DOI 10.1016/S0888-7543(05)80363-5
   Prieto-Granada C, 2015, GENE CHROMOSOME CANC, V54, P28, DOI 10.1002/gcc.22215
   Puls F, 2020, AM J SURG PATHOL, V44, P594, DOI 10.1097/PAS.0000000000001423
   Ruan J, 2020, NAT METHODS, V17, P155, DOI 10.1038/s41592-019-0669-3
   Savola S, 2009, BMC CANCER, V9, DOI 10.1186/1471-2407-9-17
   Szuhai K, 2009, CLIN CANCER RES, V15, P2259, DOI 10.1158/1078-0432.CCR-08-2184
   Tornoczky T, 2012, PATHOL ONCOL RES, V18, P545, DOI 10.1007/s12253-011-9468-6
   Warmke LM, 2021, AM J SURG PATHOL, V45, P317, DOI 10.1097/PAS.0000000000001559
   WHO Classification of Tumours Editorial Board, 2020, SOFT TISS BON TUM
   Yau DTW, 2019, INT J SURG PATHOL, V27, P561, DOI 10.1177/1066896919827093
   Zhang M, 2021, PEDIATR INVEST, V5, P313, DOI 10.1002/ped4.12264
   Zlotorynski E, 2019, NAT REV MOL CELL BIO, V20, P661, DOI 10.1038/s41580-019-0178-3
NR 27
TC 0
Z9 0
U1 2
U2 2
PU ELSEVIER GMBH
PI MUNICH
PA HACKERBRUCKE 6, 80335 MUNICH, GERMANY
SN 0344-0338
EI 1618-0631
J9 PATHOL RES PRACT
JI Pathol. Res. Pract.
PD FEB
PY 2022
VL 230
AR 153754
DI 10.1016/j.prp.2021.153754
PG 9
WC Pathology
WE Science Citation Index Expanded (SCI-EXPANDED)
SC Pathology
GA YI8RH
UT WOS:000744109600004
PM 34990868
DA 2022-04-26
ER

PT J
AU Chang, LH
   Zhou, RY
AF Chang, Lihua
   Zhou, Renyi
TI Histone methyltransferase EZH2 in proliferation, invasion, and migration
   of fibroblast-like synoviocytes in rheumatoid arthritis
SO JOURNAL OF BONE AND MINERAL METABOLISM
LA English
DT Article
DE Rheumatoid arthritis; Fibroblast-like synoviocytes; EZH2; miR-22-3p;
   CYR61
ID SYNOVIAL FIBROBLASTS; EXPRESSION; METHYLATION; PROMOTES; ENHANCER; CELLS
AB Objective Rheumatoid arthritis (RA) may lead to irreversible joint damage. The role of histone modifications in RA has been emphasized. This study investigated the effect of histone methyltransferase EZH2 on fibroblast-like synoviocytes (FLSs) in RA. Materials and methods Synovial tissues were collected from RA patients and non-RA patients (NC). RA-FLSs and NC-FLSs were isolated and identified using flow cytometry. EZH2 expression in synovial tissues and FLSs was detected using RT-qPCR and Western blot. The proliferation, migration, and invasion of RA-FLSs and NC-FLSs were measured using MTT, EdU, and Transwell assays. The binding of EZH2, H3K27me3, and miR-22-3p was analyzed using ChIP assay. The targeting relationship between miR-22-3p and CYR61 was verified using dual-luciferase assay. miR-22-3p and CYR61 expressions were detected using RT-qPCR. CYR61 and H3K27me3 levels were detected using Western blot. Functional rescue experiments were performed to verify the effect of miR-22-3p or CYR61 on RA-FLSs. Results EZH2 was highly expressed in synovial tissues and FLSs from RA patients. The proliferation, migration, and invasion ability of RA-FLSs was stronger than that of NC-FLSs. Downregulation of EZH2 repressed proliferation, migration, and invasion of RA-FLSs. EZH2 inhibited miR-22-3p expression by binding to the miR-22-3p promoter and increasing H3K27me3 methylation level, and thereby upregulated CYR61 expression. Downregulation of miR-22-3p or overexpression of CYR61 annulled the inhibitory effect of EZH2 silencing on RA-FLS proliferation, migration, and invasion. Conclusion EZH2 bound to the miR-22-3p promoter and inhibited miR-22-3p expression by upregulating H3K27me3 level, thereby promoting CYR61 expression and inducing the proliferation, migration, and invasion of RA-FLSs.
C1 [Chang, Lihua] Shengjing Hosp China Med Univ, Dept Rheumatol & Immunol, Shenyang 110000, Liaoning, Peoples R China.
   [Zhou, Renyi] China Med Univ, Dept Orthopaed, Hosp 1, 155 Nan Jing North St, Shenyang 110001, Liaoning, Peoples R China.
RP Zhou, RY (通讯作者)，China Med Univ, Dept Orthopaed, Hosp 1, 155 Nan Jing North St, Shenyang 110001, Liaoning, Peoples R China.
EM zhourenyi0730@163.com
CR Aletaha D, 2018, JAMA-J AM MED ASSOC, V320, P1360, DOI 10.1001/jama.2018.13103
   Angiolilli C, 2017, ANN RHEUM DIS, V76, P277, DOI 10.1136/annrheumdis-2015-209064
   Bartok B, 2010, IMMUNOL REV, V233, P233, DOI 10.1111/j.0105-2896.2009.00859.x
   Bottini N, 2013, CURR RHEUMATOL REP, V15, DOI 10.1007/s11926-013-0372-9
   Bottini N, 2013, NAT REV RHEUMATOL, V9, P24, DOI 10.1038/nrrheum.2012.190
   Bustamante MF, 2017, ARTHRITIS RES THER, V19, DOI 10.1186/s13075-017-1303-3
   Cai BJ, 2020, AGING-US, V12, P12726, DOI 10.18632/aging.103165
   Cao R, 2002, SCIENCE, V298, P1039, DOI 10.1126/science.1076997
   Chen CY, 2017, SCI REP-UK, V7, DOI 10.1038/s41598-017-00513-0
   Chen XM, 2015, MEDICINE, V94, DOI 10.1097/MD.0000000000001326
   Choi C, 2020, ARTHRITIS RES THER, V22, DOI 10.1186/s13075-020-02381-y
   Choi C, 2020, ARTHRITIS RES THER, V22, DOI 10.1186/s13075-020-02369-8
   Choy EH, 2013, NAT REV RHEUMATOL, V9, P154, DOI 10.1038/nrrheum.2013.8
   Duan R, 2020, J HEMATOL ONCOL, V13, DOI 10.1186/s13045-020-00937-8
   Evangelatos G, 2019, AUTOIMMUN REV, V18, DOI 10.1016/j.autrev.2019.102391
   Fan Y, 2019, ARTHRITIS RES THER, V21, DOI 10.1186/s13075-019-1906-y
   Hu P, 2021, TISSUE CELL, V72, DOI 10.1016/j.tice.2021.101591
   Huang TL, 2017, J BONE MINER RES, V32, P407, DOI 10.1002/jbmr.2993
   Jie LG, 2015, MOL MED REP, V11, P917, DOI 10.3892/mmr.2014.2770
   Jun JI, 2011, NAT REV DRUG DISCOV, V10, P945, DOI 10.1038/nrd3599
   KAPLAN JE, 1990, J ACQ IMMUN DEF SYND, V3, P1096
   Karami J, 2020, IMMUNOL CELL BIOL, V98, P171, DOI 10.1111/imcb.12311
   Klein K, 2015, CURR OPIN RHEUMATOL, V27, P76, DOI 10.1097/BOR.0000000000000128
   Klein K, 2013, CURR OPIN PHARMACOL, V13, P420, DOI 10.1016/j.coph.2013.01.007
   Kuzmichev A, 2002, GENE DEV, V16, P2893, DOI 10.1101/gad.1035902
   Lin JP, 2014, ARTHRITIS RHEUMATOL, V66, P49, DOI 10.1002/art.38142
   Livak KJ, 2001, METHODS, V25, P402, DOI 10.1006/meth.2001.1262
   Matsumoto S, 1996, J RHEUMATOL, V23, P1345
   Nemtsova MV, 2019, FRONT GENET, V10, DOI 10.3389/fgene.2019.00570
   Nygaard G, 2020, NAT REV RHEUMATOL, V16, P316, DOI 10.1038/s41584-020-0413-5
   Park C, 2011, INT J MOL MED, V27, P783, DOI 10.3892/ijmm.2011.636
   Renman E, 2021, CLIN RHEUMATOL, V40, P2387, DOI 10.1007/s10067-020-05502-9
   Smolen JS, 2018, NAT REV DIS PRIMERS, V4, DOI 10.1038/nrdp.2018.1
   Smolen JS, 2018, ANN RHEUM DIS, V77, P234, DOI 10.1136/annrheumdis-2017-211741
   Sparks JA, 2019, ANN INTERN MED, V170, pITC1, DOI 10.7326/AITC201901010
   Tang J, 2021, CLIN EXP RHEUMATOL
   Trenkmann M, 2011, ANN RHEUM DIS, V70, P1482, DOI 10.1136/ard.2010.143040
   Trevino LS, 2015, PROG BIOPHYS MOL BIO, V118, P8, DOI 10.1016/j.pbiomolbio.2015.02.013
   Wang C, 2021, SCI TOTAL ENVIRON, V766, DOI 10.1016/j.scitotenv.2020.142191
   Xiao XY, 2020, J AUTOIMMUN, V108, DOI 10.1016/j.jaut.2020.102404
   Xu T, 2016, GENE, V592, P179, DOI 10.1016/j.gene.2016.07.053
   Yang B, 2018, J CELL BIOCHEM, V119, P7959, DOI 10.1002/jcb.26600
   Yang QY, 2020, KAOHSIUNG J MED SCI, V36, P20, DOI 10.1002/kjm2.12124
   Ye Z, 2017, MOL MED REP, V15, P1412, DOI 10.3892/mmr.2017.6150
   Yuan FL, 2014, CELL BIOCHEM BIOPHYS, V70, P77, DOI 10.1007/s12013-014-9913-8
   Zhai TH, 2017, MOD RHEUMATOL, V27, P466, DOI 10.1080/14397595.2016.1220447
   Zhang XL, 2018, J EXP MED, V215, P1365, DOI 10.1084/jem.20171417
NR 47
TC 0
Z9 0
U1 8
U2 8
PU SPRINGER JAPAN KK
PI TOKYO
PA SHIROYAMA TRUST TOWER 5F, 4-3-1 TORANOMON, MINATO-KU, TOKYO, 105-6005,
   JAPAN
SN 0914-8779
EI 1435-5604
J9 J BONE MINER METAB
JI J. Bone Miner. Metab.
PD MAR
PY 2022
VL 40
IS 2
BP 262
EP 274
DI 10.1007/s00774-021-01299-y
EA JAN 2022
PG 13
WC Endocrinology & Metabolism; Medicine, Research & Experimental
WE Science Citation Index Expanded (SCI-EXPANDED)
SC Endocrinology & Metabolism; Research & Experimental Medicine
GA ZP7QY
UT WOS:000749231600001
PM 35083555
DA 2022-04-26
ER

PT J
AU Usategui, A
   Municio, C
   Arias-Salgado, EG
   Martin, M
   Fernandez-Varas, B
   Del Rey, MJ
   Carreira, P
   Gonzalez, A
   Criado, G
   Perona, R
   Pablos, JL
AF Usategui, Alicia
   Municio, Cristina
   Arias-Salgado, Elena G.
   Martin, Maria
   Fernandez-Varas, Beatriz
   Del Rey, Manuel J.
   Carreira, Patricia
   Gonzalez, Antonio
   Criado, Gabriel
   Perona, Rosario
   Pablos, Jose L.
TI Evidence of telomere attrition and a potential role for DNA damage in
   systemic sclerosis
SO IMMUNITY & AGEING
LA English
DT Article
DE Systemic sclerosis; Telomere length; Fibroblast
ID RHEUMATOID-ARTHRITIS; PULMONARY-FIBROSIS; CELL SENESCENCE; LENGTH;
   SCLERODERMA; PEPTIDE; FIBROBLASTS; MUTATIONS; DISEASE; BETA
AB Background To investigate the role of cell senescence in systemic sclerosis (SSc), we analyzed telomere shortening (TS) in SSc patients and the effect of targeting DNA damage in the bleomycin model of skin fibrosis. Results Telomere length (TL) in blood leukocytes of 174 SSc patients and 68 healthy controls was measured by Southern blot, and we found shorter age-standardized TL in SSc patients compared to healthy controls. TL was shorter in SSc patients with ILD compared to those without ILD and in anti-topoisomerase I positive compared to anti-centromere positive patients. To analyze the potential role of DNA damage in skin fibrosis, we evaluated the effects of the DNA protective GSE4 peptide in the bleomycin mouse model of scleroderma and the fibrotic response of cultured human dermal fibroblasts. Administration of GSE4-nanoparticles attenuated bleomycin-induced skin fibrosis as measured by Masson's staining of collagen and reduced Acta2 and Ctgf mRNA expression, whereas transduction of dermal fibroblasts with a lentiviral GSE4 expression vector reduced COL1A1, ACTA2 and CTGF gene expression after stimulation with bleomycin or TGF-beta, in parallel to a reduction of the phospho-histone H2A.X marker of DNA damage. Conclusions SSc is associated with TS, particularly in patients with lung disease or anti-topoisomerase I antibodies. Administration of GSE4 peptide attenuated experimental skin fibrosis and reduced fibroblast expression of profibrotic factors, supporting a role for oxidative DNA damage in scleroderma.
C1 [Usategui, Alicia; Municio, Cristina; Martin, Maria; Del Rey, Manuel J.; Carreira, Patricia; Criado, Gabriel; Pablos, Jose L.] Inst Invest Hosp 12 Octubre, Serv Reumatol, Madrid 28041, Spain.
   [Arias-Salgado, Elena G.; Fernandez-Varas, Beatriz; Perona, Rosario] Inst Invest Biomed CSIC UAM, Serv Telomeropatias, Madrid, Spain.
   [Arias-Salgado, Elena G.; Fernandez-Varas, Beatriz; Perona, Rosario] CIBER Enfermedades Raras, Madrid, Spain.
   [Arias-Salgado, Elena G.; Fernandez-Varas, Beatriz; Perona, Rosario] Inst Invest Hosp Univ La Paz, Madrid, Spain.
   [Carreira, Patricia; Pablos, Jose L.] Univ Complutense Madrid, Madrid, Spain.
   [Gonzalez, Antonio] Hosp Clin Univ Santiago, Inst Invest Sanitaria, Expt & Observat Rheumatol, Santiago De Compostela, Spain.
RP Pablos, JL (通讯作者)，Inst Invest Hosp 12 Octubre, Serv Reumatol, Madrid 28041, Spain.; Pablos, JL (通讯作者)，Univ Complutense Madrid, Madrid, Spain.
EM jlpablos@h12o.es
RI Del Rey, Manuel/O-6114-2014; Varas, Beatriz Fernández/ABI-6381-2020;
   Gonzalez, Antonio/C-4444-2008
OI Del Rey, Manuel/0000-0002-8180-1584; Varas, Beatriz
   Fernández/0000-0002-3361-1065; Gonzalez, Antonio/0000-0002-2624-0606;
   Garcia Arias-Salgado, Elena/0000-0002-3612-5791
FU Instituto de Salud Carlos IIIInstituto de Salud Carlos IIIEuropean
   Commission [PI19/01129, PI20/00335]; RIER network [RD16/0012]; European
   Regional Development Fund (FEDER)European Commission; Fondo de
   Investigacion SanitariaInstituto de Salud Carlos III
FX The authors received financial support from Fondo de Investigacion
   Sanitaria, Instituto de Salud Carlos III (PI19/01129, PI20/00335, and
   RIER network RD16/0012 RETICS program), co-financed by the European
   Regional Development Fund (FEDER).
CR Adler BL, 2021, ANN RHEUM DIS, V80, P912, DOI 10.1136/annrheumdis-2020-218918
   Alder JK, 2008, P NATL ACAD SCI USA, V105, P13051, DOI 10.1073/pnas.0804280105
   Alder JK, 2018, P NATL ACAD SCI USA, V115, pE2358, DOI 10.1073/pnas.1720427115
   Alder JK, 2015, P NATL ACAD SCI USA, V112, P5099, DOI 10.1073/pnas.1504780112
   Armanios MY, 2007, NEW ENGL J MED, V356, P1317, DOI 10.1056/NEJMoa066157
   Artlett CM, 1996, BRIT J RHEUMATOL, V35, P732
   CasciolaRosen L, 1997, J EXP MED, V185, P71, DOI 10.1084/jem.185.1.71
   Chen RP, 2015, J BIOL CHEM, V290, P30813, DOI 10.1074/jbc.M115.681619
   Cronkhite JT, 2008, AM J RESP CRIT CARE, V178, P729, DOI 10.1164/rccm.200804-550OC
   Doridot L, 2019, REDOX BIOL, V25, DOI 10.1016/j.redox.2019.101122
   Dumit VI, 2014, J INVEST DERMATOL, V134, P2321, DOI 10.1038/jid.2014.69
   Egusquiaguirre SP, 2015, EUR J PHARM BIOPHARM, V91, P91, DOI 10.1016/j.ejpb.2015.01.028
   Egusquiaguirre SP, 2014, J CHROMATOGR B, V972, P95, DOI 10.1016/j.jchromb.2014.09.041
   Harada M, 2021, AGING-US, V13, P16957, DOI 10.18632/aging.203246
   Iarriccio L, 2015, PLOS ONE, V10, DOI 10.1371/journal.pone.0142980
   Jaeger VK, 2016, PLOS ONE, V11, DOI 10.1371/journal.pone.0163894
   Jain M, 2013, J BIOL CHEM, V288, P770, DOI 10.1074/jbc.M112.431973
   Joven BE, 2018, SEMIN ARTHRITIS RHEU, V47, P870, DOI 10.1016/j.semarthrit.2017.10.006
   Kato K, 2020, AM J RESP CELL MOL, V62, P633, DOI 10.1165/rcmb.2019-0092OC
   Kimura M, 2010, NAT PROTOC, V5, P1596, DOI 10.1038/nprot.2010.124
   Lagnado A, 2021, EMBO J, V40, DOI 10.15252/embj.2020106048
   Lakota K, 2019, ANN RHEUM DIS, V78, P1142, DOI 10.1136/annrheumdis-2018-214499
   Liu RM, 2015, REDOX BIOL, V6, P565, DOI 10.1016/j.redox.2015.09.009
   Liu S, 2021, THORAX, V76, P1186, DOI 10.1136/thoraxjnl-2020-215918
   Liu TJ, 2007, J CLIN INVEST, V117, P3800, DOI 10.1172/JCI32369
   Liu TJ, 2019, J BIOL CHEM, V294, P8861, DOI 10.1074/jbc.RA118.006615
   Lopez-Otin C, 2013, CELL, V153, P1194, DOI 10.1016/j.cell.2013.05.039
   Maclntyre A, 2008, ANN RHEUM DIS, V67, P1780, DOI 10.1136/ard.2007.086652
   Mancini OK, 2022, RHEUMATOLOGY, V61, P1265, DOI 10.1093/rheumatology/keab477
   Martyanov V, 2019, ARTHRITIS RHEUMATOL, V71, P1766, DOI 10.1002/art.40934
   Nozaki Y, 2000, AM J RESP CELL MOL, V23, P460, DOI 10.1165/ajrcmb.23.4.3958
   Pardo A, 2016, ANN AM THORAC SOC, V13, pS417, DOI 10.1513/AnnalsATS.201605-341AW
   Pintado-Berninches L, 2021, FASEB J, V35, DOI 10.1096/fj.202001160RR
   Pintado-Berninches L, 2019, CELL DEATH DIFFER, V26, P1998, DOI 10.1038/s41418-018-0272-7
   Planas-Cerezales L, 2019, RESPIROLOGY, V24, P146, DOI 10.1111/resp.13423
   PROWSE KR, 1995, P NATL ACAD SCI USA, V92, P4818, DOI 10.1073/pnas.92.11.4818
   Quan TH, 2010, J INVEST DERMATOL, V130, P415, DOI 10.1038/jid.2009.224
   Razdan N, 2018, AGING CELL, V17, DOI 10.1111/acel.12838
   Richter T, 2007, EXP GERONTOL, V42, P1039, DOI 10.1016/j.exger.2007.08.005
   Rubio MA, 2004, EXP CELL RES, V298, P17, DOI 10.1016/j.yexcr.2004.04.004
   Salmon Patrick, 2007, Curr Protoc Hum Genet, VChapter 12, DOI 10.1002/0471142905.hg1210s54
   Santiago B, 2005, J INVEST DERMATOL, V125, P450, DOI 10.1111/j.0022-202X.2005.23859.x
   Schafer MJ, 2017, NAT COMMUN, V8, DOI 10.1038/ncomms14532
   Schonland SO, 2003, P NATL ACAD SCI USA, V100, P13471, DOI 10.1073/pnas.2233561100
   Steer SE, 2007, ANN RHEUM DIS, V66, P476, DOI 10.1136/ard.2006.059188
   Tsakiri KD, 2007, P NATL ACAD SCI USA, V104, P7552, DOI 10.1073/pnas.0701009104
   von Zglinicki T, 2005, MECH AGEING DEV, V126, P111, DOI 10.1016/j.mad.2004.09.034
NR 47
TC 0
Z9 0
U1 2
U2 2
PU BMC
PI LONDON
PA CAMPUS, 4 CRINAN ST, LONDON N1 9XW, ENGLAND
SN 1742-4933
J9 IMMUN AGEING
JI Immun. Ageing
PD JAN 27
PY 2022
VL 19
IS 1
AR 7
DI 10.1186/s12979-022-00263-2
PG 9
WC Geriatrics & Gerontology; Immunology
WE Science Citation Index Expanded (SCI-EXPANDED)
SC Geriatrics & Gerontology; Immunology
GA YQ3LS
UT WOS:000749214400001
PM 35086525
OA Green Published, gold
DA 2022-04-26
ER

PT J
AU Matsuhashi, M
   Nishida, K
   Sakamoto, M
   Gion, Y
   Yoshida, A
   Katsuyama, T
   Nakahara, R
   Nasu, Y
   Matsumoto, Y
   Sato, Y
   Ozaki, T
AF Matsuhashi, Minami
   Nishida, Keiichiro
   Sakamoto, Misa
   Gion, Yuka
   Yoshida, Aki
   Katsuyama, Takayuki
   Nakahara, Ryuichi
   Nasu, Yoshihisa
   Matsumoto, Yoshinori
   Sato, Yasuharu
   Ozaki, Toshifumi
TI CD30-targeted therapy induces apoptosis of inflammatory
   cytokine-stimulated synovial fibroblasts and ameliorates collagen
   antibody-induced arthritis in mice
SO INFLAMMATION RESEARCH
LA English
DT Article
DE Rheumatoid arthritis; Brentuximab vedotin; CD30; Fibroblast-like
   synoviocyte
ID CD30(+) T-CELLS; RHEUMATOID-ARTHRITIS; SOLUBLE CD30; ATOPIC-DERMATITIS;
   SERUM-LEVELS; EXPRESSION; ANTIGEN; LIGAND; DIFFERENTIATION;
   CLASSIFICATION
AB Objective It has been reported that levels of soluble CD30 in serum and joint fluid are significantly elevated in patients with rheumatoid arthritis (RA). This study aimed to investigate whether CD30 could be a therapeutic target for RA. Methods The expression and localization of CD30 were examined by immunohistochemical and double immunofluorescence staining on synovial tissue samples obtained from patients with RA or osteoarthritis (OA) during surgery. Changes in CD30 expression of fibroblast-like synoviocytes (FLS) from RA patients with or without TNF alpha and IL-1 beta stimulation were examined by the polymerase chain reaction (PCR) and flow cytometry. Collagen antibody-induced arthritis (CAIA) was created in DBA/1 mice, and the therapeutic effect of brentuximab vedotin (BV) was examined by clinical score, histological findings and measurement of serum levels of SAA, IL-6, and TNF alpha. Results CD30 expression was significantly higher in samples from patients with RA than from those with OA. Double immunofluorescence showed a low rate of co-localization of CD30 with CD20 or CD90, but a high rate of co-localization of CD30 and CD138. CD30 mRNA expression was upregulated 11.7-fold in FLS following stimulation by inflammatory cytokines. The clinical scores of CAIA mice were significantly lower following both BV treatments, however, the histological scores of CAIA mice were significantly lower only following treatment with high dose BV (70 mg/kg). Conclusions CD30 was expressed on immunocompetent cells in synovial tissue from RA patients and in cytokine-stimulated FLS in vitro. High dose BV (70 mg/kg) showed significant therapeutic effects in ameliorating inflammation and joint destruction in CAIA mice, but low dose BV (30 mg/kg) was insufficient.
C1 [Matsuhashi, Minami; Nishida, Keiichiro; Yoshida, Aki; Nakahara, Ryuichi; Nasu, Yoshihisa; Ozaki, Toshifumi] Okayama Univ, Dept Orthopaed Surg, Grad Sch Med Dent & Pharmaceut Sci, Kita Ku, 2-5-1 Shikata Cho, Okayama, Japan.
   [Sakamoto, Misa; Gion, Yuka; Sato, Yasuharu] Okayama Univ, Div Pathophysiol, Grad Sch Hlth Sci, Okayama, Japan.
   [Katsuyama, Takayuki; Matsumoto, Yoshinori] Okayama Univ, Grad Sch Med Dent & Pharmaceut Sci, Dept Nephrol Rheumatol Endocrinol & Metab, Okayama, Japan.
RP Nishida, K (通讯作者)，Okayama Univ, Dept Orthopaed Surg, Grad Sch Med Dent & Pharmaceut Sci, Kita Ku, 2-5-1 Shikata Cho, Okayama, Japan.
EM knishida@md.okayama-u.ac.jp
FU JSPS KAKENHIMinistry of Education, Culture, Sports, Science and
   Technology, Japan (MEXT)Japan Society for the Promotion of
   ScienceGrants-in-Aid for Scientific Research (KAKENHI) [JP20K09433];
   Eisai Co., Ltd.Eisai Co Ltd [HHCS20180824007]; AbbVie GKAbbVie [793];
   Mitsubishi Tanabe Pharma Corp. [MTPS20190610039]; Chugai Pharmaceutical
   Co., Ltd [AC-1-20200621233833-796001]
FX This research was supported by JSPS KAKENHI under Grant Number
   JP20K09433. Partial financial support was received from Eisai Co., Ltd.
   (Grant number: HHCS20180824007), AbbVie GK (Grant number: 793),
   Mitsubishi Tanabe Pharma Corp. (Grant number: MTPS20190610039), and
   Chugai Pharmaceutical Co., Ltd (Grant number:
   AC-1-20200621233833-796001).
CR Agrawal B, 1996, J IMMUNOL, V157, P3229
   ALTMAN R, 1986, ARTHRITIS RHEUM, V29, P1039, DOI 10.1002/art.1780290816
   ANDREESEN R, 1989, AM J PATHOL, V134, P187
   ARNETT FC, 1988, ARTHRITIS RHEUM, V31, P315, DOI 10.1002/art.1780310302
   Artinger K, 2021, KIDNEY INT, V100, P336, DOI 10.1016/j.kint.2021.02.039
   Barbieri A, 2015, J IMMUNOL RES, V2015, DOI 10.1155/2015/729654
   Bengtsson A, 1997, CLIN EXP IMMUNOL, V109, P533, DOI 10.1046/j.1365-2249.1997.4731373.x
   Berro AI, 2004, J IMMUNOL, V173, P2174, DOI 10.4049/jimmunol.173.3.2174
   Bowen MA, 1996, J IMMUNOL, V156, P442
   CALIGARISCAPPIO F, 1995, CLIN EXP RHEUMATOL, V13, P339
   Durkop H, 2000, J PATHOL, V190, P613
   Eichenauer DA, 2007, CANCER RES, V67, P332, DOI 10.1158/0008-5472.CAN-06-2470
   Francisco JA, 2003, BLOOD, V102, P1458, DOI 10.1182/blood-2003-01-0039
   Gerli R, 2001, TRENDS IMMUNOL, V22, P72, DOI 10.1016/S1471-4906(00)01829-9
   Gerli R, 1995, CLIN EXP IMMUNOL, V102, P547
   Gerli R, 2000, J IMMUNOL, V164, P4399, DOI 10.4049/jimmunol.164.8.4399
   Gerli R, 2008, J RHEUMATOL, V35, P14
   Gottenberg JE, 2016, JAMA-J AM MED ASSOC, V316, P1172, DOI 10.1001/jama.2016.13512
   Heshmat NM, 2006, PEDIAT ALLERG IMM-UK, V17, P297, DOI 10.1111/j.1399-3038.2006.00405.x
   Hutamekalin P, 2009, J IMMUNOL METHODS, V343, P49, DOI 10.1016/j.jim.2009.01.009
   Katz J, 2011, CLIN CANCER RES, V17, P6428, DOI 10.1158/1078-0432.CCR-11-0488
   Kim HJ, 1999, J IMMUNOL, V162, P3053
   Kim WY, 2015, LEUKEMIA LYMPHOMA, V56, P1778, DOI 10.3109/10428194.2014.974048
   Lee DM, 2007, SCIENCE, V315, P1006, DOI 10.1126/science.1137306
   MOLLER P, 1989, AM J CLIN PATHOL, V91, P18, DOI 10.1093/ajcp/91.1.18
   Myasoedova E, 2010, ARTHRITIS RHEUM-US, V62, P1576, DOI 10.1002/art.27425
   Nandakumar KS, 2006, ARTHRITIS RES THER, V8, DOI 10.1186/ar2089
   Nishida K, 2004, ARTHRITIS RHEUM-US, V50, P3365, DOI 10.1002/art.20709
   Nygaard G, 2020, NAT REV RHEUMATOL, V16, P316, DOI 10.1038/s41584-020-0413-5
   Pizzolo G, 1997, CLIN EXP IMMUNOL, V108, P251, DOI 10.1046/j.1365-2249.1997.d01-1005.x
   Sancho D, 2003, J CLIN INVEST, V112, P872, DOI 10.1172/JCI200319112
   Sekiguchi Y, 2020, INTERNAL MED, V59, P2165, DOI 10.2169/internalmedicine.4417-20
   SHANEBECK KD, 1995, EUR J IMMUNOL, V25, P2147, DOI 10.1002/eji.1830250805
   Shinoda K, 2015, J AUTOIMMUN, V57, P14, DOI 10.1016/j.jaut.2014.11.005
   SMITH CA, 1993, CELL, V73, P1349, DOI 10.1016/0092-8674(93)90361-S
   Smolen JS, 2018, NAT REV DIS PRIMERS, V4, DOI 10.1038/nrdp.2018.1
   Somada S, 2012, DIGEST DIS SCI, V57, P2031, DOI 10.1007/s10620-012-2129-0
   STEIN H, 1985, BLOOD, V66, P848
   Sun X, 2010, J IMMUNOL, V185, P7671, DOI 10.4049/jimmunol.1002229
   Sun X, 2010, J IMMUNOL, V185, P2222, DOI 10.4049/jimmunol.1000024
   TERATO K, 1992, J IMMUNOL, V148, P2103
   Tinazzi E, 2014, IMMUNOL LETT, V161, P236, DOI 10.1016/j.imlet.2014.01.007
   Ulusoy H, 2012, RHEUMATOL INT, V32, P3857, DOI 10.1007/s00296-011-2302-3
   Wijbrandts CA, 2017, MAYO CLIN PROC, V92, P1129, DOI 10.1016/j.mayocp.2017.05.009
   Younes A, 2010, NEW ENGL J MED, V363, P1812, DOI 10.1056/NEJMoa1002965
NR 45
TC 0
Z9 0
U1 1
U2 1
PU SPRINGER BASEL AG
PI BASEL
PA PICASSOPLATZ 4, BASEL, 4052, SWITZERLAND
SN 1023-3830
EI 1420-908X
J9 INFLAMM RES
JI Inflamm. Res.
PD FEB
PY 2022
VL 71
IS 2
BP 215
EP 226
DI 10.1007/s00011-021-01537-z
EA JAN 2022
PG 12
WC Cell Biology; Immunology
WE Science Citation Index Expanded (SCI-EXPANDED)
SC Cell Biology; Immunology
GA YP0KO
UT WOS:000745529500002
PM 35064306
DA 2022-04-26
ER

PT J
AU Hiller, J
   Stratmann, B
   Timm, J
   Costea, TC
   Tschoepe, D
AF Hiller, Jonas
   Stratmann, Bernd
   Timm, Juergen
   Costea, Tania-Cristina
   Tschoepe, Diethelm
TI Enhanced growth factor expression in chronic diabetic wounds treated by
   cold atmospheric plasma
SO DIABETIC MEDICINE
LA English
DT Article; Early Access
DE diabetic foot; FGF-2; interleukins; non-thermal atmospheric; pressure
   plasma; VEGF-A; wound healing
ID FOOT ULCERS; MESENCHYMAL TRANSITION; INTERLEUKIN-8; ANGIOGENESIS;
   ULCERATION; CYTOKINES; PATHWAY
AB Aims Cold atmospheric plasma (CAP) has been proven to enhance wound healing in superficial, chronically infected, diabetic foot ulcers. We aimed to investigate the molecular drivers responsible for this macroscopically observed improvement in diabetic wound healing. Methods Wound exudate was available from each change of dressing within a prospective, randomised, patient-blinded clinical trial. Specific protein level analyses were conducted via multiplex ELISA for wound samples of a representative subcohort (placebo: n = 13; CAP: n = 14). Expression of fibroblast growth factor 2 (FGF-2), vascular endothelial growth factor A (VEGF-A), cytokines and matrix metalloproteinases (MMPs) were evaluated over a treatment period of about 14 days. Results Analysis revealed increased levels of the growth factors FGF-2 (placebo: median 46.9 range [32.0-168.6] AU vs. CAP: 113.7[55.8-208.1] AU) and VEGF-A (placebo: 79.7 [52.4-162.7] AU vs. CAP: 120.8 [51.1-198.1] AU) throughout the treatment period and in head-to-head comparison in a daily assessment. CAP-treated wounds showed increased levels of tumour necrosis factor-alpha, interleukins 1 alpha and 8. However, the total protein amounts were not significantly elevated. The total protein amounts of MMPs were not altered by CAP. Conclusions Induction of crucial growth factors, like FGF-2 and VEGF-A, and interleukins appears to be an important component of CAP-mediated promotion of granulation, vascularisation and reepithelialisation in the diabetic foot. These findings demonstrate for the first time that CAP-mediated growth factor induction also occurs in persons with diabetes, as previously described only in several in vitro and rodent experiments.
C1 [Hiller, Jonas; Stratmann, Bernd; Costea, Tania-Cristina; Tschoepe, Diethelm] Ruhr Univ Bochum, Herz & Diabeteszentrum NRW, Bad Oeynhausen, Germany.
   [Timm, Juergen] Univ Bremen, Competence Ctr Clin Studies Bremen, Bremen, Germany.
RP Tschoepe, D (通讯作者)，Ruhr Univ Bochum, Herz & Diabeteszentrum NRW, Diabeteszentrum, Georgstr 11, D--32545 Bad Oeynhausen, Germany.
EM diethelm.tschoepe@ruhr-uni-bochum.de
CR Arjunan KP, 2012, J R SOC INTERFACE, V9, P147, DOI 10.1098/rsif.2011.0220
   Arndt S, 2018, J DERMATOL SCI, V89, P181, DOI 10.1016/j.jdermsci.2017.11.008
   Ayuk SM, 2016, J DIABETES RES, V2016, DOI 10.1155/2016/2897656
   Barrientos S, 2008, WOUND REPAIR REGEN, V16, P585, DOI 10.1111/j.1524-475X.2008.00410.x
   Barton A., 2013, PLASMA MED, V3, P125, DOI [10.1615/PlasmaMed.v3.i1-210.1615/ PlasmaMed.2014008540, DOI 10.1615/PLASMAMED.2014008540]
   Benjamini Y., 1995, J R STAT SOC B, V57, P289
   Boulton AJM, 2013, MED CLIN N AM, V97, P775, DOI 10.1016/j.mcna.2013.03.007
   Bruhn-Olszewska B, 2012, ACTA BIOCHIM POL, V59, P507
   Canedo-Dorantes L, 2019, INT J INFLAMM, V2019, DOI 10.1155/2019/3706315
   Delavary BM, 2011, IMMUNOBIOLOGY, V216, P753, DOI 10.1016/j.imbio.2011.01.001
   Ferrara N, 2003, NAT MED, V9, P669, DOI 10.1038/nm0603-669
   Haensel D, 2018, DEV DYNAM, V247, P473, DOI 10.1002/dvdy.24561
   Heuer K, 2015, NITRIC OXIDE-BIOL CH, V44, P52, DOI 10.1016/j.niox.2014.11.015
   International Diabetes Federation International Diabetes Federation, 2019, IDF DIAB ATL 9 ED 20
   Kisch T, 2016, MICROVASC RES, V104, P55, DOI 10.1016/j.mvr.2015.12.002
   Kondo T, 1996, INT J LEGAL MED, V108, P231, DOI 10.1007/BF01369816
   Lou BS, 2020, FRONT BIOENG BIOTECH, V8, DOI 10.3389/fbioe.2020.00683
   Pastar I, 2014, ADV WOUND CARE, V3, P445, DOI 10.1089/wound.2013.0473
   Privat-Maldonado A, 2019, OXID MED CELL LONGEV, V2019, DOI 10.1155/2019/9062098
   Prompers L, 2008, DIABETOLOGIA, V51, P747, DOI 10.1007/s00125-008-0940-0
   Robertson Fredika M., 1995, Wound Repair and Regeneration, V3, P473, DOI 10.1046/j.1524-475X.1995.30412.x
   Schmidt A, 2019, THERANOSTICS, V9, P1066, DOI 10.7150/thno.29754
   Singh N, 2005, JAMA-J AM MED ASSOC, V293, P217, DOI 10.1001/jama.293.2.217
   Steude J, 2002, J INVEST DERMATOL, V119, P1254, DOI 10.1046/j.1523-1747.2002.19616.x
   Stratmann B, 2020, JAMA NETW OPEN, V3, DOI 10.1001/jamanetworkopen.2020.10411
   Waugh DJJ, 2008, CLIN CANCER RES, V14, P6735, DOI 10.1158/1078-0432.CCR-07-4843
   Yuan LQ, 2019, NEUROIMMUNOMODULAT, V26, P239, DOI 10.1159/000503087
   Zhang PZ, 2017, ANN MED, V49, P106, DOI 10.1080/07853890.2016.1231932
   Zhao RL, 2016, INT J MOL SCI, V17, DOI 10.3390/ijms17122085
   Zubair M, 2019, REV ENDOCR METAB DIS, V20, P207, DOI 10.1007/s11154-019-09492-1
NR 30
TC 0
Z9 0
U1 1
U2 1
PU WILEY
PI HOBOKEN
PA 111 RIVER ST, HOBOKEN 07030-5774, NJ USA
SN 0742-3071
EI 1464-5491
J9 DIABETIC MED
JI Diabetic Med.
AR e14787
DI 10.1111/dme.14787
EA JAN 2022
PG 10
WC Endocrinology & Metabolism
WE Science Citation Index Expanded (SCI-EXPANDED)
SC Endocrinology & Metabolism
GA YK3EG
UT WOS:000745100000001
PM 35007358
OA hybrid
DA 2022-04-26
ER

PT J
AU Xu, ZX
   Chen, CS
AF Xu, Zhixiao
   Chen, Chengshui
TI The Downregulation of PTGS2 Mediated by ncRNAs is Tightly Correlated
   with Systemic Sclerosis-Interstitial Lung Disease
SO FRONTIERS IN GENETICS
LA English
DT Article
DE PTGS2; systemic sclerosis-interstitial lung disease; immunocyte
   infiltration; tumor growth; non-coding RNA
ID IDIOPATHIC PULMONARY-FIBROSIS; SCLERODERMA; EXPRESSION;
   CYCLOOXYGENASE-2; CANCER; RISK; FIBROBLASTS; COX-2
AB Background: Interstitial lung disease in systemic sclerosis (SSc-ILD) is one of the most severe complications of systemic sclerosis (SSc) and is the main cause of mortality. In this study, we aimed to explore the key genes in SSc-ILD and analyze the relationship between key genes and immune cell infiltration as well as the key genes relevant to the hallmarks of cancer.Methods: Weighted gene co-expression network analysis (WGCNA) algorithm was implemented to explore hub genes in SSc-ILD samples from the Gene Expression Omnibus (GEO) database. Logistic regression analysis was performed to screen and verify the key gene related to SSc-ILD. CIBERSORT algorithms were utilized to analyze immune cell infiltration. Moreover, the correlation between the key genes and genes relevant to cancer was also evaluated. Furthermore, non-coding RNAs (ncRNAs) linking to PTGS2 were also explored.Results: In this study, we first performed WGCNA analysis for three GEO databases to find the potential hub genes in SSc-ILD. Subsequently, we determined PTGS2 was the key gene in SSC-ILD. Furthermore, in CIBERSORT analyses, PTGS2 were tightly correlated with immune cells such as regulatory T cells (Tregs) and was negatively correlated with CD20 expression. Moreover, PTGS2 was associated with tumor growth. Then, MALAT1, NEAT1, NORAD, XIST identified might be the most potential upstream lncRNAs, and LIMS1 and RANBP2 might be the two most potential upstream circRNAs.Conclusion: Collectively, our findings elucidated that ncRNAs-mediated downregulation of PTGS2, as a key gene in SSc-ILD, was positively related to the occurrence of SSc-ILD and abnormal immunocyte infiltration. It could be a promising factor for SSc-ILD progression to malignancy.
C1 [Xu, Zhixiao; Chen, Chengshui] Wenzhou Med Univ, Dept Pulm & Crit Care Med, Affiliated Hosp 1, Wenzhou, Peoples R China.
   [Chen, Chengshui] Intervent Pulm Key Lab Zhejiang Prov, Wenzhou, Peoples R China.
RP Chen, CS (通讯作者)，Wenzhou Med Univ, Dept Pulm & Crit Care Med, Affiliated Hosp 1, Wenzhou, Peoples R China.; Chen, CS (通讯作者)，Intervent Pulm Key Lab Zhejiang Prov, Wenzhou, Peoples R China.
EM chenchengshui@wmu.edu.com
FU Interventional Pulmonary Key Laboratory of Zhejiang Province
   [2019E10014]
FX Funding This work was financially supported by the Interventional
   Pulmonary Key Laboratory of Zhejiang Province (2019E10014).
CR Allanore Y, 2008, JOINT BONE SPINE, V75, P650, DOI 10.1016/j.jbspin.2008.07.003
   Bassyouni IH, 2012, J CLIN IMMUNOL, V32, P124, DOI 10.1007/s10875-011-9601-z
   Chatterjee S, 2005, ARTHRITIS RHEUM-US, V52, P2415, DOI 10.1002/art.21225
   Choi J, 2020, J CANCER PREV, V25, P152, DOI 10.15430/JCP.2020.25.3.152
   Coward WR, 2010, MOL CELL BIOL, V30, P2874, DOI 10.1128/MCB.01527-09
   Coward WR, 2009, MOL CELL BIOL, V29, P4325, DOI 10.1128/MCB.01776-08
   Daoussis D, 2017, SEMIN ARTHRITIS RHEU, V46, P625, DOI 10.1016/j.semarthrit.2016.10.003
   De Paz Linares GA, 2021, CANCERS, V13, DOI 10.3390/cancers13050942
   Denton CP, 2017, LANCET, V390, P1685, DOI 10.1016/S0140-6736(17)30933-9
   Elhai M, 2019, ANN RHEUM DIS, V78, P979, DOI 10.1136/annrheumdis-2018-214816
   Fernandez-Codina A, 2018, ARTHRITIS RHEUMATOL, V70, P1820, DOI 10.1002/art.40560
   Herzog EL, 2014, ARTHRITIS RHEUMATOL, V66, P1967, DOI 10.1002/art.38702
   Hill CL, 2003, ANN RHEUM DIS, V62, P728, DOI 10.1136/ard.62.8.728
   Keerthisingam CB, 2001, AM J PATHOL, V158, P1411, DOI 10.1016/S0002-9440(10)64092-8
   Kowal-Bielecka O, 2017, ANN RHEUM DIS, V76, P1327, DOI 10.1136/annrheumdis-2016-209909
   Liu F, 2010, J CELL BIOL, V190, P693, DOI 10.1083/jcb.201004082
   Lovgren AK, 2006, AM J PHYSIOL-LUNG C, V291, pL144, DOI 10.1152/ajplung.00492.2005
   Manesh PV, 2019, IRAN J ALLERGY ASTHM, V18, P173
   Matsumura T, 2009, J BIOL CHEM, V284, P35861, DOI 10.1074/jbc.M109.014639
   Mattoo H, 2021, CELL MOL LIFE SCI, V78, P5527, DOI 10.1007/s00018-021-03874-y
   Olesen AB, 2010, BRIT J DERMATOL, V163, P800, DOI 10.1111/j.1365-2133.2010.09861.x
   Onishi A, 2013, ARTHRITIS RHEUM-US, V65, P1913, DOI 10.1002/art.37969
   Pang MY, 2010, J PHARMACOL EXP THER, V335, P266, DOI 10.1124/jpet.110.168385
   Petkova DK, 2003, HISTOPATHOLOGY, V43, P381, DOI 10.1046/j.1365-2559.2003.01718.x
   Scala E, 2004, CLIN EXP IMMUNOL, V138, P540, DOI 10.1111/j.1365-2249.2004.02642.x
   Shimizu K, 2017, CANCER MANAG RES, V9, P741, DOI 10.2147/CMAR.S146897
   Shimizu K, 2010, J THORAC ONCOL, V5, P585, DOI 10.1097/JTO.0b013e3181d60fd7
   Solomon JJ, 2013, EUR RESPIR REV, V22, P6, DOI 10.1183/09059180.00005512
   Stock CJW, 2018, EUR J HUM GENET, V26, P765, DOI 10.1038/s41431-018-0104-8
   Stratton R, 2010, J CELL COMMUN SIGNAL, V4, P75, DOI 10.1007/s12079-010-0089-8
   Tashkin DP, 2016, LANCET RESP MED, V4, P708, DOI 10.1016/S2213-2600(16)30152-7
   Volkmann ER, 2019, J RHEUMATOL, V46, P1316, DOI 10.3899/jrheum.180441
   WILBORN J, 1995, J CLIN INVEST, V95, P1861, DOI 10.1172/JCI117866
   Zeng DQ, 2021, FRONT IMMUNOL, V12, DOI 10.3389/fimmu.2021.687975
NR 34
TC 0
Z9 0
U1 2
U2 2
PU FRONTIERS MEDIA SA
PI LAUSANNE
PA AVENUE DU TRIBUNAL FEDERAL 34, LAUSANNE, CH-1015, SWITZERLAND
EI 1664-8021
J9 FRONT GENET
JI Front. Genet.
PD JAN 13
PY 2022
VL 12
AR 795034
DI 10.3389/fgene.2021.795034
PG 8
WC Genetics & Heredity
WE Science Citation Index Expanded (SCI-EXPANDED)
SC Genetics & Heredity
GA YV4LA
UT WOS:000752699900001
PM 35096012
OA gold, Green Published
DA 2022-04-26
ER

PT J
AU Joyo, Y
   Kawaguchi, Y
   Yonezu, H
   Senda, H
   Yasuma, S
   Shiraga, H
   Nozaki, M
   Aoyama, M
   Asai, K
   Murakami, H
   Waguri-Nagaya, Y
AF Joyo, Yuji
   Kawaguchi, Yohei
   Yonezu, Hiroki
   Senda, Hiroya
   Yasuma, Sanshiro
   Shiraga, Hiroo
   Nozaki, Masahiro
   Aoyama, Mineyoshi
   Asai, Kiyofumi
   Murakami, Hideki
   Waguri-Nagaya, Yuko
TI The Janus kinase inhibitor (baricitinib) suppresses the rheumatoid
   arthritis active marker gliostatin/thymidine phosphorylase in human
   fibroblast-like synoviocytes
SO IMMUNOLOGIC RESEARCH
LA English
DT Article
DE Baricitinib; Fibroblast-like synoviocytes; Gliostatin/thymidine
   phosphorylase; Interferon gamma; Janus kinase; Rheumatoid arthritis
ID CELL GROWTH-FACTOR; INTERFERON-GAMMA; THYMIDINE PHOSPHORYLASE;
   NEUROTROPHIC ACTION; EXPRESSION; MECHANISMS; INDUCTION; CYTOKINES;
   NEURONS
AB Gliostatin/thymidine phosphorylase (GLS/TP) is known to have angiogenic and arthritogenic activities in the pathogenesis of rheumatoid arthritis (RA). The novel oral Janus kinase (JAK) inhibitor baricitinib has demonstrated high efficacy in RA. However, the effect of baricitinib on fibroblast-like synoviocytes (FLSs), a key component of invasive synovitis, has not been still elucidated. This study investigated whether GLS/TP production could be regulated by JAK/signal transducers and activators of transcription (STAT) signaling in FLSs derived from patients with RA. FLSs were cultured and stimulated by interferon (IFN)gamma in the presence of baricitinib. Expression levels of GLS/TP were determined using reverse transcription-polymerase chain reaction (RT-PCR), enzyme-linked immunosorbent assay (ELISA), and immunocytochemistry. Phosphorylation of STAT proteins was investigated by Western blot. In cultured FLSs, GLS/TP mRNA and protein levels were significantly induced by treatment with IFN gamma and these inductions were suppressed by baricitinib treatment. Baricitinib inhibited IFN gamma-induced STAT1 phosphorylation, while JAK/STAT activation played a pivotal role in IFN gamma-mediated GLS/ TP upregulation in RA. These results suggested that baricitinib suppressed IFN gamma-induced GLS/TP expression by inhibiting JAK/STAT signaling, resulting in the attenuation of neovascularization, synovial inflammation, and cartilage destruction.
C1 [Joyo, Yuji; Senda, Hiroya; Yasuma, Sanshiro; Shiraga, Hiroo; Waguri-Nagaya, Yuko] Nagoya City Univ, Dept Orthopaed Surg, East Med Ctr, Chikusa Ku, Wakamizu 1, Nagoya, Aichi 4648547, Japan.
   [Joyo, Yuji; Kawaguchi, Yohei; Yonezu, Hiroki; Nozaki, Masahiro; Murakami, Hideki] Nagoya City Univ, Dept Orthopaed Surg, Grad Sch Med Sci, Mizuho Ku, Nagoya, Aichi 4678601, Japan.
   [Kawaguchi, Yohei; Asai, Kiyofumi] Nagoya City Univ, Dept Glial Cell Biol, Grad Sch Med Sci, Mizuho Ku, Nagoya, Aichi 4678601, Japan.
   [Aoyama, Mineyoshi] Nagoya City Univ, Dept Pathobiol, Grad Sch Pharmaceut Sci, Mizuho Ku, Nagoya, Aichi 4678603, Japan.
RP Waguri-Nagaya, Y (通讯作者)，Nagoya City Univ, Dept Orthopaed Surg, East Med Ctr, Chikusa Ku, Wakamizu 1, Nagoya, Aichi 4648547, Japan.
EM waguri@med.nagoya-cu.ac.jp
FU JSPS KAKENHIMinistry of Education, Culture, Sports, Science and
   Technology, Japan (MEXT)Japan Society for the Promotion of
   ScienceGrants-in-Aid for Scientific Research (KAKENHI) [19K18473,
   20K09465]
FX This work was supported by JSPS KAKENHI Grant Numbers 19K18473 and
   20K09465.
CR ASAI K, 1992, J BIOL CHEM, V267, P20311
   Brennan FM, 2008, J CLIN INVEST, V118, P3537, DOI 10.1172/JCI36389
   Choy EH, 2019, RHEUMATOLOGY, V58, P953, DOI 10.1093/rheumatology/key339
   Clark JD, 2014, J MED CHEM, V57, P5023, DOI 10.1021/jm401490p
   DARNELL JE, 1994, SCIENCE, V264, P1415, DOI 10.1126/science.8197455
   Firestein GS, 2017, IMMUNITY, V46, P183, DOI 10.1016/j.immuni.2017.02.006
   Fleischmann R, 2019, ARTHRITIS RHEUMATOL, V71, P1788, DOI 10.1002/art.41032
   Fridman JS, 2010, J IMMUNOL, V184, P5298, DOI 10.4049/jimmunol.0902819
   Goto H, 2001, CANCER RES, V61, P469
   Ikuta K, 2012, ARTHRITIS RES THER, V14, DOI 10.1186/ar3811
   Ivashkiv LB, 2003, ARTHRITIS RHEUM, V48, P2092, DOI 10.1002/art.11095
   KAPLAN JE, 1990, J ACQ IMMUN DEF SYND, V3, P1096
   Karonitsch T, 2018, RHEUMATOLOGY, V57, P572, DOI 10.1093/rheumatology/kex426
   Kato M, 2020, IMMUNOL MED, V43, P72, DOI 10.1080/25785826.2020.1751908
   Kawaguchi Y, 2018, CLIN EXP RHEUMATOL, V36, P559
   Kokkonen H, 2010, ARTHRITIS RHEUM-US, V62, P383, DOI 10.1002/art.27186
   Lee A, 2013, ARTHRITIS RHEUM-US, V65, P928, DOI 10.1002/art.37853
   MIYADERA K, 1995, CANCER RES, V55, P1687
   Muro H, 2001, CLIN RHEUMATOL, V20, P331, DOI 10.1007/s100670170022
   Muro H, 1999, RHEUMATOLOGY, V38, P1195, DOI 10.1093/rheumatology/38.12.1195
   Nakajima Y, 2004, CANCER RES, V64, P1794, DOI 10.1158/0008-5472.CAN-03-2597
   Nunez LE, 2012, J MED CHEM, V55, P5813, DOI 10.1021/jm300234t
   Nygaard G, 2020, NAT REV RHEUMATOL, V16, P316, DOI 10.1038/s41584-020-0413-5
   Platanias LC, 2005, NAT REV IMMUNOL, V5, P375, DOI 10.1038/nri1604
   Rosengren S, 2012, ANN RHEUM DIS, V71, P440, DOI 10.1136/ard.2011.150284
   Schoenborn JR, 2007, ADV IMMUNOL, V96, P41, DOI 10.1016/S0065-2776(07)96002-2
   Schroder K, 2004, J LEUKOCYTE BIOL, V75, P163, DOI 10.1189/jlb.0603252
   Smolen JS, 2016, LANCET, V388, P2023, DOI 10.1016/S0140-6736(16)30173-8
   Song S, 1997, BLOOD, V89, P4461, DOI 10.1182/blood.V89.12.4461
   Steiner G, 1999, RHEUMATOLOGY, V38, P202, DOI 10.1093/rheumatology/38.3.202
   TAKEUCHI M, 1994, ARTHRITIS RHEUM, V37, P662, DOI 10.1002/art.1780370509
   Takeuchi T, 2019, ANN RHEUM DIS, V78, P1305, DOI 10.1136/annrheumdis-2019-215164
   Tanaka Y, 2018, MOD RHEUMATOL, V28, P583, DOI 10.1080/14397595.2017.1392057
   Tanikawa T, 2007, RHEUMATOL INT, V27, P553, DOI 10.1007/s00296-006-0258-5
   Tatematsu N, 2018, MOD RHEUMATOL, V28, P495, DOI 10.1080/14397595.2017.1350332
   Taylor PC, 2019, RHEUMATOLOGY, V58, P17, DOI 10.1093/rheumatology/key225
   Toyoda Y, 2014, ARTHRITIS RHEUMATOL, V66, P560, DOI 10.1002/art.38263
   UEKI T, 1993, BRAIN RES, V622, P299, DOI 10.1016/0006-8993(93)90833-9
   Waguri Y, 1997, BRIT J RHEUMATOL, V36, P315
   Waguri-Nagaya Y, 2000, RHEUMATOL INT, V20, P13, DOI 10.1007/s002960000067
   Yamagami T, 2011, RHEUMATOL INT, V31, P903, DOI 10.1007/s00296-010-1411-8
NR 41
TC 0
Z9 0
U1 0
U2 0
PU HUMANA PRESS INC
PI TOTOWA
PA 999 RIVERVIEW DRIVE SUITE 208, TOTOWA, NJ 07512 USA
SN 0257-277X
EI 1559-0755
J9 IMMUNOL RES
JI Immunol. Res.
PD APR
PY 2022
VL 70
IS 2
BP 208
EP 215
DI 10.1007/s12026-022-09261-4
EA JAN 2022
PG 8
WC Immunology
WE Science Citation Index Expanded (SCI-EXPANDED)
SC Immunology
GA ZR5NO
UT WOS:000741582800001
PM 35014010
OA hybrid, Green Published
DA 2022-04-26
ER

PT J
AU Kessler, L
   Ferdinandus, J
   Hirmas, N
   Bauer, S
   Dirksen, U
   Zarrad, F
   Nader, M
   Chodyla, M
   Milosevic, A
   Umutlu, L
   Schuler, M
   Podleska, LE
   Schildhaus, HU
   Fendler, WP
   Hamacher, R
AF Kessler, Lukas
   Ferdinandus, Justin
   Hirmas, Nader
   Bauer, Sebastian
   Dirksen, Uta
   Zarrad, Fadi
   Nader, Michael
   Chodyla, Michal
   Milosevic, Aleksandar
   Umutlu, Lale
   Schuler, Martin
   Podleska, Lars Erik
   Schildhaus, Hans-Ulrich
   Fendler, Wolfgang P.
   Hamacher, Rainer
TI Ga-68-FAPI as a Diagnostic Tool in Sarcoma: Data from the Ga-68-FAPI PET
   Prospective Observational Trial
SO JOURNAL OF NUCLEAR MEDICINE
LA English
DT Article
DE Key Words; sarcoma; cancer imaging; FAPI; fibroblast activation
ID FIBROBLAST ACTIVATION PROTEIN; SERINE-PROTEASE; EXPRESSION; ALPHA;
   CANCER
AB Bone and soft-tissue sarcomas express fibroblast activation protein (FAP) on tumor cells and associated fibroblasts. Therefore, FAP is a promising therapeutic and diagnostic target. Novel radiolabeled FAP inhibitors (e.g., 68Ga-FAPI-46) have shown high tumor uptake on PET in sarcoma patients. Here, we report the endpoints of the 68Ga-FAPI PET prospective observational trial. Methods: Forty-seven patients with bone or soft-tissue sarcomas undergoing clinical 68Ga-FAPI PET were eligible for enrollment into the 68Ga-FAPI PET observational trial. Of these patients, 43 also underwent 18F-FDG PET. The primary study endpoint was the association between 68Ga-FAPI PET uptake intensity and histopathologic FAP expression analyzed with Spearman r correlation. Secondary endpoints were detection rate, positive predictive value (PPV), interreader reproducibility, and change in management. Datasets were interpreted by 2 masked readers. Results: The primary endpoint was met, and the association between 68Ga-FAPI PET uptake intensity and histopathologic FAP expression was significant (Spearman r = 0.43; P = 0.03). By histopathologic validation, PPV was 1.00 (95% CI, 0.87-1.00) on a per-patient and 0.97 (95% CI, 0.84-1.00) on a perregion basis. In cases with histopathologic validation, 27 of 28 (96%) confirmed patients and 32 of 34 (94%) confirmed regions were PETpositive, resulting in an SE of 0.96 (95% CI, 0.82-1.00) on a per-patient and 0.94 (95% CI, 0.80-0.99) on a per-region basis. The detection rate on a per-patient basis in 68Ga-FAPI and 18F-FDG PET was 76.6% and 81.4%, respectively. In 8 (18.6%) patients, 68Ga-FAPI PET resulted in an upstaging compared with 18F-FDG PET. 68Ga-FAPI PET readers showed substantial to almost perfect agreement for the defined regions (Fleiss K: primary K = 0.78, local nodal K = 0.54, distant nodal K = 0.91, lung K = 0.86, bone K = 0.69, and other K = 0.65). Clinical management changed in 13 (30%) patients after 68Ga-FAPI PET. Conclusion: We sity and histopathologic FAP expression in sarcoma patients. Further, with masked readings and independent histopathologic validation,
C1 [Kessler, Lukas; Ferdinandus, Justin; Hirmas, Nader; Zarrad, Fadi; Nader, Michael; Fendler, Wolfgang P.] Univ Duisburg Essen, Univ Hosp Essen, Dept Nucl Med, Essen, Germany.
   [Kessler, Lukas; Ferdinandus, Justin; Hirmas, Nader; Bauer, Sebastian; Dirksen, Uta; Zarrad, Fadi; Nader, Michael; Chodyla, Michal; Milosevic, Aleksandar; Umutlu, Lale; Schuler, Martin; Podleska, Lars Erik; Schildhaus, Hans-Ulrich; Fendler, Wolfgang P.; Hamacher, Rainer] Univ Hosp Essen, German Canc Consortium, Partner Site, Essen, Germany.
   [Kessler, Lukas; Ferdinandus, Justin; Hirmas, Nader; Bauer, Sebastian; Dirksen, Uta; Zarrad, Fadi; Nader, Michael; Chodyla, Michal; Milosevic, Aleksandar; Umutlu, Lale; Schuler, Martin; Podleska, Lars Erik; Schildhaus, Hans-Ulrich; Fendler, Wolfgang P.; Hamacher, Rainer] German Canc Res Ctr, Essen, Germany.
   [Bauer, Sebastian; Schuler, Martin; Hamacher, Rainer] Univ Hosp Essen, West German Canc Ctr, Dept Med Oncol, Essen, Germany.
   [Dirksen, Uta] Univ Hosp Essen, West German Canc Ctr, Dept Pediat 3, Essen, Germany.
   [Chodyla, Michal; Milosevic, Aleksandar; Umutlu, Lale] Univ Hosp Essen, Dept Diagnost & Intervent Radiol & Neuroradiol, Essen, Germany.
   [Podleska, Lars Erik] Univ Hosp Essen, Dept Tumor Orthoped & Sarcoma Surg, Essen, Germany.
   [Schildhaus, Hans-Ulrich] Univ Hosp Essen, Dept Pathol, Essen, Germany.
RP Fendler, WP (通讯作者)，Univ Duisburg Essen, Univ Hosp Essen, Dept Nucl Med, Essen, Germany.; Fendler, WP (通讯作者)，Univ Hosp Essen, German Canc Consortium, Partner Site, Essen, Germany.; Fendler, WP (通讯作者)，German Canc Res Ctr, Essen, Germany.
EM Wolfgang.fendler@uk-essen.de
RI Dirksen, Uta/AGX-8472-2022; Bauer, Sebastian/D-8120-2012
OI Bauer, Sebastian/0000-0001-5949-8120; Kessler, Lukas/0000-0003-1751-8837
CR Annovazzi A, 2020, J CLIN MED, V9, DOI 10.3390/jcm9082549
   Ariga N, 2001, INT J CANCER, V95, P67, DOI 10.1002/1097-0215(20010120)95:1<67::AID-IJC1012>3.3.CO;2-L
   Ballal S, 2021, EUR J NUCL MED MOL I, V48, P942, DOI 10.1007/s00259-020-04990-w
   Calais J, 2017, J NUCL MED, V58, P1793, DOI 10.2967/jnumed.117.192450
   Chen HJ, 2021, EUR J NUCL MED MOL I, V48, P73, DOI 10.1007/s00259-020-04940-6
   Chen HJ, 2020, EUR J NUCL MED MOL I, V47, P1820, DOI 10.1007/s00259-020-04769-z
   Dohi O, 2009, HISTOPATHOLOGY, V55, P432, DOI 10.1111/j.1365-2559.2009.03399.x
   Eary JF, 1998, CLIN CANCER RES, V4, P1215
   Fendler WP, 2020, J NUCL MED, V61, DOI 10.2967/jnumed.120.242180
   Giesel FL, 2019, J NUCL MED, V60, P386, DOI 10.2967/jnumed.118.215913
   Grimer Robert, 2010, Sarcoma, V2010, P1, DOI 10.1155/2010/506182
   Henry LR, 2007, CLIN CANCER RES, V13, P1736, DOI 10.1158/1078-0432.CCR-06-1746
   Ioannidis JPA, 2003, J NUCL MED, V44, P717
   Iwasa S, 2003, CANCER LETT, V199, P91, DOI 10.1016/S0304-3835(03)00315-X
   Jacob M, 2012, CURR MOL MED, V12, P1220, DOI 10.2174/156652412803833607
   Kalluri R, 2016, NAT REV CANCER, V16, P582, DOI 10.1038/nrc.2016.73
   Kelly T, 2012, INT REV CEL MOL BIO, V297, P83, DOI 10.1016/B978-0-12-394308-8.00003-0
   Koczorowska MM, 2016, MOL ONCOL, V10, P40, DOI 10.1016/j.molonc.2015.08.001
   Kratochwil C, 2021, EUR J NUCL MED MOL I, V48, P3011, DOI 10.1007/s00259-021-05273-8
   Kratochwil C, 2019, J NUCL MED, V60, P801, DOI 10.2967/jnumed.119.227967
   Lindner T, 2018, J NUCL MED, V59, P1415, DOI 10.2967/jnumed.118.210443
   Liu F, 2015, PLOS ONE, V10, DOI 10.1371/journal.pone.0116683
   Loktev A, 2019, J NUCL MED, V60, P1421, DOI 10.2967/jnumed.118.224469
   Loktev A, 2018, J NUCL MED, V59, P1423, DOI 10.2967/jnumed.118.210435
   Luo YP, 2020, CLIN NUCL MED, V45, P310, DOI 10.1097/RLU.0000000000002914
   Niedermeyer J, 2001, INT J DEV BIOL, V45, P445
   RETTIG WJ, 1988, P NATL ACAD SCI USA, V85, P3110, DOI 10.1073/pnas.85.9.3110
   Rohrich M, 2021, J NUCL MED, V62, P779, DOI 10.2967/jnumed.120.253062
   Rohrich M, 2019, EUR J NUCL MED MOL I, V46, P2569, DOI 10.1007/s00259-019-04444-y
   SCANLAN MJ, 1994, P NATL ACAD SCI USA, V91, P5657, DOI 10.1073/pnas.91.12.5657
   Schmidkonz C, 2020, ANN RHEUM DIS, V79, P1485, DOI 10.1136/annrheumdis-2020-217408
   Shi XM, 2021, EUR J NUCL MED MOL I, V48, P1593, DOI 10.1007/s00259-020-05070-9
NR 32
TC 7
Z9 7
U1 7
U2 11
PU SOC NUCLEAR MEDICINE INC
PI RESTON
PA 1850 SAMUEL MORSE DR, RESTON, VA 20190-5316 USA
SN 0161-5505
EI 1535-5667
J9 J NUCL MED
JI J. Nucl. Med.
PD JAN 1
PY 2022
VL 63
IS 1
BP 89
EP 95
DI 10.2967/jnumed.121.262096
PG 7
WC Radiology, Nuclear Medicine & Medical Imaging
WE Science Citation Index Expanded (SCI-EXPANDED)
SC Radiology, Nuclear Medicine & Medical Imaging
GA YD5HI
UT WOS:000740442800016
PM 33931468
OA Bronze
DA 2022-04-26
ER

PT J
AU Tsuchiya, H
   Ota, M
   Sumitomo, S
AF Tsuchiya, H.
   Ota, M.
   Sumitomo, S.
TI Parsing multiomics landscape of activated synovial fibroblasts
   highlights drug targets linked to genetic risk of rheumatoid arthritis
   (vol 80, pg 440, 2021)
SO ANNALS OF THE RHEUMATIC DISEASES
LA English
DT Correction
CR Tsuchiya H, 2021, ANN RHEUM DIS, V80, P440, DOI 10.1136/annrheumdis-2020-218189
NR 1
TC 0
Z9 0
U1 0
U2 0
PU BMJ PUBLISHING GROUP
PI LONDON
PA BRITISH MED ASSOC HOUSE, TAVISTOCK SQUARE, LONDON WC1H 9JR, ENGLAND
SN 0003-4967
EI 1468-2060
J9 ANN RHEUM DIS
JI Ann. Rheum. Dis.
PD JAN
PY 2022
VL 81
IS 1
DI 10.1136/annrheumdis-2020-218189corr1
PG 1
WC Rheumatology
WE Science Citation Index Expanded (SCI-EXPANDED)
SC Rheumatology
GA YJ9WV
UT WOS:000744877200020
DA 2022-04-26
ER

PT J
AU Yang, LL
   Liang, FT
   Zhang, XF
   Jiang, YD
   Duan, F
   Li, LR
   Ren, F
AF Yang, Linlin
   Liang, Futu
   Zhang, Xiaofang
   Jiang, Yaodong
   Duan, Fang
   Li, Liren
   Ren, Fei
TI Remodeling microenvironment based on MOFs-Hydrogel hybrid system for
   improving diabetic wound healing
SO CHEMICAL ENGINEERING JOURNAL
LA English
DT Article
DE Remodeling microenvironment; Hybrid composite; Metformin-HCl;
   Anti-inflammatory; Diabetic wound healing
ID IN-VIVO; METFORMIN HYDROCHLORIDE; HYDROXYSAFFLOR YELLOW;
   SUSTAINED-RELEASE; REACTIVE OXYGEN; CELL MIGRATION; STROMAL CELLS;
   ANGIOGENESIS; ANTIOXIDANT; NANOPARTICLES
AB Impaired healing of diabetic wounds is a critical threaten complication and still remains a vital clinical challenge, which are mainly characterized by the skin angiogenesis disorders and prolonged oxidative stress of the wound area. The specialty wound dressing systems with regular vascularization and reducing the inflammation are urgently desired. Herein, we present a remolding diabetic foot ulcer (DFU) microenvironment strategy that simultaneously reshaping wound microenvironment into a normal blood glucose and oxidative ones using a hybrid composites, which metformin hydrochloride (MH) and curcumin (Cur) incorporated in copper-based MOFs (HKUST-1), then Cur/MH/HKUST-1 impregnated into MH-loaded thermosensitive hydrogel (termed as Cur/MH/HKUST-1@Gel). The Cur/MH/HKUST-1@Gel was characterized by bio-stability, dual drug load efficiency and pH-dependent drug release patterns. The therapeutical efficiency of Cur/MH/HKUST-1@Gel in HaCat and HSF cells elucidated enhanced effects against oxidative stress, promotion the migration and growth of granulation tissue cells. The Cur/MH/HKUST-1@Gel retain sustained release of MH, Cur and Cu2+, also supply a moist microenvironment, and therefore significantly accelerate wound healing of diabetic mice. It was found that the Cur/MH/HKUST-1@Gel not only reformats the hostile DFU wound microenvironment, but also improves the wound closure as featured of newborn blood vessel, enhanced cell proliferation, highly deposition of collagen fiber, providing a promising candidate for the application of DFU healing.
C1 [Yang, Linlin; Liang, Futu; Zhang, Xiaofang; Duan, Fang; Li, Liren; Ren, Fei] Southern Med Univ, Nanfang Hosp, Sch Pharmaceut Sci Guangdong Prov Key Lab New Dru, Dept Pharm, Guangzhou 510515, Peoples R China.
   [Jiang, Yaodong] Southern Med Univ, Nanfang Hosp, Dept Urol, Guangzhou 510515, Peoples R China.
RP Ren, F (通讯作者)，Southern Med Univ, Nanfang Hosp, Sch Pharmaceut Sci Guangdong Prov Key Lab New Dru, Dept Pharm, Guangzhou 510515, Peoples R China.
EM paper_mail@126.com
FU President Foundation of Nanfang Hospital, Southern Medical University
   [2014064, 2019A001]
FX This work was supported by a grant from the President Foundation of
   Nanfang Hospital, Southern Medical University (2014064 and 2019A001).
CR Armstrong DG, 2017, NEW ENGL J MED, V376, P2367, DOI 10.1056/NEJMra1615439
   Asghar MN, 2014, INFLAMM BOWEL DIS, V20, P1435, DOI 10.1097/MIB.0000000000000118
   Benndorf RA, 2008, CIRC RES, V103, P1037, DOI 10.1161/CIRCRESAHA.108.184036
   Chen DQ, 2017, ACS NANO, V11, P4315, DOI 10.1021/acsnano.7b01530
   Chogan F, 2020, ACTA BIOMATER, V113, P144, DOI 10.1016/j.actbio.2020.06.031
   Choi Seong Mi, 2016, Biomater Res, V20, P9, DOI 10.1186/s40824-016-0056-4
   Dunnill C, 2017, INT WOUND J, V14, P89, DOI 10.1111/iwj.12557
   Falanga V, 2005, LANCET, V366, P1736, DOI 10.1016/S0140-6736(05)67700-8
   Fan N, 2017, EXP EYE RES, V161, P71, DOI 10.1016/j.exer.2017.06.004
   Fedorko L, 2016, DIABETES CARE, V39, P392, DOI 10.2337/dc15-2001
   Fu JN, 2020, ACTA BIOMATER, V101, P152, DOI 10.1016/j.actbio.2019.10.041
   Gan JJ, 2019, BIOMATERIALS, V219, DOI 10.1016/j.biomaterials.2019.119340
   Gao SQ, 2018, DRUG DELIV, V25, P1779, DOI 10.1080/10717544.2018.1513608
   Gao SQ, 2018, EUR J PHARMACOL, V823, P72, DOI 10.1016/j.ejphar.2018.01.018
   Guo SC, 2017, THERANOSTICS, V7, P81, DOI 10.7150/thno.16803
   Hu LD, 2006, EUR J PHARM BIOPHARM, V64, P185, DOI 10.1016/j.ejpb.2006.04.004
   Hu Y, 2018, THERANOSTICS, V8, P169, DOI 10.7150/thno.21234
   Kamar SS, 2019, ANN ANAT, V222, P94, DOI 10.1016/j.aanat.2018.11.005
   Kant V, 2014, INT IMMUNOPHARMACOL, V20, P322, DOI 10.1016/j.intimp.2014.03.009
   Karri VVSR, 2016, INT J BIOL MACROMOL, V93, P1519, DOI 10.1016/j.ijbiomac.2016.05.038
   Kornblatt AP, 2016, J INORG BIOCHEM, V161, P1, DOI 10.1016/j.jinorgbio.2016.02.012
   Lee CH, 2014, ACS APPL MATER INTER, V6, P3979, DOI 10.1021/am405329g
   Lejnev K, 2016, FREE RADICAL BIO MED, V99, P557, DOI 10.1016/j.freeradbiomed.2016.09.011
   Li WD, 2017, INT J MOL MED, V39, P1262, DOI 10.3892/ijmm.2017.2929
   Li ZH, 2017, EXP THER MED, V13, P2211, DOI 10.3892/etm.2017.4266
   Lin X, 2009, J AM CHEM SOC, V131, P2159, DOI 10.1021/ja806624j
   Lin XY, 2019, PLOS ONE, V14, DOI 10.1371/journal.pone.0216711
   Liu J, 2018, ACS APPL MATER INTER, V10, P16315, DOI 10.1021/acsami.8b03868
   Liu S, 2020, BIOMACROMOLECULES, V21, P3795, DOI 10.1021/acs.biomac.0c00891
   Liu S, 2020, ADV HEALTHC MATER, V9, DOI 10.1002/adhm.202000198
   Liu WC, 2021, CHEM ENG J, V412, DOI 10.1016/j.cej.2020.127899
   Migdadi EM, 2018, J CONTROL RELEASE, V285, P142, DOI 10.1016/j.jconrel.2018.07.009
   Morgado PI, 2015, J MEMBRANE SCI, V490, P139, DOI 10.1016/j.memsci.2015.04.064
   O'Loughlin A, 2013, DIABETES, V62, P2588, DOI 10.2337/db12-1822
   O'Toole MG, 2016, BIOMACROMOLECULES, V17, P1253, DOI 10.1021/acs.biomac.5b01019
   Qian YN, 2021, CHEM ENG J, V417, DOI 10.1016/j.cej.2021.129335
   Ranjbar-Mohammadi M, 2016, MAT SCI ENG C-MATER, V69, P1183, DOI 10.1016/j.msec.2016.08.032
   Rostamkalaei SS, 2019, COLLOID SURFACE B, V175, P150, DOI 10.1016/j.colsurfb.2018.11.072
   Schneider LA, 2007, ARCH DERMATOL RES, V298, P413, DOI 10.1007/s00403-006-0713-x
   Schreml S, 2010, J EUR ACAD DERMATOL, V24, P373, DOI 10.1111/j.1468-3083.2009.03413.x
   Sidhu GS, 1999, WOUND REPAIR REGEN, V7, P362, DOI 10.1046/j.1524-475X.1999.00362.x
   Takahashi N, 2015, J VASC SURG, V61, P489, DOI 10.1016/j.jvs.2013.09.061
   Tan GZ, 2020, CHEM ENG J, V390, DOI 10.1016/j.cej.2020.124446
   Vasconcelos IB, 2012, RSC ADV, V2, P9437, DOI 10.1039/c2ra21087h
   Wang CG, 2019, THERANOSTICS, V9, P65, DOI 10.7150/thno.29766
   Wang CG, 2018, ACTA BIOMATER, V69, P156, DOI 10.1016/j.actbio.2018.01.019
   Wang PY, 2021, CHEM ENG J, V415, DOI 10.1016/j.cej.2021.128901
   Wu HB, 2019, ACS CENTRAL SCI, V5, P477, DOI 10.1021/acscentsci.8b00850
   Xiao JS, 2018, ACS NANO, V12, P1023, DOI 10.1021/acsnano.7b01850
   Xiao JS, 2017, ADV FUNCT MATER, V27, DOI 10.1002/adfm.201604872
   Xiong F, 2019, BIOMED PHARMACOTHER, V109, P1578, DOI 10.1016/j.biopha.2018.10.128
   Yang YX, 2021, BIOACT MATER, V6, P3962, DOI 10.1016/j.bioactmat.2021.04.007
   Yu JW, 2016, CARDIOVASC DIABETOL, V15, DOI 10.1186/s12933-016-0408-3
   Zhang PJ, 2020, ACS APPL MATER INTER, V12, P18319, DOI 10.1021/acsami.0c01792
   Zhao XD, 2021, ADV FUNCT MATER, V31, DOI 10.1002/adfm.202009442
   Zhao X, 2017, BIOMATERIALS, V122, P34, DOI 10.1016/j.biomaterials.2017.01.011
   Zhu YX, 2016, J CONTROL RELEASE, V238, P114, DOI 10.1016/j.jconrel.2016.07.043
NR 57
TC 0
Z9 0
U1 15
U2 15
PU ELSEVIER SCIENCE SA
PI LAUSANNE
PA PO BOX 564, 1001 LAUSANNE, SWITZERLAND
SN 1385-8947
EI 1873-3212
J9 CHEM ENG J
JI Chem. Eng. J.
PD JAN 1
PY 2022
VL 427
AR 131506
DI 10.1016/j.cej.2021.131506
PG 14
WC Engineering, Environmental; Engineering, Chemical
WE Science Citation Index Expanded (SCI-EXPANDED)
SC Engineering
GA ZT8HQ
UT WOS:000769391400001
DA 2022-04-26
ER

PT J
AU Abdulazim, DO
   Husein, SA
   Saraya, ME
   ElSharkawy, MM
   Fayed, A
   El Din, UAS
   Eesa, NN
AF Abdulazim, Dina O.
   Husein, Somaya A.
   Saraya, Mahmoud E.
   ElSharkawy, Marwa M.
   Fayed, Ahmed
   El Din, Usama A. Sharaf
   Eesa, Nahla N.
TI Fibroblast growth factor-23 in systemic lupus erythematosus patients: Is
   there a correlation with interleukin-6 and left ventricular mass?
SO EGYPTIAN RHEUMATOLOGIST
LA English
DT Article
DE Systemic lupus erythematosus; Interleukin 6; Fibroblast growth factor
   23; Left ventricular mass index
ID KIDNEY-DISEASE; FGF23; FGF-23; EXPRESSION; HYPERTROPHY; PROGRESSION;
   DERIVATION; INDEX; BONE
AB Background: Chronic kidney disease (CKD) and left ventricular hypertrophy (LVH) are common features of systemic lupus erythematosus (SLE) patients. Fibroblast growth factor 23 (FGF23) is a phosphatonin that steadily increases in serum of CKD patients. High FGF23 is associated with inflammation, CKD progression, and LVH. Aim of the work: To determine any possible role of FGF23 in SLE patients and its relation with interleukin 6 (IL6) and LVH.
   Patients and methods: Two groups of SLE patients were studied: group I (n = 30) with eGFR > 90 ml/min/1.73 m(2) and group II (n = 30) with eGFR <90->15 ml/min/1.73 m2 as well as 60 controls. IL6, FGF23 and left ventricular mass index (LVMI) were assessed.
   Results: The mean age of the patients was 25.25 +/- 10.65 years (14-55 years) and disease duration was 4.75 +/- 5.66 years. Serum FGF23 in SLE patients was comparable to controls (99.6 +/- 79.86 vs 139 +/- 12.3 pg/mL, p > 0.05). There was no significant difference in serum levels of FGF23 or IL6 between the two SLE groups (106.49 +/- 88. 2 vs 93.84 +/- 74.67 pg/mL, p = 0.56 and 58.6 +/- 63.69 vs 55.9 +/- 47.97 ng/L respectively, p = 0.85). LVMI was significantly higher in group II than in group I (187.6 +/- 81.7 vs 138.6 +/- 36.59 respectively, p = 0.0045). FGF23 showed a significant correlation with IL6 (r = 0.78, p < 0.001), but not with LVMI.
   Conclusion: FGF23 behaves differently in SLE patients; in spite of the significant increase in inflammation and the frequent renal involvement, FGF23 level remains normal in SLE patients raising a possibility of the existence of an FGF23 inhibitor in SLE patients. (c) 2021 THE AUTHORS. Publishing services by ELSEVIER B.V. on behalf of The Egyptian Society of Rheumatic Diseases This is an open access article under the CC BY-NC-ND license (http://creativecommons.org/licenses/by-nc-nd/4.0/).
C1 [Abdulazim, Dina O.; Husein, Somaya A.; Eesa, Nahla N.] Cairo Univ, Sch Med, Rheumatol & Rehabil Dept, Giza, Egypt.
   [Saraya, Mahmoud E.] Cairo Univ, Sch Med, Cardiol Dept, Giza, Egypt.
   [ElSharkawy, Marwa M.] Cairo Univ, Sch Med, Chem Pathol Dept, Giza, Egypt.
   [Fayed, Ahmed; El Din, Usama A. Sharaf] Cairo Univ, Sch Med, Internal Med Dept, Nephrol Unit, Giza, Egypt.
RP Eesa, NN (通讯作者)，Cairo Univ, Sch Med, Rheumatol & Rehabil Dept, Giza, Egypt.
EM nahlanaeem@gmail.com
CR Alecu M, 1998, Rom J Intern Med, V36, P251
   Andersen K, 2017, J AM SOC NEPHROL, V28, P76, DOI 10.1681/ASN.2015111285
   Bagavant H, 2009, CURR OPIN RHEUMATOL, V21, P489, DOI 10.1097/BOR.0b013e32832efff1
   BOMBARDIER C, 1992, ARTHRITIS RHEUM, V35, P630, DOI 10.1002/art.1780350606
   Dai B, 2012, PLOS ONE, V7, DOI 10.1371/journal.pone.0044161
   Durlacher-Betzer K, 2018, KIDNEY INT, V94, P315, DOI 10.1016/j.kint.2018.02.026
   Faul C, 2011, J CLIN INVEST, V121, P4393, DOI 10.1172/JCI46122
   Firooz N, 2011, LUPUS, V20, P588, DOI 10.1177/0961203310393378
   Fliser D, 2007, J AM SOC NEPHROL, V18, P2600, DOI 10.1681/ASN.2006080936
   Gheita TA, 2021, LUPUS, V30, P1526, DOI 10.1177/09612033211014253
   Gladman DD, 1997, ARTHRITIS RHEUM-US, V40, P809, DOI 10.1002/art.1780400506
   Gutierrez O, 2005, J AM SOC NEPHROL, V16, P2205, DOI 10.1681/ASN.2005010052
   Han XB, 2016, FEBS LETT, V590, P53, DOI 10.1002/1873-3468.12040
   Hsu HJ, 2009, AM J MED SCI, V337, P116, DOI 10.1097/MAJ.0b013e3181815498
   Isakova T, 2010, KIDNEY INT, V78, P947, DOI 10.1038/ki.2010.281
   Ito N, 2015, MOL CELL ENDOCRINOL, V399, P208, DOI 10.1016/j.mce.2014.10.007
   Ketteler M, 2013, NEPHROL DIAL TRANSPL, V28, P821, DOI 10.1093/ndt/gfs557
   Kidney Dis Improving Global, 2017, KIDNEY INT SUPPL, V7, P1, DOI 10.1016/j.kisu.2017.04.001
   Lai CC, 2015, OSTEOPOROSIS INT, V26, P601, DOI 10.1007/s00198-014-2910-3
   Leifheit-Nestler M, 2016, NEPHROL DIAL TRANSPL, V31, P1088, DOI 10.1093/ndt/gfv421
   Liu SG, 2007, J AM SOC NEPHROL, V18, P1637, DOI 10.1681/ASN.2007010068
   Masi L, 2010, CLIN CASES MINER BON, V7, P214
   Masuda Y, 2015, BIOL PHARM BULL, V38, P687, DOI 10.1248/bpb.b14-00276
   Mirza MAI, 2009, ATHEROSCLEROSIS, V207, P546, DOI 10.1016/j.atherosclerosis.2009.05.013
   Mohammed MA, 2018, EGYPT RHEUMATOL, V40, P261, DOI 10.1016/j.ejr.2018.01.007
   Nasrallah MM, 2010, NEPHROL DIAL TRANSPL, V25, P2679, DOI 10.1093/ndt/gfq089
   Olauson H, 2010, NEPHROL DIAL TRANSPL, V25, P3033, DOI 10.1093/ndt/gfq191
   Ornitz DM, 2001, GENOME BIOL, V2
   Petri M, 2012, ARTHRITIS RHEUM-US, V64, P2677, DOI 10.1002/art.34473
   Pieretti J, 2007, CIRCULATION, V116, P419, DOI 10.1161/CIRCULATIONAHA.106.673319
   Podolska MJ, 2015, J INFLAMM RES, V8, P161, DOI 10.2147/JIR.S70325
   Resende AL, 2017, CYTOKINE, V91, P124, DOI 10.1016/j.cyto.2016.12.022
   Seifert ME, 2014, AM J NEPHROL, V39, P392, DOI 10.1159/000362251
   Shenavandeh S, 2016, EGYPT RHEUMATOL, V38, P105, DOI 10.1016/j.ejr.2014.12.007
   Singh S, 2016, KIDNEY INT, V90, P985, DOI 10.1016/j.kint.2016.05.019
   Smith ER, 2014, CLIN J AM SOC NEPHRO, V9, P1283, DOI 10.2215/CJN.10941013
   Takashi Y, 2017, ENDOCR RES, V42, P132, DOI 10.1080/07435800.2016.1242604
   Yamauchi M, 2016, BIOCHEM BIOPH RES CO, V473, P845, DOI 10.1016/j.bbrc.2016.03.138
   Yuen SN, 2016, J CLIN ENDOCR METAB, V101, P2246, DOI 10.1210/jc.2015-3558
   Zhang B, 2013, W INDIAN MED J, V62, P92
NR 40
TC 0
Z9 0
U1 0
U2 0
PU ELSEVIER
PI AMSTERDAM
PA RADARWEG 29, 1043 NX AMSTERDAM, NETHERLANDS
SN 1110-1164
EI 2090-2433
J9 EGYPT RHEUMATOL
JI Egypt. Rheumatol.
PD JUN
PY 2022
VL 44
IS 3
BP 233
EP 237
DI 10.1016/j.ejr.2021.12.009
EA DEC 2021
PG 5
WC Rheumatology
WE Emerging Sources Citation Index (ESCI)
SC Rheumatology
GA YY4WX
UT WOS:000754792600011
OA hybrid
DA 2022-04-26
ER

PT J
AU Chen, P
   Zhou, J
   Ruan, AM
   Zeng, LF
   Liu, J
   Wang, QF
AF Chen, Pu
   Zhou, Jun
   Ruan, Anmin
   Zeng, Lingfeng
   Liu, Jun
   Wang, Qingfu
TI Cinnamic Aldehyde, the main monomer component of Cinnamon, exhibits
   anti-inflammatory property in OA synovial fibroblasts via TLR4/MyD88
   pathway
SO JOURNAL OF CELLULAR AND MOLECULAR MEDICINE
LA English
DT Article
DE bioinformatics analysis; cinnamic aldehyde; experimental pharmacology;
   network pharmacology; osteoarthritis; synovial inflammation; TLR4; MyD88
   signalling pathway
ID INNATE IMMUNITY; OSTEOARTHRITIS; EXPRESSION; GENES
AB Cinnamon is a wildly used traditional Chinese herbal medicine for osteoarthritis (OA) treatment, but the underlying mechanism remains ambiguous. The purpose of this study is to explore the mechanism of cinnamic aldehyde (CA), a bioactive substance extracted from Cinnamon, on synovial inflammation in OA. A total of 144 CA-OA co-targeted genes were identified by detect databases (PubChem, HIT, TCMSP, TTD, DrugBank and GeneCards). The results of GO enrichment analysis indicated that these co-targeted genes have participated in many biological processes including 'inflammatory response', 'cellular response to lipopolysaccharide', 'response to drug', 'immune response', 'lipopolysaccharide-mediated signalling pathway', etc. KEGG pathway analysis showed these co-targeted genes were mainly enriched in 'Toll-like receptor signalling pathway', 'TNF signalling pathway', 'NF-kappa B signalling pathway', etc. Molecular docking demonstrated that CA could successfully bind to TLR2 and TLR4. The results of in vitro experiments showed no potential toxicity of 10, 20 and 50 mu M/L CA on human OA FLS, and CA can significantly inhibit the inflammation in LPS-induced human FLS. Further experimental mechanism evidence confirmed CA can inhibited the inflammation in LPS-induced human OA FLS via blocking the TLR4/MyD88 signalling pathway. Our results demonstrated that CA exhibited strong anti-inflammation effect in OA FLS through blocking the activation of TLR4/MyD88 signalling pathway, suggesting its potential as a hopeful candidate for the development of novel agents for the treatment of OA.
C1 [Chen, Pu; Zeng, Lingfeng] Guangzhou Univ Chinese Med, Guangdong Prov Hosp Tradit Chinese Med, Affiliated Hosp 2, Dept Orthopaed Surg, Guangzhou, Peoples R China.
   [Chen, Pu; Zhou, Jun; Ruan, Anmin; Wang, Qingfu] Beijing Univ Chinese Med, Affiliated Hosp 3, Dept Orthopaed Surg, 51 Xiaoguan St, Beijing, Peoples R China.
   [Ruan, Anmin] Beijing Longfu Hosp, Dept Orthopaed Surg, Beijing, Peoples R China.
   [Zeng, Lingfeng; Liu, Jun] Guangdong Prov Acad Chinese Med Sci, Bone & Joint Res Team Degenerat & Injury, Guangzhou, Peoples R China.
   [Liu, Jun] Guangdong Second Tradit Chinese Med Hosp, Guangdong Prov Engn Technol Res Inst Tradit Chine, Guangzhou, Peoples R China.
RP Wang, QF (通讯作者)，Beijing Univ Chinese Med, Affiliated Hosp 3, Dept Orthopaed Surg, 51 Xiaoguan St, Beijing, Peoples R China.; Liu, J (通讯作者)，Guangdong Second Tradit Chinese Med Hosp, Guangdong Prov Engn Technol Res Inst Tradit Chine, Dept Orthopaed Surg, Guangzhou, Guangdong, Peoples R China.
EM liujun.tcm@163.com; 13910052566@163.com
OI Wang, Qing-fu/0000-0002-7838-4804; Pu, Chen/0000-0001-7412-6501
FU General Program of National Natural Science Foundation of ChinaNational
   Natural Science Foundation of China (NSFC) [81373662, 81874475];
   National Natural Science Foundation of ChinaNational Natural Science
   Foundation of China (NSFC) [82004383, 81873314]; Science and Technology
   Program of Guangzhou [202102010273]; Capacity building project of
   Chinese and western medicine clinical collaboration on major difficult
   disease in 2019 [201803190106]
FX General Program of National Natural Science Foundation of China (No.
   81373662, No. 81874475), and Capacity building project of Chinese and
   western medicine clinical collaboration on major difficult disease in
   2019 (201803190106); National Natural Science Foundation of China (No.
   82004383, No. 81873314); Science and Technology Program of Guangzhou
   (202102010273).
CR Atukorala I, 2016, ANN RHEUM DIS, V75, P390, DOI 10.1136/annrheumdis-2014-205894
   Bader GD, 2003, BMC BIOINFORMATICS, V4, DOI 10.1186/1471-2105-4-2
   Bae WY, 2015, BIOCHEM PHARMACOL, V98, P41, DOI 10.1016/j.bcp.2015.08.095
   Buglak NE, 2018, REDOX BIOL, V19, P166, DOI 10.1016/j.redox.2018.08.013
   Carbon S, 2017, NUCLEIC ACIDS RES, V45, pD331, DOI 10.1093/nar/gkw1108
   Chen P, 2020, FRONT PHARMACOL, V11, DOI 10.3389/fphar.2020.00949
   Chen P, 2022, J KNEE SURG, V35, P135, DOI 10.1055/s-0040-1713356
   Chen P, 2020, J ORTHOP SURG RES, V15, DOI 10.1186/s13018-020-01604-x
   Chen P, 2019, J ORTHOP SURG RES, V14, DOI 10.1186/s13018-019-1363-y
   Chung J, 2018, J PERIODONTOL, V89, P1262, DOI 10.1002/JPER.17-0727
   Du JL, 2014, MOL BIOSYST, V10, P2441, DOI 10.1039/c4mb00287c
   Eymard F, 2017, ANN RHEUM DIS, V76, P1142, DOI 10.1136/annrheumdis-2016-210478
   Guma Monica, 2012, Open Rheumatol J, V6, P220, DOI 10.2174/1874312901206010220
   Huang DW, 2009, NAT PROTOC, V4, P44, DOI 10.1038/nprot.2008.211
   Kato T, 2014, ARTHRITIS RES THER, V16, DOI 10.1186/ar4679
   Kim DH, 2007, BIOGERONTOLOGY, V8, P545, DOI 10.1007/s10522-007-9098-2
   Kloesch B, 2012, IMMUNOL LETT, V141, P197, DOI 10.1016/j.imlet.2011.10.004
   Konttinen YT, 2012, ARTHRITIS RHEUM-US, V64, P613, DOI 10.1002/art.33451
   Lawson TB, 2021, J ORTHOP RES, V39, P465, DOI 10.1002/jor.24817
   Liu X, 2020, J CELL MOL MED, V24, P11489, DOI 10.1111/jcmm.15763
   Luo Q, 2019, EVID-BASED COMPL ALT, V2019, DOI 10.1155/2019/1410495
   Macchi V, 2018, J ANAT, V233, P146, DOI 10.1111/joa.12820
   Mancarella L, 2017, CURR RHEUMATOL REV, V13, P43, DOI 10.2174/1573397112666160909105903
   Matan N, 2006, INT J FOOD MICROBIOL, V107, P180, DOI 10.1016/j.ijfoodmicro.2005.07.007
   Mateen S, 2019, EUR J PHARMACOL, V852, P14, DOI 10.1016/j.ejphar.2019.02.031
   Orlowsky EW, 2015, J RHEUMATOL, V42, P363, DOI 10.3899/jrheum.140382
   Ru JL, 2014, J CHEMINFORMATICS, V6, DOI 10.1186/1758-2946-6-13
   Scotece M, 2018, CELL PHYSIOL BIOCHEM, V49, P2414, DOI 10.1159/000493840
   Silverstein AM, 2017, OSTEOARTHR CARTILAGE, V25, P1353, DOI 10.1016/j.joca.2017.03.015
   Sung YY, 2011, J ETHNOPHARMACOL, V133, P621, DOI 10.1016/j.jep.2010.10.043
   Szklarczyk D, 2019, NUCLEIC ACIDS RES, V47, pD607, DOI 10.1093/nar/gky1131
   Tu YB, 2020, J ETHNOPHARMACOL, V258, DOI 10.1016/j.jep.2020.112855
   Wang F, 2015, CELL PHYSIOL BIOCHEM, V36, P315, DOI 10.1159/000374074
   Wang H, 2018, J CELL PHYSIOL, V233, P1342, DOI 10.1002/jcp.26011
   Wang YX, 2020, NUCLEIC ACIDS RES, V48, pD1031, DOI 10.1093/nar/gkz981
   Wishart DS, 2018, NUCLEIC ACIDS RES, V46, pD608, DOI 10.1093/nar/gkx1089
   [夏天卫 Xia Tianwei], 2019, [中国实验方剂学杂志, Chinese Journal of Experimental Traditional Medical Formulae], V25, P218
   Ye H, 2011, NUCLEIC ACIDS RES, V39, pD1055, DOI 10.1093/nar/gkq1165
   Zhang LM, 2019, FRONT PHARMACOL, V10, DOI 10.3389/fphar.2019.00280
   郭达, 2010, [南方医科大学学报, Journal of Southern Medical University], V30, P2194
NR 40
TC 0
Z9 0
U1 5
U2 5
PU WILEY
PI HOBOKEN
PA 111 RIVER ST, HOBOKEN 07030-5774, NJ USA
SN 1582-1838
EI 1582-4934
J9 J CELL MOL MED
JI J. Cell. Mol. Med.
PD FEB
PY 2022
VL 26
IS 3
BP 913
EP 924
DI 10.1111/jcmm.17148
EA DEC 2021
PG 12
WC Cell Biology; Medicine, Research & Experimental
WE Science Citation Index Expanded (SCI-EXPANDED)
SC Cell Biology; Research & Experimental Medicine
GA YT4ZW
UT WOS:000736098700001
PM 34964259
OA gold, Green Published
DA 2022-04-26
ER

PT J
AU Sharma, S
   Watanabe, T
   Nishimoto, T
   Takihara, T
   Mlakar, L
   Nguyen, XX
   Sanderson, M
   Su, YY
   Chambers, RA
   Feghali-Bostwick, C
AF Sharma, Shailza
   Watanabe, Tomoya
   Nishimoto, Tetsuya
   Takihara, Takahisa
   Mlakar, Logan
   Nguyen, Xinh-Xinh
   Sanderson, Matthew
   Su, Yunyun
   Chambers, Roger A.
   Feghali-Bostwick, Carol
TI E4 engages uPAR and enolase-1 and activates urokinase to exert
   antifibrotic effects
SO JCI INSIGHT
LA English
DT Article
ID HEPATOCYTE GROWTH-FACTOR; INDUCED PULMONARY-FIBROSIS;
   PLASMINOGEN-ACTIVATOR; SYSTEMIC-SCLEROSIS; ALPHA-ENOLASE; FIBROBLASTS;
   EXPRESSION; RECEPTORS; COLLAGEN; MICE
AB Fibroproliferative disorders such as systemic sclerosis (SSc) have no effective therapies and result in significant morbidity and mortality. We recently demonstrated that the C-terminal domain of endostatin, known as E4, prevented and reversed both dermal and pulmonary fibrosis. Our goal was to identify the mechanism by which E4 abrogates fibrosis and its cell surface binding partner(s). Our findings show that E4 activated the urokinase pathway and increased the urokinase plasminogen activator (uPA) to type 1 plasminogen activator inhibitor (PAI-1) ratio. In addition, E4 substantially increased MMP-1 and MMP-3 expression and activity. In vivo, E4 reversed bleomycin induction of PAI-1 and increased uPA activity. In patients with SSc, the uPA/PAI-1 ratio was decreased in both lung tissues and pulmonary fibroblasts compared with normal donors. Proteins bound to biotinylated-E4 were identified as enolase-1 (ENO) and uPA receptor (uPAR). The antifibrotic effects of E4 required uPAR. Further, ENO mediated the fibrotic effects of TGF-beta 1 and exerted TGF-beta 1-independent fibrotic effects. Our findings suggest that the antifibrotic effect of E4 is mediated, in part, by regulation of the urokinase pathway and induction of MMP-1 and MMP-3 levels and activity in a uPAR-dependent manner, thus promoting extracellular matrix degradation. Further, our findings identify a moonlighting function for the glycolytic enzyme ENO in fibrosis.
C1 [Sharma, Shailza; Watanabe, Tomoya; Nishimoto, Tetsuya; Mlakar, Logan; Nguyen, Xinh-Xinh; Sanderson, Matthew; Su, Yunyun; Chambers, Roger A.; Feghali-Bostwick, Carol] Med Univ South Carolina, Dept Med, Div Rheumatol & Immunol, Charleston, SC 29425 USA.
   [Takihara, Takahisa] Tokai Univ, Dept Med, Div Pulm Med, Sch Med, Isehara, Kanagawa, Japan.
RP Feghali-Bostwick, C (通讯作者)，Med Univ South Carolina, Div Rheumatol & Immunol, 96 Jonathan Lucas St,MSC 637, Charleston, SC 29425 USA.
EM feghalib@musc.edu
OI Sharma, Shailza/0000-0001-5746-1447
FU NIH/National Heart, Lung, and Blood InstituteUnited States Department of
   Health & Human ServicesNational Institutes of Health (NIH) - USANIH
   National Heart Lung & Blood Institute (NHLBI) [R01 HL121262, R01
   HL153195, R01 HL133751, STTR R42HL127802, T32 HL144470]; NIH/National
   Institute of Arthritis and Musculoskeletal and Skin DiseasesUnited
   States Department of Health & Human ServicesNational Institutes of
   Health (NIH) - USANIH National Institute of Arthritis & Musculoskeletal
   & Skin Diseases (NIAMS) [K24 AR060297]; Kitty Trask Holt Endowment
FX This work was supported by grants R01 HL121262, R01 HL153195, R01
   HL133751, STTR R42HL127802, and T32 HL144470 from NIH/National Heart,
   Lung, and Blood Institute, grant K24 AR060297 from NIH/National
   Institute of Arthritis and Musculoskeletal and Skin Diseases, and the
   SmartState and Kitty Trask Holt Endowment.
CR Andrianifahanana M, 2016, FASEB J, V30, P3733, DOI 10.1096/fj.201600428R
   Bogatkevich GS, 2007, ARTHRITIS RHEUM-US, V56, P3468, DOI 10.1002/art.22874
   Capello M, 2011, FEBS J, V278, P1064, DOI 10.1111/j.1742-4658.2011.08025.x
   Crippa MP, 2007, INT J BIOCHEM CELL B, V39, P690, DOI 10.1016/j.biocel.2006.10.008
   Diaz-Ramos A, 2012, J BIOMED BIOTECHNOL, DOI 10.1155/2012/156795
   Didiasova M, 2019, FRONT CELL DEV BIOL, V7, DOI 10.3389/fcell.2019.00061
   Didiasova M, 2014, INT J MOL SCI, V15, P21229, DOI 10.3390/ijms151121229
   Distler O, 2019, NEW ENGL J MED, V380, P2518, DOI 10.1056/NEJMoa1903076
   Eitzman DT, 1996, J CLIN INVEST, V97, P232, DOI 10.1172/JCI118396
   Godier A, 2013, J THROMB HAEMOST, V11, P26, DOI 10.1111/jth.12064
   Herzog EL, 2014, ARTHRITIS RHEUMATOL, V66, P1967, DOI 10.1002/art.38702
   Horowitz JC, 2008, AM J RESP CELL MOL, V38, P78, DOI 10.1165/rcmb.2007-0174OC
   Hsu E, 2011, ARTHRITIS RHEUM-US, V63, P783, DOI 10.1002/art.30159
   Idell S, 2003, AM J RESP CRIT CARE, V168, P1268, DOI 10.1164/rccm.2309012
   Jung MY, 2018, FASEB J, V32, P3803, DOI 10.1096/fj.201701187R
   Kang JH, 2017, J CLIN INVEST, V127, P2541, DOI 10.1172/JCI88696
   Kanno Y, 2008, J INVEST DERMATOL, V128, P2792, DOI 10.1038/jid.2008.157
   Kim TD, 2006, BMC CANCER, V6, DOI 10.1186/1471-2407-6-211
   King TE, 2014, NEW ENGL J MED, V370, P2083, DOI 10.1056/NEJMoa1402582
   Mars WM, 2005, BIOCHEM J, V390, P311, DOI 10.1042/BJ20042028
   Matsumoto K, 2001, KIDNEY INT, V59, P2023, DOI 10.1046/j.1523-1755.2001.00717.x
   Nguyen XX, 2018, FRONT ENDOCRINOL, V9, DOI 10.3389/fendo.2018.00601
   Nguyen XM, AM J PHYSIOL-LUNG C, V320, pL29
   Nishimoto T, 2015, INT IMMUNOPHARMACOL, V28, P1102, DOI 10.1016/j.intimp.2015.07.039
   Pancholi V, 2001, CELL MOL LIFE SCI, V58, P902, DOI 10.1007/PL00000910
   Panganiban RAM, 2011, ACTA PHARMACOL SIN, V32, P12, DOI 10.1038/aps.2010.90
   PEPPER MS, 1992, J BIOL CHEM, V267, P20493
   Pilewski JM, 2005, AM J PATHOL, V166, P399, DOI 10.1016/S0002-9440(10)62263-8
   Principe M, 2015, ONCOTARGET, V6, P11098, DOI 10.18632/oncotarget.3572
   Richeldi L, 2014, NEW ENGL J MED, V370, P2071, DOI 10.1056/NEJMoa1402584
   Santos AM, 2009, J CLIN INVEST, V119, P3613, DOI 10.1172/JCI38988
   Selvarajah B, 2019, SCI SIGNAL, V12, DOI 10.1126/scisignal.aav3048
   Sisson TH, 2002, AM J PHYSIOL-LUNG C, V283, pL1023, DOI 10.1152/ajplung.00049.2002
   Sisson TH, 1999, HUM GENE THER, V10, P2315, DOI 10.1089/10430349950016960
   Smith HW, 2010, NAT REV MOL CELL BIO, V11, P23, DOI 10.1038/nrm2821
   STEEN VD, 1990, RHEUM DIS CLIN N AM, V16, P1
   Steen VD, 2007, ANN RHEUM DIS, V66, P940, DOI 10.1136/ard.2006.066068
   Su YY, 2019, FASEB BIOADV, V1, P167, DOI 10.1096/fba.2018-00015
   Swaisgood CM, 2000, AM J PATHOL, V157, P177, DOI 10.1016/S0002-9440(10)64529-4
   Vayalil PK, 2005, AM J PHYSIOL-LUNG C, V289, pL937, DOI 10.1152/ajplung.00150.2005
   Xie N, 2015, AM J RESP CRIT CARE, V192, P1462, DOI 10.1164/rccm.201504-0780OC
   Yamaguchi Y, 2012, SCI TRANSL MED, V4, DOI 10.1126/scitranslmed.3003421
   Yin XQ, 2019, SCI SIGNAL, V12, DOI 10.1126/scisignal.aax4067
   Zhao X, 2019, NAT METAB, V1, P147, DOI 10.1038/s42255-018-0008-5
NR 44
TC 0
Z9 0
U1 1
U2 1
PU AMER SOC CLINICAL INVESTIGATION INC
PI ANN ARBOR
PA 2015 MANCHESTER RD, ANN ARBOR, MI 48104 USA
EI 2379-3708
J9 JCI INSIGHT
JI JCI Insight
PD DEC 22
PY 2021
VL 6
IS 24
AR e144935
DI 10.1172/jci.insight.144935
PG 16
WC Medicine, Research & Experimental
WE Science Citation Index Expanded (SCI-EXPANDED)
SC Research & Experimental Medicine
GA XV4GB
UT WOS:000734901100001
PM 34935642
OA gold, Green Published
DA 2022-04-26
ER

PT J
AU Skaug, B
   Lyons, MA
   Swindell, WR
   Salazar, GA
   Wu, MH
   Tran, TM
   Charles, J
   Vershel, CP
   Mayes, MD
   Assassi, S
AF Skaug, Brian
   Lyons, Marka A.
   Swindell, William R.
   Salazar, Gloria A.
   Wu, Minghua
   Tran, Tuan M.
   Charles, Julio
   Vershel, Connor P.
   Mayes, Maureen D.
   Assassi, Shervin
TI Large-scale analysis of longitudinal skin gene expression in systemic
   sclerosis reveals relationships of immune cell and fibroblast activity
   with skin thickness and a trend towards normalisation over time
SO ANNALS OF THE RHEUMATIC DISEASES
LA English
DT Article
DE scleroderma; systemic; fibroblasts; autoimmune diseases
ID DISEASE; SCLERODERMA; PATTERNS; BIOMARKER
AB Objectives Determine relationships between skin gene expression and systemic sclerosis (SSc) clinical disease features, and changes in skin gene expression over time. Methods A total of 339 forearm skin biopsies were obtained from 113 SSc patients and 44 matched healthy controls. 105 SSc patients had a second biopsy, and 76 had a third biopsy. Global gene expression profiling was performed, and differentially expressed genes and cell type-specific signatures in SSc were evaluated for relationships to modified Rodnan Skin Score (mRSS) and other clinical variables. Changes in skin gene expression over time were analysed by mixed effects models and principal component analysis. Immunohistochemical staining was performed to validate conclusions. Results Gene expression dysregulation was greater in SSc patients with affected skin than in those with unaffected skin. Immune cell and fibroblast signatures positively correlated with mRSS. High baseline immune cell and fibroblast signatures predicted higher mRSS over time, but were not independently predictive of longitudinal mRSS after adjustment for baseline mRSS. In early diffuse cutaneous SSc, immune cell and fibroblast signatures declined over time, and overall skin gene expression trended towards normalisation. On immunohistochemical staining, most early diffuse cutaneous SSc patients with high baseline T cell and macrophage numbers had declines in these numbers at follow-up. Conclusions Skin thickness in SSc is related to dysregulated immune cell and fibroblast gene expression. Skin gene expression changes over time in early diffuse SSc, with a tendency towards normalisation. These observations are relevant for understanding SSc pathogenesis and could inform treatment strategies and clinical trial design.
C1 [Skaug, Brian; Lyons, Marka A.; Salazar, Gloria A.; Wu, Minghua; Charles, Julio; Vershel, Connor P.; Mayes, Maureen D.; Assassi, Shervin] Univ Texas Hlth Sci Ctr Houston, McGovern Med Sch, Div Rheumatol, Houston, TX 77030 USA.
   [Swindell, William R.] Jewish Hosp, Dept Internal Med, Cincinnati, OH USA.
   [Tran, Tuan M.] Univ Texas MD Anderson Canc Ctr, Dept Genet, Houston, TX 77030 USA.
RP Skaug, B; Assassi, S (通讯作者)，Univ Texas Hlth Sci Ctr Houston, McGovern Med Sch, Div Rheumatol, Houston, TX 77030 USA.
EM brian.a.skaug@uth.tmc.edu; shervin.assassi@uth.tmc.edu
RI Skaug, Brian/AAD-6152-2022
OI Skaug, Brian/0000-0002-6689-4655; Wu, Minghua/0000-0002-0388-2032
FU Arthritis National Research Foundation (ANRF); NIH NIAMSUnited States
   Department of Health & Human ServicesNational Institutes of Health (NIH)
   - USANIH National Institute of Arthritis & Musculoskeletal & Skin
   Diseases (NIAMS) [R01AR073284, R61AR078078, R56AR078211]; DoDUnited
   States Department of Defense [W81XWH-16-1-0296]
FX BS was supported by a grant from the Arthritis National Research
   Foundation (ANRF). SA and MW are supported by a grant from the NIH NIAMS
   (R56AR078211). SA is supported by grants from the NIH NIAMS (R01AR073284
   and R61AR078078) and DoD (W81XWH-16-1-0296).
CR Allanore Y, 2020, ANN RHEUM DIS, V79, P1600, DOI 10.1136/annrheumdis-2020-218447
   Assassi S, 2015, ARTHRITIS RHEUMATOL, V67, P3016, DOI 10.1002/art.39289
   Clark KEN, 2021, ANN RHEUM DIS, V80, P1584, DOI 10.1136/annrheumdis-2021-220402
   Denton CP, 2017, LANCET, V390, P1685, DOI 10.1016/S0140-6736(17)30933-9
   Farina G, 2010, ARTHRITIS RHEUM-US, V62, P580, DOI 10.1002/art.27220
   Gaydosik AM, 2021, ANN RHEUM DIS, V80, P1453, DOI 10.1136/annrheumdis-2021-220209
   Herrick AL, 2018, ANN RHEUM DIS, V77, P563, DOI 10.1136/annrheumdis-2017-211912
   Hinchcliff M, 2018, J INVEST DERMATOL, V138, P1301, DOI 10.1016/j.jid.2018.01.006
   Hinchcliff M, 2013, J INVEST DERMATOL, V133, P1979, DOI 10.1038/jid.2013.130
   Inamo J, 2021, RHEUMATOLOGY, V60, P929, DOI 10.1093/rheumatology/keaa447
   Khanna D, 2020, ARTHRITIS RHEUMATOL, V72, P125, DOI 10.1002/art.41055
   Laffoon M, 2021, RHEUMATOLOGY, V60, P4662, DOI [10.1093/rheumatology/keab075, DOI 10.1093/RHEUMATOLOGY/KEAB075]
   Lofgren S, 2016, JCI INSIGHT, V1, DOI 10.1172/jci.insight.89073
   Maurer B, 2015, ANN RHEUM DIS, V74, P1124, DOI 10.1136/annrheumdis-2014-205226
   Milano A, 2008, PLOS ONE, V3, DOI 10.1371/journal.pone.0002696
   Moon SJ, 2019, ANN RHEUM DIS, V78, P817, DOI 10.1136/annrheumdis-2018-214778
   Pendergrass SA, 2012, J INVEST DERMATOL, V132, P1363, DOI 10.1038/jid.2011.472
   Rice LM, 2015, ARTHRITIS RHEUMATOL, V67, P3004, DOI 10.1002/art.39287
   Ritchie ME, 2015, NUCLEIC ACIDS RES, V43, DOI 10.1093/nar/gkv007
   Sargent JL, 2010, J INVEST DERMATOL, V130, P694, DOI 10.1038/jid.2009.318
   Showalter K, 2021, ANN RHEUM DIS, V80, P228, DOI 10.1136/annrheumdis-2020-217840
   Skaug B, 2020, ANN RHEUM DIS, V79, P379, DOI 10.1136/annrheumdis-2019-215894
   Stifano G, 2018, ARTHRITIS RHEUMATOL, V70, P912, DOI 10.1002/art.40455
   Swindell WR, 2013, BMC GENOMICS, V14, DOI 10.1186/1471-2164-14-527
   Tabib T, 2021, NAT COMMUN, V12, DOI 10.1038/s41467-021-24607-6
   van den Hoogen F, 2013, ANN RHEUM DIS, V72, P1747, DOI [10.1136/annrheumdis-2013-204424, 10.1002/art.38098]
   Whitfield ML, 2003, P NATL ACAD SCI USA, V100, P12319, DOI 10.1073/pnas.1635114100
   Xue D, 2022, ARTHRITIS RHEUMATOL, V74, P329, DOI 10.1002/art.41813
NR 28
TC 1
Z9 1
U1 1
U2 1
PU BMJ PUBLISHING GROUP
PI LONDON
PA BRITISH MED ASSOC HOUSE, TAVISTOCK SQUARE, LONDON WC1H 9JR, ENGLAND
SN 0003-4967
EI 1468-2060
J9 ANN RHEUM DIS
JI Ann. Rheum. Dis.
PD APR
PY 2022
VL 81
IS 4
BP 516
EP 523
DI 10.1136/annrheumdis-2021-221352
EA DEC 2021
PG 8
WC Rheumatology
WE Science Citation Index Expanded (SCI-EXPANDED)
SC Rheumatology
GA ZT7EC
UT WOS:000733851600001
PM 34937693
DA 2022-04-26
ER

PT J
AU Gaffke, L
   Szczudlo, Z
   Podlacha, M
   Cyske, Z
   Rintz, E
   Mantej, J
   Krzelowska, K
   Wegrzyn, G
   Pierzynowska, K
AF Gaffke, Lidia
   Szczudlo, Zuzanna
   Podlacha, Magdalena
   Cyske, Zuzanna
   Rintz, Estera
   Mantej, Jagoda
   Krzelowska, Karolina
   Wegrzyn, Grzegorz
   Pierzynowska, Karolina
TI Impaired ion homeostasis as a possible associate factor in
   mucopolysaccharidosis pathogenesis: transcriptomic, cellular and animal
   studies
SO METABOLIC BRAIN DISEASE
LA English
DT Article
DE Mucopolysaccharidosis; Ions homeostasis; Iron; Calcium; Zinc;
   Transcriptomics
ID ENZYME REPLACEMENT THERAPY; CALCIUM; EXPRESSION; BRAIN
AB Mucopolysaccharidoses (MPS) are a group of diseases caused by mutations resulting in deficiencies of lysosomal enzymes which lead to the accumulation of partially undegraded glycosaminoglycans (GAG). This phenomenon causes severe and chronic disturbances in the functioning of the organism, and leads to premature death. The metabolic defects affect also functions of the brain in most MPS types (except types IV, VI, and IX). The variety of symptoms, as well as the ineffectiveness of GAG-lowering therapies, question the early theory that GAG storage is the only cause of these diseases. As disorders of ion homeostasis increasingly turn out to be co-causes of the pathogenesis of various human diseases, the aim of this work was to determine the perturbations related to the maintenance of the ion balance at both the transcriptome and cellular levels in MPS. Transcriptomic studies, performed with fibroblasts derived from patients with all types/subtypes of MPS, showed extensive changes in the expression of genes involved in processes related to ion binding, transport and homeostasis. Detailed analysis of these data indicated specific changes in the expression of genes coding for proteins participating in the metabolism of Ca2+, Fe2+ and Zn2+. The results of tests carried out with the mouse MPS I model (Idua(-/-)) showed reductions in concentrations of these 3 ions in the liver and spleen. The results of these studies indicate for the first time ionic concentration disorders as possible factors influencing the course of MPS and show them as hypothetical, additional therapeutic targets for this rare disease.
C1 [Gaffke, Lidia; Szczudlo, Zuzanna; Podlacha, Magdalena; Cyske, Zuzanna; Rintz, Estera; Mantej, Jagoda; Krzelowska, Karolina; Wegrzyn, Grzegorz; Pierzynowska, Karolina] Univ Gdansk, Dept Mol Biol, Wita Stwosza 59, PL-80308 Gdansk, Poland.
RP Pierzynowska, K (通讯作者)，Univ Gdansk, Dept Mol Biol, Wita Stwosza 59, PL-80308 Gdansk, Poland.
EM karolina.pierzynowska@ug.edu.pl
FU National Science Center, PolandNational Science Centre, Poland
   [2017/25/B/NZ2/00414]; University of Gdansk [1220/96/2021]
FX This work was supported by the National Science Center, Poland [grant
   no. 2017/25/B/NZ2/00414]; and the University of Gdansk within the
   UGrants Program [grant no. 1220/96/2021].
CR Barbado M, 2009, BBA-MOL CELL RES, V1793, P1096, DOI 10.1016/j.bbamcr.2009.02.004
   Barnham KJ, 2014, CHEM SOC REV, V43, P6727, DOI 10.1039/c4cs00138a
   Biasiotta A, 2016, J TRANSL MED, V14, DOI 10.1186/s12967-016-1038-y
   Buonanno A, 1999, CURR OPIN NEUROBIOL, V9, P110, DOI 10.1016/S0959-4388(99)80014-2
   Cabral WA, 2016, PLOS GENET, V12, DOI 10.1371/journal.pgen.1006156
   Chowanadisai W, 2005, J NUTR, V135, P1002, DOI 10.1093/jn/135.5.1002
   Dong G, 2015, MOL MED REP, V11, P1582, DOI 10.3892/mmr.2014.2969
   Fecarotta S, 2018, ITAL J PEDIATR, V44, DOI 10.1186/s13052-018-0564-z
   Gaeta A, 2005, BRIT J PHARMACOL, V146, P1041, DOI 10.1038/sj.bjp.0706416
   Gaffke L, 2020, INT J MOL SCI, V21, DOI 10.3390/ijms21041204
   Gaffke L, 2018, METAB BRAIN DIS, V33, P1, DOI 10.1007/s11011-017-0111-4
   Gokmeydan E., 2015, BONE ABSTRACTS, V4, pP121
   Harnatani Y, 2018, INTERNAL MED, V57, P2209, DOI 10.2169/internalmedicine.9763-17
   Hogan PG, 2003, GENE DEV, V17, P2205, DOI 10.1101/gad.1102703
   Jakobkiewicz-Banecka J, 2014, METAB BRAIN DIS, V29, P1, DOI 10.1007/s11011-013-9455-6
   Kim June-Bum, 2014, Korean J Pediatr, V57, P1, DOI 10.3345/kjp.2014.57.1.1
   Ko JH, 2013, MOL CANCER, V12, DOI 10.1186/1476-4598-12-106
   Kuiper GA, 2019, J INHERIT METAB DIS, V42, P762, DOI 10.1002/jimd.12103
   Lombardi AA, 2019, NAT COMMUN, V10, DOI 10.1038/s41467-019-12103-x
   Magi A, 2019, SCI REP-UK, V9, DOI 10.1038/s41598-019-44661-x
   Marek J, 2021, CARDIOVASC PATHOL, V50, DOI 10.1016/j.carpath.2020.107297
   MCCLURE J, 1986, PATHOLOGY, V18, P217, DOI 10.3109/00313028609059462
   Muenzer J, 2014, MOL GENET METAB, V111, P63, DOI 10.1016/j.ymgme.2013.11.015
   Nakatani S, 2021, NUTRIENTS, V13, DOI 10.3390/nu13051680
   Noh H, 2014, J CLIN PHARM THER, V39, P215, DOI 10.1111/jcpt.12136
   Parini R, 2020, INT J MOL SCI, V21, DOI 10.3390/ijms21082975
   Pereira VG, 2010, J CELL PHYSIOL, V223, P335, DOI 10.1002/jcp.22039
   Perez-Lopez J, 2017, MOL GENET METAB, V121, P138, DOI 10.1016/j.ymgme.2017.04.004
   Peterlik M, 2009, INT J ENV RES PUB HE, V6, P2585, DOI 10.3390/ijerph6102585
   Ramzan Khushnooda, 2021, Discoveries (Craiova), V9, pe124, DOI 10.15190/d.2021.3
   Rashid F, 2003, J ENDODONT, V29, P104, DOI 10.1097/00004770-200302000-00004
   Rosati B, 2004, CIRC RES, V94, P874, DOI 10.1161/01.RES.0000124921.81025.1F
   Salvalaio M, 2017, INT J MOL SCI, V18, DOI 10.3390/ijms18051072
   Sawamoto K, 2020, INT J MOL SCI, V21, DOI 10.3390/ijms21041517
   Spitzer NC, 2000, BIOESSAYS, V22, P811
   Takeda A, 2001, J NEUROSCI RES, V63, P447, DOI 10.1002/1097-4547(20010301)63:5&lt;447::AID-JNR1040&gt;3.0.CO;2-C
   Tkatchenko TV, 2009, PHYSIOL GENOMICS, V39, P160, DOI 10.1152/physiolgenomics.00078.2009
   Tomatsu S., 2018, MUCOPOLYSACCHARIDOSE
   Volodarsky M, 2013, HUM MUTAT, V34, P582, DOI 10.1002/humu.22274
   Walczak M., 2017, POL J PAEDIAT, V92, P373
   Wang L, 2020, TRANSL NEURODEGENER, V9, DOI 10.1186/s40035-020-00189-z
   West AE, 2002, NAT REV NEUROSCI, V3, P921, DOI 10.1038/nrn987
   Zhu Y, 2021, AM J PHYSIOL-HEART C, V320, pH2222, DOI 10.1152/ajpheart.01009.2020
NR 43
TC 0
Z9 0
U1 0
U2 0
PU SPRINGER/PLENUM PUBLISHERS
PI NEW YORK
PA 233 SPRING ST, NEW YORK, NY 10013 USA
SN 0885-7490
EI 1573-7365
J9 METAB BRAIN DIS
JI Metab. Brain Dis.
PD FEB
PY 2022
VL 37
IS 2
BP 299
EP 310
DI 10.1007/s11011-021-00892-4
EA DEC 2021
PG 12
WC Endocrinology & Metabolism; Neurosciences
WE Science Citation Index Expanded (SCI-EXPANDED)
SC Endocrinology & Metabolism; Neurosciences & Neurology
GA YL5HQ
UT WOS:000731815300001
PM 34928474
OA hybrid, Green Published
DA 2022-04-26
ER

PT J
AU Xu, WH
   Ye, L
   Wu, HX
AF Xu, Weihong
   Ye, Lu
   Wu, Huaxiang
TI MicroRNA-4423-3p inhibits proliferation of fibroblast-like synoviocytes
   by targeting matrix metalloproteinase 13 in rheumatoid arthritis
SO BIOENGINEERED
LA English
DT Article
DE Rheumatoid arthritis; microRNA; mmp13; fibroblast-like synoviocytes
ID EXPRESSION; CARTILAGE; ASSOCIATION; PROGRESSION; MICRORNAS; PROGNOSIS;
   MIGRATION
AB Rheumatoid arthritis (RA) is a chronic inflammatory autoimmune disease that is increasing in incidence worldwide. RA is regulated by a variety of microRNAs (miRNAs/miR). Moreover, analysis of public data has revealed that miR-4423-3p is significantly downregulated in peripheral blood mononuclear cells of RA patients. This study investigated the role of miR-4423-3p in RA. The levels of miR-4423-3p and matrix metalloproteinase 13 (MMP13) in RA patients and the regulatory relationship between miR-4423-3p and MMP13 were analyzed using public data. A dual-luciferase reporter assay was performed to verify that miR-4423-3p targets MMP13 in human fibroblast-like synoviocyte (HFLS) RA cells (HFLS-RA). Following the overexpression of miR-4423-3p, miR-4423-3p inhibitor, and MMP13 in HFLS-RA, viability, proliferation, cell cycle, apoptosis, and invasion/migration assays were used to detect the effects of miR-4423-3p targeting MMP13 on cell biological processes. The results revealed that miR-4423-3p was downregulated in peripheral blood mononuclear cells of RA patients and MMP13 was upregulated in synovial tissue of RA patients. miR-4423-3p targets the 3MODIFIER LETTER PRIME untranslated region of MMP13 and downregulates MMP13 expression. After overexpression of miR-4423-3p, cell proliferation, migration, and invasion were inhibited, the cell cycle was prevented and cell apoptosis was promoted. Overexpression of MMP13 promoted cell proliferation, migration, and invasion, while accelerating the cell cycle process and suppressing apoptosis. The findings indicate that in HFLS-RA cells, overexpression of miR-4423-3p inhibited proliferation, migration, and invasion, and promoted apoptosis by negatively regulating MMP13. The overexpression of miR-4423-3p might be a novel strategy for the treatment of RA.
C1 [Xu, Weihong; Ye, Lu; Wu, Huaxiang] Zhejiang Univ, Sch Med, Dept Rheumatol, Affiliated Hosp 2, 88 Jiefang Rd, Hangzhou 310009, Peoples R China.
RP Wu, HX (通讯作者)，Zhejiang Univ, Sch Med, Dept Rheumatol, Affiliated Hosp 2, 88 Jiefang Rd, Hangzhou 310009, Peoples R China.
EM wuhx8855@zju.edu.cn
CR Alivernini S, 2018, CLIN EXP IMMUNOL, V193, P13, DOI 10.1111/cei.13098
   Araki Y, 2017, INT J MOL SCI, V18, DOI 10.3390/ijms18050905
   Behl T, 2020, INT J MOL SCI, V21, DOI 10.3390/ijms21249505
   Bi X, 2019, EBIOMEDICINE, V50, P408, DOI 10.1016/j.ebiom.2019.11.024
   Brusca SB, 2014, CURR OPIN RHEUMATOL, V26, P101, DOI 10.1097/BOR.0000000000000008
   Burrage PS, 2006, FRONT BIOSCI-LANDMRK, V11, P529, DOI 10.2741/1817
   Chaudhari U, 2016, ARCH TOXICOL, V90, P3087, DOI 10.1007/s00204-016-1668-0
   Cheng Q, 2021, J TRANSL MED, V19, DOI 10.1186/s12967-020-02689-y
   Donlin LT, 2014, J IMMUNOL, V193, P2373, DOI 10.4049/jimmunol.1400486
   Evangelatos G, 2019, AUTOIMMUN REV, V18, DOI 10.1016/j.autrev.2019.102391
   Fernandes JC, 1998, J RHEUMATOL, V25, P1585
   Garcia-Carbonell R, 2016, ARTHRITIS RHEUMATOL, V68, P1614, DOI 10.1002/art.39608
   Imas JJ, 2020, SENSORS-BASEL, V20, DOI 10.3390/s20216289
   Jiang CS, 2019, MEDIAT INFLAMM, V2019, DOI 10.1155/2019/6768504
   Jiang L, 2021, ONCOL LETT, V22, DOI 10.3892/ol.2021.12904
   Jones DS, 2018, SCI SIGNAL, V11, DOI 10.1126/scisignal.aal1601
   Li DZ, 2020, CANCER MANAG RES, V12, P4923, DOI 10.2147/CMAR.S250094
   Li GQ, 2019, J CELL MOL MED, V23, P7116, DOI 10.1111/jcmm.14591
   Li N, 2015, BIOMED RES INT, V2015, DOI 10.1155/2015/524519
   Littlejohn EA, 2018, PRIMARY CARE, V45, P237, DOI 10.1016/j.pop.2018.02.010
   Livak KJ, 2001, METHODS, V25, P402, DOI 10.1006/meth.2001.1262
   Lopez-Pedrera C, 2020, INT J MOL SCI, V21, DOI 10.3390/ijms21239067
   Lopez-Pedrera C, 2020, INT J MOL SCI, V21, DOI 10.3390/ijms21062012
   Moldovan F, 1997, ARTHRITIS RHEUM, V40, P1653, DOI 10.1002/art.1780400915
   Neuhold LA, 2001, J CLIN INVEST, V107, P35, DOI 10.1172/JCI10564
   Paes C, 2012, BIOCHEM BIOPH RES CO, V427, P273, DOI 10.1016/j.bbrc.2012.09.037
   Perdomo C, 2013, P NATL ACAD SCI USA, V110, P18946, DOI 10.1073/pnas.1220319110
   Roach HI, 2005, ARTHRITIS RHEUM-US, V52, P3110, DOI 10.1002/art.21300
   Shalaby T, 2015, INT J MOL SCI, V16, P29103, DOI 10.3390/ijms161226150
   Shi GH, 2021, BBA-MOL BASIS DIS, V1867, DOI 10.1016/j.bbadis.2020.165957
   Shiomi T, 2010, PATHOL INT, V60, P477, DOI 10.1111/j.1440-1827.2010.02547.x
   Su J, 2020, J CELL BIOCHEM, V121, P4282, DOI 10.1002/jcb.29609
   Vincenti MP, 2002, ARTHRITIS RES, V4, P157, DOI 10.1186/ar401
   Wang JH, 2020, FRONT IMMUNOL, V10, DOI 10.3389/fimmu.2019.03129
   Wang MN, 2013, ARTHRITIS RES THER, V15, DOI 10.1186/ar4133
   Wang Y, 2020, AUTOIMMUNITY, V53, P297, DOI 10.1080/08916934.2020.1750010
   Wang YJ, 2020, FRONT IMMUNOL, V11, DOI 10.3389/fimmu.2020.01975
   Wysocki T, 2020, CELLS-BASEL, V9, DOI 10.3390/cells9051127
   Xu XB, 2020, CANCER MANAG RES, V12, P6137, DOI 10.2147/CMAR.S260542
   Zhang HJ, 2017, INT IMMUNOPHARMACOL, V50, P283, DOI 10.1016/j.intimp.2017.06.021
   Zhao F, 2020, EXP CELL RES, V394, DOI 10.1016/j.yexcr.2020.112136
NR 41
TC 2
Z9 2
U1 5
U2 5
PU TAYLOR & FRANCIS INC
PI PHILADELPHIA
PA 530 WALNUT STREET, STE 850, PHILADELPHIA, PA 19106 USA
SN 2165-5979
EI 2165-5987
J9 BIOENGINEERED
JI Bioengineered
PD DEC 20
PY 2021
VL 12
IS 2
BP 9411
EP 9423
DI 10.1080/21655979.2021.1988372
PG 13
WC Biotechnology & Applied Microbiology
WE Science Citation Index Expanded (SCI-EXPANDED)
SC Biotechnology & Applied Microbiology
GA XE5ET
UT WOS:000723411500001
PM 34696684
OA gold, Green Published
DA 2022-04-26
ER

PT J
AU Hansen, AL
   Rahbek, LSJ
   Sorensen, AS
   Hundahl, MP
   Lomholt, S
   Holm, CK
   Kragstrup, TW
AF Hansen, A. L.
   Rahbek, L. S. J.
   Sorensen, A. S.
   Hundahl, M. P.
   Lomholt, S.
   Holm, C. K.
   Kragstrup, Tue W.
TI Nitro-fatty acids decrease type I interferons and monocyte
   chemoattractant protein 1 in ex vivo models of inflammatory arthritis
SO BMC IMMUNOLOGY
LA English
DT Article
DE Nitro-fatty acid; Immunosuppressive drug; Antirheumatic drug;
   Inflammation; Autoimmunity; Arthritis
ID CONJUGATED LINOLEIC-ACID; RHEUMATOID-ARTHRITIS; MURINE MODEL;
   GENERATION; EXPRESSION; NITRATION; SIGNATURE; CELLS
AB Background Inflammatory arthritis including rheumatoid arthritis (RA) and spondyloarthritis (SpA) is characterized by inflammation and destruction of the joints. Approximately one third of patients do not respond to first-line treatments. Nitro-fatty acids are bioactive lipids with anti-inflammatory properties and tissue-protective functions. The nitro-fatty acid 10-NO2-oleic acid (10-NO2-OA) is being tested in clinical trials for patients with fibrotic and inflammatory conditions. Here, we tested whether 10-NO2-OA could inhibit immune reactions involved in the inflammatory and joint destructive processes in inflammatory arthritis. Methods Synovial fluid and blood samples were obtained from 14 patients with active RA or SpA. The in vitro models consisted of synovial fluid mononuclear cells (SFMCs) cultured for 48 h, SFMCs cultured for 21 days, and fibroblast-like synovial cells (FLSs) co-cultured with peripheral blood mononuclear cells (PBMCs) for 48 h. Cells were treated with or without 10-NO2-OA or the tumor necrosis factor alpha (TNF alpha) inhibitor etanercept. Supernatants were analyzed for type I interferon, monocyte chemoattractant protein-1 (MCP-1), matrix metalloproteinase 3 (MMP3) and tartrate resistant acid phosphatase (TRAP). Results In SFMCs cultured for 48 h, 10-NO2-OA dose-dependently decreased the secretion of bioactive type I interferons and MCP-1 but not MMP3 (P = 0.032, P = 0.0001, and P = 0.58, respectively). Both MCP-1 and MMP3 were decreased by etanercept (P = 0.0031 and P = 0.026, respectively). In SFMCs cultured for 21 days, 10-NO2-OA significantly decreased the production of MCP-1 but not TRAP (P = 0.027 and P = 0.1523, respectively). Etanercept decreased the production of TRAP but not MCP-1 (P < 0.001 and P = 0.84, respectively). In co-cultures of FLSs and PBMCs, 10-NO2-OA decreased the production of MCP-1 (P < 0.0001). This decrease in MCP-1 production was not seen with etanercept treatment (P = 0.47). Conclusion 10-NO2-OA decreased the release of MCP-1 in three models of inflammatory arthritis. Of particular interest, 10-NO2-OA inhibited type I interferon, and 10-NO2-OA was more effective in reducing MCP-1 production in cultures dominated by FLSs compared with etanercept. Our results encourage clinical investigations of 10-NO2-OA in patients with inflammatory arthritis.
C1 [Hansen, A. L.; Rahbek, L. S. J.; Sorensen, A. S.; Hundahl, M. P.; Lomholt, S.; Holm, C. K.; Kragstrup, Tue W.] Aarhus Univ, Dept Biomed, Hoegh Guldbergs Gade 10,CF Mollers Alle 5, DK-8000 Aarhus C, Denmark.
   [Kragstrup, Tue W.] Aarhus Univ Hosp, Dept Rheumatol, Aarhus, Denmark.
   [Kragstrup, Tue W.] Silkeborg Reg Hosp, Dept Rheumatol, Silkeborg, Denmark.
RP Kragstrup, TW (通讯作者)，Aarhus Univ, Dept Biomed, Hoegh Guldbergs Gade 10,CF Mollers Alle 5, DK-8000 Aarhus C, Denmark.; Kragstrup, TW (通讯作者)，Aarhus Univ Hosp, Dept Rheumatol, Aarhus, Denmark.; Kragstrup, TW (通讯作者)，Silkeborg Reg Hosp, Dept Rheumatol, Silkeborg, Denmark.
EM kragstrup@biomed.au.dk
RI Lomholt, Søren/AFQ-8671-2022
OI Kragstrup, Tue Wenzel/0000-0002-6439-397X; Lomholt,
   Soren/0000-0001-5916-4219; Hansen, Anne Louise/0000-0002-3741-8705
FU Independent Research Fund Denmark [9039-00015B]
FX This work was supported by Independent Research Fund Denmark
   (9039-00015B).
CR Atzeni F, 2011, AUTOIMMUN REV, V10, P397, DOI 10.1016/j.autrev.2011.01.001
   Baker PRS, 2005, J BIOL CHEM, V280, P42464, DOI 10.1074/jbc.M504212200
   Bernardini G, 2017, CURR RHEUMATOL REP, V19, DOI 10.1007/s11926-017-0635-y
   Bianconi V, 2018, CURR OPIN HEMATOL, V25, P44, DOI 10.1097/MOH.0000000000000389
   Bonacci G, 2012, J BIOL CHEM, V287, P44071, DOI 10.1074/jbc.M112.401356
   Burdette Dara L, 2013, Nat Immunol, V14, P19, DOI 10.1038/ni.2491
   Burdette DL, 2011, NATURE, V478, P515, DOI 10.1038/nature10429
   Chao PZ, 2011, J BIOMED SCI, V18, DOI 10.1186/1423-0127-18-86
   Coles B, 2002, CIRC RES, V91, P375, DOI 10.1161/01.RES.0000032114.68919.EF
   Cooles FAH, 2018, J ALLERGY CLIN IMMUN, V141, P445, DOI 10.1016/j.jaci.2017.08.026
   Cui T, 2006, J BIOL CHEM, V281, P35686, DOI 10.1074/jbc.M603357200
   Garner RM, 2019, CTS-CLIN TRANSL SCI, DOI 10.1111/cts.12672
   Greisen SR, 2015, APMIS, V123, P779, DOI 10.1111/apm.12416
   Hansen AL, 2019, CELL MOL IMMUNOL, V16, P236, DOI 10.1038/s41423-019-0205-5
   Hansen AL, 2018, P NATL ACAD SCI USA, V115, pE7768, DOI 10.1073/pnas.1806239115
   Hansen K, 2014, EMBO J, V33, P1654, DOI 10.15252/embj.201488029
   Humby F, 2019, ANN RHEUM DIS, V78, P761, DOI 10.1136/annrheumdis-2018-214539
   Ishikawa H, 2008, NATURE, V455, P674, DOI 10.1038/nature07317
   Ishikawa H, 2009, NATURE, V461, P788, DOI 10.1038/nature08476
   Janckila AJ, 2005, J LEUKOCYTE BIOL, V77, P209, DOI 10.1189/jlb.0504287
   Kansanen E, 2011, J BIOL CHEM, V286, P14019, DOI 10.1074/jbc.M110.190710
   KOCH AE, 1992, J CLIN INVEST, V90, P772, DOI 10.1172/JCI115950
   Kragstrup TW, 2019, THER ADV MUSCULOSKEL, V11, DOI 10.1177/1759720X19828669
   Lewis MJ, 2019, CELL REP, V28, P2455, DOI 10.1016/j.celrep.2019.07.091
   Li Y, 2008, NAT STRUCT MOL BIOL, V15, P865, DOI 10.1038/nsmb.1447
   Liu SY, 2012, P NATL ACAD SCI USA, V109, P4239, DOI 10.1073/pnas.1114981109
   Lomholt S, 2018, BMC RHEUMATOL, V2, DOI 10.1186/s41927-018-0036-5
   McWhirter SM, 2009, J EXP MED, V206, P1899, DOI 10.1084/jem.20082874
   Mukai K, 2016, NAT COMMUN, V7, DOI 10.1038/ncomms11932
   Narendra SC, 2014, J LEUKOCYTE BIOL, V95, P661, DOI 10.1189/jlb.0613320
   Nielsen MA, 2020, ACR OPEN RHEUMATOL, V2, P3, DOI 10.1002/acr2.11094
   O'Donnell VB, 1999, CHEM RES TOXICOL, V12, P83, DOI 10.1021/tx980207u
   Rudolph V, 2010, CARDIOVASC RES, V85, P155, DOI 10.1093/cvr/cvp275
   Stougaard J, 2018, BMC RHEUMATOL, V2, DOI 10.1186/s41927-018-0040-9
   Taylor PC, 2011, RHEUMATOLOGY, V50, P1351, DOI 10.1093/rheumatology/ker235
   Thurlings RM, 2010, ARTHRITIS RHEUM-US, V62, P3607, DOI 10.1002/art.27702
   Townsend MJ, 2014, BEST PRACT RES CL RH, V28, P539, DOI 10.1016/j.berh.2014.10.024
   Villacorta L, 2018, REDOX BIOL, V15, P522, DOI 10.1016/j.redox.2018.01.005
   Vitturi DA, 2015, NAT CHEM BIOL, V11, P504, DOI [10.1038/NCHEMBIO.1814, 10.1038/nchembio.1814]
   Woodward JJ, 2010, SCIENCE, V328, P1703, DOI 10.1126/science.1189801
NR 40
TC 0
Z9 0
U1 1
U2 1
PU BMC
PI LONDON
PA CAMPUS, 4 CRINAN ST, LONDON N1 9XW, ENGLAND
EI 1471-2172
J9 BMC IMMUNOL
JI BMC Immunol.
PD DEC 17
PY 2021
VL 22
IS 1
AR 77
DI 10.1186/s12865-021-00471-3
PG 10
WC Immunology
WE Science Citation Index Expanded (SCI-EXPANDED)
SC Immunology
GA XQ0PM
UT WOS:000731257300002
PM 34920714
OA gold, Green Published
DA 2022-04-26
ER

PT J
AU Hu, H
   Zhang, FC
   Li, L
   Liu, J
   Ao, Q
   Li, P
   Zeng, JS
   Li, L
AF Hu, Huan
   Zhang, Facai
   Li, Li
   Liu, Jun
   Ao, Qin
   Li, Ping
   Zeng, Jiashun
   Li, Long
TI Identification and Validation of ATF3 Serving as a Potential Biomarker
   and Correlating With Pharmacotherapy Response and Immune Infiltration
   Characteristics in Rheumatoid Arthritis
SO FRONTIERS IN MOLECULAR BIOSCIENCES
LA English
DT Article
DE ATF3; biomarker; rheumatoid arthritis; immune infiltration; Gene
   Expression Omnibus
ID ACTIVATING TRANSCRIPTION FACTOR-3; TNF-ALPHA; COEXPRESSION NETWORK;
   CANCER; EXPRESSION; PROMOTES; GENE; TOCILIZUMAB; METASTASIS; MIGRATION
AB Background: Although disease-modifying antirheumatic drugs (DMARDs) have significantly improved the prognosis of patients with rheumatoid arthritis (RA), approximately 40% of RA patients have limited response. Therefore, it was essential to explore new biomarkers to improve the therapeutic effects on RA. This study aimed to develop a new biomarker and validate it by an in vitro study.Methods: The RNA-seq and the clinicopathologic data of RA patients were downloaded from Gene Expression Omnibus (GEO) databases. Differentially expressed genes were screened in the GPL96 and GPL570 databases. Then, weighted gene co-expression network analysis (WGCNA) was used to explore the most correlated gene modules to normal and RA synovium in the GPL96 and GPL570 databases. After that, the differentially expressed genes were intersected with the correlated gene modules to find the potential biomarkers. The CIBERSORT tool was applied to investigate the relationship between activated transcription factor 3 (ATF3) expression and the immune cell infiltration, and Gene Set Enrichment Analysis (GSEA) was used to investigate the related signaling pathways of differentially expressed genes in the high and low ATF3 groups. Furthermore, the relationships between ATF3 expression and clinical parameters were also explored in the GEO database. Finally, the role of ATF3 was verified by in vitro cell experiments.Results: We intersected the differentially expressed genes and the most correlated gene modules in the GPL570 and GPL96 databases and identified that ATF3 is a significant potential biomarker and correlates with some clinical-pharmacological variables. Immune infiltration analysis showed that activated mast cells had a significant infiltration in the high ATF3 group in the two databases. GSEA showed that metabolism-associated pathways belonged to the high ATF3 groups and that inflammation and immunoregulation pathways were enriched in the low ATF3 group. Finally, we validated that ATF3 could promote the proliferation, migration, and invasion of RA fibroblast-like synoviocyte (FLS) and MH7A. Flow cytometry showed that ATF3 expression could decrease the proportion of apoptotic cells and increase the proportion of S and G2/M phase cells.Conclusion: We successfully identified and validated that ATF3 could serve as a novel biomarker in RA, which correlated with pharmacotherapy response and immune cell infiltration.
C1 [Hu, Huan; Liu, Jun; Ao, Qin; Zeng, Jiashun; Li, Long] Guizhou Med Univ, Affiliated Hosp, Dept Rheumatol & Immunol, Guiyang, Peoples R China.
   [Zhang, Facai] Guizhou Med Univ, Affiliated Hosp, Dept Urol, Guiyang, Peoples R China.
   [Li, Li] Guizhou Med Univ, Affiliated Hosp, Med Intens Care Unit, Guiyang, Peoples R China.
   [Li, Ping] Guizhou Med Univ, Affiliated Hosp, Dept Cardiol, Guiyang, Peoples R China.
RP Li, L (通讯作者)，Guizhou Med Univ, Affiliated Hosp, Dept Rheumatol & Immunol, Guiyang, Peoples R China.
EM gzykdxfyll@163.com
FU National Natural Science Foundation of ChinaNational Natural Science
   Foundation of China (NSFC) [81460254]; Guizhou Science and Technology
   Department Plan Supporting Project of China [2021 General 061]
FX Funding This work was supported by the National Natural Science
   Foundation of China (Grant No. 81460254) and Guizhou Science and
   Technology Department Plan Supporting Project of China (Grant No. 2021
   General 060) and Guizhou Science and Technology Department Plan
   Supporting Project of China (Grant No. 2021 General 061).
CR Alsaleh G, 2011, EUR J IMMUNOL, V41, P2113, DOI 10.1002/eji.201041194
   Bandyopadhyay S, 2006, CANCER RES, V66, P11983, DOI 10.1158/0008-5472.CAN-06-0943
   Burmester GR, 2017, LANCET, V389, P2338, DOI 10.1016/S0140-6736(17)31491-5
   Choi C, 2020, ARTHRITIS RES THER, V22, DOI 10.1186/s13075-020-02369-8
   Chueh AC, 2017, CLIN CANCER RES, V23, P5573, DOI 10.1158/1078-0432.CCR-17-0466
   Downey C, 2016, INT J RHEUM DIS, V19, P536, DOI 10.1111/1756-185X.12659
   Fu LC, 2013, PHYSIOL GENOMICS, V45, P127, DOI 10.1152/physiolgenomics.00160.2012
   Gottenberg JE, 2019, BMJ-BRIT MED J, V364, DOI 10.1136/bmj.l67
   Guo XF, 2018, TISSUE CELL, V55, P63, DOI 10.1016/j.tice.2018.10.002
   Hai T, 1999, GENE EXPRESSION, V7, P321
   Hayner JN, 2018, BBA-GENE REGUL MECH, V1861, P72, DOI 10.1016/j.bbagrm.2018.01.002
   He P, 2019, EPIGENOMICS-UK, V11, P1601, DOI 10.2217/epi-2019-0028
   Hu CJ, 2017, J LEUKOCYTE BIOL, V101, P633, DOI 10.1189/jlb.2HI1115-491R
   Humby F, 2021, LANCET, V397, P305, DOI 10.1016/S0140-6736(20)32341-2
   Jan YH, 2012, CANCER RES, V72, P5119, DOI 10.1158/0008-5472.CAN-12-1842
   Jeong BC, 2018, BIOCHEM BIOPH RES CO, V499, P696, DOI 10.1016/j.bbrc.2018.03.214
   Joo JH, 2015, BIOCHEM PHARMACOL, V97, P256, DOI 10.1016/j.bcp.2015.08.086
   Kim DE, 2017, J EXP MED, V214, P2349, DOI 10.1084/jem.20170724
   Langfelder P, 2008, BMC BIOINFORMATICS, V9, DOI 10.1186/1471-2105-9-559
   Li YL, 2017, CIRCULATION, V135, P2041, DOI 10.1161/CIRCULATIONAHA.116.024599
   Liang GS, 1996, J BIOL CHEM, V271, P1695, DOI 10.1074/jbc.271.3.1695
   Liang JJ, 2020, INFLAMMATION, V43, P1077, DOI 10.1007/s10753-020-01193-1
   Liu F, 2018, FRONT IMMUNOL, V9, DOI 10.3389/fimmu.2018.02847
   Ma CH, 2017, INT J RHEUM DIS, V20, P971, DOI 10.1111/1756-185X.13063
   Min HK, 2020, KOREAN J INTERN MED, V35, P12, DOI 10.3904/kjim.2019.271
   Moots RJ, 2017, PLOS ONE, V12, DOI 10.1371/journal.pone.0175207
   Myasoedova E, 2020, ANN RHEUM DIS, V79, P440, DOI 10.1136/annrheumdis-2019-216694
   Narazaki M, 2017, EXPERT REV CLIN IMMU, V13, P535, DOI 10.1080/1744666X.2017.1295850
   Nygaard G, 2020, NAT REV RHEUMATOL, V16, P316, DOI 10.1038/s41584-020-0413-5
   Park SH, 2014, J BIOL CHEM, V289, P27118, DOI 10.1074/jbc.M114.568717
   Popa C, 2007, J LIPID RES, V48, P751, DOI 10.1194/jlr.R600021-JLR200
   Quirke AM, 2011, FEBS LETT, V585, P3681, DOI 10.1016/j.febslet.2011.06.006
   Ren CL, 2021, PEERJ, V9, DOI 10.7717/peerj.11427
   Rivellese F, 2018, ANN RHEUM DIS, V77, P1773, DOI 10.1136/annrheumdis-2018-213418
   Rossol M, 2013, ARTHRITIS RHEUM-US, V65, P1468, DOI 10.1002/art.37927
   Rubbert-Roth A, 2020, NEW ENGL J MED, V383, P1511, DOI 10.1056/NEJMoa2008250
   Scott LJ, 2017, DRUGS, V77, P1865, DOI 10.1007/s40265-017-0829-7
   Shaulian E, 2010, CELL SIGNAL, V22, P894, DOI 10.1016/j.cellsig.2009.12.008
   Smolen JS, 2018, NAT REV DIS PRIMERS, V4, DOI 10.1038/nrdp.2018.1
   Smolen JS, 2016, LANCET, V388, P2023, DOI 10.1016/S0140-6736(16)30173-8
   Thompson MR, 2009, J MOL MED, V87, P1053, DOI 10.1007/s00109-009-0520-x
   Tian ZL, 2020, ONCOTARGETS THER, V13, P6805, DOI 10.2147/OTT.S258439
   Wan Q, 2018, EXP EYE RES, V166, P13, DOI 10.1016/j.exer.2017.10.007
   Wang FY, 2020, INT J ONCOL, V57, P707, DOI 10.3892/ijo.2020.5084
   Wang XM, 2021, BIOENGINEERED, V12, P117, DOI 10.1080/21655979.2020.1860491
   Wang Z, 2015, ONCOGENE, V34, P4975, DOI 10.1038/onc.2014.426
   Wolford CC, 2013, J CLIN INVEST, V123, P2893, DOI 10.1172/JCI64410
   Woolley DE, 2000, ARTHRITIS RES, V2, P65, DOI 10.1186/ar70
   Wu CC, 2019, INT IMMUNOPHARMACOL, V74, DOI 10.1016/j.intimp.2019.105700
   Xu YZ, 2015, MEDIAT INFLAMM, V2015, DOI 10.1155/2015/246126
   Yang ZC, 2021, INT IMMUNOPHARMACOL, V90, DOI 10.1016/j.intimp.2020.107238
   Zhao J, 2016, BMC GENOMICS, V17, DOI 10.1186/s12864-016-2664-8
   Zu TJ, 2020, FRONT ONCOL, V10, DOI 10.3389/fonc.2020.00624
NR 53
TC 0
Z9 0
U1 4
U2 4
PU FRONTIERS MEDIA SA
PI LAUSANNE
PA AVENUE DU TRIBUNAL FEDERAL 34, LAUSANNE, CH-1015, SWITZERLAND
EI 2296-889X
J9 FRONT MOL BIOSCI
JI Front. Mol. Biosci.
PD DEC 13
PY 2021
VL 8
AR 761841
DI 10.3389/fmolb.2021.761841
PG 18
WC Biochemistry & Molecular Biology
WE Science Citation Index Expanded (SCI-EXPANDED)
SC Biochemistry & Molecular Biology
GA XW6QR
UT WOS:000735741700001
PM 34966780
OA Green Published, gold
DA 2022-04-26
ER

PT J
AU Wang, JN
   Shen, CY
   Li, RR
   Wang, CC
   Xiao, YJ
   Kuang, Y
   Lao, MX
   Xu, SQ
   Shi, MH
   Cai, XY
   Liang, LQ
   Xu, HS
AF Wang, Jingnan
   Shen, Chuyu
   Li, Ruiru
   Wang, Cuicui
   Xiao, Youjun
   Kuang, Yu
   Lao, Minxi
   Xu, Siqi
   Shi, Maohua
   Cai, Xiaoyan
   Liang, Liuqin
   Xu, Hanshi
TI Increased long noncoding RNA LINK-A contributes to rheumatoid synovial
   inflammation and aggression
SO JCI INSIGHT
LA English
DT Article
ID FIBROBLAST-LIKE SYNOVIOCYTES; ARTHRITIS; HYPOXIA; CELL; MIGRATION;
   LNCRNA; CLASSIFICATION; PROLIFERATION; INVASION
AB Fibroblast-like synoviocytes (FLSs) play a key role in controlling synovial inflammation and joint destruction in rheumatoid arthritis (RA). The contribution of long noncoding RNAs (lncRNAs) to RA is largely unknown. Here, we show that the lncRNA LINK-A, located mainly in cytoplasm, has higher-than-normal expression in synovial tissues and FLSs from patients with RA. Synovial LINK-A expression was positively correlated with the severity of synovitis in patients with RA. LINK-A knockdown decreased migration, invasion, and expression and secretion of matrix metalloproteinases and proinflammatory cytokines in RA FLSs. Mechanistically, LINK-A controlled RA FLS inflammation and invasion through regulation of tyrosine protein kinase 6-mediated and leucine-rich repeat kinase 2-mediated HIF-1 alpha. On the other hand, we also demonstrate that LINK-A could bind with microRNA 1262 as a sponge to control RA FLS aggression but not inflammation. Our findings suggest that increased level of LINK-A may contribute to FLS-mediated rheumatoid synovial inflammation and aggression. LINK-A might be a potential therapeutic target for RA.
C1 [Wang, Jingnan; Shen, Chuyu; Li, Ruiru; Xiao, Youjun; Kuang, Yu; Lao, Minxi; Xu, Siqi; Shi, Maohua; Liang, Liuqin; Xu, Hanshi] Sun Yat Sen Univ, Affiliated Hosp 1, Dept Rheumatol & Immunol, Guangzhou, Peoples R China.
   [Wang, Cuicui; Cai, Xiaoyan] South China Univ Technol, Guangzhou Peoples Hosp 1, Sch Med, Dept Rheumatol, Guangzhou, Peoples R China.
RP Liang, LQ; Xu, HS (通讯作者)，58 Zhongshan Rd 2, Guangzhou, Guangdong, Peoples R China.; Cai, XY (通讯作者)，1 Panfu Rd, Guangzhou 510080, Guangdong, Peoples R China.
EM caixytracy@126.com; lliuq@mail.sysu.edu.cn; xuhanshi@mail.sysu.edu.cn
OI CAI, XIAOYAN/0000-0001-8106-0969
FU National Natural Science Foundation of ChinaNational Natural Science
   Foundation of China (NSFC) [81871275, 81671591, U1401222, 81501389,
   81373182]; Fundamental Research Funds for the Central Universities of
   ChinaFundamental Research Funds for the Central Universities [19ykpy59,
   17ykjc07]; Guangzhou Science and Technology Project [201803010042];
   Guangdong Basic and Applied Basic Research Foundation [2020A1515010221]
FX The authors would like to thank Aishan He (The First Affiliated
   Hospital, Sun Yat-sen University, Guangzhou, China) for providing parts
   of clinical samples. This work was supported by grants from the National
   Natural Science Foundation of China (81871275, 81671591, U1401222,
   81501389, and 81373182), the Fundamental Research Funds for the Central
   Universities of China (19ykpy59 and17ykjc07), Guangzhou Science and
   Technology Project (201803010042), and Guangdong Basic and Applied Basic
   Research Foundation (2020A1515010221).
CR Aletaha D, 2010, ANN RHEUM DIS, V69, P1580, DOI [10.1136/ard.2010.138461, 10.1002/art.27584]
   Ballantyne MD, 2016, CLIN PHARMACOL THER, V99, P494, DOI 10.1002/cpt.355
   Bi X, 2019, EBIOMEDICINE, V50, P408, DOI 10.1016/j.ebiom.2019.11.024
   Bottini N, 2013, NAT REV RHEUMATOL, V9, P24, DOI 10.1038/nrrheum.2012.190
   Chen QF, 2020, CELL CYCLE, V19, P1059, DOI 10.1080/15384101.2020.1747776
   Del Rey MJ, 2017, SCI REP-UK, V7, DOI 10.1038/s41598-017-03921-4
   del Rey MJ, 2009, ARTHRITIS RHEUM-US, V60, P2926, DOI 10.1002/art.24844
   Delas MJ, 2017, ELIFE, V6, DOI [10.7554/eLife.25607.001, 10.7554/eLife.25607]
   Ganesan R, 2017, INT REV IMMUNOL, V36, P20, DOI 10.1080/08830185.2016.1269175
   Gao W, 2015, ANN RHEUM DIS, V74, P1275, DOI 10.1136/annrheumdis-2013-204105
   Hot A, 2012, ANN RHEUM DIS, V71, P1393, DOI 10.1136/annrheumdis-2011-200867
   Hu FL, 2016, EUR J IMMUNOL, V46, P742, DOI 10.1002/eji.201545784
   Huang Y, 2018, J CELL MOL MED, V22, P5768, DOI 10.1111/jcmm.13866
   Jandura A, 2017, TRENDS GENET, V33, P665, DOI 10.1016/j.tig.2017.08.002
   Klingenberg M, 2017, J HEPATOL, V67, P603, DOI 10.1016/j.jhep.2017.04.009
   Kopp F, 2018, CELL, V172, P393, DOI 10.1016/j.cell.2018.01.011
   Korb-Pap A, 2016, RHEUMATOLOGY, V55, P64, DOI 10.1093/rheumatology/kew347
   Krenn V, 2002, PATHOL RES PRACT, V198, P317, DOI 10.1078/0344-0338-5710261
   Lang YD, 2019, NAT COMMUN, V10, DOI 10.1038/s41467-019-13665-6
   Lao MX, 2020, CHINESE MED J-PEKING, V133, P941, DOI 10.1097/CM9.0000000000000755
   Li L, 2020, ARCH PHYSIOL BIOCHEM, DOI 10.1080/13813455.2020.1716019
   Li P, 2020, AUTOPHAGY, V16, P1186, DOI 10.1080/15548627.2019.1659614
   Li ZH, 2014, P NATL ACAD SCI USA, V111, P1002, DOI 10.1073/pnas.1313768111
   Liang JY, 2019, J TRANSL INTERN MED, V7, P3, DOI 10.2478/jtim-2019-0002
   Lin AF, 2016, NAT CELL BIOL, V18, P213, DOI 10.1038/ncb3295
   Ma JZ, 2018, BIOSCIENCE REP, V38, DOI 10.1042/BSR20180936
   McGarry T, 2018, ARTHRITIS RHEUMATOL, V70, P1959, DOI 10.1002/art.40569
   Mo BY, 2018, FRONT IMMUNOL, V9, DOI 10.3389/fimmu.2018.00702
   Morgan RL, 2016, PLOS ONE, V11, DOI 10.1371/journal.pone.0162008
   Ng CT, 2010, ANN RHEUM DIS, V69, P1389, DOI 10.1136/ard.2009.119776
   Nygaard G, 2020, NAT REV RHEUMATOL, V16, P316, DOI 10.1038/s41584-020-0413-5
   Ono H, 2014, PLOS ONE, V9, DOI 10.1371/journal.pone.0096060
   Sabeh F, 2010, J IMMUNOL, V184, P6396, DOI 10.4049/jimmunol.0904068
   Sallam T, 2018, NAT MED, V24, P304, DOI 10.1038/nm.4479
   Salmena L, 2011, CELL, V146, P353, DOI 10.1016/j.cell.2011.07.014
   Smolen JS, 2016, LANCET, V388, P1984
   Tolboom TCA, 2005, ARTHRITIS RHEUM-US, V52, P1999, DOI 10.1002/art.21118
   Tripathi V, 2015, METHODS MOL BIOL, V1206, P123, DOI 10.1007/978-1-4939-1369-5_11
   Wallings RL, 2019, BIOCHEM SOC T, V47, P1581, DOI 10.1042/BST20180463
   Yan J, 2019, FASEB J, V33, P9775, DOI 10.1096/fj.201802550R
   Yang J, 2019, EXP THER MED, V18, P119, DOI 10.3892/etm.2019.7542
   You S, 2014, P NATL ACAD SCI USA, V111, P550, DOI 10.1073/pnas.1311239111
   Zhang Y, 2019, MED SCI MONITOR, V25, P365, DOI 10.12659/MSM.912141
   Zhao BM, 2019, ONCOL LETT, V17, P5005, DOI 10.3892/ol.2019.10177
   Zhou K, 2018, MOL CANCER, V17, DOI 10.1186/s12943-018-0849-2
   Zou YY, 2020, J TRANSL AUTOIMMUN, V3, DOI 10.1016/j.jtauto.2020.100044
   Zou YY, 2018, J CLIN INVEST, V128, P4510, DOI 10.1172/JCI97965
NR 47
TC 0
Z9 0
U1 2
U2 2
PU AMER SOC CLINICAL INVESTIGATION INC
PI ANN ARBOR
PA 2015 MANCHESTER RD, ANN ARBOR, MI 48104 USA
EI 2379-3708
J9 JCI INSIGHT
JI JCI Insight
PD DEC 8
PY 2021
VL 6
IS 23
AR e146757
DI 10.1172/jci.insight.146757
PG 18
WC Medicine, Research & Experimental
WE Science Citation Index Expanded (SCI-EXPANDED)
SC Research & Experimental Medicine
GA XN7AF
UT WOS:000729652500001
PM 34877935
OA Green Published, gold
DA 2022-04-26
ER

PT J
AU Zhang, YL
   Ge, LN
   Song, GH
   Zhang, RJ
   Li, SF
   Shi, HJ
   Zhang, HC
   Li, Y
   Pan, JH
   Wang, L
   Han, JX
AF Zhang, Yongli
   Ge, Luna
   Song, Guanhua
   Zhang, Ruojia
   Li, Shufeng
   Shi, Haojun
   Zhang, Hongchang
   Li, Yi
   Pan, Jihong
   Wang, Lin
   Han, Jinxiang
TI Azithromycin alleviates the severity of rheumatoid arthritis by
   targeting the unfolded protein response component of glucose-regulated
   protein 78 (GRP78)
SO BRITISH JOURNAL OF PHARMACOLOGY
LA English
DT Article
DE azithromycin; fibroblasts; GRP78; rheumatoid arthritis; unfolded protein
   response
ID ENDOPLASMIC-RETICULUM STRESS; ER STRESS; SYNOVIAL FIBROBLASTS;
   LIPID-ACCUMULATION; EXPRESSION; ACTIVATION; INFLAMMATION; CHOLESTEROL;
   CONTRIBUTES; RECEPTOR
AB Background and Purpose: Azithromycin is a macrolide antibiotic with anti-inflammatory properties. We aim to substantiate the treatment potential of azithromycin in rheumatoid arthritis.
   Experimental Approach: Gene expression profiles were collected by RNA sequencing and the effects of azithromycin were assessed by in vitro and in vivo assays on the effects of azithromycin-mediated blockade of glucose-regulated protein 78 (GRP78). Anti-inflammatory activity of azithromycin was measured in fibroblast-like synoviocytes from rheumatoid arthritis patients and in collagen-induced arthritis in DBA/1 mice. Characterization of the binding of azithromycin to GRP78 was performed using drug affinity responsive target stability, proteomics and cellular thermal shift assays. Azithromycin-mediated inhibition of GRP78 and its relationship to its anti-arthritic activity was assessed.
   Key Results: Azithromycin reduced proinflammatory factor production, cell migration, invasion and chemoattraction and enhanced apoptosis, reducing the deleterious inflammatory response of rheumatoid arthritis fibroblast-like synoviocytes in vitro. Azithromycin ameliorated the severity of collagen-induced arthritis lesions as efficiently as the TNF alpha inhibitor etanercept. Transcriptional analyses suggested that azithromycin treatment impairs signalling cascades associated with cholesterol and lipid biosynthesis. GRP78 was identified as a novel target of azithromycin. Azithromycin-mediated activation of the unfolded protein response via the inhibition of GRP78 activity is required not only for inducing the expression of C/EBP-homologous protein (ChOP) but also for the activating sterol-regulatory element binding protein (SREBP) and its targeted genes involved in cholesterol and lipid biosynthetic processes. Furthermore, deletion of GRP78 abolished the anti-arthritic activity of azithromycin.
   Conclusion and Implications: These findings indicate that azithromycin can used to treat rheumatoid arthritis.
C1 [Zhang, Yongli; Ge, Luna; Zhang, Ruojia; Zhang, Hongchang; Pan, Jihong; Wang, Lin; Han, Jinxiang] Shandong First Med Univ & Shandong Acad Med Sci, Biomed Sci Coll, Jinan, Peoples R China.
   [Zhang, Yongli; Ge, Luna; Zhang, Ruojia; Zhang, Hongchang; Pan, Jihong; Wang, Lin; Han, Jinxiang] Shandong First Med Univ & Shandong Acad Med Sci, Shandong Med Biotechnol Ctr, Key Lab BiotechDrugs Natl Hlth Commiss, Key Lab Rare & Uncommon Dis Shandong Prov, Jinan, Peoples R China.
   [Ge, Luna; Pan, Jihong; Wang, Lin; Han, Jinxiang] Shandong First Med Univ, Dept Rheumatol & Autoimmunol, Affiliated Hosp 1, 6699,Qingdao Rd, Jinan 250017, Peoples R China.
   [Song, Guanhua] Shandong First Med Univ & Shandong Acad Med Sci, Inst Basic Med, Jinan, Peoples R China.
   [Li, Shufeng] Shandong First Med Univ, Dept Orthoped Surg, Affiliated Hosp 1, Jinan, Peoples R China.
   [Shi, Haojun] Henan Univ Chinese Med, Clin Med Coll 2, Zhengzhou, Peoples R China.
   [Li, Yi] Shandong Univ, Dept Joint Surg, Shandong Prov Hosp, Jinan, Peoples R China.
RP Pan, JH; Han, JX (通讯作者)，Shandong First Med Univ & Shandong Acad Med Sci, Biomed Sci Coll, Jinan, Peoples R China.; Pan, JH; Han, JX (通讯作者)，Shandong First Med Univ & Shandong Acad Med Sci, Shandong Med Biotechnol Ctr, Key Lab BiotechDrugs Natl Hlth Commiss, Key Lab Rare & Uncommon Dis Shandong Prov, Jinan, Peoples R China.; Wang, L (通讯作者)，Shandong First Med Univ, Dept Rheumatol & Autoimmunol, Affiliated Hosp 1, 6699,Qingdao Rd, Jinan 250017, Peoples R China.
EM bzy21092020@163.com; kecheng1216@163.com; sams-h2016@163.com
OI Wang, Lin/0000-0002-0503-9727
FU Academic promotion programme of Shandong First Medical University
   [LJ001]; Youth Innovation Technology Plan of Shandong University
   [2019KJK003]; Innovation Project of Shandong Academy of Medical Sciences
   [2021]; Natural Science Foundation of Shandong ProvinceNatural Science
   Foundation of Shandong Province [ZR2020YQ55]; Shandong Taishan
   Scholarship [tsqn20161076]; National Natural Science Foundation of
   ChinaNational Natural Science Foundation of China (NSFC) [81772760,
   81901666, 82072850]
FX Academic promotion programme of Shandong First Medical University,
   Grant/Award Number: LJ001; The Youth Innovation Technology Plan of
   Shandong University, Grant/Award Number: 2019KJK003; The Innovation
   Project of Shandong Academy of Medical Sciences, Grant/Award Number:
   2021; Natural Science Foundation of Shandong Province, Grant/Award
   Number: ZR2020YQ55; The Shandong Taishan Scholarship, Grant/Award
   Number: tsqn20161076; National Natural Science Foundation of China,
   Grant/Award Numbers: 81772760, 81901666, 82072850
CR Ai RZ, 2018, NAT COMMUN, V9, DOI 10.1038/s41467-018-04310-9
   Alexander SPH, 2019, BRIT J PHARMACOL, V176, pS1, DOI 10.1111/bph.14747
   Alexander SPH, 2018, BRIT J PHARMACOL, V175, P407, DOI 10.1111/bph.14112
   Banjanac M, 2012, PHARMACOL RES, V66, P357, DOI 10.1016/j.phrs.2012.06.011
   Birkenfeld AL, 2011, J BIOL CHEM, V286, P36163, DOI 10.1074/jbc.M111.228817
   Cerezo M, 2016, CANCER CELL, V30, P183, DOI 10.1016/j.ccell.2016.06.007
   Colgan SM, 2007, INT J BIOCHEM CELL B, V39, P1843, DOI 10.1016/j.biocel.2007.05.002
   Cory TJ, 2013, J ANTIMICROB CHEMOTH, V68, P840, DOI 10.1093/jac/dks476
   Curtis MJ, 2018, BRIT J PHARMACOL, V175, P987, DOI 10.1111/bph.14153
   DeBose-Boyd RA, 2018, TRENDS BIOCHEM SCI, V43, P358, DOI 10.1016/j.tibs.2018.01.005
   du Sert NP, 2020, PLOS BIOL, V18, DOI [10.1111/bph.15193, 10.1113/EP088870, 10.1177/0271678X20943823, 10.1113/JP280389, 10.1371/journal.pbio.3000411, 10.1371/journal.pbio.3000410, 10.1186/s12917-020-02451-y]
   Fernandez-Robredo P, 2013, MOL VIS, V19, P153
   Fuksa L, 2008, BIOPHARM DRUG DISPOS, V29, P289, DOI 10.1002/bdd.614
   Galligan JJ, 2014, FREE RADICAL BIO MED, V73, P411, DOI 10.1016/j.freeradbiomed.2014.06.002
   Geng MM, 2020, CLIN IMMUNOL, V220, DOI 10.1016/j.clim.2020.108579
   Giusti L, 2010, PROTEOM CLIN APPL, V4, P315, DOI 10.1002/prca.200900082
   Goehring A, 2014, NAT PROTOC, V9, P2574, DOI 10.1038/nprot.2014.173
   Gonzalez-Gronow M, 2009, ANTIOXID REDOX SIGN, V11, P2299, DOI [10.1089/ars.2009.2568, 10.1089/ARS.2009.2568]
   Haydar D, 2019, J IMMUNOL, V203, P1021, DOI 10.4049/jimmunol.1801228
   Hetz C, 2017, NAT REV NEUROL, V13, P477, DOI 10.1038/nrneurol.2017.99
   Hu WJ, 2012, INT J BIOL MACROMOL, V50, P694, DOI 10.1016/j.ijbiomac.2011.12.035
   Huang QQ, 2013, ARCH BIOCHEM BIOPHYS, V530, P1, DOI 10.1016/j.abb.2012.12.008
   Kabala PA, 2017, ARTHRITIS RES THER, V19, DOI 10.1186/s13075-017-1386-x
   Kammoun HL, 2009, J CLIN INVEST, V119, P1201, DOI 10.1172/JCI37007
   Katanasaka Y, 2010, INT J CANCER, V127, P2685, DOI 10.1002/ijc.25276
   Kirkham B, 2016, RHEUMATOLOGY, V55, P1993, DOI 10.1093/rheumatology/kew287
   Lhotak S, 2012, AM J PHYSIOL-RENAL, V303, pF266, DOI 10.1152/ajprenal.00482.2011
   Lilley E, 2020, BRIT J PHARMACOL, V177, P3611, DOI 10.1111/bph.15178
   Liu YQ, 2017, LIFE SCI, V170, P1, DOI 10.1016/j.lfs.2016.11.024
   Lu QQ, 2020, INTRACTABLE RARE DIS, V9, P23, DOI 10.5582/irdr.2019.01139
   Ma MM, 2016, J HUAZHONG U SCI-MED, V36, P1, DOI 10.1007/s11596-016-1533-7
   Mierke CT, 2019, REP PROG PHYS, V82, DOI 10.1088/1361-6633/ab1628
   Nickels JT, 2018, J BIOL CHEM, V293, P6635, DOI 10.1074/jbc.H118.002654
   Nujic K, 2012, CELL IMMUNOL, V279, P78, DOI 10.1016/j.cellimm.2012.09.007
   O'Neil LJ, 2019, TRENDS MOL MED, V25, P215, DOI 10.1016/j.molmed.2018.12.008
   Ozsvari B, 2018, AGING-US, V10, P3294, DOI 10.18632/aging.101633
   Park YJ, 2014, J KOREAN MED SCI, V29, P2, DOI 10.3346/jkms.2014.29.1.2
   Parnham MJ, 2014, PHARMACOL THERAPEUT, V143, P225, DOI 10.1016/j.pharmthera.2014.03.003
   Plusa Tadeusz, 2020, Pol Merkur Lekarski, V48, P65
   Rahmati M, 2018, TRENDS PHARMACOL SCI, V39, P610, DOI 10.1016/j.tips.2018.03.010
   Reverendo M, 2019, FEBS J, V286, P297, DOI 10.1111/febs.14391
   Song GH, 2019, ANN RHEUM DIS, V78, P1632, DOI 10.1136/annrheumdis-2019-215473
   Sozen E, 2017, REDOX BIOL, V12, P456, DOI 10.1016/j.redox.2017.02.025
   Su L, 2019, EMBO J, V38, DOI 10.15252/embj.2018100156
   Tall AR, 2015, NAT REV IMMUNOL, V15, P104, DOI 10.1038/nri3793
   van Schouwenburg PA, 2013, NAT REV RHEUMATOL, V9, P164, DOI 10.1038/nrrheum.2013.4
   Wang L, 2018, CELL MOL IMMUNOL, V15, P685, DOI 10.1038/cmi.2017.20
   Wang L, 2016, CELL MOL IMMUNOL, V13, P839, DOI 10.1038/cmi.2015.63
   Wang X, 2013, J CHROMATOGR B, V930, P48, DOI 10.1016/j.jchromb.2013.04.038
   Xu D, 2019, CANCERS, V11, DOI 10.3390/cancers11101502
   Yeo L, 2014, ANN RHEUM DIS, V73, pA22, DOI 10.1136/annrheumdis-2013-205124.52
   Yoo SA, 2012, J EXP MED, V209, P871, DOI 10.1084/jem.20111783
   Yoo WH, 2013, ANN RHEUM DIS, V72, P827
   Zhai KF, 2019, J AGR FOOD CHEM, V67, P2856, DOI 10.1021/acs.jafc.9b00185
   Zhai KF, 2018, J AGR FOOD CHEM, V66, P6073, DOI 10.1021/acs.jafc.8b02241
   Zhai KF, 2018, FOOD FUNCT, V9, P2070, DOI [10.1039/c7fo01748k, 10.1039/C7FO01748K]
   Zhai KF, 2017, INFLAMMOPHARMACOLOGY, V25, P523, DOI 10.1007/s10787-017-0385-5
   Zhai KF, 2017, BRIT J PHARMACOL, V174, P2818, DOI 10.1111/bph.13885
   Zhang LL, 2015, JAMA OPHTHALMOL, V133, P1117, DOI 10.1001/jamaophthalmol.2015.2326
   Zhu GY, 2015, J CELL PHYSIOL, V230, P1413, DOI 10.1002/jcp.24923
   Zhu ML, 2016, MOL MED REP, V13, P1909, DOI 10.3892/mmr.2015.4688
   Zuo EW, 2017, CELL RES, V27, P933, DOI 10.1038/cr.2017.81
NR 62
TC 0
Z9 0
U1 13
U2 13
PU WILEY
PI HOBOKEN
PA 111 RIVER ST, HOBOKEN 07030-5774, NJ USA
SN 0007-1188
EI 1476-5381
J9 BRIT J PHARMACOL
JI Br. J. Pharmacol.
PD MAR
PY 2022
VL 179
IS 6
BP 1201
EP 1219
DI 10.1111/bph.15714
EA DEC 2021
PG 19
WC Pharmacology & Pharmacy
WE Science Citation Index Expanded (SCI-EXPANDED)
SC Pharmacology & Pharmacy
GA YY6IH
UT WOS:000725359100001
PM 34664264
DA 2022-04-26
ER

PT J
AU Adami, E
   Viswanathan, S
   Widjaja, AA
   Ng, B
   Chothani, S
   Zhihao, N
   Tan, J
   Lio, PM
   George, BL
   Altunoglu, U
   Ghosh, K
   Paleja, BS
   Schafer, S
   Reversade, B
   Albani, S
   Ling, ALH
   O'Reilly, S
   Cook, SA
AF Adami, Eleonora
   Viswanathan, Sivakumar
   Widjaja, Anissa A.
   Ng, Benjamin
   Chothani, Sonia
   Zhihao, Nevin
   Tan, Jessie
   Lio, Pei Min
   George, Benjamin L.
   Altunoglu, Umut
   Ghosh, Kakaly
   Paleja, Bhairav S.
   Schafer, Sebastian
   Reversade, Bruno
   Albani, Salvatore
   Ling, Andrea Low Hsiu
   O'Reilly, Steven
   Cook, Stuart A.
TI IL11 is elevated in systemic sclerosis and IL11-dependent ERK signalling
   underlies TGF beta-mediated activation of dermal fibroblasts
SO RHEUMATOLOGY
LA English
DT Article
DE systemic sclerosis; IL11; IL11RA; TGF beta 2; antibody therapy;
   fibrosis; neutralizing antibody
ID GROWTH-FACTOR-BETA; EXTRACELLULAR-MATRIX; FIBROSIS; SCLERODERMA; THERAPY
AB Objectives. Interleukin 11 (IL11) is highly upregulated in skin and lung fibroblasts from patients with systemic sclerosis (SSc). Here we tested whether IL11 is mechanistically linked with activation of human dermal fibroblasts (HDFs) from patients with SSc or controls.
   Methods. We measured serum IL11 levels in volunteers and patients with early diffuse SSc and manipulated IL11 signalling in HDFs using gain- and loss-of-function approaches that we combined with molecular and cellular phenotyping.
   Results. In patients with SSc, serum IL11 levels are elevated as compared with healthy controls. All transforming growth factor beta (TGF beta) isoforms induced IL11 secretion from HDFs, which highly express IL11 receptor alpha-subunit and the glycoprotein 130 (gp130) co-receptor, suggestive of an autocrine loop of IL11 activity in HDFs. IL11 stimulated ERK activation in HDFs and resulted in HDF-to-myofibroblast transformation and extracellular matrix secretion. The pro-fibrotic action of IL11 in HDFs appeared unrelated to STAT3 activity, independent of TGF beta upregulation and was not associated with phosphorylation of SMAD2/3. Inhibition of IL11 signalling using either a neutralizing antibody against IL11 or siRNA against IL11RA reduced TGF beta-induced HDF proliferation, matrix production and cell migration, which was phenocopied by pharmacological inhibition of ERK.
   Conclusions. These data reveal that autocrine IL11-dependent ERK activity alone or downstream of TGF beta stimulation promotes fibrosis phenotypes in dermal fibroblasts and suggest IL11 as a potential therapeutic target in SSc.
C1 [Adami, Eleonora; Viswanathan, Sivakumar; Widjaja, Anissa A.; Chothani, Sonia; George, Benjamin L.; Schafer, Sebastian; Cook, Stuart A.] Duke Natl Univ Singapore, Cardiovasc & Metab Disorders Program, Med Sch, Singapore, Singapore.
   [Ng, Benjamin; Zhihao, Nevin; Tan, Jessie; Lio, Pei Min; Schafer, Sebastian; Cook, Stuart A.] Natl Heart Ctr Singapore, Natl Heart Res Inst Singapore, Singapore, Singapore.
   [Altunoglu, Umut; Reversade, Bruno] Koc Univ, Sch Med, Dept Med Genet, Istanbul, Turkey.
   [Ghosh, Kakaly; Reversade, Bruno] Genome Inst Singapore, Human Genet & Therapeut Lab, Singapore, Singapore.
   [Paleja, Bhairav S.; Reversade, Bruno] ASTAR, Inst Mol & Cellular Biol, Singapore, Singapore.
   [Reversade, Bruno] Natl Univ Singapore, Dept Paediat, Singapore, Singapore.
   [Albani, Salvatore] SingHlth DukeNUS Acad Med Ctr, Translat Immunol Inst TII, Singapore, Singapore.
   [Ling, Andrea Low Hsiu] Singapore Gen Hosp, Dept Rheumatol & Immunol, Singapore, Singapore.
   [Ling, Andrea Low Hsiu] Duke Natl Univ Singapore, Med Sch, Singapore, Singapore.
   [O'Reilly, Steven] Univ Durham, Dept Biosci, Durham, England.
   [Cook, Stuart A.] MRC London Inst Med Sci, Hammersmith Hosp Campus, London, England.
RP Cook, SA (通讯作者)，Duke NUS Med Sch, 8 Coll Rd 169857, Singapore, Singapore.
EM stuart.cook@duke-nus.edu.sg
OI REVERSADE, Bruno/0000-0002-4070-7997; Viswanathan,
   Sivakumar/0000-0002-9263-1656
FU National Medical Research Council (NMRC), Singapore STaR awardsNational
   Medical Research Council, Singapore [NMRC/STaR/0029/2017]; NMRC Centre
   GrantNational Medical Research Council, Singapore [MOH-CIRG18nov-0002];
   Goh Foundation; Tanoto Foundation; NMRCNational Medical Research
   Council, Singapore [CIRG14nov021, NMRC/STaR/020/2013,
   NMRC/MOHIAFCAT2/2/08, TCR15Jun006, NMRC/CIRG/1460/2016,
   NMRC/CG/M003/2017]; Duke-NUS; BMRCAgency for Science Technology &
   Research (ASTAR) [SPF2014/005]; SingHealthSingHealth; 
   [NMRC/OFYIRG/0053/2017]
FX This research is supported by the National Medical Research Council
   (NMRC), Singapore STaR awards (NMRC/STaR/0029/2017), NMRC Centre Grant
   to the NHCS, MOH-CIRG18nov-0002, Goh Foundation, Tanoto Foundation, NMRC
   CIRG14nov021. S.A. is supported by the NMRC (NMRC/STaR/020/2013,
   NMRC/MOHIAFCAT2/2/08, TCR15Jun006, NMRC/CIRG/1460/2016, and
   NMRC/CG/M003/2017), by Duke-NUS, BMRC (SPF2014/005), and by Duke-NUS and
   SingHealth core funding. A.A.W. is supported by NMRC/OFYIRG/0053/2017.
CR Akhmetshina A, 2008, ARTHRITIS RHEUM-US, V58, P2553, DOI 10.1002/art.23677
   Allanore Y, 2015, NAT REV DIS PRIMERS, V1, DOI 10.1038/nrdp.2015.2
   Chakraborty D, 2017, NAT COMMUN, V8, DOI 10.1038/s41467-017-01236-6
   Cook SA, 2020, ANNU REV MED, V71, P263, DOI 10.1146/annurev-med-041818-011649
   Dees C, 2012, ARTHRITIS RHEUM-US, V64, P3006, DOI 10.1002/art.34500
   Denton CP, 2007, ARTHRITIS RHEUM-US, V56, P323, DOI 10.1002/art.22289
   Denton CP, 2018, ANN RHEUM DIS, V77, P1362, DOI 10.1136/annrheumdis-2018-213031
   Gerber EE, 2013, NATURE, V503, P126, DOI 10.1038/nature12614
   Khanna D, 2020, LANCET RESP MED, V8, P963, DOI 10.1016/S2213-2600(20)30318-0
   Lindahl GE, 2013, RESP RES, V14, DOI 10.1186/1465-9921-14-80
   Matucci-Cerinic M, 2013, ARTHRITIS RHEUM-US, V65, P1953, DOI 10.1002/art.37988
   Ng B, 2019, SCI TRANSL MED, V11, DOI 10.1126/scitranslmed.aaw1237
   Nieminen P, 2011, AM J HUM GENET, V89, P67, DOI 10.1016/j.ajhg.2011.05.024
   O'Reilly S, 2014, J BIOL CHEM, V289, P9952, DOI 10.1074/jbc.M113.545822
   Piera-Velazquez S, 2015, ARTHRITIS RHEUMATOL, V67, P2749, DOI 10.1002/art.39242
   Reich N, 2010, ARTHRITIS RHEUM-US, V62, P280, DOI 10.1002/art.25056
   Sargent JL, 2010, J INVEST DERMATOL, V130, P694, DOI 10.1038/jid.2009.318
   Schafer S, 2017, NATURE, V552, P110, DOI 10.1038/nature24676
   Shin JY, 2019, SCI TRANSL MED, V11, DOI 10.1126/scitranslmed.aaw0790
   Varga J, 2009, NAT REV RHEUMATOL, V5, P200, DOI 10.1038/nrrheum.2009.26
   Widjaja A.A., 2019, REDEFINING INTERLEUK, DOI [10.1101/830018, DOI 10.1101/830018]
   Widjaja AA, 2019, GASTROENTEROLOGY, V157, P777, DOI 10.1053/j.gastro.2019.05.002
   Worrell JC, 2020, J AUTOIMMUN, V113, DOI 10.1016/j.jaut.2020.102526
   Zeisberg M, 2013, AM J PHYSIOL-CELL PH, V304, pC216, DOI 10.1152/ajpcell.00328.2012
NR 24
TC 6
Z9 6
U1 1
U2 1
PU OXFORD UNIV PRESS
PI OXFORD
PA GREAT CLARENDON ST, OXFORD OX2 6DP, ENGLAND
SN 1462-0324
EI 1462-0332
J9 RHEUMATOLOGY
JI RHEUMATOLOGY
PD DEC
PY 2021
VL 60
IS 12
BP 5820
EP 5826
DI 10.1093/rheumatology/keab168
PG 7
WC Rheumatology
WE Science Citation Index Expanded (SCI-EXPANDED)
SC Rheumatology
GA YL9NL
UT WOS:000746212300052
PM 33590875
OA Green Published, hybrid
DA 2022-04-26
ER

PT J
AU Bhagavatham, SKS
   Kannan, V
   Darshan, VMD
   Sivaramakrishnan, V
AF Bhagavatham, Sai Krishna Srimadh
   Kannan, Vishnu
   Darshan, V. M. Datta
   Sivaramakrishnan, Venketesh
TI Nucleotides modulate synoviocyte proliferation and osteoclast
   differentiation in macrophages with potential implications for
   rheumatoid arthritis
SO 3 BIOTECH
LA English
DT Article
DE Rheumatoid arthritis; Osteoclasts; Purinergic signaling; ROS;
   Synoviocytes; TRAP activity
ID P2Y(12) RECEPTOR; P2X7 RECEPTOR; IN-VITRO; CELLS; TISSUE; ADP
AB P2 receptors are nucleotide-activated receptors involved in inflammation, cell proliferation osteoblastogenesis, osteoclastogenesis and their function. They can be potential role players in the pathophysiology of rheumatoid arthritis (RA). Our analysis of gene expression datasets of synovial tissue biopsy from the GEO database shows changes in the expression levels of P2 receptors. HIG-82, a synovial fibroblast cell line and RAW 264.7, a macrophage cell line are good in vitro models to study RA. Nucleotide addition experiments showed UDP Glucose significantly increased the proliferation of synovial fibroblasts (HIG-82). Similarly, nucleotides such as Adenosine tri-phosphate (ATP), Adenosine di-phosphate (ADP), Uridine tri-phosphate (UTP), Uridine di-phosphate (UDP) and Uridine diphosphoglucose (UDPG) induced elevated reactive oxygen species (ROS) and tartrate Resistant Acid Phosphatase (TRAP) activity in RAW264.7 cells. The ADP-induced TRAP could be inhibited by clopidogrel a P2Y(12) inhibitor. ATP, ADP, UTP, UDP and UDPG also induced osteoclastogenesis as evident from fused multinucleate cells and expression of osteoclast markers (TRAP, Cathepsin K [CTSK]) as determined by Q-PCR. Apyrase (APY) a nucleotidase and an enzyme that is used to modulate extracellular nucleotide concentration is sufficient to induce osteoclastogenesis. Taken together our results show that nucleotides modulate synoviocyte proliferation and macrophage differentiation into osteoclast and play an important role in RA. Nucleotide receptors might be potential therapeutic targets in RA.
C1 [Bhagavatham, Sai Krishna Srimadh; Kannan, Vishnu; Darshan, V. M. Datta; Sivaramakrishnan, Venketesh] Sri Sathya Sai Inst Higher Learning, Dept Biosci, Dis Biol Lab, Anantapur 515134, Andhra Pradesh, India.
   [Kannan, Vishnu] CMS Coll, Dept Bot Biotechnol, Kottayam 686001, Kerala, India.
RP Sivaramakrishnan, V (通讯作者)，Sri Sathya Sai Inst Higher Learning, Dept Biosci, Dis Biol Lab, Anantapur 515134, Andhra Pradesh, India.
EM saikrishnasb@sssitil.edu.in; kannannov9@gmail.com;
   vmdattadarshan@sssihl.edu.in; s.venketesh@gmail.com
RI Sivaramakrishnan, Venketesh/J-2025-2012; Kannan, Vishnu/AAT-6826-2021
OI Sivaramakrishnan, Venketesh/0000-0003-3094-5905; Kannan,
   Vishnu/0000-0001-5240-3168; V M, Datta Darshan/0000-0003-1324-7101;
   Srimadh Bhagavatham, Sai Krishna/0000-0003-2236-5847
FU Department of Biosciences, SSSIHL, Prasanthi Nilayam, Anantapur, India;
   University Grants Commission, Basic Scientific Research, New Delhi,
   IndiaUniversity Grants Commission, India [F.4-1/2006 (BSR)/7-164/2007
   (BSR)]; Department of Biotechnology (DBT) Project, New Delhi, India
   [BT/PR8226/BRB/10/1224/2013]; Department of Science and Technology
   (DST), New Delhi, IndiaDepartment of Science & Technology (India)
   [EMR/2017/005381]; Department of Science and Technology (DST)-FIST, New
   Delhi, IndiaDepartment of Science & Technology (India)
   [SR/FST/LSI-616/2014]; Department of Biotechnology - Bioinformatics
   (DBT-BIF) Facility, New Delhi, India [BT/BI/25/063/2012]; University
   Grants Commission (UGC) - special assistance program (SAP), New Delhi,
   IndiaUniversity Grants Commission, India [UGC-SAP III:
   F.3-19/2018/DRS-III(SAP-II)]; Corning India, Gurugram, Haryana, India
FX We thank the administration of Sri Sathya Sai Institute of Higher
   Learning (SSSIHL), for the infrastructure support of Central Research
   Instruments Facility (CRIF) and research support. We are thankful to the
   Department of Biosciences, SSSIHL, Prasanthi Nilayam, Anantapur, India
   for infrastructure and financial support. We thank University Grants
   Commission, Basic Scientific Research, New Delhi, India (F.4-1/2006
   (BSR)/7-164/2007 (BSR)) for student fellowship. We also thank the
   funding agencies Department of Biotechnology (DBT) Project, New Delhi,
   India (BT/PR8226/BRB/10/1224/2013), Department of Science and Technology
   (DST), New Delhi, India (EMR/2017/005381), Department of Science and
   Technology (DST)-FIST, New Delhi, India (SR/FST/LSI-616/2014),
   Department of Biotechnology - Bioinformatics (DBT-BIF) Facility, New
   Delhi, India (BT/BI/25/063/2012), University Grants Commission (UGC) -
   special assistance program (SAP), New Delhi, India (UGC-SAP III:
   F.3-19/2018/DRS-III(SAP-II)) for financial and infrastructure support.
   We thank Corning India, Gurugram, Haryana, India for the consumable
   grant.
CR Agidigbi TS, 2019, INT J MOL SCI, V20, DOI 10.3390/ijms20143576
   Allard-Chamard H, 2020, BONE REP, V12, DOI 10.1016/j.bonr.2020.100282
   Antonioli L, 2012, CURR DRUG TARGETS, V13, P842, DOI 10.2174/138945012800564095
   Bhagavatham SKS, 2021, SCI REP-UK, V11, DOI 10.1038/s41598-021-94607-5
   Burnstock G, 2013, PURINERG SIGNAL, V9, P541, DOI 10.1007/s11302-013-9381-4
   Callaway DA, 2015, J BONE MINER METAB, V33, P359, DOI 10.1007/s00774-015-0656-4
   Caporali F, 2008, J MOL MED, V86, P937, DOI 10.1007/s00109-008-0365-8
   Corciulo C, 2020, FRONT PHARMACOL, V10, DOI 10.3389/fphar.2019.01591
   Cristovao AC, 2009, ANTIOXID REDOX SIGN, V11, P2105, DOI [10.1089/ars.2009.2459, 10.1089/ARS.2009.2459]
   Danks L, 2002, ANN RHEUM DIS, V61, P916, DOI 10.1136/ard.61.10.916
   Di Virgilio F, 2017, IMMUNITY, V47, P15, DOI 10.1016/j.immuni.2017.06.020
   Gartland A, 2003, CALCIFIED TISSUE INT, V73, P361, DOI 10.1007/s00223-002-2098-y
   GEORGESCU HI, 1988, IN VITRO CELL DEV B, V24, P1015
   Giuliani AL, 2019, IMMUNOL LETT, V205, P16, DOI 10.1016/j.imlet.2018.11.006
   Guo Q, 2018, BONE RES, V6, DOI 10.1038/s41413-018-0016-9
   Guo YQ, 2017, NAT COMMUN, V8, DOI 10.1038/ncomms15621
   Ha H, 2004, EXP CELL RES, V301, P119, DOI 10.1016/j.yexcr.2004.07.035
   Herb M, 2021, ANTIOXIDANTS-BASEL, V10, DOI 10.3390/antiox10020313
   Hoebertz A, 2001, FASEB J, V15, P1139, DOI 10.1096/fj.00-0395com
   Idzko M, 2014, NATURE, V509, P310, DOI 10.1038/nature13085
   Janckila AJ, 2001, J BONE MINER RES, V16, P788, DOI 10.1359/jbmr.2001.16.4.788
   Jeoung BR, 2013, BMC COMPLEM ALTERN M, V13, DOI 10.1186/1472-6882-13-47
   Kokkonen H, 2010, ARTHRITIS RHEUM-US, V62, P383, DOI 10.1002/art.27186
   Kook S, 2013, J CLIN INVEST, V123, P3420, DOI 10.1172/JCI64060
   Lampiasi N, 2021, BIOLOGY-BASEL, V10, DOI 10.3390/biology10020117
   Lari R, 2009, ARTHRITIS RES THER, V11, DOI 10.1186/ar2616
   Lazarowski ER, 2015, MOL PHARMACOL, V88, P151, DOI 10.1124/mol.115.098756
   Lee NK, 2005, BLOOD, V106, P852, DOI 10.1182/blood-2004-09-3662
   Lee SA, 2013, MOL CELLS, V36, P273, DOI 10.1007/s10059-013-0226-3
   Li C, 2020, JOINT BONE SPINE, V87, P425, DOI 10.1016/j.jbspin.2020.05.005
   Li J, 2018, CLIN RHEUMATOL, V37, P1493, DOI 10.1007/s10067-018-4021-6
   Lim HM, 2017, MEDIAT INFLAMM, V2017, DOI 10.1155/2017/8158514
   박정식, 2014, [Journal of Korean Medicine Rehabilitation, 한방재활의학과학회지], V24, P31
   Manzoni C, 2018, BRIEF BIOINFORM, V19, P286, DOI 10.1093/bib/bbw114
   McInnes IB, 2011, NEW ENGL J MED, V365, P2205, DOI 10.1056/NEJMra1004965
   Metzger CE, 2019, FRONT ENDOCRINOL, V10, DOI 10.3389/fendo.2019.00285
   Micklewright JJ, 2018, BRIT J PHARMACOL, V175, P2483, DOI 10.1111/bph.14218
   Mittal M, 2014, ANTIOXID REDOX SIGN, V20, P1126, DOI 10.1089/ars.2012.5149
   Moon HJ, 2011, EXP MOL MED, V43, P605, DOI 10.3858/emm.2011.43.11.067
   Murillo A, 2010, BIOL RES, V43, P205, DOI [10.4067/S0716-97602010000200009, /S0716-97602010000200009]
   Myrtek D, 2007, PURINERG SIGNAL, V3, P5, DOI 10.1007/s11302-006-9032-0
   Naemsch LN, 2001, DRUG DEVELOP RES, V53, P130, DOI 10.1002/ddr.1180
   Naik AA, 2021, GENE REP, V25, DOI 10.1016/j.genrep.2021.101383
   Naik AA, 2020, SCI REP-UK, V10, DOI 10.1038/s41598-020-75197-0
   Nakano H, 2006, CELL DEATH DIFFER, V13, P730, DOI 10.1038/sj.cdd.4401830
   Nevius E, 2016, CLIN REV ALLERG IMMU, V51, P59, DOI 10.1007/s12016-015-8520-9
   Orriss IR, 2011, ENDOCRINOLOGY, V152, P3706, DOI 10.1210/en.2011-1073
   Pellegatti P, 2011, FASEB J, V25, P1264, DOI 10.1096/fj.10-169854
   Pulukool SK, 2021, SCI REP-UK, V11, DOI 10.1038/s41598-021-89137-z
   Qin CY, 2017, J IMMUNOL, V199, P72, DOI 10.4049/jimmunol.1601549
   Redza-Dutordoir M, 2016, BBA-MOL CELL RES, V1863, P2977, DOI 10.1016/j.bbamcr.2016.09.012
   Riss T.L., 2004, ASSAY GUIDANCE MANUA, DOI DOI 10.1016/J.ACTHIS.2012.01.006
   Saha R, 2021, SCI REP-UK, V11, DOI 10.1038/s41598-021-98086-6
   Schett G, 2007, ARTHRITIS RES THER, V9, DOI 10.1186/ar2110
   Scialo F, 2017, FRONT PHYSIOL, V8, DOI 10.3389/fphys.2017.00428
   Scott DL, 2010, LANCET, V376, P1094, DOI 10.1016/S0140-6736(10)60826-4
   Smolen JS, 2018, NAT REV DIS PRIMERS, V4, DOI 10.1038/nrdp.2018.1
   Soonthornsit N, 2017, EVID-BASED COMPL ALT, V2017, DOI 10.1155/2017/3928956
   Su XM, 2012, J CLIN INVEST, V122, P3579, DOI 10.1172/JCI38576
   Syberg S, 2012, J BONE MINER RES, V27, P2373, DOI 10.1002/jbmr.1690
   Takigawa S, 2016, INT J MOL SCI, V17, DOI 10.3390/ijms17020240
   Toyosaki-Maeda T, 2001, ARTHRITIS RES, V3, P306, DOI 10.1186/ar320
   Udagawa N, 2002, ARTHRITIS RES, V4, P281, DOI 10.1186/ar431
   Valcourt U, 2007, J BIOL CHEM, V282, P5691, DOI 10.1074/jbc.M610536200
   Wang HX, 2021, FRONT PHARMACOL, V12, DOI 10.3389/fphar.2021.658511
   Wang N, 2018, SCI REP-UK, V8, DOI 10.1038/s41598-018-21574-9
   Wang N, 2013, PURINERG SIGNAL, V9, pCP5, DOI 10.1007/s11302-013-9384-1
   Whitaker JW, 2015, PLOS ONE, V10, DOI 10.1371/journal.pone.0124254
   Wu DL, 2011, JOVE-J VIS EXP, DOI 10.3791/3357
NR 69
TC 2
Z9 2
U1 2
U2 2
PU SPRINGER HEIDELBERG
PI HEIDELBERG
PA TIERGARTENSTRASSE 17, D-69121 HEIDELBERG, GERMANY
SN 2190-572X
EI 2190-5738
J9 3 BIOTECH
JI 3 Biotech
PD DEC
PY 2021
VL 11
IS 12
AR 504
DI 10.1007/s13205-021-03052-8
PG 13
WC Biotechnology & Applied Microbiology
WE Science Citation Index Expanded (SCI-EXPANDED)
SC Biotechnology & Applied Microbiology
GA XA4TG
UT WOS:000720640700001
PM 34840926
DA 2022-04-26
ER

PT J
AU Erfan, R
   Shaker, OG
   Khalil, MAF
   Elsabagh, YA
   Ahmed, AM
   Abu-El-Azayem, AK
   Gomaa, MS
   Mohammed, A
AF Erfan, Randa
   Shaker, Olfat G.
   Khalil, Mahmoud A. F.
   Elsabagh, Yumn A.
   Ahmed, Azza M.
   Abu-El-Azayem, Abeer K.
   Gomaa, Mohamed S.
   Mohammed, Asmaa
TI Long Non-Coding RNA PVT1 and Its Target miRNA-146a as Potential
   Prognostic Biomarkers in Rheumatoid Arthritis Patients
SO LIFE-BASEL
LA English
DT Article
DE lncRNAs; miRANs; lnc-PVT1; miR-146a; rheumatoid arthritis;
   osteoarthritis
ID CROSS-CULTURAL ADAPTATION; SYNOVIAL FIBROBLASTS; ALTERED EXPRESSION;
   OSTEOARTHRITIS; KNEE; VALIDATION; MICRORNA; CLASSIFICATION;
   PROLIFERATION; MANAGEMENT
AB Objective: Long non-coding RNAs (lncRNAs) and their target microRNAs were documented in multiple studies to have a significant role in different joint disorders such as rheumatoid arthritis (RA) and osteoarthritis (OA). The current work aimed to determine the potential role of lnc-PVT1 and miR-146a as promising biomarkers to distinguish between RA, OA patients, and healthy individuals. Methods: The expression levels of lnc-PVT1 and its target miR-146a in the serum were measured for three different groups, including patients with RA (40), OA patients (40), and healthy controls (HCs) (40). Participating individuals were subjected to a full history investigation and clinical examination. Blood samples were tested for ESR, RF, CBC, as well as liver and renal functions. Serum was used to detect the relative expression levels of lnc-PVT1 and miR-146a and we correlated the levels with RA and OA activity and severity signs. Results: Lnc-PVT1 expression level was greater among patients with RA compared to that of OA patients, with a fold change median of 2.62 and 0.22, respectively (p = 0.001). The miR-146a fold change was significantly demonstrated between the RA, OA, and HCs groups. There was no correlation between both biomarkers with the disease activity scales (DAS28) of RA, the Knee injury Osteoarthritis Outcome Score (KOOS), or any sign of detection of the disease severity of OA. Conclusions: lnc-PVT1 and miR-146a could be considered as promising biomarkers for the diagnosis of RA and OA and may have an important role as therapeutic targets in the future.
C1 [Erfan, Randa; Shaker, Olfat G.] Cairo Univ, Fac Med, Dept Biochem & Mol Biol, Cairo 11956, Egypt.
   [Khalil, Mahmoud A. F.] Fayoum Univ, Fac Pharm, Dept Microbiol & Immunol, Al Fayyum 63514, Egypt.
   [Elsabagh, Yumn A.] Dept Internal Med, Rheumatol & Immunol Unit, Cairo 11956, Egypt.
   [Ahmed, Azza M.] Fayoum Univ, Fac Med, Dept Rheumatol, Al Fayyum 63514, Egypt.
   [Abu-El-Azayem, Abeer K.] Cairo Univ, Fac Med, Dept Med Microbiol & Immunol, Microbiol, Cairo 11956, Egypt.
   [Gomaa, Mohamed S.] Fayoum Univ, Fac Med, Dept Gen Med, Al Fayyum 63514, Egypt.
   [Mohammed, Asmaa] Fayoum Univ, Fac Med, Dept Biochem & Mol Biol, Al Fayyum 63514, Egypt.
RP Khalil, MAF (通讯作者)，Fayoum Univ, Fac Pharm, Dept Microbiol & Immunol, Al Fayyum 63514, Egypt.
EM randa.erfan@cu.edu.eg; maf04@fayoum.edu.eg; Dr_youm@yahoo.com;
   ama56@fayoum.edu.eg; abeer.aboualazaim@kasralainy.edu.eg;
   mss04@fayoum.edu.eg; amm18@fayoum.edu.eg
OI Shaker, Olfat/0000-0002-3031-3599
CR Abbasifard M, 2020, EXP MOL PATHOL, V114, DOI 10.1016/j.yexmp.2020.104407
   Abdel-Tawab M, 2011, CLIN PHARMACOKINET, V50, P349, DOI 10.2165/11586800-000000000-00000
   Aletaha D, 2010, ARTHRITIS RHEUM-US, V62, P2569, DOI 10.1002/art.27584
   Almangoush A, 2013, OSTEOARTHR CARTILAGE, V21, P1855, DOI 10.1016/j.joca.2013.09.010
   Alpizar-Rodriguez D, 2020, CLIN RHEUMATOL, V39, P1383, DOI 10.1007/s10067-020-04927-6
   Altman RD, 2000, ARTHRITIS RHEUM-US, V43, P1905
   Cao MX, 2017, ONCOTARGET, V8, P12472, DOI 10.18632/oncotarget.13957
   Chen BB, 2018, MEDICINE, V97, DOI 10.1097/MD.0000000000009820
   Chen JQ, 2016, AUTOIMMUN REV, V15, P1171, DOI 10.1016/j.autrev.2016.09.003
   Chen J, 2021, RNA BIOL, V18, P657, DOI 10.1080/15476286.2020.1857941
   Churov AV, 2015, AUTOIMMUN REV, V14, P1029, DOI 10.1016/j.autrev.2015.07.005
   Dragos D, 2017, NUTRIENTS, V9, DOI 10.3390/nu9010070
   El Meidany YM, 2003, JOINT BONE SPINE, V70, P195, DOI 10.1016/S1297-319X(03)00004-6
   Feng F, 2018, EXP THER MED, V16, P4471, DOI 10.3892/etm.2018.6814
   Gonzalez-Martin A, 2016, NAT IMMUNOL, V17, P433, DOI 10.1038/ni.3385
   Guo TM, 2022, INFLAMMATION, V45, P100, DOI 10.1007/s10753-021-01531-x
   Hsu DZ, 2016, J NUTR BIOCHEM, V29, P36, DOI 10.1016/j.jnutbio.2015.10.007
   Jenkins Sue, 2009, Physiotherapy Theory and Practice, V25, P516, DOI [10.1080/09593980802664711, 10.3109/09593980802664711]
   Jin K, 2019, CELL MOL LIFE SCI, V76, P4275, DOI 10.1007/s00018-019-03222-1
   Kitagawa M, 2012, CURR DRUG TARGETS, V13, P1616, DOI 10.2174/138945012803530026
   Kohn MD, 2016, CLIN ORTHOP RELAT R, V474, P1886, DOI 10.1007/s11999-016-4732-4
   Li JY, 2010, ARTHRITIS RES THER, V12, DOI 10.1186/ar3006
   Li MY, 2019, FRONT ONCOL, V9, DOI 10.3389/fonc.2019.00787
   Li YF, 2017, DNA CELL BIOL, V36, P571, DOI 10.1089/dna.2017.3678
   Liu CY, 2019, YONSEI MED J, V60, P1081, DOI 10.3349/ymj.2019.60.11.1081
   Liu HT, 2016, CANCER MED-US, V5, P3512, DOI 10.1002/cam4.900
   Liu WW, 2020, J CLIN LAB ANAL, V34, DOI 10.1002/jcla.23489
   Madav Y, 2020, EUR J PHARM SCI, V145, DOI 10.1016/j.ejps.2020.105240
   McAlindon TE, 2014, OSTEOARTHR CARTILAGE, V22, P363, DOI 10.1016/j.joca.2014.01.003
   McWilliams DF, 2011, OSTEOARTHR CARTILAGE, V19, P829, DOI 10.1016/j.joca.2011.02.016
   Murata K, 2010, ARTHRITIS RES THER, V12, DOI 10.1186/ar3013
   Niimoto T, 2010, BMC MUSCULOSKEL DIS, V11, DOI 10.1186/1471-2474-11-209
   Nygaard G, 2020, NAT REV RHEUMATOL, V16, P316, DOI 10.1038/s41584-020-0413-5
   Pan F, 2016, INT J MOL MED, V38, P1507, DOI 10.3892/ijmm.2016.2755
   Pap T, 2020, SEMIN CELL DEV BIOL, V101, P140, DOI 10.1016/j.semcdb.2019.12.006
   Park SH, 2009, KOREAN J PHYSIOL PHA, V13, P33, DOI 10.4196/kjpp.2009.13.1.33
   Peat G, 2001, ANN RHEUM DIS, V60, P91, DOI 10.1136/ard.60.2.91
   Peng T, 2021, MOL CELL BIOCHEM, V476, P2491, DOI 10.1007/s11010-021-04098-1
   PREVOO MLL, 1995, ARTHRITIS RHEUM, V38, P44, DOI 10.1002/art.1780380107
   Rao YJ, 2020, FRONT CELL DEV BIOL, V8, DOI 10.3389/fcell.2020.551681
   Stanczyk J, 2008, ARTHRITIS RHEUM, V58, P1001, DOI 10.1002/art.23386
   Steffen TM, 2002, PHYS THER, V82, P128, DOI 10.1093/ptj/82.2.128
   Sun L, 2020, INFLAMMOPHARMACOLOGY, V28, P437, DOI 10.1007/s10787-019-00666-6
   Sun Y, 2021, Nan Fang Yi Ke Da Xue Xue Bao, V41, P965, DOI 10.12122/j.issn.1673-4254.2021.07.01
   Tang JJ, 2020, HUM CELL, V33, P1081, DOI 10.1007/s13577-020-00419-6
   Tano Keiko, 2012, Frontiers in Genetics, V3, P219, DOI 10.3389/fgene.2012.00219
   Tuerlings Margo, 2021, Rheumatology (Oxford), DOI 10.1093/rheumatology/keab826
   Wang YZ, 2021, J BONE MINER METAB, V39, P534, DOI 10.1007/s00774-020-01199-7
   Wang YJ, 2020, J CLIN LAB ANAL, V34, DOI 10.1002/jcla.23346
   Weyand CM, 2020, IMMUNOL REV, V294, P177, DOI 10.1111/imr.12838
   Yang JF, 2021, J CLIN LAB ANAL, V35, DOI 10.1002/jcla.24076
   Yu X, 2017, ACTA BIOCH BIOPH SIN, V49, P598, DOI 10.1093/abbs/gmx048
   Zhang CW, 2019, J BIOL ENG, V13, DOI 10.1186/s13036-019-0184-1
   Zhang WL, 2019, J CELL PHYSIOL, V234, P17538, DOI 10.1002/jcp.28377
   Zhang Y, 2016, ARTHRITIS RES THER, V18, DOI 10.1186/s13075-016-1129-4
   Zhao F, 2020, EXP CELL RES, V394, DOI 10.1016/j.yexcr.2020.112136
   Zhou L, 2021, J BONE MINER METAB, V39, P139, DOI 10.1007/s00774-020-01128-8
   Zou HL, 2021, AUTOIMMUNITY, V54, P526, DOI [10.1080/08916934.2021.1978432, 10.6084/m9.figshare.16783598.v1]
NR 58
TC 0
Z9 0
U1 1
U2 1
PU MDPI
PI BASEL
PA ST ALBAN-ANLAGE 66, CH-4052 BASEL, SWITZERLAND
EI 2075-1729
J9 LIFE-BASEL
JI Life-Basel
PD DEC
PY 2021
VL 11
IS 12
AR 1382
DI 10.3390/life11121382
PG 14
WC Biology; Microbiology
WE Science Citation Index Expanded (SCI-EXPANDED)
SC Life Sciences & Biomedicine - Other Topics; Microbiology
GA YA1MG
UT WOS:000738105600001
PM 34947913
OA Green Published, gold
DA 2022-04-26
ER

PT J
AU Holl, J
   Pawlukianiec, C
   Ruiz, JC
   Groth, D
   Grubczak, K
   Hady, HR
   Dadan, J
   Reszec, J
   Czaban, S
   Kowalewski, C
   Moniuszko, M
   Eljaszewicz, A
AF Holl, Jordan
   Pawlukianiec, Cezary
   Corton Ruiz, Javier
   Groth, Dawid
   Grubczak, Kamil
   Hady, Hady Razak
   Dadan, Jacek
   Reszec, Joanna
   Czaban, Slawomir
   Kowalewski, Cezary
   Moniuszko, Marcin
   Eljaszewicz, Andrzej
TI Skin Substitute Preparation Method Induces Immunomodulatory Changes in
   Co-Incubated Cells through Collagen Modification
SO PHARMACEUTICS
LA English
DT Article
DE skin substitute; acellular dermal matrix; preparation method; collagen
   structure; collagen adhesion; dermal architecture
ID DIABETIC FOOT ULCERS; EXTRACELLULAR-MATRIX; T-CELL; GROWTH-FACTOR;
   DECELLULARIZATION PROTOCOLS; MACROPHAGE PHENOTYPE; NON-SELF; MONOCYTES;
   FIBROBLAST; MATRIX-METALLOPROTEINASE-9
AB Chronic ulcerative and hard-healing wounds are a growing global concern. Skin substitutes, including acellular dermal matrices (ADMs), have shown beneficial effects in healing processes. Presently, the vast majority of currently available ADMs are processed from xenobiotic or cadaveric skin. Here we propose a novel strategy for ADM preparation from human abdominoplasty-derived skin. Skin was processed using three different methods of decellularization involving the use of ionic detergent (sodium dodecyl sulfate; SDS, in hADM 1), non-ionic detergent (Triton X-100 in hADM 2), and a combination of recombinant trypsin and Triton X-100 (in hADM 3). We next evaluated the immunogenicity and immunomodulatory properties of this novel hADM by using an in vitro model of peripheral blood mononuclear cell culture, flow cytometry, and cytokine assays. We found that similarly sourced but differentially processed hADMs possess distinct immunogenicity. hADM 1 showed no immunogenic effects as evidenced by low T cell proliferation and no significant change in cytokine profile. In contrast, hADMs 2 and 3 showed relatively higher immunogenicity. Moreover, our novel hADMs exerted no effect on T cell composition after three-day of coincubation. However, we observed significant changes in the composition of monocytes, indicating their maturation toward a phenotype possessing anti-inflammatory and pro-angiogenic properties. Taken together, we showed here that abdominoplasty skin is suitable for hADM manufacturing. More importantly, the use of SDS-based protocols for the purposes of dermal matrix decellularization allows for the preparation of non-immunogenic scaffolds with high therapeutic potential. Despite these encouraging results, further studies are needed to evaluate the beneficial effects of our hADM 1 on deep and hard-healing wounds.
C1 [Holl, Jordan; Pawlukianiec, Cezary; Corton Ruiz, Javier; Groth, Dawid; Grubczak, Kamil; Moniuszko, Marcin; Eljaszewicz, Andrzej] Med Univ Bialystok, Dept Regenerat Med & Immune Regulat, Fac Med, PL-15269 Bialystok, Poland.
   [Hady, Hady Razak; Dadan, Jacek] Med Univ Bialystok, Clin Dept Gen & Endocrine Surg 1, Fac Med, PL-15276 Bialystok, Poland.
   [Reszec, Joanna] Med Univ Bialystok, Dept Med Pathomorphol, Fac Med, PL-15269 Bialystok, Poland.
   [Czaban, Slawomir] Med Univ Bialystok, Dept Anesthesiol & Intens Therapy, Fac Med, PL-15276 Bialystok, Poland.
   [Kowalewski, Cezary] Med Univ Warsaw, Dept Dermatol & Immunodermatol, Fac Med, PL-02091 Warsaw, Poland.
   [Moniuszko, Marcin] Med Univ Bialystok, Dept Allergol & Internal Med, Fac Hlth Sci, PL-15276 Bialystok, Poland.
RP Moniuszko, M; Eljaszewicz, A (通讯作者)，Med Univ Bialystok, Dept Regenerat Med & Immune Regulat, Fac Med, PL-15269 Bialystok, Poland.; Moniuszko, M (通讯作者)，Med Univ Bialystok, Dept Allergol & Internal Med, Fac Hlth Sci, PL-15276 Bialystok, Poland.
EM jordan.holl@umb.edu.pl; cezary.pawlukianiec@gmail.com;
   dawid.groth@umb.edu.pl; kamil.grubczak@umb.edu.pl;
   jacek.dadan@umb.edu.pl; joasia@umb.edu.pl; slawomir.czaban@umb.edu.pl;
   ckowalewski@wum.edu.pl; Marcin.Moniuszko@umb.edu.pl;
   Andrzej.Eljaszewicz@umb.edu.pl
RI Grubczak, Kamil/AAT-5722-2021; Pawlukianiec, Cezary/AAW-1095-2021
OI Grubczak, Kamil/0000-0002-6828-6397; Pawlukianiec,
   Cezary/0000-0002-2675-229X; Moniuszko, Marcin/0000-0001-7183-3120;
   Eljaszewicz, Andrzej/0000-0002-8980-1474
CR Al-Rikabi AHA, 2021, SCI REP-UK, V11, DOI 10.1038/s41598-020-80072-z
   Alvarez OM, 2019, WOUNDS, V31, pE39
   Anders CB, 2019, CURR OPIN INFECT DIS, V32, P204, DOI 10.1097/QCO.0000000000000550
   Badylak SF, 2008, TISSUE ENG PT A, V14, P1835, DOI 10.1089/ten.tea.2007.0264
   Badylak SF, 2009, ACTA BIOMATER, V5, P1, DOI 10.1016/j.actbio.2008.09.013
   Bhattacharya A, 2018, CELL DEATH DIS, V9, DOI 10.1038/s41419-018-0993-z
   Bohac M, 2018, EUR J HISTOCHEM, V62, P1, DOI 10.4081/ejh.2018.2873
   Brown BN, 2014, FRONT IMMUNOL, V5, DOI 10.3389/fimmu.2014.00510
   Brown BN, 2009, BIOMATERIALS, V30, P1482, DOI 10.1016/j.biomaterials.2008.11.040
   Burel JG, 2019, ELIFE, V8, DOI 10.7554/eLife.46045
   Chakraborty J, 2020, BIOMATER SCI-UK, V8, P1194, DOI 10.1039/c9bm01780a
   Chandler LA, 2020, ADV WOUND CARE, V9, P61, DOI 10.1089/wound.2019.1024
   Chang SW, 2012, BIOPHYS J, V102, P640, DOI 10.1016/j.bpj.2011.11.3999
   Chiffoleau E, 2007, INT IMMUNOL, V19, P193, DOI 10.1093/intimm/dxl136
   Costa Francisco, 2007, Braz. J. Cardiovasc. Surg., V22, P454, DOI 10.1590/S0102-76382007000400012
   Crapo PM, 2011, BIOMATERIALS, V32, P3233, DOI 10.1016/j.biomaterials.2011.01.057
   Das A, 2019, SCI REP-UK, V9, DOI 10.1038/s41598-019-49435-z
   Dziki JL, 2017, TISSUE ENG PT A, V23, P1152, DOI [10.1089/ten.tea.2016.0538, 10.1089/ten.TEA.2016.0538]
   El Masry MS, 2019, FASEB J, V33, P2144, DOI 10.1096/fj.201800352R
   Eljaszewicz A, 2018, STEM CELL REV REP, V14, P686, DOI 10.1007/s12015-018-9840-y
   Eljaszewicz A, 2013, MEDIAT INFLAMM, V2013, DOI 10.1155/2013/831387
   Eljaszewicz A, 2012, CENT EUR J IMMUNOL, V37, P355, DOI 10.5114/ceji.2012.32725
   Everett E, 2018, ANN NY ACAD SCI, V1411, P153, DOI 10.1111/nyas.13569
   Fadini GP, 2005, J AM COLL CARDIOL, V45, P1449, DOI 10.1016/j.jacc.2004.11.067
   Faulk DM, 2014, ACTA BIOMATER, V10, P183, DOI 10.1016/j.actbio.2013.09.006
   Frykberg RG, 2020, DIABETES CARE, V43, P616, DOI 10.2337/dc19-0476
   Galt SW, 2001, CIRC RES, V89, P509, DOI 10.1161/hh1801.096339
   Ojalvo AG, 2017, INT WOUND J, V14, P214, DOI 10.1111/iwj.12592
   Garnotel R, 2000, J IMMUNOL, V164, P5928, DOI 10.4049/jimmunol.164.11.5928
   Gilbert TW, 2006, BIOMATERIALS, V27, P3675, DOI 10.1016/j.biomaterials.2006.02.014
   Grauss RW, 2005, EUR J CARDIO-THORAC, V27, P566, DOI 10.1016/j.ejcts.2004.12.052
   Groth D, 2021, PHARMACEUTICS, V13, DOI 10.3390/pharmaceutics13122118
   Harding K, 2013, INT WOUND J, V10, P132, DOI 10.1111/iwj.12053
   He CM, 2018, FRONT PHYSIOL, V9, DOI 10.3389/fphys.2018.00657
   Hohl TM, 2009, CELL HOST MICROBE, V6, P470, DOI 10.1016/j.chom.2009.10.007
   Holl J, 2021, CELLS-BASEL, V10, DOI 10.3390/cells10030655
   Hussey GS, 2018, NAT REV MATER, V3, P159, DOI 10.1038/s41578-018-0023-x
   Jameson JM, 2004, J IMMUNOL, V172, P3573, DOI 10.4049/jimmunol.172.6.3573
   Alvaro-Afonso FJ, 2020, CURR VASC PHARMACOL, V18, P182, DOI 10.2174/1570161117666190408170144
   Jetten N, 2014, ANGIOGENESIS, V17, P109, DOI 10.1007/s10456-013-9381-6
   Johnson M., 2013, MAT METHODS, V3, P163, DOI DOI 10.13070/MM.EN.3.163
   Jones JI, 2019, PHARMACEUTICALS-BASE, V12, DOI 10.3390/ph12020079
   Julier Z, 2017, ACTA BIOMATER, V53, P13, DOI 10.1016/j.actbio.2017.01.056
   Kajahn Jennifer, 2012, Biomatter, V2, P226, DOI 10.4161/biom.22855
   Kamoshida G, 2014, CLIN EXP METASTAS, V31, P285, DOI 10.1007/s10585-013-9627-0
   Kasimir MT, 2003, INT J ARTIF ORGANS, V26, P421, DOI 10.1177/039139880302600508
   Kawasaki T, 2019, INT REV CEL MOL BIO, V344, P1, DOI 10.1016/bs.ircmb.2018.08.004
   Kazimierczyk E, 2019, PHARMACOL REP, V71, P73, DOI 10.1016/j.pharep.2018.09.007
   Khalaji S, 2017, SCI REP-UK, V7, DOI 10.1038/srep46532
   Kuczek DE, 2019, J IMMUNOTHER CANCER, V7, DOI 10.1186/s40425-019-0556-6
   Larsen AMH, 2020, J IMMUNOL, V205, P1461, DOI 10.4049/jimmunol.1900789
   Lee M, 2020, WOUNDS, V32, P50
   Lerman OZ, 2003, AM J PATHOL, V162, P303, DOI 10.1016/S0002-9440(10)63821-7
   Lewandowska H, 2021, INT J MOL SCI, V22, DOI 10.3390/ijms22168467
   Li J, 2012, ARTHRITIS RHEUM-US, V64, P1098, DOI 10.1002/art.33423
   Liu BY, 2015, J IMMUNOL, V194, P5150, DOI 10.4049/jimmunol.1402409
   Maione AG, 2016, WOUND REPAIR REGEN, V24, P630, DOI 10.1111/wrr.12437
   Martin A, 2003, MED RES REV, V23, P117, DOI 10.1002/med.10024
   Martinson M, 2016, J WOUND CARE, V25, pS8, DOI 10.12968/jowc.2016.25.Sup10.S8
   Meyer SR, 2006, J BIOMED MATER RES A, V79A, P254, DOI 10.1002/jbm.a.30777
   Nara S, 2016, RSC ADV, V6, P2225, DOI 10.1039/c5ra20745b
   Nguyen THC, 2020, AESTHET SURG J, V40, P392, DOI 10.1093/asj/sjz208
   Nita M, 2020, TRANSPL P, V52, P2204, DOI 10.1016/j.transproceed.2020.02.115
   Nita M., 2021, RARE DIS, DOI [10.5772/intechopen.97036, DOI 10.5772/INTECHOPEN.97036]
   Notodihardjo SC, 2020, J PLAST RECONSTR AES, V73, P1547, DOI 10.1016/j.bjps.2020.01.031
   Patel AS, 2013, EMBO MOL MED, V5, P858, DOI 10.1002/emmm.201302752
   PETERSON JM, 1987, SURGERY, V102, P300
   Pliszczynski J, 2020, TRANSPL P, V52, P2239, DOI 10.1016/j.transproceed.2020.02.119
   Prasertsung I, 2008, J BIOMED MATER RES B, V85B, P210, DOI 10.1002/jbm.b.30938
   Reiss MJ, 2010, SURGERY, V147, P295, DOI 10.1016/j.surg.2009.10.016
   Rieder E, 2004, J THORAC CARDIOV SUR, V127, P399, DOI 10.1016/j.jtcvs.2003.06.017
   Schenke-Layland K, 2007, ANN THORAC SURG, V83, P1641, DOI 10.1016/j.athoracsur.2006.12.005
   Schlee M, 2016, NAT REV IMMUNOL, V16, P566, DOI 10.1038/nri.2016.78
   Sharp LL, 2005, NAT IMMUNOL, V6, P73, DOI 10.1038/ni1152
   Sidibe A, 2018, NAT COMMUN, V9, DOI 10.1038/s41467-017-02610-0
   Sondag CM, 2010, J NEUROINFLAMM, V7, DOI 10.1186/1742-2094-7-22
   Syed O, 2014, ACTA BIOMATER, V10, P5043, DOI 10.1016/j.actbio.2014.08.024
   Tchanque-Fossuo CN, 2019, J TISSUE ENG REGEN M, V13, P1430, DOI 10.1002/term.2884
   Tepper OM, 2002, CIRCULATION, V106, P2781, DOI 10.1161/01.CIR.0000039526.42991.93
   Van den Bergh F, 2011, MATRIX BIOL, V30, P100, DOI 10.1016/j.matbio.2010.10.005
   Vecchiarelli A, 2000, EUR J IMMUNOL, V30, P1385, DOI 10.1002/(SICI)1521-4141(200005)30:5<1385::AID-IMMU1385>3.3.CO;2-B
   Wang LZY, 2019, FRONT IMMUNOL, V9, DOI 10.3389/fimmu.2018.03076
   Witherel CE, 2016, WOUND REPAIR REGEN, V24, P514, DOI 10.1111/wrr.12423
   Wong SL, 2015, NAT MED, V21, P815, DOI 10.1038/nm.3887
   Woods T, 2005, BIOMATERIALS, V26, P7339, DOI 10.1016/j.biomaterials.2005.05.066
   Xue ML, 2015, ADV WOUND CARE, V4, P119, DOI 10.1089/wound.2013.0485
   Yan JL, 2018, NAT COMMUN, V9, DOI 10.1038/s41467-017-02425-z
   Yang HY, 2020, STEM CELL TRANSL MED, V9, P1353, DOI 10.1002/sctm.19-0380
   Yang SF, 2020, ADV WOUND CARE, V9, P16, DOI 10.1089/wound.2019.0943
   Zajac E, 2013, BLOOD, V122, P4054, DOI 10.1182/blood-2013-05-501494
   Zaveri TD, 2014, BIOMATERIALS, V35, P3504, DOI 10.1016/j.biomaterials.2014.01.007
   Zhang J, 2014, OXID MED CELL LONGEV, V2014, DOI 10.1155/2014/273475
   Zhou JY, 2010, BIOMATERIALS, V31, P2549, DOI 10.1016/j.biomaterials.2009.11.088
   Zhou JY, 2013, ARCH IMMUNOL THER EX, V61, P397, DOI 10.1007/s00005-013-0233-2
NR 94
TC 0
Z9 0
U1 0
U2 0
PU MDPI
PI BASEL
PA ST ALBAN-ANLAGE 66, CH-4052 BASEL, SWITZERLAND
EI 1999-4923
J9 PHARMACEUTICS
JI Pharmaceutics
PD DEC
PY 2021
VL 13
IS 12
AR 2164
DI 10.3390/pharmaceutics13122164
PG 18
WC Pharmacology & Pharmacy
WE Science Citation Index Expanded (SCI-EXPANDED)
SC Pharmacology & Pharmacy
GA XX4CB
UT WOS:000736244800001
PM 34959443
OA Green Published, gold
DA 2022-04-26
ER

PT J
AU Kim, B
   Ban, EM
   Kim, A
AF Kim, ByungWook
   Ban, Eunmi
   Kim, Aeri
TI Gelatin-Alginate Coacervates Optimized by DOE to Improve Delivery of
   bFGF for Wound Healing
SO PHARMACEUTICS
LA English
DT Article
DE diabetic foot ulcer; gelatin A; alginate; coacervates; growth factor;
   bFGF; DOE
ID DIABETIC FOOT ULCER; GROWTH-FACTORS; MIGRATION
AB Metabolic disorders in diabetic patients are associated with altered protein and lipid metabolism and defects in granulation tissue formation, resulting in non-healing wounds such as diabetic foot ulcers (DFU). Growth factors have essential roles in tissue re-epithelization and angiogenesis during wound healing. In this study, a complex coacervate was evaluated as an enhanced delivery system for fibroblast growth factor (bFGF) to control its release rate and protect it from proteases. Coacervates composed of gelatin Type A (GA) and sodium alginate (SA) were optimized by the Design of Experiments (DOE), with the polymer ratio and the medium's pH as the independent variables, and turbidity, particle size, polydispersity index, and encapsulation efficiency (EE, %) as the responses. The optimized coacervate protected bFGF from trypsin digestion and showed controlled release compared with bFGF in solution or a physical mixture of GA and SA. It enhanced the viability, migration, and procollagen I C-terminal propeptide synthesis of human dermal fibroblasts in hyperglycemic conditions. In summary, the DOE approach was successfully applied to optimize bFGF GA-SA coacervates as a potential novel therapeutic modality to treat DFU.
C1 [Kim, ByungWook; Ban, Eunmi; Kim, Aeri] CHA Univ, Dept Pharm, Coll Pharm, Seongnam Si 463400, South Korea.
RP Kim, A (通讯作者)，CHA Univ, Dept Pharm, Coll Pharm, Seongnam Si 463400, South Korea.
EM byungwook.kim@genexine.com; emban@korea.com; emban@korea.com
OI Kim, Aeri/0000-0003-3597-2363
FU National Research Foundation of KoreaNational Research Foundation of
   Korea [NRF-2020R1A2C200719412]
FX FundingThis research was funded by the National Research Foundation of
   Korea (NRF-2020R1A2C200719412).
CR ALLEN DM, 1974, TECHNOMETRICS, V16, P125, DOI 10.2307/1267500
   Ban E, 2017, PHARM DEV TECHNOL, V22, P939, DOI 10.1080/10837450.2016.1219371
   Berlanga J, 2013, MEDICC REV, V15, P11, DOI 10.37757/MR2013V15.N1.4
   Black KA, 2014, ACS MACRO LETT, V3, P1088, DOI 10.1021/mz500529v
   Chappell JC, 2008, SMALL, V4, P1769, DOI 10.1002/smll.200800806
   Choi SM, 2018, ACTA BIOMATER, V66, P325, DOI 10.1016/j.actbio.2017.11.045
   Diaz-Calderon P, 2014, FOOD HYDROCOLLOID, V39, P171, DOI 10.1016/j.foodhyd.2013.12.019
   Gainza G, 2015, NANOMED-NANOTECHNOL, V11, P1551, DOI 10.1016/j.nano.2015.03.002
   Grada A, 2017, J INVEST DERMATOL, V137, pE11, DOI 10.1016/j.jid.2016.11.020
   Greenfield NJ, 2006, NAT PROTOC, V1, P2876, DOI 10.1038/nprot.2006.202
   Guideline I.H.T., 2017, P INT C HARM GEN SWI
   Hingorani A, 2016, J VASC SURG, V63, p3S, DOI 10.1016/j.jvs.2015.10.003
   Huang YC, 2016, J TISSUE ENG REGEN M, V10, P418, DOI 10.1002/term.1752
   Jeong S, 2020, PHARMACEUTICS, V12, DOI 10.3390/pharmaceutics12040334
   Jeong S, 2019, PHARMACEUTICS, V11, DOI 10.3390/pharmaceutics11100530
   Jeong S, 2018, EUR J PHARM SCI, V112, P102, DOI 10.1016/j.ejps.2017.11.009
   Johnson NR, 2014, ACTA BIOMATER, V10, P40, DOI 10.1016/j.actbio.2013.09.012
   Kizilay E, 2011, ADV COLLOID INTERFAC, V167, P24, DOI 10.1016/j.cis.2011.06.006
   Lau HC, 2018, INT J BIOL MACROMOL, V117, P427, DOI 10.1016/j.ijbiomac.2018.05.093
   Lau Hui-Chong, 2016, Journal of Pharmaceutical Investigation, V46, P403
   Mariam TG, 2017, J DIABETES RES, V2017, DOI 10.1155/2017/2879249
   Mokhtari M, 2021, PHYTOTHER RES, V35, P2099, DOI 10.1002/ptr.6957
   Noor S, 2015, DIABETES METAB SYND, V9, P192, DOI 10.1016/j.dsx.2015.04.007
   Qiu S., 2015, THESIS DE MONIFORT U
   Razzaghi R, 2017, J DIABETES COMPLICAT, V31, P766, DOI 10.1016/j.jdiacomp.2016.06.017
   SCHEFFE H, 1963, J ROY STAT SOC B, V25, P235
   SCHREIER T, 1993, RES EXP MED, V193, P195, DOI 10.1007/BF02576227
   Seo WY, 2017, SCI REP-UK, V7, DOI 10.1038/s41598-017-16290-9
   Timilsena YP, 2019, INT J BIOL MACROMOL, V121, P1276, DOI 10.1016/j.ijbiomac.2018.10.144
   Werner S, 2003, PHYSIOL REV, V83, P835, DOI 10.1152/physrev.2003.83.3.835
NR 30
TC 0
Z9 0
U1 6
U2 6
PU MDPI
PI BASEL
PA ST ALBAN-ANLAGE 66, CH-4052 BASEL, SWITZERLAND
EI 1999-4923
J9 PHARMACEUTICS
JI Pharmaceutics
PD DEC
PY 2021
VL 13
IS 12
AR 2112
DI 10.3390/pharmaceutics13122112
PG 18
WC Pharmacology & Pharmacy
WE Science Citation Index Expanded (SCI-EXPANDED)
SC Pharmacology & Pharmacy
GA XX8CG
UT WOS:000736515700001
PM 34959393
OA Green Published, gold
DA 2022-04-26
ER

PT J
AU Laurent, P
   Allard, B
   Manicki, P
   Jolivel, V
   Levionnois, E
   Jeljeli, M
   Henrot, P
   Izotte, J
   Leleu, D
   Groppi, A
   Seneschal, J
   Constans, J
   Chizzolini, C
   Richez, C
   Duffau, P
   Lazaro, E
   Forcade, E
   Schaeverbeke, T
   Pradeu, T
   Batteux, F
   Blanco, P
   Contin-Bordes, C
   Truchetet, ME
AF Laurent, Paoline
   Allard, Benoit
   Manicki, Pauline
   Jolivel, Valerie
   Levionnois, Emeline
   Jeljeli, Mohamed
   Henrot, Pauline
   Izotte, Julien
   Leleu, Damien
   Groppi, Alexis
   Seneschal, Julien
   Constans, Joel
   Chizzolini, Carlo
   Richez, Christophe
   Duffau, Pierre
   Lazaro, Estibaliz
   Forcade, Edouard
   Schaeverbeke, Thierry
   Pradeu, Thomas
   Batteux, Frederic
   Blanco, Patrick
   Contin-Bordes, Cecile
   Truchetet, Marie-Elise
TI TGF beta promotes low IL10-producing ILC2 with profibrotic ability
   involved in skin fibrosis in systemic sclerosis
SO ANNALS OF THE RHEUMATIC DISEASES
LA English
DT Article
ID INNATE LYMPHOID-CELLS; CORRELATE; INFLAMMATION; REGULATOR; IMMUNITY;
   MOUSE; MODEL; IL-25
AB Objective Innate lymphoid cells-2 (ILC2) were shown to be involved in the development of lung or hepatic fibrosis. We sought to explore the functional and phenotypic heterogeneity of ILC2 in skin fibrosis within systemic sclerosis (SSc).
   Methods Blood samples and skin biopsies from healthy donor or patients with SSc were analysed by immunostaining techniques. The fibrotic role of sorted ILC2 was studied in vitro on dermal fibroblast and further explored by transcriptomic approach. Finally, the efficacy of a new treatment against fibrosis was assessed with a mouse model of SSc.
   Results We found that ILC2 numbers were increased in the skin of patients with SSc and correlated with the extent of skin fibrosis. In SSc skin, KLRG1- ILC2 (natural ILC2) were dominating over KLRG1+ ILC2 (inflammatory ILC2). The cytokine transforming growth factor-beta (TGF beta), whose activity is increased in SSc, favoured the expansion of KLRG1-ILC2 simultaneously decreasing their production of interleukin 10 (IL10), which regulates negatively collagen production by dermal fibroblasts. TGF beta-stimulated ILC2 also increased myofibroblast differentiation. Thus, human KLRG1- ILC2 had an enhanced profibrotic activity. In a mouse model of SSc, therapeutic intervention-combining pirfenidone with the administration of IL10 was required to reduce the numbers of skin infiltrating ILC2, enhancing their expression of KLRG1 and strongly alleviating skin fibrosis.
   Conclusion Our results demonstrate a novel role for natural ILC2 and highlight their inter-relationships with TGF beta and IL10 in the development of skin fibrosis, thereby opening up new therapeutic approaches in SSc.
C1 [Laurent, Paoline; Allard, Benoit; Jolivel, Valerie; Levionnois, Emeline; Leleu, Damien; Richez, Christophe; Duffau, Pierre; Lazaro, Estibaliz; Forcade, Edouard; Schaeverbeke, Thierry; Pradeu, Thomas; Blanco, Patrick; Contin-Bordes, Cecile; Truchetet, Marie-Elise] Univ Bordeaux, CNRS, ImmunoConcEpt, UMR 5164, Talence, France.
   [Manicki, Pauline; Henrot, Pauline; Richez, Christophe; Schaeverbeke, Thierry; Truchetet, Marie-Elise] CHU Bordeaux, Rheumatol Dept, Bordeaux, France.
   [Jeljeli, Mohamed; Batteux, Frederic] Univ Paris 05, CHU Cochin Hosp, Immunol Dept, Fac Med,Paris Ctr, Paris, France.
   [Izotte, Julien] Univ Bordeaux, Anim Facil A2, Talence, France.
   [Groppi, Alexis] Univ Bordeaux, Ctr Bioinformat Bordeaux CBiB, Talence, France.
   [Groppi, Alexis] Univ Bordeaux, CNRS, IBGC, UMR 5095, Talence, France.
   [Seneschal, Julien] CHU Bordeaux, Dermatol Dept, Bordeaux, France.
   [Seneschal, Julien] Univ Bordeaux, INSERM U1035, Talence, France.
   [Constans, Joel] CHU Bordeaux, Vasc Med Dept, Bordeaux, France.
   [Chizzolini, Carlo] Univ Geneva, Immunol & Allergy, Geneva, Switzerland.
   [Duffau, Pierre; Lazaro, Estibaliz] CHU Bordeaux, Internal Med, Bordeaux, France.
   [Forcade, Edouard] CHU Bordeaux, Hematol, Bordeaux, France.
   [Blanco, Patrick; Contin-Bordes, Cecile] CHU Bordeaux, Immunol Dept, Bordeaux, France.
RP Truchetet, ME (通讯作者)，CHU Bordeaux, Rheumatol, Bordeaux, Aquitaine, France.
EM marie-elise.truchetet@chu-bordeaux.fr
RI Jolivel, Valérie/ABB-1136-2021
OI Jolivel, Valérie/0000-0002-4114-4559; Allard,
   Benoit/0000-0002-7093-5851; LELEU, Damien/0000-0003-3265-3201
FU Societe Francaise de Rhumatologie (SFR), Rhumato--Network; Association
   des Sclerodermiques de France (ASF); University of Bordeaux; IDEX
   (Initiative d'excellence) of the University of Bordeaux
FX This research was supported by grants from the Societe Francaise de
   Rhumatologie (SFR), Rhumato--Network. It was also supported by the
   Association des Sclerodermiques de France (ASF). Paoline Laurent was
   funded by a PhD grant from the University of Bordeaux and Valerie
   Jolivel by an interdisciplinary project of the IDEX (Initiative
   d'excellence) of the University of Bordeaux (PI: T. Pradeu)
CR Azuma A, 2011, RESP RES, V12, DOI 10.1186/1465-9921-12-143
   Chizzolini C, 2011, AUTOIMMUN REV, V10, P276, DOI 10.1016/j.autrev.2010.09.016
   Constantinides MG, 2014, NATURE, V508, P397, DOI 10.1038/nature13047
   Denton CP, 2017, LANCET, V390, P1685, DOI 10.1016/S0140-6736(17)30933-9
   Fedorak RN, 2000, GASTROENTEROLOGY, V119, P1473, DOI 10.1053/gast.2000.20229
   Geremia A, 2011, J EXP MED, V208, P1127, DOI 10.1084/jem.20101712
   Hams E, 2014, P NATL ACAD SCI USA, V111, P367, DOI 10.1073/pnas.1315854111
   Huang YF, 2018, SCIENCE, V359, P114, DOI 10.1126/science.aam5809
   Huang YF, 2016, INT IMMUNOL, V28, P23, DOI 10.1093/intimm/dxv044
   Huang YF, 2015, NAT IMMUNOL, V16, P161, DOI 10.1038/ni.3078
   Jia Y, 2016, AM J RESP CELL MOL, V55, P675, DOI 10.1165/rcmb.2016-0099OC
   Klose CSN, 2016, NAT IMMUNOL, V17, P765, DOI 10.1038/ni.3489
   Lafyatis R, 2014, NAT REV RHEUMATOL, V10, P706, DOI 10.1038/nrrheum.2014.137
   Laurent P, 2018, FRONT IMMUNOL, V9, DOI 10.3389/fimmu.2018.01702
   Lonati PA, 2014, PLOS ONE, V9, DOI 10.1371/journal.pone.0105008
   Mahoney JM, 2015, PLOS COMPUT BIOL, V11, DOI 10.1371/journal.pcbi.1004005
   Manetti M, 2011, ANN RHEUM DIS, V70, P1876, DOI 10.1136/ard.2010.148247
   Marangoni RG, 2016, CURR OPIN RHEUMATOL, V28, P561, DOI 10.1097/BOR.0000000000000331
   Meng XM, 2016, NAT REV NEPHROL, V12, P325, DOI 10.1038/nrneph.2016.48
   Monticelli LA, 2011, NAT IMMUNOL, V12, P1045, DOI [10.1031/ni.2131, 10.1038/ni.2131]
   Mu W, 2005, J AM SOC NEPHROL, V16, P3651, DOI 10.1681/ASN.2005030297
   Nagasawa M, 2017, FRONT IMMUNOL, V8, DOI 10.3389/fimmu.2017.01047
   Nakagome K, 2006, THORAX, V61, P886, DOI 10.1136/thx.2005.056317
   Ohne Y, 2016, NAT IMMUNOL, V17, P646, DOI 10.1038/ni.3447
   Oliphant CJ, 2014, IMMUNITY, V41, P283, DOI 10.1016/j.immuni.2014.06.016
   Oyoshi MK, 2012, P NATL ACAD SCI USA, V109, P4992, DOI 10.1073/pnas.1203127109
   Roan F, 2016, J IMMUNOL, V196, P2051, DOI 10.4049/jimmunol.1501491
   Salimi M, 2013, J EXP MED, V210, P2939, DOI 10.1084/jem.20130351
   Schwartzkopff S, 2015, EUR J IMMUNOL, V45, P2212, DOI 10.1002/eji.201545634
   Seibold JR, 2020, ANN RHEUM DIS, V79, P1478, DOI 10.1136/annrheumdis-2020-217331
   Servettaz A, 2009, J IMMUNOL, V182, P5855, DOI 10.4049/jimmunol.0803705
   Sharawy MH, 2018, LIFE SCI, V211, P245, DOI 10.1016/j.lfs.2018.09.037
   Smith SG, 2016, J ALLERGY CLIN IMMUN, V137, P75, DOI 10.1016/j.jaci.2015.05.037
   Spits H, 2013, NAT REV IMMUNOL, V13, P145, DOI 10.1038/nri3365
   Truchetet ME, 2016, ARTHRITIS RHEUMATOL, V68, P2784, DOI 10.1002/art.39817
   Vallentin B, 2015, CANCER IMMUNOL RES, V3, P1109, DOI 10.1158/2326-6066.CIR-15-0222
   Varga John, 2009, Front Biosci (Schol Ed), V1, P226, DOI 10.2741/e22
   Wang L, 2020, NAT COMMUN, V11, DOI 10.1038/s41467-020-16336-z
   Wohlfahrt T, 2016, ANN RHEUM DIS, V75, P623, DOI 10.1136/annrheumdis-2015-207388
   Yagi RJ, 2014, IMMUNITY, V40, P378, DOI 10.1016/j.immuni.2014.01.012
NR 40
TC 7
Z9 7
U1 1
U2 2
PU BMJ PUBLISHING GROUP
PI LONDON
PA BRITISH MED ASSOC HOUSE, TAVISTOCK SQUARE, LONDON WC1H 9JR, ENGLAND
SN 0003-4967
EI 1468-2060
J9 ANN RHEUM DIS
JI Ann. Rheum. Dis.
PD DEC
PY 2021
VL 80
IS 12
BP 1594
EP 1603
DI 10.1136/annrheumdis-2020-219748
PG 10
WC Rheumatology
WE Science Citation Index Expanded (SCI-EXPANDED)
SC Rheumatology
GA YI5GS
UT WOS:000743876600001
PM 34285051
OA Green Published, hybrid
DA 2022-04-26
ER

PT J
AU Wang, YX
   Yin, Z
   Zhang, N
   Song, HS
   Zhang, QT
   Hao, XX
   Wang, ZL
AF Wang, Yingxue
   Yin, Zhe
   Zhang, Ni
   Song, Huishu
   Zhang, Qiuting
   Hao, Xuexi
   Wang, Zhilun
TI MIR-125a-3p inhibits cell proliferation and inflammation responses in
   fibroblast-like synovial cells in rheumatoid arthritis by mediating the
   Wnt/beta-catenin and NF-kappa B pathways via targeting MAST3
SO JOURNAL OF MUSCULOSKELETAL & NEURONAL INTERACTIONS
LA English
DT Article
DE MAST3; miR-125a-3p; NF-kappa B; Rheumatoid Arthritis; Wnt/beta-catenin
ID MICRORNAS; EXPRESSION
AB Objectives: To explore the role and mechanism of miR-125a-3p in rheumatoid arthritis (RA) progression. Methods: The RA-tissues and fibroblast-like synovial cells in rheumatoid arthritis (RA-FLS) were used in this study. gRT-PCIR, western blot and ELISA assay were performed to detect the expression levels of 1L-6, IL-beta and TNF-alpha. Dual-luciferase reporter gene assay was used to observe the binding effect of miR-125a-3p and MAST3, and CCK-8 was used to observe the effect of miR-125a-3p on the proliferation of RA-FLS. Results: miR-125a-3p was significantly downregulated in the RA-tissues and RA-FLS, and miR-125a-3p could inhibit the proliferation and reduce the inflammation response of RA-FLS. Besides. MAST3 was found as a target of miR-125a-3p. and increased MAST3 could reverse the effects of miR-125a-3p on RA-FLS including decreased proliferation, reduced inflammation level and the inactivation of Wnt/beta-catenin and NF-kappa B pathways. Conclusions: This study suggests that miR-125a-3p could inactivate the Wnt/beta-catenin and NF-kappa B pathways to reduce the proliferation and inflammation response of RA-FLS via targeting MAST3.
C1 [Wang, Yingxue; Yin, Zhe; Zhang, Ni; Song, Huishu; Zhang, Qiuting; Hao, Xuexi; Wang, Zhilun] Shandong Univ, Dept Rheumatol, Hosp 2, 247 Beiyuon St, Jinan 250033, Shandong, Peoples R China.
RP Wang, ZL (通讯作者)，Shandong Univ, Dept Rheumatol, Hosp 2, 247 Beiyuon St, Jinan 250033, Shandong, Peoples R China.
EM funanbi6453@163.com
FU Key Research and Development Plan of Shandong Province [2015GSF118031]
FX This work was supported by Key Research and Development Plan of Shandong
   Province [2015GSF118031].
CR Arjumand S, 2019, BIOMED PHARMACOTHER, V111, P958, DOI 10.1016/j.biopha.2019.01.006
   Bayraktar R, 2017, MOL ONCOL, V11, P1673, DOI 10.1002/1878-0261.12144
   Cao QF, 2020, FRONT GENET, V11, DOI 10.3389/fgene.2020.597795
   Chakraborty D, 2021, BIOMED PHARMACOTHER, V133, DOI 10.1016/j.biopha.2020.111039
   Chen JF, 2019, INT IMMUNOPHARMACOL, V70, P274, DOI 10.1016/j.intimp.2019.02.029
   Moran-Moguel MC, 2018, J IMMUNOL RES, V2018, DOI 10.1155/2018/2474529
   Dimitroulas T, 2019, AMINO ACIDS, V51, P983, DOI 10.1007/s00726-019-02740-3
   Du Y, 2020, J IMMUNOL RES, V2020, DOI 10.1155/2020/6670464
   Esguerra JLS, 2018, DIABETES OBES METAB, V20, P11, DOI 10.1111/dom.13382
   Evangelatos G, 2019, AUTOIMMUN REV, V18, DOI 10.1016/j.autrev.2019.102391
   Guo D, 2020, RHEUMATOLOGY, V10
   Halacoglu J, 2020, J CARDIOVASC TRANSL, V13, P878, DOI 10.1007/s12265-020-09964-9
   Huang CC, 2019, J PINEAL RES, V66, DOI 10.1111/jpi.12560
   Labbe C, 2012, INFLAMM BOWEL DIS, V18, P1072, DOI 10.1002/ibd.21887
   Lequerre T, 2019, JOINT BONE SPINE, V86, P151, DOI 10.1016/j.jbspin.2018.03.018
   Li GQ, 2019, HUM GENE THER, V30, P1008, DOI 10.1089/hum.2018.212
   Li LQ, 2019, CELL BIOL INT, V43, P1102, DOI 10.1002/cbin.11164
   Macfarlane FR, 2020, CELLS-BASEL, V9, DOI 10.3390/cells9010074
   Mahabadi JA, 2019, J CELL PHYSIOL, V234, P12278, DOI 10.1002/jcp.27990
   Mysler E, 2020, EXPERT OPIN PHARMACO, V21, P1527, DOI 10.1080/14656566.2020.1774555
   Orso F, 2020, SEMIN CANCER BIOL, V60, P214, DOI 10.1016/j.semcancer.2019.07.024
   Pang JKS, 2019, STEM CELL RES THER, V10, DOI 10.1186/s13287-019-1451-2
   Tavasolian F, 2018, J CELL BIOCHEM, V119, P478, DOI 10.1002/jcb.26205
   Wang HL, 2012, TRANSL RES, V160, P198, DOI 10.1016/j.trsl.2012.04.002
   Wang SY, 2019, STEM CELL RES THER, V10, DOI 10.1186/s13287-019-1371-1
   Wang ZH, 2017, INT J BIOL SCI, V13, P339, DOI 10.7150/ijbs.17680
   Xu QQ, 2019, INT IMMUNOPHARMACOL, V77, DOI 10.1016/j.intimp.2019.105900
   Yang Y, 2017, J CELL BIOCHEM, V118, P2295, DOI 10.1002/jcb.25883
NR 28
TC 1
Z9 1
U1 0
U2 0
PU JMNI
PI NAFPLION
PA 7 SPILIADOU SQ, NAFPLION, 21 100, GREECE
SN 1108-7161
J9 J MUSCULOSKEL NEURON
JI J. Musculoskelet. Neuronal Interact.
PD DEC
PY 2021
VL 21
IS 4
BP 560
EP 567
PG 8
WC Neurosciences; Physiology
WE Science Citation Index Expanded (SCI-EXPANDED)
SC Neurosciences & Neurology; Physiology
GA XN9EN
UT WOS:000729800500014
PM 34854396
DA 2022-04-26
ER

PT J
AU Worasakwutiphong, S
   Termwattanaphakdee, T
   Kamolhan, T
   Phimnuan, P
   Sittichokechaiwut, A
   Viyoch, J
AF Worasakwutiphong, Saran
   Termwattanaphakdee, Tanapron
   Kamolhan, Thanpawee
   Phimnuan, Preeyawass
   Sittichokechaiwut, Anuphan
   Viyoch, Jarupa
TI Evaluation of the safety and healing potential of a fibroin-aloe gel
   film for the treatment of diabetic foot ulcers
SO JOURNAL OF WOUND CARE
LA English
DT Article
DE aloe gel; chronic; diabetic foot ulcer; diabetes; fibroin; film;
   hard-to-heal; silkworm; ulcer; wound; wound care; wound dressing; wound
   healing
ID SILK FIBROIN; CONTROLLED-RELEASE; HYDROGEL PATCH; WOUND REPAIR; VERA
   GEL; INFECTION; LEAF
AB Objective: This study aimed to develop a wound dressing prepared from the blending of silkworm fibroin and aloe gel extract for use in the treatment of diabetic foot ulcers (DFUs).
   Methods: Fibroin extracted from silkworm cocoons and aloe gel extract were dissolved in deionised water. pH levels were then adjusted with lactic acid solution. A simple casting technique was used to obtain the fibroin-aloe gel film. The surface morphology, hardness, flexibility and infrared spectrum of the sterilised film were tested. Swelling ratio was measured from changes in weight. The cytocompatibility of the film to human dermal fibroblast was determined using XTT assay. Hard-to-heal DFUs (grade I Wagner score) were treated with the film for four weeks. The application site was assessed for allergic reactions and/or sensitisation. Wound size was measured using standardised digital photography.
   Results: A total of five hard-to-heal DFUs were treated. The obtained film sterilised with ozonation showed a non-porous structure. The elongation at break and tensile strength of the wet film were 9.00 +/- 0.95% and 6.89 +/- 1.21N, respectively. Fourier-transform infrared spectroscopy data indicated the presence of amides I, II and III, of peptide linkage, which are the chemical characteristics of the fibroin. Functional groups relating to healing activity of the aloe gel extract were also found. The swelling ratio of the film immersed in water for 24 hours was 0.8 +/- 0.01. In three DFUs (40-50mm(2) in size), a wound area reduction of 0.4-0.8mm(2)/day was observed and were healed in 2-3 weeks. The remaining two SFUs (500mm(2) in size) showed a wound area reduction of 4mm(2)/day and were almost closed at four weeks. No allergic reaction or infection was observed in any of the wounds.
   Conclusion: The obtained film showed a non-porous structure, and its strength and flexibility were adequate for storage and handling. The film tended to increase the proliferation of fibroblasts. The wound dressing showed potential for accelerating the healing rate of DFUs.
C1 [Worasakwutiphong, Saran; Termwattanaphakdee, Tanapron] Naresuan Univ, Fac Med, Dept Surg, Div Plast & Reconstruct Surg, Phitsanulok, Thailand.
   [Kamolhan, Thanpawee; Phimnuan, Preeyawass; Viyoch, Jarupa] Naresuan Univ, Fac Pharmaceut Sci, Dept Pharmaceut Technol, Phitsanulok, Thailand.
   [Kamolhan, Thanpawee; Phimnuan, Preeyawass; Viyoch, Jarupa] Naresuan Univ, Ctr Excellence Innovat Chem, Phitsanulok, Thailand.
   [Sittichokechaiwut, Anuphan] Naresuan Univ, Fac Dent, Dept Prevent Dent, Phitsanulok, Thailand.
RP Viyoch, J (通讯作者)，Naresuan Univ, Fac Pharmaceut Sci, Dept Pharmaceut Technol, Phitsanulok, Thailand.; Viyoch, J (通讯作者)，Naresuan Univ, Ctr Excellence Innovat Chem, Phitsanulok, Thailand.
EM jarupav@nu.ac.th
FU Health Systems Research Institute; Center of Excellence for Innovation
   in Chemistry, Office of the Higher Education Commission, Thailand
FX Financial support for this study came from Health Systems Research
   Institute and a grant for a graduate student from the Center of
   Excellence for Innovation in Chemistry, Office of the Higher Education
   Commission, Thailand. The authors would like to acknowledge the Faculty
   of Pharmaceutical Sciences, Faculty of Medicine and Naresuan University
   Hospital, Naresuan University for their facility support. The authors
   would also like to thank Mr Paul Freund of Naresuan University Writing
   Clinic (DIALD) for his editing assistance.
CR Ahmad A, 2010, INT J BIOL MACROMOL, V46, P304, DOI 10.1016/j.ijbiomac.2010.01.002
   Akev N, 1999, PHYTOTHER RES, V13, P489, DOI 10.1002/(SICI)1099-1573(199909)13:6&lt;489::AID-PTR499&gt;3.0.CO;2-5
   Ashok D., 2011, JIMSA, V24, P205
   Balan BJ, 2014, CENT EUR J IMMUNOL, V39, P125, DOI 10.5114/ceji.2014.43711
   Bautista-Perez R, 2004, J ETHNOPHARMACOL, V93, P89, DOI 10.1016/j.jep.2004.03.030
   Berniyanti T., 2015, Research Journal of Microbiology, V10, P486, DOI 10.3923/jm.2015.486.493
   Boriwanwattanarak P., 2008, International Journal of Cosmetic Science, V30, P205, DOI 10.1111/j.1468-2494.2008.00437.x
   Cullen B, 2002, INT J BIOCHEM CELL B, V34, P1544, DOI 10.1016/S1357-2725(02)00054-7
   de Oliveira S, 2016, NAT REV IMMUNOL, V16, P378, DOI 10.1038/nri.2016.49
   Esua MF, 2006, CARBOHYD RES, V341, P355, DOI 10.1016/j.carres.2005.11.022
   Femenia A, 1999, CARBOHYD POLYM, V39, P109, DOI 10.1016/S0144-8617(98)00163-5
   Inoue S, 2000, J BIOL CHEM, V275, P40517, DOI 10.1074/jbc.M006897200
   Inpanya P, 2012, BIOMED MATER, V7, DOI 10.1088/1748-6041/7/3/035008
   Jang JW, 2015, J KOR ASSOC ORAL MAX, V41, P251, DOI 10.5125/jkaoms.2015.41.5.251
   Jia LM, 2017, PLOS ONE, V12, DOI 10.1371/journal.pone.0177916
   Ju HW, 2016, INT J BIOL MACROMOL, V85, P29, DOI 10.1016/j.ijbiomac.2015.12.055
   KOIKE T, 1995, J BIOCHEM-TOKYO, V118, P1205, DOI 10.1093/oxfordjournals.jbchem.a125008
   Kong J, 2007, ACTA BIOCH BIOPH SIN, V39, P549, DOI 10.1111/j.1745-7270.2007.00320.x
   KRIMM S, 1986, ADV PROTEIN CHEM, V38, P181, DOI 10.1016/S0065-3233(08)60528-8
   Kumar S., 2015, ARCH CLIN MICROBIOL, V6, P1
   Lawrence R, 2009, BRAZ J MICROBIOL, V40, P906, DOI 10.1590/S1517-838220090004000023
   Luqueta Gerson Roberto, 2017, Res. Biomed. Eng., V33, P58, DOI 10.1590/2446-4740.03216
   Medhin L., 2019, ADV MICROBIOL, V09, P139, DOI [10.4236/aim.2019.92011, DOI 10.4236/AIM.2019.92011]
   Miao MY, 2012, WOUND REPAIR REGEN, V20, P203, DOI 10.1111/j.1524-475X.2012.00772.x
   MINOURA N, 1995, BIOCHEM BIOPH RES CO, V208, P511, DOI 10.1006/bbrc.1995.1368
   Nejatzadeh-Barandozi Fatemeh, 2012, Org Med Chem Lett, V2, P33, DOI 10.1186/2191-2858-2-33
   Ogurtsova K, 2017, DIABETES RES CLIN PR, V128, P40, DOI 10.1016/j.diabres.2017.03.024
   Pemayun TGD, 2015, DIABET FOOT ANKLE, V6, DOI 10.3402/dfa.v6.29629
   Pereira MI, 2010, PHYTOCHEMISTRY, V71, P2132, DOI 10.1016/j.phytochem.2010.09.007
   Sierra-Garcia GD, 2014, NAT PROD COMMUN, V9, P1217
   TIPSON RS, 1959, J RES NAT BUR STAND, V62, P257, DOI 10.6028/jres.062.041
   Vasconcelos A, 2008, BIOMACROMOLECULES, V9, P1299, DOI 10.1021/bm7012789
   Vazquez B, 1996, J ETHNOPHARMACOL, V55, P69, DOI 10.1016/S0378-8741(96)01476-6
   Viyoch J., 2005, International Journal of Cosmetic Science, V27, P89, DOI 10.1111/j.1467-2494.2004.00250.x
   Viyoch J, 2008, DEV SILKWORM COCOONS
   Wojtowicz AM, 2014, WOUND REPAIR REGEN, V22, P246, DOI 10.1111/wrr.12154
   Zhang W, 2017, ADV HEALTHC MATER, V6, DOI 10.1002/adhm.201700121
NR 37
TC 0
Z9 0
U1 6
U2 6
PU MA HEALTHCARE LTD
PI LONDON
PA ST JUDES CHURCH, DULWICH ROAD, LONDON SE24 0PB, ENGLAND
SN 0969-0700
EI 2062-2916
J9 J WOUND CARE
JI J. Wound Care
PD DEC
PY 2021
VL 30
IS 12
BP 1020
EP 1028
DI 10.12968/jowc.2021.30.12.1020
PG 9
WC Dermatology
WE Science Citation Index Expanded (SCI-EXPANDED)
SC Dermatology
GA XN8PR
UT WOS:000729761400009
PM 34881991
DA 2022-04-26
ER

PT J
AU Xiao, CP
   Lv, C
   Sun, SY
   Zhao, HP
   Ling, HZ
   Li, M
   Qin, Y
   Zhang, JH
   Wang, JG
   Yang, XY
AF Xiao, Chipeng
   Lv, Chen
   Sun, Siyuan
   Zhao, Heping
   Ling, Hanzhi
   Li, Man
   Qin, Yang
   Zhang, Jinhao
   Wang, Jianguang
   Yang, Xinyu
TI TSP1 is the essential domain of SEMA5A involved in pannus formation in
   rheumatoid arthritis
SO RHEUMATOLOGY
LA English
DT Article
DE SEMA5A; TSP1 domain; RA; angiogenesis
ID IDENTIFICATION
AB Objective. In this study, we explored the effect of semaphorin5A (SEMA5A) on RA pathogenesis and its specific TSP1 domain on pannus formation.
   Methods. The expression of SEMA5A was detected in the synovium, the fibroblast-like synoviocytes (FLSs) and the SF of RA patients and healthy controls (HCs) by real-time quantitative PCR (q-PCR), immunohistochemistry staining, western blot and ELISA. SEMA5A-mAb intervention was performed to appraise the severity of joints in the CIA model. Transcriptome sequencing and bioinformatics analysis in SEMA5A-transfected FLSs from HCs were performed to screen differentially expressed genes after SEMA5A overexpression. An MTT assay in RA-FLSs, a chicken embryo allantoic membrane experiment and a tube formation experiment were used to clarify the influence of SEMA5A on cell proliferation and angiogenesis. Furthermore, a rescue experiment verified the function of the TSP1 domain of SEMA5A in the progress of RA with Sema5a(-/-) CIA mice.
   Results. The expression of SEMA5A increased in RA compared with that in HCs. Simultaneously, SEMA5A-mAbs significantly attenuated joint injury and the inflammatory response in CIA models. In addition, transcriptome sequencing and angiogenesis-related experiments verified the ability of SEMA5A to promote FLS proliferation and angiogenesis. Moreover, TSP1 was proved to be an essential domain in SEMA5A-induced angiogenesis in vitro. Additionally, rescue of TSP1-deleted SEMA5A failed to reduce the severity of arthritis in a CIA model constructed with Sema5a(-/-) mice.
   Conclusion. In summary, upregulation of SEMA5A was first confirmed in pathological lesions of RA patients. Furthermore, treatment with SEMA5A-mAbs attenuated the progress of RA in the CIA model. Moreover, TSP1 was indicated as the key domain of SEMA5A in the promotion of pannus formation in RA.
   [GRAPHICS]
   .
C1 [Xiao, Chipeng; Sun, Siyuan; Zhao, Heping; Ling, Hanzhi; Li, Man; Qin, Yang; Zhang, Jinhao; Wang, Jianguang] Wenzhou Med Univ, Sch Basic Med Sci, Dept Biochem, Wenzhou, Peoples R China.
   [Lv, Chen] Wenzhou Med Univ, Dept Orthoped, Affiliated Hosp 1, Wenzhou, Peoples R China.
   [Yang, Xinyu] Wenzhou Med Univ, Sch Pharmaceut Sci, Dept Med Chem, Wenzhou 325035, Peoples R China.
RP Yang, XY (通讯作者)，Wenzhou Med Univ, Sch Pharmaceut Sci, Dept Med Chem, Wenzhou 325035, Peoples R China.
EM cyrillyoung@163.com
OI Ling, Hanzhi/0000-0002-1820-1332
FU National Natural Science Foundations of ChinaNational Natural Science
   Foundation of China (NSFC) [81971539, 81672129]; Key Research and
   Development Program of Zhejiang Province [2019C03023, 2019C03011];
   Natural Science FoundationNational Natural Science Foundation of China
   (NSFC) [LQ20H060003, LGF18H060009]; Public Technology Applied Research
   Foundation of Zhejiang Province [LQ20H060003, LGF18H060009]
FX This project was supported by The National Natural Science Foundations
   of China (Grant Nos. 81971539 and 81672129), the Key Research and
   Development Program of Zhejiang Province (Grant No. 2019C03023 and
   2019C03011), and The Natural Science Foundation and Public Technology
   Applied Research Foundation of Zhejiang Province (Grant Nos.
   LQ20H060003, LGF18H060009).
CR Aletaha D, 2010, ANN RHEUM DIS, V69, P1580, DOI [10.1136/ard.2010.138461, 10.1002/art.27584]
   Artigiani S, 2004, EMBO REP, V5, P710, DOI 10.1038/sj.embor.7400189
   Biniecka M, 2016, ANN RHEUM DIS, V75, P2192, DOI 10.1136/annrheumdis-2015-208476
   Chang SK, 2010, IMMUNOL REV, V233, P256, DOI 10.1111/j.0105-2896.2009.00854.x
   D'Aguanno S, 2018, J EXP CLIN CANC RES, V37, DOI 10.1186/s13046-018-0933-x
   de Fraipont F, 2001, TRENDS MOL MED, V7, P401, DOI 10.1016/S1471-4914(01)02102-5
   Delloye-Bourgeois C, 2015, NAT NEUROSCI, V18, P36, DOI 10.1038/nn.3893
   Du Y, 2018, Zhonghua Nei Ke Za Zhi, V57, P661, DOI 10.3760/cma.j.issn.0578-1426.2018.09.008
   Du Y, 2017, CLIN EXP IMMUNOL, V188, P234, DOI 10.1111/cei.12924
   Dziobek K, 2020, CURR PHARM BIOTECHNO, V21, P45, DOI 10.2174/1389201020666190911113611
   Fearon U, 2016, NAT REV RHEUMATOL, V12, P385, DOI 10.1038/nrrheum.2016.69
   Gibofsky A, 2014, AM J MANAG CARE, V20, pS128
   Gras C, 2014, ARTHRITIS RHEUMATOL, V66, P1461, DOI 10.1002/art.38425
   Hasegawa T, 2019, NAT IMMUNOL, V20, P1631, DOI 10.1038/s41590-019-0526-7
   Jin SW, 2018, ANN RHEUM DIS, V77, P1644, DOI 10.1136/annrheumdis-2018-213511
   Li D, 2019, FRONT PHYSIOL, V10, DOI 10.3389/fphys.2019.00823
   Matsuoka RL, 2011, NEURON, V71, P460, DOI 10.1016/j.neuron.2011.06.009
   Neufeld G, 2016, DRUG RESIST UPDATE, V29, P1, DOI 10.1016/j.drup.2016.08.001
   Purohit A, 2014, BBA-REV CANCER, V1846, P485, DOI 10.1016/j.bbcan.2014.09.006
   Sadanandam Anguraj, 2008, Genomics Proteomics & Bioinformatics, V6, P163, DOI 10.1016/S1672-0229(09)60004-8
   Schett G, 2019, SEMIN IMMUNOPATHOL, V41, P675, DOI 10.1007/s00281-019-00768-x
   Smolen JS, 2018, NAT REV DIS PRIMERS, V4, DOI 10.1038/nrdp.2018.1
   STEERE AC, 1979, ANN INTERN MED, V90, P896, DOI 10.7326/0003-4819-90-6-896
   Sun WW, 2020, ARTHRITIS RES THER, V22, DOI 10.1186/s13075-020-2133-2
   Tavasolian F, 2020, AUTOIMMUN REV, V19, DOI 10.1016/j.autrev.2020.102511
   Wang JG, 2012, ARTHRITIS RHEUM-US, V64, P993, DOI 10.1002/art.33425
   Yang XY, 2015, ARTHRITIS RES THER, V17, DOI 10.1186/s13075-015-0637-y
NR 27
TC 1
Z9 1
U1 0
U2 0
PU OXFORD UNIV PRESS
PI OXFORD
PA GREAT CLARENDON ST, OXFORD OX2 6DP, ENGLAND
SN 1462-0324
EI 1462-0332
J9 RHEUMATOLOGY
JI RHEUMATOLOGY
PD DEC
PY 2021
VL 60
IS 12
BP 5833
EP 5842
DI 10.1093/rheumatology/keab133
PG 10
WC Rheumatology
WE Science Citation Index Expanded (SCI-EXPANDED)
SC Rheumatology
GA YL9NL
UT WOS:000746212300054
PM 33616619
DA 2022-04-26
ER

PT J
AU Zhao, Y
   Hasse, S
   Vaillancourt, M
   Zhao, CQ
   Davis, L
   Boilard, E
   Fortin, P
   Di Battista, J
   Poubelle, PE
   Bourgoin, SG
AF Zhao, Yang
   Hasse, Stephan
   Vaillancourt, Myriam
   Zhao, Chenqi
   Davis, Lynn
   Boilard, Eric
   Fortin, Paul
   Di Battista, John
   Poubelle, Patrice E.
   Bourgoin, Sylvain G.
TI Phospholipase A1 Member A Activates Fibroblast-like Synoviocytes through
   the Autotaxin-Lysophosphatidic Acid Receptor Axis
SO INTERNATIONAL JOURNAL OF MOLECULAR SCIENCES
LA English
DT Article
DE phosphatidylserine-specific phospholipase A1; lyso-phospholipid;
   lysophosphatidic acid; lyso-phosphatidylserine; autotaxin; chemokines;
   inflammation; arthritis
ID SMOOTH-MUSCLE-CELLS; EXPRESSION; A(1); IDENTIFICATION;
   LYSOPHOSPHOLIPIDS; PLATELETS; MOTILITY; BINDING; FAMILY
AB Lysophosphatidylserine (lysoPS) is known to regulate immune cell functions. Phospholipase A1 member A (PLA1A) can generate this bioactive lipid through hydrolysis of sn-1 fatty acids on phosphatidylserine (PS). PLA1A has been associated with cancer metastasis, asthma, as well as acute coronary syndrome. However, the functions of PLA1A in the development of systemic autoimmune rheumatic diseases remain elusive. To investigate the possible implication of PLA1A during rheumatic diseases, we monitored PLA1A in synovial fluids from patients with rheumatoid arthritis and plasma of early-diagnosed arthritis (EA) patients and clinically stable systemic lupus erythematosus (SLE) patients. We used human primary fibroblast-like synoviocytes (FLSs) to evaluate the PLA1A-induced biological responses. Our results highlighted that the plasma concentrations of PLA1A in EA and SLE patients were elevated compared to healthy donors. High concentrations of PLA1A were also detected in synovial fluids from rheumatoid arthritis patients compared to those from osteoarthritis (OA) and gout patients. The origin of PLA1A in FLSs and the arthritic joints remained unknown, as healthy human primary FLSs does not express the PLA1A transcript. Besides, the addition of recombinant PLA1A stimulated cultured human primary FLSs to secrete IL-8. Preincubation with heparin, autotaxin (ATX) inhibitor HA130 or lysophosphatidic acid (LPA) receptor antagonist Ki16425 reduced PLA1A-induced-secretion of IL-8. Our data suggested that FLS-associated PLA1A cleaves membrane-exposed PS into lysoPS, which is subsequently converted to LPA by ATX. Since primary FLSs do not express any lysoPS receptors, the data suggested PLA1A-mediated pro-inflammatory responses through the ATX-LPA receptor signaling axis.
C1 [Zhao, Yang; Hasse, Stephan; Vaillancourt, Myriam; Zhao, Chenqi; Davis, Lynn; Boilard, Eric; Fortin, Paul; Poubelle, Patrice E.; Bourgoin, Sylvain G.] Univ Laval, CHU Quebec, Ctr Rech, Quebec City, PQ G1V 4G2, Canada.
   [Zhao, Yang; Hasse, Stephan; Boilard, Eric; Fortin, Paul; Bourgoin, Sylvain G.] Univ Laval, Ctr ARThrite, Quebec City, PQ G1V 4G2, Canada.
   [Boilard, Eric; Bourgoin, Sylvain G.] Univ Laval, Dept Microbiol Infectiol & dImmunol, Quebec City, PQ G1V 0A6, Canada.
   [Fortin, Paul; Poubelle, Patrice E.] Univ Laval, Dept Med, Quebec City, PQ G1V 0A6, Canada.
   [Di Battista, John] McGill Univ, Dept Med, Fac Med & Hlth Sci, Montreal, PQ H3G 2M1, Canada.
RP Bourgoin, SG (通讯作者)，Univ Laval, CHU Quebec, Ctr Rech, Quebec City, PQ G1V 4G2, Canada.; Bourgoin, SG (通讯作者)，Univ Laval, Ctr ARThrite, Quebec City, PQ G1V 4G2, Canada.; Bourgoin, SG (通讯作者)，Univ Laval, Dept Microbiol Infectiol & dImmunol, Quebec City, PQ G1V 0A6, Canada.
EM yang.zhao@crchudequebec.ulaval.ca;
   stephan.hasse@crchudequebec.ulaval.ca;
   myriam.vaillancourt@crchudequebec.ulaval.ca;
   chenqi.zhao@cervo.ulaval.ca; eric.boilard@crchudequebec.ulaval.ca;
   paul.fortin@crchudequebec.ulaval.ca; john.dibattista@mcgill.ca
OI Zhao, Yang/0000-0003-3008-878X
CR Ackerman SJ, 2016, BIOMARK MED, V10, P123, DOI 10.2217/bmm.15.93
   Valdes-Rives SA, 2017, MEDIAT INFLAMM, V2017, DOI 10.1155/2017/9173090
   Aoki J, 2004, SEMIN CELL DEV BIOL, V15, P477, DOI 10.1016/j.semcdb.2004.05.001
   Aoki J, 2002, J BIOL CHEM, V277, P48737, DOI 10.1074/jbc.M206812200
   Aoki J, 2002, BBA-MOL CELL BIOL L, V1582, P26, DOI 10.1016/S1388-1981(02)00134-8
   Aoki J, 2008, BBA-MOL CELL BIOL L, V1781, P513, DOI 10.1016/j.bbalip.2008.06.005
   Aoki J, 2007, BIOCHIMIE, V89, P197, DOI 10.1016/j.biochi.2006.09.021
   Bandoh K, 2000, FEBS LETT, V478, P159, DOI 10.1016/S0014-5793(00)01827-5
   Barnes MJ, 2015, J EXP MED, V212, P1011, DOI 10.1084/jem.20141827
   Benesch MGK, 2015, J LIPID RES, V56, P1134, DOI 10.1194/jlr.M057661
   Bolen AL, 2011, J LIPID RES, V52, P958, DOI 10.1194/jlr.M013326
   Bourgoin SG, 2010, CURR OPIN INVEST DR, V11, P515
   Emoto S, 2017, J LIPID RES, V58, P763, DOI 10.1194/jlr.P072090
   Frasch SC, 2013, J BIOL CHEM, V288, P4583, DOI 10.1074/jbc.M112.438507
   Frasch SC, 2012, PROG LIPID RES, V51, P199, DOI 10.1016/j.plipres.2012.03.001
   Fulkerson Z, 2011, J BIOL CHEM, V286, P34654, DOI 10.1074/jbc.M111.276725
   Hayashi K, 2001, CIRC RES, V89, P251, DOI 10.1161/hh1501.094265
   Hiramatsu T, 2003, J BIOL CHEM, V278, P49438, DOI 10.1074/jbc.M213018200
   Hosono H, 2001, J BIOL CHEM, V276, P29664, DOI 10.1074/jbc.M104597200
   Hwang SM, 2018, CLIN EXP ALLERGY, V48, P990, DOI 10.1111/cea.13162
   Iida Y, 2015, ANTICANCER RES, V35, P1459
   Jethwa SA, 2016, J CELL SCI, V129, P3948, DOI 10.1242/jcs.184424
   Joosten LAB, 1999, ARTHRITIS RES, V1, P81, DOI 10.1186/ar14
   Knowlden S, 2014, J IMMUNOL, V192, P851, DOI 10.4049/jimmunol.1302831
   Koch AE, 2005, ARTHRITIS RHEUM, V52, P710, DOI 10.1002/art.20932
   Kron KJ, 2017, NAT GENET, V49, P1336, DOI 10.1038/ng.3930
   Kurano M, 2018, J DERMATOL, V45, P571, DOI 10.1111/1346-8138.14278
   Kurano M, 2017, J LIPID RES, V58, P433, DOI 10.1194/jlr.P071803
   Kurano M, 2015, BBA CLIN, V4, P92, DOI 10.1016/j.bbacli.2015.08.003
   Leblanc R, 2014, BLOOD, V124, P3141, DOI 10.1182/blood-2014-04-568683
   Lin J, 2019, CLIN EXP IMMUNOL, V195, P226, DOI 10.1111/cei.13218
   Lin YH, 2021, CELLS-BASEL, V10, DOI 10.3390/cells10071629
   Loupy A, 2017, CIRCULATION, V135, P917, DOI 10.1161/CIRCULATIONAHA.116.022907
   Makide K, 2014, J LIPID RES, V55, P1986, DOI 10.1194/jlr.R046920
   McInnes IB, 2011, NEW ENGL J MED, V365, P2205, DOI 10.1056/NEJMra1004965
   Moolenaar WH, 2011, NAT REV MOL CELL BIO, V12, P674, DOI 10.1038/nrm3188
   Nagai Y, 1999, J BIOL CHEM, V274, P11053, DOI 10.1074/jbc.274.16.11053
   Nakamura K, 2010, CLIN CHIM ACTA, V411, P1090, DOI 10.1016/j.cca.2010.04.006
   Nakano K, 2004, ARTHRITIS RHEUM-US, V50, P2450, DOI 10.1002/art.20367
   Nakawatari K, 2020, CLIN CHIM ACTA, V503, P99, DOI 10.1016/j.cca.2020.01.011
   Nishikawa M, 2015, J ATHEROSCLER THROMB, V22, P518, DOI 10.5551/jat.25650
   Nishimasu H, 2011, NAT STRUCT MOL BIOL, V18, P205, DOI 10.1038/nsmb.1998
   Pamuklar Z, 2009, J BIOL CHEM, V284, P7385, DOI 10.1074/jbc.M807820200
   Salgado-Polo F, 2018, J BIOL CHEM, V293, P14312, DOI 10.1074/jbc.RA118.004450
   Sato T, 1997, J BIOL CHEM, V272, P2192
   Sawada T, 2019, INT J RHEUM DIS, V22, P2059, DOI 10.1111/1756-185X.13689
   STRACKE ML, 1992, J BIOL CHEM, V267, P2524
   Sugo T, 2006, BIOCHEM BIOPH RES CO, V341, P1078, DOI 10.1016/j.bbrc.2006.01.069
   TOKUMURA A, 1994, AM J PHYSIOL, V267, pC204, DOI 10.1152/ajpcell.1994.267.1.C204
   Umezu-Goto M, 2002, J CELL BIOL, V158, P227, DOI 10.1083/jcb.200204026
   Uranbileg B, 2020, SCI REP-UK, V10, DOI 10.1038/s41598-020-59590-3
   van Meeteren LA, 2005, J BIOL CHEM, V280, P21155, DOI 10.1074/jbc.M413183200
   van Meeteren LA, 2007, PROG LIPID RES, V46, P145, DOI 10.1016/j.plipres.2007.02.001
   vanGroningen JJM, 1997, FEBS LETT, V404, P82, DOI 10.1016/S0014-5793(97)00098-7
   Wu PY, 2018, CANCERS, V10, DOI 10.3390/cancers10110413
   Zhao CQ, 2008, MOL PHARMACOL, V73, P587, DOI 10.1124/mol.107.038216
   Zhao Y, 2021, PROG LIPID RES, V83, DOI 10.1016/j.plipres.2021.101112
   Zhao Y, 2019, BIOCHEM PHARMACOL, V164, P74, DOI 10.1016/j.bcp.2019.03.035
NR 58
TC 0
Z9 0
U1 2
U2 2
PU MDPI
PI BASEL
PA ST ALBAN-ANLAGE 66, CH-4052 BASEL, SWITZERLAND
EI 1422-0067
J9 INT J MOL SCI
JI Int. J. Mol. Sci.
PD DEC
PY 2021
VL 22
IS 23
AR 12685
DI 10.3390/ijms222312685
PG 16
WC Biochemistry & Molecular Biology; Chemistry, Multidisciplinary
WE Science Citation Index Expanded (SCI-EXPANDED)
SC Biochemistry & Molecular Biology; Chemistry
GA XV5WC
UT WOS:000735011300001
PM 34884486
OA Green Published, gold
DA 2022-04-26
ER

PT J
AU Symons, RA
   Colella, F
   Collins, FL
   Rafipay, AJ
   Kania, K
   McClure, JJ
   White, N
   Cunningham, I
   Ashraf, S
   Hay, E
   Mackenzie, KS
   Howard, KA
   Riemen, AHK
   Manzo, A
   Clark, SM
   Roelofs, AJ
   De Bari, C
AF Symons, Rebecca A.
   Colella, Fabio
   Collins, Fraser L.
   Rafipay, Alexandra J.
   Kania, Karolina
   McClure, Jessica J.
   White, Nathan
   Cunningham, Iain
   Ashraf, Sadaf
   Hay, Elizabeth
   Mackenzie, Kevin S.
   Howard, Kenneth A.
   Riemen, Anna H. K.
   Manzo, Antonio
   Clark, Susan M.
   Roelofs, Anke J.
   De Bari, Cosimo
TI Targeting the IL-6-Yap-Snail signalling axis in synovial fibroblasts
   ameliorates inflammatory arthritis
SO ANNALS OF THE RHEUMATIC DISEASES
LA English
DT Article
DE arthritis; experimental; rheumatoid; fibroblasts; inflammation
ID CELLS; GROWTH; INHIBITION; EXPRESSION; SURVIVAL; CATENIN; YAP/TAZ;
   JOINT; SIZE
AB Objective We aimed to understand the role of the transcriptional co-factor Yes-associated protein (Yap) in the molecular pathway underpinning the pathogenic transformation of synovial fibroblasts (SF) in rheumatoid arthritis (RA) to become invasive and cause joint destruction. Methods Synovium from patients with RA and mice with antigen-induced arthritis (AIA) was analysed by immunostaining and qRT-PCR. SF were targeted using Pdgfr alpha-CreER and Gdf5-Cre mice, crossed with fluorescent reporters for cell tracing and Yap-flox mice for conditional Yap ablation. Fibroblast phenotypes were analysed by flow cytometry, and arthritis severity was assessed by histology. Yap activation was detected using Yap-Tead reporter cells and Yap-Snail interaction by proximity ligation assay. SF invasiveness was analysed using matrigel-coated transwells. Results Yap, its binding partner Snail and downstream target connective tissue growth factor were upregulated in hyperplastic human RA and in mouse AIA synovium, with Yap detected in SF but not macrophages. Lineage tracing showed polyclonal expansion of Pdgfr alpha-expressing SF during AIA, with predominant expansion of the Gdf5-lineage SF subpopulation descending from the embryonic joint interzone. Gdf5-lineage SF showed increased expression of Yap and adopted an erosive phenotype (podoplanin+Thy-1 cell surface antigen-), invading cartilage and bone. Conditional ablation of Yap in Gdf5-lineage cells or Pdgfr alpha-expressing fibroblasts ameliorated AIA. Interleukin (IL)-6, but not tumour necrosis factor alpha (TNF-alpha) or IL-1 beta, Jak-dependently activated Yap and induced Yap-Snail interaction. SF invasiveness induced by IL-6 stimulation or Snail overexpression was prevented by Yap knockdown, showing a critical role for Yap in SF transformation in RA. Conclusions Our findings uncover the IL-6-Yap-Snail signalling axis in pathogenic SF in inflammatory arthritis.
C1 [Symons, Rebecca A.; Colella, Fabio; Collins, Fraser L.; Rafipay, Alexandra J.; Kania, Karolina; McClure, Jessica J.; White, Nathan; Cunningham, Iain; Ashraf, Sadaf; Hay, Elizabeth; Riemen, Anna H. K.; Clark, Susan M.; Roelofs, Anke J.; De Bari, Cosimo] Univ Aberdeen, Aberdeen Ctr Arthrit & Musculoskeletal Hlth, Arthrit & Regenerat Med Lab, Inst Med Sci, Aberdeen, Scotland.
   [Mackenzie, Kevin S.] Univ Aberdeen, Microscopy & Histol Core Facil, Inst Med Sci, Aberdeen, Scotland.
   [Howard, Kenneth A.] Aarhus Univ, Interdisciplinary Nanosci Ctr iNANO, Dept Mol Biol & Genet, Aarhus, Denmark.
   [Manzo, Antonio] Univ Pavia, IRCCS Policlin San Matteo Fdn, Div Rheumatol, Rheumatol & Translat Immunol Res Labs LaRIT, Pavia, Italy.
RP De Bari, C (通讯作者)，Univ Aberdeen, Inst Med Sci, Aberdeen, Scotland.
EM c.debari@abdn.ac.uk
RI Roelofs, Anke/ABG-5019-2021
OI MacKenzie, Kevin/0000-0002-0041-5375; Colella,
   Fabio/0000-0002-3929-7273; Symons, Rebecca/0000-0002-2811-7919
FU Medical Research CouncilUK Research & Innovation (UKRI)Medical Research
   Council UK (MRC)European Commission [MR/L020211/1, MR/L022893/1]; Versus
   ArthritisVersus Arthritis [20775, 19429, 21156, 20050, 19667, 20865,
   21800]; Tenovus Scotland [G13/14]; European Union's Horizon 2020
   research and innovation programme under Marie Sklodowska Curie [642414]
FX This work was supported by funding from the Medical Research Council
   (grant numbers MR/L020211/1 and MR/L022893/1), Versus Arthritis
   (formerly Arthritis Research UK, grant numbers 20775, 19429, 21156,
   20050, 19667, 20865 and 21800), Tenovus Scotland (grant number G13/14)
   and European Union's Horizon 2020 research and innovation programme
   under Marie Sklodowska Curie (grant numbers 642414).
CR Bottini A, 2019, ANN RHEUM DIS, V78, P600, DOI 10.1136/annrheumdis-2018-213799
   Camargo FD, 2007, CURR BIOL, V17, P2054, DOI 10.1016/j.cub.2007.10.039
   Cao XW, 2008, GENE DEV, V22, P3320, DOI 10.1101/gad.1726608
   Chemel M, 2012, ANN RHEUM DIS, V71, P150, DOI 10.1136/annrheumdis-2011-200096
   Chen H, 2016, PLOS GENET, V12, DOI 10.1371/journal.pgen.1006454
   Chen QY, 2021, J CELL MOL MED, V25, P9378, DOI 10.1111/jcmm.16877
   Chen SY, 2015, ARTHRITIS RHEUMATOL, V67, P39, DOI 10.1002/art.38899
   Croft AP, 2019, NATURE, V570, P246, DOI 10.1038/s41586-019-1263-7
   Danks L, 2016, ANN RHEUM DIS, V75, P1187, DOI 10.1136/annrheumdis-2014-207137
   Dasari VR, 2017, ONCOTARGET, V8, P28628, DOI 10.18632/oncotarget.15614
   Dong JX, 2007, CELL, V130, P1120, DOI 10.1016/j.cell.2007.07.019
   Dupont S, 2011, NATURE, V474, P179, DOI 10.1038/nature10137
   Hwang SJ, 2012, ARTHRITIS RES THER, V14, DOI 10.1186/ar3693
   Illes B, 2021, ISCIENCE, V24, DOI 10.1016/j.isci.2021.102185
   Jungel A, 2010, ANN RHEUM DIS, V69, P898, DOI 10.1136/ard.2008.106021
   Kania K, 2020, SCI REP-UK, V10, DOI 10.1038/s41598-019-57011-8
   Karonitsch T, 2018, RHEUMATOLOGY, V57, P572, DOI 10.1093/rheumatology/kex426
   Karystinou A, 2015, ARTHRITIS RES THER, V17, DOI 10.1186/s13075-015-0639-9
   Koyama E, 2008, DEV BIOL, V316, P62, DOI 10.1016/j.ydbio.2008.01.012
   Lee DM, 2007, SCIENCE, V315, P1006, DOI 10.1126/science.1137306
   Lu L, 2010, P NATL ACAD SCI USA, V107, P1437, DOI 10.1073/pnas.0911427107
   Miller MC, 2009, ARTHRITIS RHEUM-US, V60, P686, DOI 10.1002/art.24331
   Nozawa K, 2013, ARTHRITIS RHEUM-US, V65, P1477, DOI 10.1002/art.37902
   Pregizer SK, 2018, ANN RHEUM DIS, V77, P450, DOI 10.1136/annrheumdis-2017-212475
   Ratkay LG, 1998, ARTHRITIS RHEUM, V41, P525, DOI 10.1002/1529-0131(199803)41:3<525::AID-ART19>3.0.CO;2-I
   Roelofs AJ, 2020, ANN RHEUM DIS, V79, P1625, DOI 10.1136/annrheumdis-2020-218350
   Roelofs AJ, 2017, NAT COMMUN, V8, DOI 10.1038/ncomms15040
   Rose-John S, 2012, INT J BIOL SCI, V8, P1237, DOI 10.7150/ijbs.4989
   Rosenbluh J, 2012, CELL, V151, P1457, DOI 10.1016/j.cell.2012.11.026
   Rountree RB, 2004, PLOS BIOL, V2, P1815, DOI 10.1371/journal.pbio.0020355
   Schlegelmilch K, 2011, CELL, V144, P782, DOI 10.1016/j.cell.2011.02.031
   Smolen JS, 2018, NAT REV DIS PRIMERS, V4, DOI 10.1038/nrdp.2018.1
   Tang Y, 2016, NAT CELL BIOL, V18, P917, DOI 10.1038/ncb3394
   Taniguchi K, 2017, P NATL ACAD SCI USA, V114, P1643, DOI 10.1073/pnas.1620290114
   Tremblay AM, 2014, CANCER CELL, V26, P273, DOI 10.1016/j.ccr.2014.05.029
   Xue ML, 2014, RHEUMATOLOGY, V53, P2270, DOI 10.1093/rheumatology/keu254
   Zhang HY, 2011, P NATL ACAD SCI USA, V108, P2270, DOI 10.1073/pnas.1019603108
   Zhang HB, 2015, SCI SIGNAL, V8, DOI 10.1126/scisignal.aac5418
   Zhang XM, 2020, ONCOGENE, V39, P5267, DOI 10.1038/s41388-020-1362-9
   Zhou DW, 2011, P NATL ACAD SCI USA, V108, pE1312, DOI 10.1073/pnas.1110428108
NR 40
TC 1
Z9 1
U1 6
U2 6
PU BMJ PUBLISHING GROUP
PI LONDON
PA BRITISH MED ASSOC HOUSE, TAVISTOCK SQUARE, LONDON WC1H 9JR, ENGLAND
SN 0003-4967
EI 1468-2060
J9 ANN RHEUM DIS
JI Ann. Rheum. Dis.
PD FEB
PY 2022
VL 81
IS 2
BP 214
EP 224
DI 10.1136/annrheumdis-2021-220875
EA NOV 2021
PG 11
WC Rheumatology
WE Science Citation Index Expanded (SCI-EXPANDED)
SC Rheumatology
GA YI2EY
UT WOS:000724317200001
PM 34844926
OA Green Published, hybrid
DA 2022-04-26
ER

PT J
AU Li, JX
   Chen, ZX
   Liao, HB
   Zhong, YT
   Hua, JY
   Su, ML
   Li, JH
   Xu, JR
   Cui, L
   Cui, Y
AF Li, Jiaxiao
   Chen, Zexin
   Liao, Hongbo
   Zhong, Yanting
   Hua, Junying
   Su, Miaoling
   Li, Jiahao
   Xu, Jinrong
   Cui, Liao
   Cui, Yang
TI Anti-Osteogenic Effect of Danshensu in Ankylosing Spondylitis: An in
   Vitro Study Based on Integrated Network Pharmacology
SO FRONTIERS IN PHARMACOLOGY
LA English
DT Article
DE ankylosing spondylitis; Danshensu; network pharmacology; ossification;
   fibroblast; osteoblast
ID CELLS; PROLIFERATION; OSSIFICATION; FIBROBLASTS; PROMOTES;
   DIFFERENTIATION; PATHOPHYSIOLOGY; INFLAMMATION; LIGAMENT
AB Ankylosing spondylitis (AS) is a chronic inflammatory disease characterized by abnormal bone metabolism, with few effective treatments available. Danshensu [3-(3,4-dihydroxy-phenyl) lactic acid) is a bioactive compound from traditional Chinese medicine with a variety of pharmacologic effects. In the present study, we investigated the pharmacologic effect and molecular mechanism of Danshensu in AS. Potential targets of Danshensu were identified in four drugs-genes databases; and potential pharmacologic target genes in AS were identified in three diseases-genes databases. Differentially expressed genes related to AS were obtained from the Gene Expression Omnibus database. Overlapping targets of Danshensu and AS were determined and a disease-active ingredient-target interaction network was constructed with Cytoscape software. Enrichment analyses of the common targets were performed using Bioconductor. To test the validity of the constructed network, an in vitro model was established by treating osteoblasts from newborn rats with low concentrations of tumor necrosis factor (TNF)-alpha. Then, the in vitro model and AS fibroblasts were treated with Danshensu (1-10 mu M). Osteogenesis was evaluated by alkaline phosphatase staining and activity assay, alizarin red staining, quantitative PCR, and western blotting. We identified 2944 AS-related genes and 406 Danshensu targets, including 47 that were common to both datasets. The main signaling pathways associated with the targets were the c-Jun N-terminal kinase (JNK) and extracellular signal-regulated kinase (ERK) pathways. A low concentration of TNF-alpha (0.01 ng/ml) promoted the differentiation of osteoblasts; this was inhibited by Danshensu, which had the same effect on AS fibroblasts but had the opposite effect on normal osteoblasts. Danshensu also decreased the phosphorylation of JNK and ERK in AS fibroblasts. There results provide evidence that Danshensu exerts an anti-osteogenic effect via suppression of JNK and ERK signaling, highlighting its therapeutic potential for the treatment of AS.
C1 [Li, Jiaxiao; Cui, Yang] South China Univ Technol, Sch Med, Guangzhou, Peoples R China.
   [Li, Jiaxiao; Cui, Yang] Guangdong Acad Med Sci, Guangdong Prov Peoples Hosp, Dept Rheumatol & Immunol, Guangzhou, Peoples R China.
   [Chen, Zexin] Shenzhen Univ, South China Hosp, Dept Rheumatol & Immunol, Shenzhen, Peoples R China.
   [Liao, Hongbo; Zhong, Yanting; Hua, Junying; Cui, Liao] Guangdong Med Univ, Sch Pharm, Guangdong Prov Key Lab Res & Dev Nat Drugs, Dongguan, Peoples R China.
   [Su, Miaoling; Li, Jiahao; Xu, Jinrong] Guangdong Med Univ, Affiliated Hosp 2, Dept Cardiol, Zhanjiang, Peoples R China.
RP Cui, Y (通讯作者)，South China Univ Technol, Sch Med, Guangzhou, Peoples R China.; Cui, Y (通讯作者)，Guangdong Acad Med Sci, Guangdong Prov Peoples Hosp, Dept Rheumatol & Immunol, Guangzhou, Peoples R China.; Cui, L (通讯作者)，Guangdong Med Univ, Sch Pharm, Guangdong Prov Key Lab Res & Dev Nat Drugs, Dongguan, Peoples R China.; Xu, JR (通讯作者)，Guangdong Med Univ, Affiliated Hosp 2, Dept Cardiol, Zhanjiang, Peoples R China.
EM 13602835538@139.com; cuiliao@163.com; zjeyxjr@163.com
FU Science and Technology General Project of Guangzhou, China
   [201804010028]; Science and Technology Planning Project of Guangdong
   Province, China [2020B1515120052]; Discipline construction project of
   Guangdong Medical University, China [4SG21002G]
FX Funding This work was funded by the Science and Technology General
   Project of Guangzhou, China (grant No. 201804010028), Science and
   Technology Planning Project of Guangdong Province, China (grant No.
   2020B1515120052), and Discipline construction project of Guangdong
   Medical University, China (grant No. 4SG21002G).
CR Bai BL, 2018, J BIOMAT SCI-POLYM E, V29, P1207, DOI 10.1080/09205063.2018.1448336
   Chen DC, 2016, CELL TISSUE RES, V363, P765, DOI 10.1007/s00441-015-2277-6
   Frost A, 1997, ACTA ORTHOP SCAND, V68, P91, DOI 10.3109/17453679709003987
   Gao K, 2020, BIODATA MIN, V13, DOI 10.1186/s13040-020-00229-4
   Han I, 2017, ONCOTARGET, V8, P36399, DOI 10.18632/oncotarget.16821
   Lai BN, 2020, CELLS-BASEL, V9, DOI 10.3390/cells9112466
   Li CJ, 2010, BIOCHEM PHARMACOL, V79, P926, DOI 10.1016/j.bcp.2009.10.019
   Li DH, 2016, BIOMED PHARMACOTHER, V84, P674, DOI 10.1016/j.biopha.2016.09.091
   Li X, 2018, ARTHRITIS RHEUMATOL, V70, P1056, DOI 10.1002/art.40468
   Li YQ, 2020, J ETHNOPHARMACOL, V254, DOI 10.1016/j.jep.2020.112764
   Liu LF, 2021, J CELL PHYSIOL, V236, P6090, DOI 10.1002/jcp.30313
   Lories RJ, 2018, BEST PRACT RES CL RH, V32, P331, DOI 10.1016/j.berh.2018.12.001
   Magrey MN, 2017, CURR RHEUMATOL REP, V19, DOI 10.1007/s11926-017-0644-x
   Maksymowych WP, 2009, ARTHRITIS RHEUM-US, V60, P93, DOI 10.1002/art.24132
   Mao DM, 2019, J BIOCHEM MOL TOXIC, V33, DOI 10.1002/jbt.22405
   Meng Y, 2016, INT J MOL MED, V37, P258, DOI 10.3892/ijmm.2015.2419
   Pedersen SJ, 2011, ARTHRITIS RHEUM-US, V63, P3789, DOI 10.1002/art.30627
   Poddubnyy D, 2020, CURR RHEUMATOL REP, V22, DOI 10.1007/s11926-020-00924-5
   Poddubnyy D, 2017, CURR RHEUMATOL REP, V19, DOI 10.1007/s11926-017-0681-5
   Qin X, 2018, J CELL BIOCHEM, V119, P1074, DOI 10.1002/jcb.26275
   Sanpaolo ER, 2020, MOL BIOL REP, V47, P9087, DOI 10.1007/s11033-020-05910-9
   Schett G, 2017, NAT REV RHEUMATOL, V13, P731, DOI 10.1038/nrrheum.2017.188
   Stegen S, 2018, NAT COMMUN, V9, DOI 10.1038/s41467-018-04679-7
   Van Mechelen M, 2018, CALCIFIED TISSUE INT, V102, P547, DOI 10.1007/s00223-017-0356-2
   van Tok MN, 2019, ARTHRITIS RHEUMATOL, V71, P612, DOI 10.1002/art.40770
   Wang HF, 2020, ANN PALLIAT MED, V9, P2279, DOI 10.21037/apm-20-277
   Wang QJ, 2019, BIOSCIENCE REP, V39, DOI 10.1042/BSR20191805
   Wang W, 2022, ACTA PHARMACOL SIN, V43, P771, DOI 10.1038/s41401-021-00714-4
   Xie CP, 2021, EXP THER MED, V21, DOI 10.3892/etm.2020.9550
   Xu DH, 2014, INT J BIOCHEM CELL B, V51, P1, DOI 10.1016/j.biocel.2014.03.005
   Yan XF, 2017, FRONT PHARMACOL, V8, DOI 10.3389/fphar.2017.00007
   Yin YF, 2020, ARTHRITIS RES THER, V22, DOI 10.1186/s13075-020-02208-w
   Zeng HT, 2017, MOLECULES, V22, DOI 10.3390/molecules22050771
   Zhang JL, 2019, EUR J PHARMACOL, V864, DOI 10.1016/j.ejphar.2019.172710
   Zhang Y, 2021, J CELL MOL MED, V25, P1613, DOI 10.1111/jcmm.16262
   Zou YC, 2020, DOSE-RESPONSE, V18, DOI 10.1177/1559325819901239
   Zou YC, 2016, DRUG DES DEV THER, V10, P933, DOI 10.2147/DDDT.S97463
NR 37
TC 0
Z9 0
U1 7
U2 7
PU FRONTIERS MEDIA SA
PI LAUSANNE
PA AVENUE DU TRIBUNAL FEDERAL 34, LAUSANNE, CH-1015, SWITZERLAND
EI 1663-9812
J9 FRONT PHARMACOL
JI Front. Pharmacol.
PD NOV 25
PY 2021
VL 12
AR 772190
DI 10.3389/fphar.2021.772190
PG 16
WC Pharmacology & Pharmacy
WE Science Citation Index Expanded (SCI-EXPANDED)
SC Pharmacology & Pharmacy
GA XM6AC
UT WOS:000728906400001
PM 34899327
OA gold, Green Published
DA 2022-04-26
ER

PT J
AU Yang, YP
   Liu, YB
   Yu, HH
   Xie, QL
   Wang, B
   Jiang, S
   Su, W
   Mao, Y
   Li, B
   Peng, CY
   Jian, YQ
   Wang, W
AF Yang, Yupei
   Liu, Yongbei
   Yu, Huanghe
   Xie, Qingling
   Wang, Bin
   Jiang, Sai
   Su, Wei
   Mao, Yu
   Li, Bin
   Peng, Caiyun
   Jian, Yuqing
   Wang, Wei
TI Sesquiterpenes from Kadsura coccinea attenuate rheumatoid
   arthritis-related inflammation by inhibiting the NF-kappa B and
   JAK2/STAT3 signal pathways
SO PHYTOCHEMISTRY
LA English
DT Article
DE Kadsura coccinea; Schisandraceae; Sesquiterpenoid; Rheumatoid arthritis;
   Anti-Inflammatory; Tujia ethnomedicine
ID FIBROBLAST-LIKE SYNOVIOCYTES; HEARTWOOD; FRUITS
AB The roots of Kadsura coccinea is commonly used in Tujia ethnomedicine, named "heilaohu", having the effect of treating rheumatic arthritis (RA). Chemical investigation on the ethanol extract of heilaohu led to the isolation of one undescribed cuparane sesquiterpenoid, heilaohusesquiterpenoid A, one undescribed carotane sesquiterpenoids, heilaohusesquiterpenoid B, and eighteen sesquiterpene derivatives. Their structures were subsequently determined based on their 1D and 2D-NMR, HR-ESI-MS, and ECD spectroscopic data. Gaultheriadiolide was the most cytotoxic compound against the proliferation of rheumatoid arthritis-fibroblastoid synovial (RA-FLS) cells with an IC50 value of 9.37 mu M. In the same line, nine compounds exhibited significant inhibition effects against TNF-alpha and IL-6 release in the LPS-induced RAW264.7 cells with IC50 values ranging between 1.03 and 10.99 mu M. The potential molecular mechanisms of the active compounds against RA were established through pharmacological network analysis based on the initial screening results. Experimental validation showed that gaultheriadiolide suppressed inflammation by inhibiting the NF-kappa B and JAK2/STAT3 pathways. This study enriches the structural diversity of sesquiterpenes in K. coccinea and lays a foundation for further anti-RA and antiinflammatory studies.
C1 [Yang, Yupei; Liu, Yongbei; Yu, Huanghe; Xie, Qingling; Wang, Bin; Jiang, Sai; Su, Wei; Mao, Yu; Li, Bin; Peng, Caiyun; Jian, Yuqing; Wang, Wei] Hunan Univ Chinese Med, Sch Pharm, Innovat Mat Medial Res Inst, TCM & Ethnomed Innovat & Dev Int Lab, Changsha 410208, Hunan, Peoples R China.
RP Jian, YQ; Wang, W (通讯作者)，Hunan Univ Chinese Med, Sch Pharm, Innovat Mat Medial Res Inst, TCM & Ethnomed Innovat & Dev Int Lab, Changsha 410208, Hunan, Peoples R China.
EM yangyupei24@163.com; ybliu2018@163.com; yuhh2015@qq.com;
   XieQL1992@163.com; 004146@hnucm.edu.cn; saijiang626@hotmail.com;
   suwei0310@163.com; moon830601@163.com; libin@hnucm.edu.cn;
   paudy@126.com; cpujyq2010@163.com; wangwei402@hotmail.com
FU National Natural Science Foundation of ChinaNational Natural Science
   Foundation of China (NSFC) [82174078, 81803708, 81874369, 82074122];
   Changjiang Scholars Program in Ministry Education, People's Republic of
   China [T2019133]
FX This work was financially supported by National Natural Science
   Foundation of China (82174078, 81803708, 81874369, and 82074122) and
   Changjiang Scholars Program in Ministry Education, People's Republic of
   China (T2019133).
CR Cao L, 2019, MOLECULES, V24, DOI 10.3390/molecules24091664
   CHALCHAT JC, 1985, PLANTA MED, V51, P285, DOI 10.1055/s-2007-969487
   Chen JF, 2019, INT IMMUNOPHARMACOL, V70, P274, DOI 10.1016/j.intimp.2019.02.029
   Dong K, 2013, CHINESE CHEM LETT, V24, P111, DOI 10.1016/j.cclet.2013.01.024
   Gao LN, 2016, J ORTHOP RES, V34, P1557, DOI 10.1002/jor.23155
   Gao XM, 2008, J NAT PROD, V71, P1182, DOI 10.1021/np800078x
   Gao XM, 2008, J NAT PROD, V71, P558, DOI 10.1021/np0705108
   Gfeller D, 2014, NUCLEIC ACIDS RES, V42, pW32, DOI 10.1093/nar/gku293
   He K, 1997, J NAT PROD, V60, P38, DOI 10.1021/np960513c
   HIKINO H, 1969, CHEM PHARM BULL, V17, P1390
   Hu ZX, 2016, ORG LETT, V18, P2284, DOI 10.1021/acs.orglett.6b00919
   Jones SA, 2018, NAT REV IMMUNOL, V18, P773, DOI 10.1038/s41577-018-0066-7
   Kerschbaumer A, 2020, ANN RHEUM DIS, V79, P744, DOI [10.1136/annrheumdis-2019-216656, 10.1136/annrheumdis-2020-eular.6514]
   Kuo YH, 2002, J NAT PROD, V65, P25, DOI 10.1021/np0101402
   Kuo YH, 1999, CHEM PHARM BULL, V47, P1017, DOI 10.1248/cpb.47.1017
   Li HR, 2007, J NAT PROD, V70, P1999, DOI 10.1021/np070269x
   Li J, 2010, FITOTERAPIA, V81, P35, DOI 10.1016/j.fitote.2009.07.003
   Liu YB, 2018, MOLECULES, V23, DOI 10.3390/molecules23092147
   Lv XQ, 2011, CHEM PHARM BULL, V59, P402, DOI 10.1248/cpb.59.402
   Ma WH, 2009, J NAT PROD, V72, P676, DOI 10.1021/np8007864
   Malemud CJ, 2018, THER ADV MUSCULOSKEL, V10, P117, DOI 10.1177/1759720X18776224
   Mulholland DA, 2006, BIOCHEM SYST ECOL, V34, P365, DOI 10.1016/j.bse.2005.11.005
   Perez-Hernandez N, 2009, Z NATURFORSCH C, V64, P840
   Rappaport N, 2017, NUCLEIC ACIDS RES, V45, pD877, DOI 10.1093/nar/gkw1012
   Saha P, 2018, ARTERIOSCL THROM VAS, V38, P2542, DOI 10.1161/ATVBAHA.118.311660
   Shehla N, 2020, FRONT CHEM, V7, DOI 10.3389/fchem.2019.00935
   Shi ZZ, 2018, BIOORG CHEM, V81, P319, DOI 10.1016/j.bioorg.2018.08.027
   Simon LS, 2021, SEMIN ARTHRITIS RHEU, V51, P278, DOI 10.1016/j.semarthrit.2020.10.008
   Stelzer G., 2016, CURR PROTOC BIOINFOR, V54, p1.30.1, DOI [DOI 10.1002/CPBI.5, 10.1002/cpbi.5]
[truncated: 21,989,175 more chars]
