# Supplementary material for: Global trends in research of fibroblasts associated with rheumatoid diseases in the 21st century: A bibliometric analysis
Source: Front Immunol. 2023 Feb 10;14:1098977. doi: 10.3389/fimmu.2023.1098977 (PMC9950622; doi:10.3389/fimmu.2023.1098977)
Supplement: Supplementary file 3 [file DataSheet_3.zip › Raw data - subgroup 1.txt]

FN Clarivate Analytics Web of Science
VR 1.0
PT J
AU Sun, YQ
   Liu, J
   Xin, L
   Wen, JT
   Zhou, Q
   Chen, XL
   Ding, X
   Zhang, XH
AF Sun, Yanqiu
   Liu, Jian
   Xin, Ling
   Wen, Jianting
   Zhou, Qin
   Chen, Xiaolu
   Ding, Xiang
   Zhang, Xianheng
TI Xinfeng capsule inhibits inflammation and oxidative stress in rheumatoid
   arthritis by up-regulating LINC00638 and activating Nrf2/HO-1 pathway
SO JOURNAL OF ETHNOPHARMACOLOGY
LA English
DT Article
DE Rheumatoid arthritis; Xinfeng capsule; Long non-coding RNA;
   Inflammation; Oxidative stress
ID CELLS; MEDICINE
AB Ethnopharmacological relevance: Xinfeng capsule is a traditional Chinese medicine compound, which has been clinically used for more than 20 years in the treatment of rheumatoid arthritis (RA), ankylosing spondylitis, osteoarthritis and its extracurricular lesions. However, the molecular role of XFC in the treatment of RA remains unclear.Objective: This study aims to explore the efficacy and potential mechanism of XFC through retrospective data mining analysis, animal experiments and cell experiments.Methods: The effect of XFC on clinical laboratory indexes of RA patients was observed using data mining tech-niques combined with association rule analysis and a random walk model. Afterwards, a rat model of adjuvant arthritis (AA) was established with Freund's complete adjuvant, followed by the observation of pathological changes in synovial tissues and the ultrastructure of synoviocytes. A RA cell model was constructed by inducing fibroblast-like synoviocytes (FLSs) with tumor necrosis factor-alpha (TNF-alpha) to assess the effects of XFC-containing serum on inflammation and oxidative stress through long non-coding RNA LINC00638.Results: In retrospective data mining, XFC effectively reduced immune inflammation and increase the level of antioxidant enzymes in RA patients. Subsequently, animal experiments showed that XFC significantly repressed immune inflammation, oxidative stress, synovial hyperplasia, and cartilage destruction, while improving the ultrastructure of synoviocytes in AA rats. XFC-containing serum diminished the proliferation of TNF-alpha-induced RA-FLSs, increased LINC00638 expression (P<0.01), decreased interleukin-6 (IL-6), IL-17, reactive oxygen species (ROS) and reactive nitrogen species (RNS) levels (P<0.01), and increased the protein expression of nuclear factor erythrocyte 2-related factor 2 (Nrf2), heme oxygenase 1 (HO-1), and superoxide dismutase 2 (SOD2) (P<0.01). Furthermore, rescue experiments manifested that XFC-containing serum reversed the effects of silencing LINC00638 on inflammation and oxidative stress in RA-FLSs.Conclusion: XFC inhibits inflammation and oxidative stress in RA by up-regulating LINC00638 and activating Nrf2/HO-1 pathway.
C1 [Sun, Yanqiu; Liu, Jian; Wen, Jianting; Zhou, Qin; Chen, Xiaolu; Ding, Xiang; Zhang, Xianheng] Anhui Univ Tradit Chinese Med, Affiliated Hosp 1, Dept Rheumatol, Hefei 230038, Anhui, Peoples R China.
   [Xin, Ling] Anhui Univ Tradit Chinese Med, Affiliated Hosp 1, Informat Ctr, Hefei 230038, Anhui, Peoples R China.
   [Sun, Yanqiu; Liu, Jian; Xin, Ling; Wen, Jianting; Zhou, Qin; Chen, Xiaolu; Ding, Xiang; Zhang, Xianheng] Anhui Acad Chinese Med, Inst Rheumatol, Hefei 230012, Anhui, Peoples R China.
C3 Anhui University of Chinese Medicine; Anhui University of Chinese
   Medicine; Anhui University of Chinese Medicine
RP Liu, J (通讯作者)，Anhui Univ Tradit Chinese Med, Affiliated Hosp 1, Dept Rheumatol, Hefei 230038, Anhui, Peoples R China.
EM 1007900836@qq.com; liujianahzy@126.com; lilichaohu1982@qq.com;
   1548325662@qq.com; 2273171656@qq.com; 18709828532@qq.com;
   1483929310@qq.com; 1148465915@qq.com
FU Ministry of Science and Technology National Key Research and Development
   Program Chinese Medicine Modernization Research Key Project
   [2018YFC1705204]; National Nature Fund Program [82074373]; University
   Synergy Innovation Program of Anhui Province [GXXT-2020-025]; Anhui
   Provincial Laboratory of Applied Basis and Development of Internal
   Medicine of Modern Traditional Chinese Medicine [2016080503B041]; Anhui
   Famous Traditional Chinese Medicine Liu Jian Studio Construction Project
   (Traditional Chinese Medicine Development Secret [2018]) [11]; Key
   Laboratory of Xinan Ministry of Medical Education [2020xayx10]; 2021
   open fund of Anhui Key Laboratory of applied basic and Development
   Research of modern internal medicine of traditional Chinese medicine
   [2021AKLMCM005]; 2021 Anhui Province Major Difficult Diseases
   Collaborative Project of Traditional Chinese and Western Medicine (Anhui
   Traditional Chinese Medicine Development Secret [2021]) [70]
FX This work was supported by grants from the Ministry of Science and
   Technology National Key Research and Development Program Chinese
   Medicine Modernization Research Key Project (2018YFC1705204), National
   Nature Fund Program (82074373), The University Synergy Innovation
   Program of Anhui Province (GXXT-2020-025), Anhui Provincial Laboratory
   of Applied Basis and Development of Internal Medicine of Modern
   Traditional Chinese Medicine (2016080503B041), Anhui Famous Traditional
   Chinese Medicine Liu Jian Studio Construction Project (Traditional
   Chinese Medicine Development Secret [2018] No.11) , The Key Laboratory
   of Xinan Ministry of Medical Education (No.2020xayx10), The 2021 open
   fund of Anhui Key Laboratory of applied basic and Development Research
   of modern internal medicine of traditional Chinese medicine
   (2021AKLMCM005) , and The 2021 Anhui Province Major Difficult Diseases
   Collaborative Project of Traditional Chinese and Western Medicine (Anhui
   Traditional Chinese Medicine Development Secret [2021] No. 70) .
CR Alfaro-Lara R, 2019, REUMATOL CLIN, V15, P133, DOI 10.1016/j.reuma.2017.07.020
   Anchi P, 2021, LIFE SCI, V266, DOI 10.1016/j.lfs.2020.118911
   Bartok B, 2010, IMMUNOL REV, V233, P233, DOI 10.1111/j.0105-2896.2009.00859.x
   Beckmann D, 2021, NAT COMMUN, V12, DOI 10.1038/s41467-021-23706-8
   Bykerk VP, 2012, J RHEUMATOL, V39, P1559, DOI 10.3899/jrheum.110207
   Cao YX, 2011, CHIN J INTEGR MED, V17, P738, DOI 10.1007/s11655-011-0873-1
   Chadha S, 2020, CURR RES TRANSL MED, V68, P171, DOI 10.1016/j.retram.2020.05.002
   Fonseca LJS, 2019, OXID MED CELL LONGEV, V2019, DOI 10.1155/2019/7536805
   Dai X, 2020, PHARM BIOL, V58, P157, DOI 10.1080/13880209.2020.1720745
   Deng YQ, 2020, CHIN MED-UK, V15, DOI 10.1186/s13020-020-00311-3
   Ding XQ, 2019, BIOMED PHARMACOTHER, V110, P85, DOI 10.1016/j.biopha.2018.11.018
   Fan DP, 2018, INT J MOL SCI, V19, DOI 10.3390/ijms19020376
   Fang YY, 2020, BIOMED RES INT, V2020, DOI 10.1155/2020/4031015
   Firestein GS, 2017, IMMUNITY, V46, P183, DOI 10.1016/j.immuni.2017.02.006
   Gao LL, 2021, ACTA CHROMATOGR, V33, P37, DOI 10.1556/1326.2020.00743
   Guan Y, 2020, J ORTHOP SURG RES, V15, DOI 10.1186/s13018-020-02004-x
   Guo QQ, 2017, FRONT PHARMACOL, V8, DOI 10.3389/fphar.2017.00230
   Haikal SM, 2019, CELLS-BASEL, V8, DOI 10.3390/cells8080823
   Han JW, 2020, DRUG DES DEV THER, V14, P5235, DOI 10.2147/DDDT.S282112
   Huang CY, 2020, NUTRIENTS, V12, DOI 10.3390/nu12061742
   Lal R, 2021, EUR J PHARMACOL, V899, DOI 10.1016/j.ejphar.2021.174044
   Li WG, 2008, BIOCHEM PHARMACOL, V76, P1485, DOI 10.1016/j.bcp.2008.07.017
   Li X, 2022, BIOMED RES INT, V2022, DOI 10.1155/2022/8796980
   Lin WJ, 2021, FRONT IMMUNOL, V12, DOI 10.3389/fimmu.2021.635021
   Liu J, 2014, J TRADIT CHIN MED, V34, P532, DOI 10.1016/S0254-6272(15)30058-3
   Liu J, 2013, J INTEGR MED-JIM, V11, P428, DOI 10.3736/jintegrmed2013059
   Liu J, 2011, CHIN J INTEGR MED, V17, P735, DOI 10.1007/s11655-011-0872-2
   Lodde V, 2020, BIOMOLECULES, V10, DOI 10.3390/biom10071044
   Quinonez-Flores CM, 2016, BIOMED RES INT, V2016, DOI 10.1155/2016/6097417
   McInnes IB, 2011, NEW ENGL J MED, V365, P2205, DOI 10.1056/NEJMra1004965
   Meng M, 2021, FRONT PHARMACOL, V12, DOI 10.3389/fphar.2021.683698
   Mukai T, 2015, ARTHRITIS RHEUMATOL, V67, P656, DOI 10.1002/art.38975
   Roubenoff R, 1997, ARTHRITIS RHEUM, V40, P534, DOI 10.1002/art.1780400320
   Schinocca C, 2021, FRONT IMMUNOL, V12, DOI 10.3389/fimmu.2021.637829
   Shen P, 2021, EVID-BASED COMPL ALT, V2021, DOI 10.1155/2021/2843623
   Smolen JS, 2016, LANCET, V388, P2023, DOI 10.1016/S0140-6736(16)30173-8
   Song CY, 2020, J ZHEJIANG UNIV-SC B, V21, P280, DOI 10.1631/jzus.B1900607
   Sun Y, 2021, Nan Fang Yi Ke Da Xue Xue Bao, V41, P965, DOI 10.12122/j.issn.1673-4254.2021.07.01
   Sun Y, 2018, J TRADIT CHIN MED, V38, P601
   Sun Yue, 2015, Xi Bao Yu Fen Zi Mian Yi Xue Za Zhi, V31, P93
   Tang Z., 2021, 2021 EVID BASED COMP
   Wan Lei, 2017, Xi Bao Yu Fen Zi Mian Yi Xue Za Zhi, V33, P942
   Wan L, 2016, CHIN J INTEGR MED, V22, P168, DOI 10.1007/s11655-015-2093-6
   Wan Lei, 2015, Nan Fang Yi Ke Da Xue Xue Bao, V35, P1390
   Wang GY, 2020, BIOFACTORS, V46, P441, DOI 10.1002/biof.1599
   Wang W, 2015, LAT AM J PHARM, V34, P862
   Wang YL, 2015, J TRADIT CHIN MED, V35, P626
   Wang Y, 2021, J ETHNOPHARMACOL, V279, DOI 10.1016/j.jep.2021.114368
   Wood PR, 2018, RHEUM DIS CLIN N AM, V44, P29, DOI 10.1016/j.rdc.2017.09.003
   Yan HX, 2021, EVID-BASED COMPL ALT, V2021, DOI 10.1155/2021/6812374
   Yin JJ, 2014, J ETHNOPHARMACOL, V154, P229, DOI 10.1016/j.jep.2014.04.011
   Yuan L, 2019, BIOSCIENCE REP, V39, DOI 10.1042/BSR20181286
   Zhou Q, 2021, EVID-BASED COMPL ALT, V2021, DOI 10.1155/2021/2361512
NR 53
TC 1
Z9 1
U1 6
U2 6
PU ELSEVIER IRELAND LTD
PI CLARE
PA ELSEVIER HOUSE, BROOKVALE PLAZA, EAST PARK SHANNON, CO, CLARE, 00000,
   IRELAND
SN 0378-8741
EI 1872-7573
J9 J ETHNOPHARMACOL
JI J. Ethnopharmacol.
PD JAN 30
PY 2023
VL 301
AR 115839
DI 10.1016/j.jep.2022.115839
PG 15
WC Plant Sciences; Chemistry, Medicinal; Integrative & Complementary
   Medicine; Pharmacology & Pharmacy
WE Science Citation Index Expanded (SCI-EXPANDED)
SC Plant Sciences; Pharmacology & Pharmacy; Integrative & Complementary
   Medicine
GA 5Z6MS
UT WOS:000880085800001
PM 36272490
OA hybrid
DA 2023-01-02
ER

PT J
AU Chang, JW
   Liu, SC
   Lin, YY
   He, XY
   Wu, YS
   Su, CM
   Tsai, CH
   Chen, HT
   Fong, YC
   Hu, SL
   Huang, CC
   Tang, CH
AF Chang, Jun-Way
   Liu, Shan-Chi
   Lin, Yen-You
   He, Xiu-Yuan
   Wu, Yi-Syuan
   Su, Chen-Ming
   Tsai, Chun-Hao
   Chen, Hsien-Te
   Fong, Yi-Ching
   Hu, Sung-Lin
   Huang, Chien-Chung
   Tang, Chih-Hsin
TI Nesfatin-1 Stimulates CCL2-dependent Monocyte Migration And M1
   Macrophage Polarization: Implications For Rheumatoid Arthritis Therapy
SO INTERNATIONAL JOURNAL OF BIOLOGICAL SCIENCES
LA English
DT Article
DE rheumatoid arthritis; nesfatin-1; CCL2; M1 macrophages; synovial
   fibroblasts
ID SYNOVIAL FIBROBLASTS; EXPRESSION; MCP-1; CCL2; IDENTIFICATION;
   CHEMOKINES; RANTES; FLUID
AB Rheumatoid arthritis (RA) is a prototypic inflammatory disease, characterized by the infiltration of proinflammatory cytokines into the joint synovium and the migration of mononuclear cells into inflammatory sites. The adipokine nesfatin-1 is linked to inflammatory events in various diseases, although its role in RA pathology is uncertain. Analysis of the Gene Expression Omnibus GSE55235 dataset revealed high levels of expression of the adipokine nesfatin-1 in human RA synovial tissue. Similarly, our human synovial tissue samples exhibited increasing levels of nesfatin-1 expression and Ccl2 mRNA expression. Nesfatin-1-induced stimulation of CCL2 expression and monocyte migration involved the MEK/ERK, p38, and NF-.B signaling pathways. Notably, nesfatin-1-induced increases in CCL2 expression favored M1 macrophage polarization, which increased the expression of proinflammatory cytokines IL-1 ss, IL-6, and TNF-alpha. Finally, nesfatin-1 shRNA ameliorated the severity of inflammatory disease and reduced levels of M1 macrophage expression in CIA mice. Our studies confirm that nesfatin-1 appears to be worth targeting in RA treatment.
C1 [Chang, Jun-Way] China Med Univ, PhD Program Biotechnol & Biomed Ind, Taichung, Taiwan.
   [Liu, Shan-Chi] China Med Univ, Beigang Hosp, Dept Med Educ & Res, Beigang Township, Yunlin, Taiwan.
   [Lin, Yen-You; He, Xiu-Yuan; Hu, Sung-Lin; Huang, Chien-Chung; Tang, Chih-Hsin] China Med Univ, Sch Med, Taichung, Taiwan.
   [Wu, Yi-Syuan; Su, Chen-Ming; Tsai, Chun-Hao; Chen, Hsien-Te; Fong, Yi-Ching] China Med Univ, Coll Hlth Care, Dept Sports Med, Taichung, Taiwan.
   [Tsai, Chun-Hao; Chen, Hsien-Te] China Med Univ Hosp, Dept Orthoped Surg, Taichung, Taiwan.
   [Fong, Yi-Ching] China Med Univ, Beigang Hosp, Dept Orthoped Surg, Beigang Township, Yunlin, Taiwan.
   [Hu, Sung-Lin] China Med Univ, Hsinchu Hosp, Dept Family Med, Hsinchu, Taiwan.
   [Huang, Chien-Chung] China Med Univ Hosp, Dept Internal Med, Div Immunol & Rheumatol, Taichung, Taiwan.
   [Tang, Chih-Hsin] China Med Univ, Grad Inst Biomed Sci, Taichung, Taiwan.
   [Tang, Chih-Hsin] China Med Univ, Chinese Med Res Ctr, Taichung, Taiwan.
   [Tang, Chih-Hsin] Asia Univ, Coll Hlth Sci, Dept Biotechnol, Taichung, Taiwan.
C3 China Medical University Taiwan; China Medical University Taiwan; China
   Medical University Taiwan; China Medical University Taiwan; China
   Medical University Taiwan; China Medical University Hospital - Taiwan;
   China Medical University Taiwan; China Medical University Taiwan; China
   Medical University Hospital - Taiwan; China Medical University Taiwan;
   China Medical University Taiwan; Asia University Taiwan
RP Huang, CC; Tang, CH (通讯作者)，China Med Univ, Sch Med, Taichung, Taiwan.; Huang, CC (通讯作者)，China Med Univ Hosp, Dept Internal Med, Div Immunol & Rheumatol, Taichung, Taiwan.; Tang, CH (通讯作者)，China Med Univ, Grad Inst Biomed Sci, Taichung, Taiwan.; Tang, CH (通讯作者)，China Med Univ, Chinese Med Res Ctr, Taichung, Taiwan.; Tang, CH (通讯作者)，Asia Univ, Coll Hlth Sci, Dept Biotechnol, Taichung, Taiwan.
EM cchuang10127@mail.cmu.edu.tw; chtang@mail.cmu.edu.tw
FU Ministry of Science and Technology of Taiwan [MOST
   110-2320-B-039-022-MY3, MOST 110-2314-B-039-008, MOST
   111-2314-B-039-038]; China Medical University Hospital [DMR-111-235,
   DMR-111-229]
FX This work was supported by a grant from the Ministry of Science and
   Technology of Taiwan (MOST 110-2320-B-039-022-MY3; MOST
   110-2314-B-039-008; MOST 111-2314-B-039-038). China Medical University
   Hospital (DMR-111-235; DMR-111-229).
CR AKAHOSHI T, 1993, ARTHRITIS RHEUM-US, V36, P762, DOI 10.1002/art.1780360605
   Akhter N, 2021, INT J MOL SCI, V22, DOI 10.3390/ijms221910519
   Al-Roub A, 2021, INT J MOL SCI, V22, DOI 10.3390/ijms22147683
   An QY, 2018, INT IMMUNOPHARMACOL, V65, P119, DOI 10.1016/j.intimp.2018.09.011
   Bottini N, 2013, NAT REV RHEUMATOL, V9, P24, DOI 10.1038/nrrheum.2012.190
   Carrion M, 2019, INT J MOL SCI, V20, DOI 10.3390/ijms20174091
   Chang WS, 2021, J FOOD BIOCHEM, V45, DOI 10.1111/jfbc.13666
   Chen CY, 2017, SCI REP-UK, V7, DOI 10.1038/s41598-017-00513-0
   Chen Wei-Cheng, 2019, Cell Physiol Biochem, V52, P408, DOI 10.33594/000000029
   Chuang JY, 2013, PLOS ONE, V8, DOI 10.1371/journal.pone.0078022
   Conti P, 2002, IMMUNOL LETT, V80, P105, DOI 10.1016/S0165-2478(01)00303-0
   Dhaiban S, 2020, J INFLAMM RES, V13, P619, DOI 10.2147/JIR.S270872
   Do DC, 2019, JCI INSIGHT, V4, DOI 10.1172/jci.insight.126832
   Eisinger K, 2012, EXP MOL PATHOL, V92, P90, DOI 10.1016/j.yexmp.2011.10.006
   Falconer J, 2018, ARTHRITIS RHEUMATOL, V70, P984, DOI 10.1002/art.40504
   Fang QH, 2020, MEDIAT INFLAMM, V2020, DOI 10.1155/2020/3830212
   Fei LY, 2021, FRONT IMMUNOL, V12, DOI 10.3389/fimmu.2021.771210
   Goldbergova MP, 2012, MOL IMMUNOL, V52, P273, DOI 10.1016/j.molimm.2012.06.006
   Han EJ, 2016, J RHEUMATOL, V43, P474, DOI 10.3899/jrheum.150523
   Hayer S, 2021, ANN RHEUM DIS, V80, P714, DOI 10.1136/annrheumdis-2020-219247
   Huang CC, 2019, J PINEAL RES, V66, DOI 10.1111/jpi.12560
   Jiang Lifeng, 2020, Aging (Albany NY), V12, P1760, DOI 10.18632/aging.102711
   Kaneko K, 2011, ARTHRITIS RES THER, V13, DOI 10.1186/ar3475
   Kumar RA, 2018, INT IMMUNOPHARMACOL, V65, P348, DOI 10.1016/j.intimp.2018.10.016
   Kvlividze T Z, 2019, Klin Lab Diagn, V64, P53, DOI 10.18821/0869-2084-2019-64-1-53-56
   Lee KT, 2021, AGING-US, V13, P22490, DOI 10.18632/aging.203559
   Li J, 2020, INT J RHEUM DIS, V23, P1627, DOI 10.1111/1756-185X.13958
   Lin X, 2022, ECOTOX ENVIRON SAFE, V238, DOI 10.1016/j.ecoenv.2022.113561
   Lin YY, 2021, J CELL PHYSIOL, V236, P6988, DOI 10.1002/jcp.30361
   Liu YC, 2014, INT J BIOL SCI, V10, P520, DOI 10.7150/ijbs.8879
   Moadab F, 2021, LIFE SCI, V269, DOI 10.1016/j.lfs.2021.119034
   Neumann E, 2021, CELLS-BASEL, V10, DOI 10.3390/cells10020216
   Nygaard G, 2020, NAT REV RHEUMATOL, V16, P316, DOI 10.1038/s41584-020-0413-5
   Oh-I S, 2006, NATURE, V443, P709, DOI 10.1038/nature05162
   Palacios BS, 2015, J PATHOL, V235, P515, DOI 10.1002/path.4466
   Patel U, 2017, DRUG DISCOV TODAY, V22, P186, DOI 10.1016/j.drudis.2016.08.006
   Petrelli F, 2022, CLIN EXP RHEUMATOL, V40, P475, DOI 10.55563/clinexprheumatol/l9lyen
   Philp AM, 2021, INT J MOL SCI, V22, DOI 10.3390/ijms22136719
   Recinella L, 2020, FRONT PHYSIOL, V11, DOI 10.3389/fphys.2020.578966
   Robinson C, 2018, PEPTIDES, V102, P31, DOI 10.1016/j.peptides.2018.02.002
   Rupp SK, 2021, FRONT ENDOCRINOL, V12, DOI 10.3389/fendo.2021.740174
   Sierra-Filardi E, 2014, J IMMUNOL, V192, P3858, DOI 10.4049/jimmunol.1302821
   Siouti E, 2019, BIOCHEM PHARMACOL, V165, P152, DOI 10.1016/j.bcp.2019.03.029
   Smolen JS, 2018, NAT REV DIS PRIMERS, V4, DOI 10.1038/nrdp.2018.1
   Smolen JS, 2016, LANCET, V388, P2023, DOI 10.1016/S0140-6736(16)30173-8
   Udalova IA, 2016, NAT REV RHEUMATOL, V12, P472, DOI 10.1038/nrrheum.2016.91
   Xu YY, 2022, LAB INVEST, V102, P859, DOI 10.1038/s41374-022-00774-y
   Yang XZ, 2020, CELL PROLIFERAT, V53, DOI 10.1111/cpr.12854
   Zhang L, 2015, YONSEI MED J, V56, P1134, DOI 10.3349/ymj.2015.56.4.1134
   Zhang S, 2021, INT J GEN MED, V14, P5269, DOI 10.2147/IJGM.S330099
   Zhang Y, 2021, FRONT IMMUNOL, V11
NR 51
TC 0
Z9 0
U1 1
U2 1
PU IVYSPRING INT PUBL
PI LAKE HAVEN
PA PO BOX 4546, LAKE HAVEN, NSW 2263, AUSTRALIA
SN 1449-2288
J9 INT J BIOL SCI
JI Int. J. Biol. Sci.
PY 2023
VL 19
IS 1
BP 281
EP 293
DI 10.7150/ijbs.77987
PG 13
WC Biochemistry & Molecular Biology; Biology
WE Science Citation Index Expanded (SCI-EXPANDED)
SC Biochemistry & Molecular Biology; Life Sciences & Biomedicine - Other
   Topics
GA 6Q4WN
UT WOS:000891614200005
OA Green Submitted
DA 2023-01-02
ER

PT J
AU Lu, QJ
   Li, JY
   Lin, HX
   Cai, YS
   Liu, CS
   Fu, LP
   Liu, G
   Yuan, LX
AF Lu, Qi-Jin
   Li, Jia-Yu
   Lin, Hong-Xin
   Cai, Yi-Si
   Liu, Chang-Shun
   Fu, Li-Ping
   Liu, Gang
   Yuan, Li-Xia
TI Danggui Niantong granules ameliorate rheumatoid arthritis by regulating
   intestinal flora and promoting mitochondrial apoptosis
SO PHARMACEUTICAL BIOLOGY
LA English
DT Article
DE Adjuvant-induced arthritis rats; fibroblast-like synovial cells; gut
   microbiota; traditional Chinese medicine
ID TERMINAL DETERMINANTS; GUT MICROBIOTA; PATHWAY; PATHOGENESIS; PROTEIN;
   CELLS; MODEL
AB Context Danggui Niantong Granules (DGNTG) are a valid and reliable traditional herbal formula, commonly used in clinical practice to treat rheumatoid arthritis (RA). However, the mechanism of its effect on RA remains unclear. Objective An investigation of the therapeutic effects of DGNTG on RA. Materials and methods Twenty-four male Sprague-Dawley (SD) rats were divided into four groups: control, model, DGNTG (2.16 g/kg, gavage), methotrexate (MTX) (1.35 mg/kg, gavage) for 28 days. The morphology of synovial and ankle tissues was observed by haematoxylin-eosin staining. The responses of mitochondrial apoptosis were assessed by qPCR, Western blotting and immunohistochemical staining. Rat faeces were analysed by 16S rRNA sequencing. Results Our results showed that DGNTG treatment reduced AI scores (7.83 +/- 0.37 vs. 4.67 +/- 0.47, p < 0.01) and paw volumes (7.63 +/- 0.17 vs. 6.13 +/- 0.11, p < 0.01) compared with the model group. DGNTG also increased the expression of Bax (0.34 +/- 0.03 vs. 0.73 +/- 0.03, p < 0.01), cytochrome c (CYTC) (0.24 +/- 0.02 vs. 0.64 +/- 0.01, p < 0.01) and cleaved caspase-9 (0.24 +/- 0.04 vs. 0.83 +/- 0.08, p < 0.01), and decreased bcl-2 (1.70 +/- 0.11 vs. 0.60 +/- 0.09, p < 0.01) expression. DGNTG treatment regulated the structure of gut microbiota. Discussion and conclusions DGNTG ameliorated RA by promoting mitochondrial apoptosis, which may be associated with regulating gut microbiota structure. DGNTG can be used as a supplement and alternative drug for the treatment of RA; its ability to prevent RA deserves further study.
C1 [Lu, Qi-Jin; Lin, Hong-Xin; Cai, Yi-Si] Southern Med Univ, Sch Tradit Chinese Med, Tradit Chinese Pharmacol Lab, Guangzhou, Peoples R China.
   [Li, Jia-Yu] Southern Med Univ, Sch Lab Med & Biotechnol, Guangzhou, Peoples R China.
   [Liu, Chang-Shun; Yuan, Li-Xia] Southern Med Univ, Sch Tradit Chinese Med, Guangzhou, Peoples R China.
   [Liu, Chang-Shun; Yuan, Li-Xia] Southern Med Univ, Guangdong Prov Key Lab Chinese Med Pharmaceut, Guangzhou, Peoples R China.
   [Fu, Li-Ping; Liu, Gang] Southern Med Univ, Nanfang Hosp, Guangzhou, Peoples R China.
C3 Southern Medical University - China; Southern Medical University -
   China; Southern Medical University - China; Southern Medical University
   - China; Southern Medical University - China
RP Yuan, LX (通讯作者)，Southern Med Univ, Guangdong Prov Key Lab Chinese Med Pharmaceut, Guangzhou, Peoples R China.; Liu, G (通讯作者)，Southern Med Univ, Nanfang Hosp, Guangzhou, Peoples R China.
EM liugang0999@126.com; cnylxtcm@163.com
FU Natural Science Foundation of Guangdong Province [2022A1515011681];
   Natural Science Foundation of China (NSFC) [8177150993]
FX This work was supported by the Natural Science Foundation of Guangdong
   Province [grant number 2022A1515011681], Natural Science Foundation of
   China (NSFC) [grant number 8167151349] and Natural Science Foundation of
   China (NSFC) [grant number 8177150993].
CR Alamanos Y, 2005, AUTOIMMUN REV, V4, P130, DOI 10.1016/j.autrev.2004.09.002
   Aletaha D, 2018, JAMA-J AM MED ASSOC, V320, P1360, DOI 10.1001/jama.2018.13103
   Asquith M, 2019, ARTHRITIS RHEUMATOL, V71, P1642, DOI 10.1002/art.40917
   Backhed F, 2005, SCIENCE, V307, P1915, DOI 10.1126/science.1104816
   de Aquino SG, 2014, J IMMUNOL, V192, P4103, DOI 10.4049/jimmunol.1301970
   Durai M, 2004, J IMMUNOL, V173, P181, DOI 10.4049/jimmunol.173.1.181
   Espina MD, 2019, FEMS MICROBIOL REV, V43, P1, DOI 10.1093/femsre/fuy035
   Estaquier J, 2012, ADV EXP MED BIOL, V942, P157, DOI 10.1007/978-94-007-2869-1_7
   Feng FB, 2018, BIOMED PHARMACOTHER, V102, P1209, DOI 10.1016/j.biopha.2018.03.142
   Fu XH, 2019, J IMMUNOL RES, V2019, DOI 10.1155/2019/8042097
   Horta-Baas G, 2017, J IMMUNOL RES, V2017, DOI 10.1155/2017/4835189
   Jeon JI, 2020, INT J MOL SCI, V21, DOI 10.3390/ijms21155383
   Kim K, 2019, MOL MED REP, V20, P1569, DOI 10.3892/mmr.2019.10431
   Ko SH, 2016, INFECT IMMUN, V84, P2541, DOI 10.1128/IAI.00191-16
   Larsen JM, 2017, IMMUNOLOGY, V151, P363, DOI 10.1111/imm.12760
   Lou LX, 2016, EXP THER MED, V11, P2054, DOI 10.3892/etm.2016.3136
   Ma CL, 2019, J CELL BIOCHEM, V120, P16254, DOI 10.1002/jcb.28906
   Mathew OP, 2019, INT J MOL SCI, V20, DOI 10.3390/ijms20122902
   Moudgil KD, 1997, J EXP MED, V185, P1307, DOI 10.1084/jem.185.7.1307
   Nair Anroop B, 2016, J Basic Clin Pharm, V7, P27, DOI 10.4103/0976-0105.177703
   Nemoto N, 2020, INT IMMUNOL, V32, P49, DOI 10.1093/intimm/dxz058
   Nie NN, 2020, MOL CELL BIOCHEM, V464, P83, DOI 10.1007/s11010-019-03651-3
   Rogier R, 2017, SCI REP-UK, V7, DOI 10.1038/s41598-017-15802-x
   Saito K, 2019, BIOMED REP, V10, P175, DOI 10.3892/br.2019.1193
   Shu YJ, 2014, ANTI-CANCER AGENT ME, V14, P1136, DOI 10.2174/1871520614666140223191626
   Smolen JS, 2016, LANCET, V388, P2023, DOI 10.1016/S0140-6736(16)30173-8
   Sun FC, 2019, J CELL COMMUN SIGNAL, V13, P65, DOI 10.1007/s12079-018-0475-1
   Sun Y, 2019, FRONT CELL INFECT MI, V9, DOI 10.3389/fcimb.2019.00369
   Wan DQ, 2018, NAT PROD RES, V32, P1996, DOI 10.1080/14786419.2017.1359173
   Wang QQ, 2019, BMC GENOMICS, V20, DOI 10.1186/s12864-019-5510-y
   Wang WY, 2018, EUR J MED CHEM, V158, P502, DOI 10.1016/j.ejmech.2018.09.027
   Xiao M, 2018, J ETHNOPHARMACOL, V226, P97, DOI 10.1016/j.jep.2018.08.012
   Zaiss MM, 2021, NAT REV RHEUMATOL, V17, P224, DOI 10.1038/s41584-021-00585-3
   Zhang Q, 2019, BIOMOLECULES, V9, DOI 10.3390/biom9120795
   Zhang RX, 2009, J ETHNOPHARMACOL, V121, P366, DOI 10.1016/j.jep.2008.11.018
   Zhao Fan, 2020, Nan Fang Yi Ke Da Xue Xue Bao, V40, P1119, DOI 10.12122/j.issn.1673-4254.2020.08.08
   [赵海玲 Zhao Hailing], 2019, [中国实验方剂学杂志, Chinese Journal of Experimental Traditional Medical Formulae], V25, P105
   Zhong DL, 2018, CLIN RHEUMATOL, V37, P25, DOI 10.1007/s10067-017-3821-4
   Zhou WY, 2020, OXID MED CELL LONGEV, V2020, DOI 10.1155/2020/5394096
NR 39
TC 0
Z9 0
U1 18
U2 18
PU TAYLOR & FRANCIS LTD
PI ABINGDON
PA 2-4 PARK SQUARE, MILTON PARK, ABINGDON OR14 4RN, OXON, ENGLAND
SN 1388-0209
EI 1744-5116
J9 PHARM BIOL
JI Pharm. Biol.
PD DEC 31
PY 2022
VL 60
IS 1
BP 1606
EP 1615
DI 10.1080/13880209.2022.2107018
PG 10
WC Plant Sciences; Medical Laboratory Technology; Pharmacology & Pharmacy
WE Science Citation Index Expanded (SCI-EXPANDED)
SC Plant Sciences; Medical Laboratory Technology; Pharmacology & Pharmacy
GA 3S9UF
UT WOS:000839931400001
PM 35961296
OA gold, Green Published
DA 2023-01-02
ER

PT J
AU Ansari, MJ
   Aldawsari, MF
   Zafar, A
   Soltani, A
   Yasir, M
   Jahangir, MA
   Taleuzzaman, M
   Erfani-Moghadam, V
   Daneshmandi, L
   Mahmoodi, NO
   Yahyazadeh, A
   Rahman, ML
   Sarjadi, MS
AF Ansari, Mohammad Javed
   Aldawsari, Mohammed F.
   Zafar, Ameeduzzafar
   Soltani, Alireza
   Yasir, Mohd
   Jahangir, Mohammed Asadullah
   Taleuzzaman, Mohamad
   Erfani-Moghadam, Vahid
   Daneshmandi, Leila
   Mahmoodi, Nosrat O.
   Yahyazadeh, Asieh
   Rahman, Md Lutfor
   Sarjadi, Mohd Sani
TI In vitro release and cytotoxicity study of encapsulated sulfasalazine
   within LTSP micellar/liposomal and TSP micellar/niosomal
   nano-formulations
SO ALEXANDRIA ENGINEERING JOURNAL
LA English
DT Article
DE Micelles; Niosomes; Liposomes; Sulfasalazine; Drug Delivery;
   Bioavailability
ID RHEUMATOID-ARTHRITIS; KAPPA-B; NANOPARTICLES; METHOTREXATE; INDUCTION;
   DELIVERY; DRUGS
AB The micelles/liposome formulation for the first time has been constructed via thin-film hydration method containing soy lecithin (L), tween 80 (T), squalene (S), and polyvinyl alcohol (P) (LTSP nanoparticles). Similar ingredients except for lecithin were used for preparing micellar/niosomal vesicular SSZ nanoformulation (TSP nanoparticles). The percent drug loading and encapsulation efficiency of SSZ was 7.39% and 98.5 +/- 0.3 % for the 7.5:100 (w/w) ratio of SSZ: total weight of LTSP, while the percent drug loading and encapsulation efficiency of SSZ was 4.7% and 62.85 +/- 0.3 % in the TSP nanoformulation. Dynamic light scattering (DLS) and transmission electron microscopy (TEM) results showed that both formulations formed spherical micelles and vesicles with globule sizes of 25 +/- 1.2 nm and 100 +/- 20.5 nm respectively. The cell toxicity evaluations showed that both LTSP and TSP nanoformulations without drug were nontoxic (at the range of this experiment) for Human Dermal Fibroblasts (HDF) as a normal cell line but SSZ loaded nanoformulation exhibited increased cell toxicity with half-maximal inhibitory concentration (IC50) of 940 mu M for SSZ alone to near 240 mu M for SSZ loaded nanoformulation (approximately four times). In vitro release experiments exhibited sustained release of SSZ from both nanoformulations. The LTSP micellar/liposomal and TSP micellar/niosomal nanoformulation for SSZ delivery can be considered as appropriate approaches for improving its bioavailability and probably they are good candidates for future clinical investigations. (C) 2022 The Authors. Published by Elsevier B.V. on behalf of Faculty of Engineering, Alexandria University.
C1 [Ansari, Mohammad Javed; Aldawsari, Mohammed F.] Prince Sattam Bin Abdulaziz Univ, Coll Pharm, Dept Pharmaceut, Al Kharj, Saudi Arabia.
   [Zafar, Ameeduzzafar] Jouf Univ, Coll Pharm, Dept Pharmaceut, Aljouf, Saudi Arabia.
   [Soltani, Alireza; Mahmoodi, Nosrat O.; Yahyazadeh, Asieh] Univ Guilan, Fac Sci, Dept Chem, POB 41335-1914, Rasht, Iran.
   [Soltani, Alireza] Golestan Univ Med Sci, Golestan Rheumatol Res Ctr, Gorgan, Golestan, Iran.
   [Yasir, Mohd] Arsi Univ, Coll Hlth Sci, Dept Pharm, Asella, Ethiopia.
   [Jahangir, Mohammed Asadullah] Nibha Inst Pharmaceut Sci, Dept Pharmaceut, Rajgir 803116, Bihar, India.
   [Taleuzzaman, Mohamad] Maulana Azad Univ, Fac Pharm, Dept Pharmaceut Chem, Jodhpur, Rajasthan, India.
   [Erfani-Moghadam, Vahid] Golestan Univ Med Sci, Canc Res Ctr, Gorgan, Golestan, Iran.
   [Erfani-Moghadam, Vahid] Golestan Univ Med Sci, Sch Adv Technol Med, Dept Med Nanotechnol, Gorgan, Golestan, Iran.
   [Daneshmandi, Leila] Univ Connecticut, Dept Biomed Engn, Storrs, CT 06269 USA.
   [Rahman, Md Lutfor; Sarjadi, Mohd Sani] Univ Malaysia Sabah, Fac Sci & Nat Resources, Kota Kinabalu 88400, Sabah, Malaysia.
C3 Prince Sattam Bin Abdulaziz University; Al Jouf University; University
   of Guilan; Golestan University of Medical Sciences; Golestan University
   of Medical Sciences; Golestan University of Medical Sciences; University
   of Connecticut; Universiti Kebangsaan Malaysia; Universiti Malaysia
   Sabah
RP Ansari, MJ; Soltani, A; Mahmoodi, NO; Yahyazadeh, A; Rahman, ML (通讯作者)，Prince Sattam Bin Abdulaziz Univ, Al Kharj, Saudi Arabia.
EM mj.ansari@psau.edu.sa; alireza.soltani@goums.ac.ir;
   mahmoodi@guilan.ac.ir; yahyazadehphd@yahoo.com; lotfor@ums.edu.my
RI Aldawsari, Mohammed/ADJ-3955-2022
FU Prince Sattam Bin Abdulaziz University; University of Guilan; Golestan
   University of Medical Sciences, Iran
FX We would like to thank Deanship of scientific Research, Prince Sattam
   Bin Abdulaziz University and University of Guilan and Golestan
   University of Medical Sciences, Iran for their support.
CR Aghaei M, 2021, J MOL STRUCT, V1230, DOI 10.1016/j.molstruc.2021.129874
   Amirmahani N, 2017, J IND ENG CHEM, V55, P21, DOI 10.1016/j.jiec.2017.06.050
   Anwar DM, 2018, BIOCONJUGATE CHEM, V29, P3026, DOI 10.1021/acs.bioconjchem.8b00428
   ASTBURY C, 1990, ANN RHEUM DIS, V49, P587, DOI 10.1136/ard.49.8.587
   Bentley R, 2009, J IND MICROBIOL BIOT, V36, P775, DOI 10.1007/s10295-009-0553-8
   Bishnoi S, 2021, ACS OMEGA, V6, P22616, DOI 10.1021/acsomega.1c02632
   Cairo P, 2008, CHEM PHYS LETT, V454, P374, DOI 10.1016/j.cplett.2008.02.050
   Cao Y, 2021, ARAB J CHEM, V14, DOI 10.1016/j.arabjc.2021.103190
   Carretero G, 2010, ACTAS DERMO-SIFILOGR, V101, P600
   Chen ZF, 2003, APPL ORGANOMET CHEM, V17, P887, DOI 10.1002/aoc.539
   Chiong HS, 2013, INT J NANOMED, V8, P1245, DOI 10.2147/IJN.S42801
   Davoodi H, 2012, IRAN J ALLERGY ASTHM, V11, P121, DOI 011.02/ijaai.121132
   Dik B, 2018, EXP ANIM TOKYO, V67, P403, DOI 10.1538/expanim.18-0029
   Dolati S, 2016, BIOMED PHARMACOTHER, V80, P30, DOI 10.1016/j.biopha.2016.03.004
   El-Wahed MGA, 2009, B MATER SCI, V32, P205, DOI 10.1007/s12034-009-0032-x
   Erfani-Moghadam V, 2020, J MOL STRUCT, V1211, DOI 10.1016/j.molstruc.2020.127867
   Erfani-Moghadam V, 2014, INT J NANOMED, V9, P5541, DOI 10.2147/IJN.S63762
   Famurewa AC, 2019, J FOOD BIOCHEM, V43, DOI 10.1111/jfbc.12748
   Fazel A, 2019, CANCER EPIDEMIOL, V62, DOI 10.1016/j.canep.2019.101573
   Gupta R, 2014, EUR J PHARM BIOPHARM, V86, P449, DOI 10.1016/j.ejpb.2013.10.018
   Hasanpour-Heidari S, 2019, CANCER EPIDEMIOL, V59, P143, DOI 10.1016/j.canep.2019.02.003
   Janakiraman K, 2018, MATER TODAY COMMUN, V17, P200, DOI 10.1016/j.mtcomm.2018.09.011
   Lay JD, 2007, CANCER RES, V67, P3878, DOI 10.1158/0008-5472.CAN-06-3191
   Liptay S, 1999, BRIT J PHARMACOL, V128, P1361, DOI 10.1038/sj.bjp.0702937
   Mahmoodi NO, 2016, J PHOTOCH PHOTOBIO B, V162, P681, DOI 10.1016/j.jphotobiol.2016.07.037
   Gonzalez-Cruz EM, 2021, POLYM BULL, V78, P3561, DOI 10.1007/s00289-020-03292-3
   Mokhtary P, 2018, INT J NANOMED, V13, P7107, DOI 10.2147/IJN.S177674
   Mooney MR, 2019, BIOCHEM PHARMACOL, V162, P237, DOI 10.1016/j.bcp.2019.01.007
   Nikfar S, 2009, DIGEST DIS SCI, V54, P1157, DOI 10.1007/s10620-008-0481-x
   Nogueira E, 2016, NANOMED-NANOTECHNOL, V12, P1113, DOI 10.1016/j.nano.2015.12.365
   Nzai JM, 1999, J AM OIL CHEM SOC, V76, P61, DOI 10.1007/s11746-999-0048-9
   Plosker GL, 2005, DRUGS, V65, P1825, DOI 10.2165/00003495-200565130-00008
   Popova M, 2018, J DRUG DELIV SCI TEC, V44, P415, DOI 10.1016/j.jddst.2018.01.020
   Priyam A, 2018, COLLOID SURFACE A, V547, P157, DOI 10.1016/j.colsurfa.2018.03.048
   Ren J, 2015, INT J PHARMACEUT, V487, P177, DOI 10.1016/j.ijpharm.2015.04.014
   Samed N, 2018, APPL SURF SCI, V449, P567, DOI 10.1016/j.apsusc.2017.11.055
   Sepehr KS, 2020, CANCER IMMUNOL IMMUN, V69, P1841, DOI 10.1007/s00262-020-02567-y
   Shimokawa R, 2018, J PHOTOCH PHOTOBIO B, V185, P235, DOI 10.1016/j.jphotobiol.2018.06.008
   Soltani A, 2022, ARAB J CHEM, V15, DOI 10.1016/j.arabjc.2021.103464
   Song Y, 2017, J EXP CLIN CANC RES, V36, DOI 10.1186/s13046-017-0511-7
   Stein RB, 2001, SURG CLIN N AM, V81, P71, DOI 10.1016/S0039-6109(05)70274-7
   Tao R, 2018, ACS APPL MATER INTER, V10, P21836, DOI 10.1021/acsami.8b04192
   Toopkanloo SP, 2020, MOLECULES, V25, DOI 10.3390/molecules25245873
   Wu Y, 2020, FOOD RES INT, V132, DOI 10.1016/j.foodres.2020.109098
   Zeng ZP, 2018, ACS APPL MATER INTER, V10, P24969, DOI 10.1021/acsami.8b07024
   Zhang JL, 2020, PHARMACEUTICS, V12, DOI 10.3390/pharmaceutics12030282
   Zhang ZJ, 2020, INT J PHARMACEUT, V585, DOI 10.1016/j.ijpharm.2020.119500
NR 47
TC 2
Z9 2
U1 5
U2 6
PU ELSEVIER
PI AMSTERDAM
PA RADARWEG 29, 1043 NX AMSTERDAM, NETHERLANDS
SN 1110-0168
EI 2090-2670
J9 ALEX ENG J
JI Alex. Eng. J.
PD DEC
PY 2022
VL 61
IS 12
BP 9749
EP 9756
DI 10.1016/j.aej.2022.02.0191110-0168
PG 8
WC Engineering, Multidisciplinary
WE Science Citation Index Expanded (SCI-EXPANDED)
SC Engineering
GA 1V6EC
UT WOS:000806179500006
DA 2023-01-02
ER

PT J
AU Celik, DS
   Ayar, K
   Ermurat, S
   Ustundag, Y
AF Celik, Direnc Serif
   Ayar, Koray
   Ermurat, Selime
   Ustundag, Yasemin
TI Fibroblast growth factor 23 (Fgf23) levels and their relationship with
   disease activity, bone mineral density, and radiological damage score in
   patients with rheumatoid arthritis: a single center case-control study
SO EGYPTIAN RHEUMATOLOGY AND REHABILITATION
LA English
DT Article
DE Fgf23; Modified Sharp score; Bone mineral density; Rheumatoid arthritis
ID INFLAMMATION; OSTEOPOROSIS; PHOSPHATE; FGF-23
AB Background: There is limited and conflicting information on Fgf23 levels and their relationship with bone loss and disease activity in rheumatoid arthritis (RA). The aim of this study was to compare Fgf23 levels in RA patients with a healthy population and to evaluate the relationship between Fgf23 levels in RA with disease activity, bone mineral density (BMD), and radiological damage score.
   Results: The median Fgf23 levels in patients with RA and in hospital staff were 20.06 (11.2-51.0) and 26.40 (12.6-49.5) pg/ml (P < 0.001), respectively. RA patients were divided into active (DAS28 >3.2) and inactive (DAS28 <= 3.2) subgroups.The median Fgf23 levels in active and inactive RA patients were 22.12 (13.90-51.02) and 17.71 (11.20-31.19) pg/ml, respectively (P = 0.001). BMD of RA patients was evaluated with dual-energy X-ray absorptiometry and radiological damage scores were evaluated independently by two investigators using the modified Sharp score (MSS). In RA patients, Fgf23 values correlated with DAS28 and with erosion score of observer-2 (r= 0.297, P = 0.036), but not with erosion score of observer-1 (r= 0.252, P = 0.077). No correlation was found between DAS28 and femur and lumbar vertebra BMD.
   Conclusion: In RA, Fgf23 is not associated with BMD but may be associated with local bone loss and disease activity.
C1 [Celik, Direnc Serif] Univ Hlth Sci, Bursa Yuksek Ihtisas Training & Res Hosp, Dept Internal Med, Bursa, Turkey.
   [Ayar, Koray; Ermurat, Selime] Univ Hlth Sci, Bursa Yuksek Ihtisas Training & Res Hosp, Dept Rheumatol, Bursa, Turkey.
   [Ustundag, Yasemin] Bursa Yuksek Ihtisas Training & Res Hosp, Dept Biochem, Bursa, Turkey.
C3 University of Health Sciences Turkey; Yuksek Ihtisas Training & Research
   Hospital; University of Health Sciences Turkey; Yuksek Ihtisas Training
   & Research Hospital; Yuksek Ihtisas Training & Research Hospital
RP Ermurat, S (通讯作者)，Univ Hlth Sci, Bursa Yuksek Ihtisas Training & Res Hosp, Dept Rheumatol, Bursa, Turkey.
EM selimeermurat@hotmail.com
OI Ermurat, Selime/0000-0001-9945-8940; Ustundag,
   Yasemin/0000-0003-2415-0372; Ayar, Koray/0000-0002-8798-4828; CELIK,
   Direnc Serif/0000-0002-8061-3901
CR Aletaha D, 2010, ARTHRITIS RHEUM-US, V62, P2569, DOI 10.1002/art.27584
   Alvarez-Cienfuegos A, 2020, CLIN EXP RHEUMATOL, V38, P50
   Bejarano V, 2012, ARTHRIT CARE RES, V64, P66, DOI 10.1002/acr.20553
   Ben-Dov IZ, 2007, J CLIN INVEST, V117, P4003, DOI 10.1172/JCI32409
   Bottcher J, 2006, INVEST RADIOL, V41, P36
   Charoenngam N, 2019, OSTEOPOROSIS INT, V30, P2183, DOI 10.1007/s00198-019-05102-7
   Coskun Y, 2016, TRANSPL P, V48, P2040, DOI 10.1016/j.transproceed.2016.05.012
   Czaya B, 2019, KIDNEY INT, V96, P813, DOI 10.1016/j.kint.2019.05.018
   Deal C, 2012, CURR RHEUMATOL REP, V14, P231, DOI 10.1007/s11926-012-0253-7
   Desbiens LC, 2018, OSTEOPOROSIS INT, V29, P2345, DOI 10.1007/s00198-018-4598-2
   El-Hodhod MAA, 2012, BMC GASTROENTEROL, V12, DOI 10.1186/1471-230X-12-44
   Fayed A, 2020, CLIN RHEUMATOL, V39, P1121, DOI 10.1007/s10067-019-04878-7
   Francis C, 2016, CURR OPIN NEPHROL HY, V25, P325, DOI 10.1097/MNH.0000000000000232
   Gohil A, 2019, PEDIATR ENDOCR REV P, V17, P17, DOI 10.17458/per.vol17.2019.gi.fgf23anddisordersphosphate
   Haugeberg G, 2006, ANN RHEUM DIS, V65, P736, DOI 10.1136/ard.2005.043869
   Hauser B, 2014, RHEUMATOLOGY, V53, P1759, DOI 10.1093/rheumatology/keu162
   Hofbauer LC, 2004, JAMA-J AM MED ASSOC, V292, P490, DOI 10.1001/jama.292.4.490
   Isakova T, 2020, AM J KIDNEY DIS, V75, P235, DOI 10.1053/j.ajkd.2019.07.022
   Isakova T, 2011, KIDNEY INT, V79, P1370, DOI 10.1038/ki.2011.47
   Kong YY, 1999, NATURE, V402, P304, DOI 10.1038/35005552
   Kotyla PJ, 2018, J CLIN MED, V7, DOI 10.3390/jcm7120558
   Kumar S, 2020, BONE REP, V12, DOI 10.1016/j.bonr.2020.100276
   Lai CC, 2015, OSTEOPOROSIS INT, V26, P601, DOI 10.1007/s00198-014-2910-3
   Orstavik RE, 2003, ARTHRIT RHEUM-ARTHR, V49, P355, DOI 10.1002/art.11118
   Pereira RC, 2009, BONE, V45, P1161, DOI 10.1016/j.bone.2009.08.008
   Ray S, 2015, CLIN CASES MINER BON, V12, P65, DOI 10.11138/ccmbm/2015.12.1.065
   Reyes-Garcia R, 2014, DIABETES CARE, V37, pE89, DOI 10.2337/dc13-2235
   Sato H, 2016, INTERNAL MED, V55, P121, DOI 10.2169/internalmedicine.55.5507
   Schett G, 2009, ANN NY ACAD SCI, V1154, P35, DOI 10.1111/j.1749-6632.2009.04383.x
   Seiler S, 2009, KIDNEY INT, V76, pS34, DOI 10.1038/ki.2009.405
   SHARP JT, 1985, ARTHRITIS RHEUM, V28, P1326, DOI 10.1002/art.1780281203
   Singh S, 2016, KIDNEY INT, V90, P985, DOI 10.1016/j.kint.2016.05.019
   Solomon DH, 2009, ARTHRITIS RHEUM, V60, P1624, DOI 10.1002/art.24551
   Tanaka S, 2001, Clin Calcium, V11, P598
   Then C, 2020, MEDICINA-LITHUANIA, V56, DOI 10.3390/medicina56010034
   Torres PU, 2008, KIDNEY INT, V73, P102, DOI 10.1038/sj.ki.5002622
   Tunon J, 2016, DIABETES-METAB RES, V32, P685, DOI 10.1002/dmrr.2787
   Turner C, 2013, J CLIN ENDOCR METAB, V98, P550, DOI 10.1210/jc.2012-2790
   VANDERHEIJDE DMFM, 1990, SCAND J RHEUMATOL, V19, P407, DOI 10.3109/03009749009097629
NR 39
TC 0
Z9 0
U1 0
U2 0
PU SPRINGERNATURE
PI LONDON
PA CAMPUS, 4 CRINAN ST, LONDON, N1 9XW, ENGLAND
SN 1110-161X
EI 2090-3235
J9 EGYPT RHEUMATOL REH
JI Egypt. Rheumatol. Rehabil.
PD DEC
PY 2022
VL 49
IS 1
AR 50
DI 10.1186/s43166-022-00152-y
PG 10
WC Rheumatology
WE Emerging Sources Citation Index (ESCI)
SC Rheumatology
GA 4W1QX
UT WOS:000859941400002
OA gold
DA 2023-01-02
ER

PT J
AU Chen, J
   Lin, X
   He, J
   Liu, DD
   He, LH
   Zhang, MM
   Luan, HJ
   Hu, YP
   Tao, C
   Wang, QW
AF Chen, Jian
   Lin, Xian
   He, Juan
   Liu, Dandan
   He, Lianhua
   Zhang, Miaomiao
   Luan, Huijie
   Hu, Yiping
   Tao, Cheng
   Wang, Qingwen
TI Artemisitene suppresses rheumatoid arthritis progression via modulating
   METTL3-mediated N6-methyladenosine modification of ICAM2 mRNA in
   fibroblast-like synoviocytes
SO CLINICAL AND TRANSLATIONAL MEDICINE
LA English
DT Article
DE artemisitene; fibroblast-like synoviocytes; ICAM2; METTL3; rheumatoid
   arthritis
ID NF-KAPPA-B; PATHWAY; PROLIFERATION; EXPRESSION; ARTESUNATE;
   METHOTREXATE; MIGRATION; CELLS
AB BackgroundRheumatoid arthritis (RA) is a chronic autoimmune disease. We previously revealed that the natural compound artemisitene (ATT) exhibits excellent broad anticancer activities without toxicity on normal tissues. Nevertheless, the effect of ATT on RA is undiscovered. Herein, we aim to study the effect and potential mechanism of ATT on RA management. MethodsA collagen-induced arthritis (CIA) mouse model was employed to confirm the anti-RA potential of ATT. Cell Counting Kit-8 (CCK-8) and 5-ethynyl-2'-deoxyuridine (EdU) assays, cell cycle and apoptosis analysis, immunofluorescence, migration and invasion assays, quantitative real-time PCR (RT-qPCR), Western blot, RNA-sequencing (RNA-seq) analysis, plasmid construction and lentivirus infection, and methylated RNA immunoprecipitation and chromatin immunoprecipitation assays, were carried out to confirm the effect and potential mechanism of ATT on RA management. ResultsATT relieved CIA in mice. ATT inhibited proliferation and induced apoptosis of RA-fibroblast-like synoviocytes (FLSs). ATT restrained RA-FLSs migration and invasion via suppressing epithelial-mesenchymal transition. RNA-sequencing analysis and bioinformatics analysis identified intercellular adhesion molecule 2 (ICAM2) as a promoter of RA progression in RA-FLSs. ATT inhibits RA progression by suppressing ICAM2/phosphoinositide 3-kinase (PI3K)/protein kinase B (AKT)/p300 pathway in RA-FLSs. Moreover, ATT inhibited methyltransferase-like 3 (METTL3)-mediated N6-methyladenosine methylation of ICAM2 mRNA in RA-FLSs. Interestingly, p300 directly facilitated METTL3 transcription, which could be restrained by ATT in RA-FLSs. Importantly, METTL3, ICAM2 and p300 expressions in synovium tissues of RA patients were related to clinical characteristics and therapy response. ConclusionsWe provided strong evidence that ATT has therapeutic potential for RA management by suppressing proliferation, migration and invasion, in addition to inducing apoptosis of RA-FLSs through modulating METTL3/ICAM2/PI3K/AKT/p300 feedback loop, supplying the fundamental basis for the clinical application of ATT in RA therapy. Moreover, METTL3, ICAM2 and p300 might serve as biomarkers for the therapy response of RA patients.
C1 [Chen, Jian; Lin, Xian; He, Juan; He, Lianhua; Zhang, Miaomiao; Luan, Huijie; Hu, Yiping; Wang, Qingwen] Peking Univ, Dept Rheumatism & Immunol, Shenzhen Hosp, Shenzhen, Guangdong, Peoples R China.
   [Chen, Jian; Lin, Xian; He, Juan; He, Lianhua; Zhang, Miaomiao; Luan, Huijie; Hu, Yiping; Wang, Qingwen] Shenzhen Key Lab Inflammatory & Immunol Dis, Shenzhen, Guangdong, Peoples R China.
   [Liu, Dandan] Guangzhou Univ Chinese Med, Sch Basic Med Sci, Guangzhou, Guangdong, Peoples R China.
   [Tao, Cheng] Guangdong Med Univ, Sch Pharm, Dongguan, Guangdong, Peoples R China.
   [Tao, Cheng] Guangdong Med Univ, Sch Pharm, 1 Xincheng Blvd, Dongguan 523808, Guangdong, Peoples R China.
   [Chen, Jian; Wang, Qingwen] Peking Univ, Dept Rheumatism & Immunol, Shenzhen Hosp, 1120 Lianhua Rd, Shenzhen 518036, Guangdong, Peoples R China.
C3 Peking University; Guangzhou University of Chinese Medicine; Guangdong
   Medical University; Guangdong Medical University; Peking University
RP Tao, C (通讯作者)，Guangdong Med Univ, Sch Pharm, 1 Xincheng Blvd, Dongguan 523808, Guangdong, Peoples R China.; Chen, J; Wang, QW (通讯作者)，Peking Univ, Dept Rheumatism & Immunol, Shenzhen Hosp, 1120 Lianhua Rd, Shenzhen 518036, Guangdong, Peoples R China.
EM chenjian@pkuszh.com; taocheng@gdmu.edu.cn; wqw_sw@163.com
OI Chen, Jian/0000-0001-7535-6499
FU Scientific Research Foundation of Peking University Shenzhen Hospital;
   Shenzhen Key Laboratory of Inflammatory and Immunology Diseases; Natural
   Science Foundation of Shenzhen City; National Natural Science Foundation
   of China; Natural Science Foundation of Guangdong Province; Key Program
   for Basic Research of Shenzhen Science and Technology Innovation
   Commission; Shenzhen Sanming Project of Shenzhen Municipal Health
   Commission;  [KYQD202100X];  [KYQD2021034];  [ZDSYS20200811143756018]; 
   [JCYJ20210324110209026];  [82103692];  [81974253];  [2019A1515011112]; 
   [JCYJ20200109140203849];  [SZSM201612009]
FX ACKNOWLEDGEMENTS This study was supported by the Scientific Research
   Foundation of Peking University Shenzhen Hospital KYQD202100X (no.
   KYQD2021034), Shenzhen Key Laboratory of Inflammatory and Immunology
   Diseases (no. ZDSYS20200811143756018), Natural Science Foundation of
   Shenzhen City (no. JCYJ20210324110209026), National Natural Science
   Foundation of China (nos. 82103692 and 81974253), Natural Science
   Foundation of Guangdong Province (no. 2019A1515011112), Key Program for
   Basic Research of Shenzhen Science and Technology Innovation Commission
   (no. JCYJ20200109140203849) and Shenzhen Sanming Project of Shenzhen
   Municipal Health Commission (no. SZSM201612009). We thank Dr. Jingfeng
   Liu (Shenzhen Institute of Advanced Technology) for the histopathology
   analysis. We also thank the Central Laboratory of Peking University
   Shenzhen Hospital for the help of laboratory management.
CR ACTON N, 1985, PLANTA MED, V51, P441, DOI 10.1055/s-2007-969543
   Barbieri I, 2017, NATURE, V552, P126, DOI 10.1038/nature24678
   Bi X, 2019, EBIOMEDICINE, V50, P408, DOI 10.1016/j.ebiom.2019.11.024
   Brand DD, 2007, NAT PROTOC, V2, P1269, DOI 10.1038/nprot.2007.173
   Brenner M, 2005, ARTHRITIS RHEUM-US, V52, P322, DOI 10.1002/art.20782
   Chen HR, 2021, GASTROENTEROLOGY, V160, P1284, DOI 10.1053/j.gastro.2020.11.013
   Chen J., 2022, BIOORG CHEM, V128
   Chen J, 2018, ONCOGENE, V37, P5079, DOI 10.1038/s41388-018-0331-z
   Chen WM, 2016, FASEB J, V30, P2500, DOI 10.1096/fj.201500109R
   Cheng Q, 2021, J TRANSL MED, V19, DOI 10.1186/s12967-020-02689-y
   Chi PL, 2011, ARTHRITIS RHEUM-US, V63, P2905, DOI 10.1002/art.30504
   Efferth T, 2011, PHYTOMEDICINE, V18, P959, DOI 10.1016/j.phymed.2011.06.008
   Feng FB, 2018, BIOMED PHARMACOTHER, V102, P1209, DOI 10.1016/j.biopha.2018.03.142
   He J, 2018, J IMMUNOL, V201, P3514, DOI 10.4049/jimmunol.1800412
   He Y, 2011, RHEUMATOL INT, V31, P53, DOI 10.1007/s00296-009-1218-7
   Hou LF, 2014, PLOS ONE, V9, DOI 10.1371/journal.pone.0104762
   Jiang H, 2021, J INFLAMM RES, V14, P575, DOI 10.2147/JIR.S296006
   Lee SW, 2012, BIOMATERIALS, V33, P1563, DOI 10.1016/j.biomaterials.2011.10.079
   Lefevre S, 2009, NAT MED, V15, P1414, DOI 10.1038/nm.2050
   Li GQ, 2013, MOL CELL BIOCHEM, V372, P221, DOI 10.1007/s11010-012-1463-z
   Li GJ, 2019, INT J MOL MED, V43, P1289, DOI 10.3892/ijmm.2019.4063
   Li H., 2022, ACTA MAT MED, V1, DOI [10.15212/AMM-2022-1001, 10.15212/amm-2022-1001]
   Lin X, 2022, PHYTOMEDICINE, V95, DOI 10.1016/j.phymed.2021.153871
   Lin X, 2020, SIGNAL TRANSDUCT TAR, V5, DOI 10.1038/s41392-020-0111-4
   Liu JF, 2021, PHYTOMEDICINE, V91, DOI 10.1016/j.phymed.2021.153678
   Liu SS, 2019, BIOMED RES INT, V2019, DOI 10.1155/2019/5198138
   Lu P, 2021, EXP CELL RES, V406, DOI 10.1016/j.yexcr.2021.112761
   Luo Q, 2019, MOL MED REP, V19, P589, DOI 10.3892/mmr.2018.9632
   Ma JD, 2019, ARTHRITIS RES THER, V21, DOI 10.1186/s13075-019-1935-6
   Mahdavi AM, 2021, AMINO ACIDS, V53, P783, DOI 10.1007/s00726-021-02988-8
   Mueller AL, 2021, CELLS-BASEL, V10, DOI 10.3390/cells10113017
   Nygaard G, 2020, NAT REV RHEUMATOL, V16, P316, DOI 10.1038/s41584-020-0413-5
   Ooko E, 2015, PHYTOMEDICINE, V22, P1045, DOI 10.1016/j.phymed.2015.08.002
   Perez OD, 2002, IMMUNITY, V16, P51, DOI 10.1016/S1074-7613(02)00266-2
   Prado C, 2019, J IMMUNOL RES, V2019, DOI 10.1155/2019/1982570
   Shi CC, 2015, MEDIAT INFLAMM, V2015, DOI 10.1155/2015/435713
   Shi W, 2021, FRONT MED-LAUSANNE, V8, DOI 10.3389/fmed.2021.607585
   Silvagni E, 2021, CLIN EXP RHEUMATOL, V39, P705, DOI 10.55563/clinexprheumatol/beucf1
   Singh K, 2008, J IMMUNOL, V180, P1971, DOI 10.4049/jimmunol.180.3.1971
   Tao C, 2020, EUR J MED CHEM, V199, DOI 10.1016/j.ejmech.2020.112441
   Wang DD, 2020, BIOCHEM BIOPH RES CO, V526, P805, DOI 10.1016/j.bbrc.2020.03.164
   Wang JX, 2008, BRIT J PHARMACOL, V153, P1303, DOI 10.1038/bjp.2008.11
   Wang JH, 2019, MEDIAT INFLAMM, V2019, DOI 10.1155/2019/3120391
   Wang Q, 2021, EXP THER MED, V22, DOI 10.3892/etm.2021.10346
   Wang Q, 2020, GUT, V69, P1193, DOI 10.1136/gutjnl-2019-319639
   Wang WY, 2018, EUR J MED CHEM, V158, P502, DOI 10.1016/j.ejmech.2018.09.027
   Wei JB, 2021, CURR OPIN CELL BIOL, V70, P109, DOI 10.1016/j.ceb.2020.11.005
   Wu CY, 2008, J NEUROCHEM, V105, P1499, DOI 10.1111/j.1471-4159.2008.05318.x
   Xhemalce B, 2021, BRIEF FUNCT GENOMICS, V20, P75, DOI 10.1093/bfgp/elab019
   Xu H, 2007, RHEUMATOLOGY, V46, P920, DOI 10.1093/rheumatology/kem014
   Xu Q, 2020, ONCOL REP, V43, P41, DOI 10.3892/or.2019.7389
   Yao FY, 2022, J IMMUNOTOXICOL, V19, P53, DOI 10.1080/1547691X.2022.2067916
   Ybarrondo B, 2001, J BIOL REG HOMEOS AG, V15, P188
   Yi YC, 2020, MOL CANCER, V19, DOI 10.1186/s12943-020-01233-2
   Yue B, 2019, MOL CANCER, V18, DOI 10.1186/s12943-019-1065-4
   Zeng TT, 2018, BIOMARK MED, V12, P917, DOI 10.2217/bmm-2017-0385
   Zhang SH, 2021, AUTOIMMUNITY, V54, P514, DOI 10.1080/08916934.2021.1969550
   Zhang X, 2021, EUR CYTOKINE NETW, V32, P15, DOI 10.1684/ecn.2021.0465
   Zhang YR, 2020, INT J PHARMACEUT, V579, DOI 10.1016/j.ijpharm.2020.119178
   Zhang Y, 2021, THERANOSTICS, V11, P1473, DOI 10.7150/thno.51245
   Zhao CP, 2021, CANCER CELL INT, V21, DOI 10.1186/s12935-021-02113-5
   Zyad A, 2018, PHYTOTHER RES, V32, P216, DOI 10.1002/ptr.5958
NR 62
TC 0
Z9 0
U1 0
U2 0
PU JOHN WILEY & SONS LTD
PI CHICHESTER
PA THE ATRIUM, SOUTHERN GATE, CHICHESTER PO19 8SQ, W SUSSEX, ENGLAND
SN 2001-1326
J9 CLIN TRANSL MED
JI Clin. Transl. Med.
PD DEC
PY 2022
VL 12
IS 12
AR e1148
DI 10.1002/ctm2.1148
PG 19
WC Oncology; Medicine, Research & Experimental
WE Science Citation Index Expanded (SCI-EXPANDED)
SC Oncology; Research & Experimental Medicine
GA 7B1AG
UT WOS:000898874600001
PM 36536495
OA Green Published
DA 2023-01-02
ER

PT J
AU Cordero, OJ
   Vieitez, I
   Altabas, I
   Nuno-Nuno, L
   Villalba, A
   Novella-Navarro, M
   Peiteado, D
   Miranda-Carus, ME
   Balsa, A
   Varela-Calvino, R
   Gomez-Tourino, I
   Pego-Reigosa, JM
AF Cordero, Oscar J.
   Vieitez, Irene
   Altabas, Irene
   Nuno-Nuno, Laura
   Villalba, Alejandro
   Novella-Navarro, Marta
   Peiteado, Diana
   Miranda-Carus, Maria-Eugenia
   Balsa, Alejandro
   Varela-Calvino, Ruben
   Gomez-Tourino, Iria
   Pego-Reigosa, Jose M.
TI Study of Plasma Anti-CD26 Autoantibody Levels in a Cohort of
   Treatment-Naive Early Arthritis Patients
SO ARCHIVUM IMMUNOLOGIAE ET THERAPIAE EXPERIMENTALIS
LA English
DT Article
DE Autoantibodies; CD26; Anti-CD26; Early rheumatoid arthritis;
   Autoimmunity; Etiology
ID DIPEPTIDYL-PEPTIDASE-IV; RHEUMATOID-ARTHRITIS; PORPHYROMONAS-GINGIVALIS;
   SURFACE; FIBROBLASTS; SERUM; CD26
AB In rheumatoid arthritis (RA), the identification of biomarkers to adjust treatment intensity and to correctly diagnose the disease in early stages still constitutes a challenge and, as such, novel biomarkers are needed. We proposed that autoantibodies (aAbs) against CD26 (DPP4) might have both etiological importance and clinical value. Here, we perform a prospective study of the potential diagnostic power of Anti-CD26 aAbs through their quantification in plasmas from 106 treatment-naive early and undifferentiated AR. Clinical antibodies, Anti-CD26 aAbs, and other disease-related biomarkers were measured in plasmas obtained in the first visit from patients, which were later classified as RA and non-RA according to the American College of Rheumatology criteria. Two different isotype signatures were found among ten groups of patients, one for Anti-CD26 IgA and other for Anti-CD26 IgG and IgM isotypes, both converging in patients with arthritis (RA and Unresolved Undifferentiated Arthritis: UUA), who present elevated levels of all three isotypes. The four UUA patients, unresolved after two years, were ACPA and rheumatic factor (RF) negatives. In the whole cohort, 51.3% of ACPA/RF seronegatives were Anti-CD26 positives, and a similar frequency was observed in the seropositive RA patients. Only weak associations of the three isotypes with ESR, CRP and disease activity parameters were observed. Anti-CD26 aAbs are present in treatment-naive early arthritis patients, including ACPA and RF seronegative individuals, suggestive of a potential pathogenic and/or biomarker role of Anti-CD26 aAbs in the development of rheumatic diseases.
C1 [Cordero, Oscar J.; Varela-Calvino, Ruben; Gomez-Tourino, Iria] Univ Santiago Compostela, Dept Biochem & Mol Biol, Edificio CIBUS,Campus Vida, Santiago De Compostela 15782, Galicia, Spain.
   [Vieitez, Irene] SERGAS UVIGO, Galicia Sur Hlth Res Inst IIS Galicia Sur, Rare Dis & Pediat Med Res Grp, Vigo, Spain.
   [Altabas, Irene; Pego-Reigosa, Jose M.] SERGAS UVIGO, Galicia Sur Hlth Res Inst IISGS, Rheumatol & Immune Mediated Dis Res Grp IRIDIS, Vigo, Spain.
   [Altabas, Irene; Pego-Reigosa, Jose M.] Univ Hosp Complex Vigo SERGAS, Dept Rheumatol, Vigo, Spain.
   [Nuno-Nuno, Laura; Villalba, Alejandro; Novella-Navarro, Marta; Peiteado, Diana; Miranda-Carus, Maria-Eugenia; Balsa, Alejandro] Hosp Univ La Paz, Res Inst IDIPAZ, Dept Rheumatol, Madrid, Spain.
   [Cordero, Oscar J.; Varela-Calvino, Ruben] Univ Santiago Compostela, Ctr Res Mol Med & Chron Dis CiMUS, Gene Regulatory Control Dis Grp, Santiago, Spain.
   [Gomez-Tourino, Iria] Univ Santiago Compostela, Ctr Res Mol Med & Chron Dis CiMUS, Santiago, Spain.
   [Cordero, Oscar J.; Varela-Calvino, Ruben; Gomez-Tourino, Iria] Hlth Res Inst Santiago Compostela IDIS, Santiago, Spain.
C3 Universidade de Santiago de Compostela; Hospital Universitario La Paz;
   Universidade de Santiago de Compostela; Universidade de Santiago de
   Compostela
RP Cordero, OJ (通讯作者)，Univ Santiago Compostela, Dept Biochem & Mol Biol, Edificio CIBUS,Campus Vida, Santiago De Compostela 15782, Galicia, Spain.; Cordero, OJ (通讯作者)，Univ Santiago Compostela, Ctr Res Mol Med & Chron Dis CiMUS, Gene Regulatory Control Dis Grp, Santiago, Spain.; Cordero, OJ (通讯作者)，Hlth Res Inst Santiago Compostela IDIS, Santiago, Spain.
EM oscarj.cordero@usc.es
RI ; Cordero, Oscar Javier/K-5415-2015
OI /0000-0002-0797-5391; Cordero, Oscar Javier/0000-0003-1026-124X;
   Varela-Calvino, Ruben/0000-0002-4978-661X; Vieitez,
   Irene/0000-0001-9241-0207
FU CRUE-CSIC agreement; Springer Nature; European Union (Interreg V-A
   Spain-Portugal Cooperative Program (POCTEP)); Health Research Institute
   Carlos III (Cofinanciado por la Union Europea/FEDER)
   [ISCIII/PI21/00370]; USC-SERGAS Cooperation 2018-2019 [0227_ CodigoMais_
   1_ E]
FX Open Access funding provided thanks to the CRUE-CSIC agreement with
   Springer Nature. This work was supported by the European Union (Interreg
   V-A Spain-Portugal Cooperative Program (POCTEP), the Health Research
   Institute Carlos III (ISCIII/PI21/00370/Cofinanciado por la Union
   Europea/FEDER), and 0227_ CodigoMais_ 1_ E, USC-SERGAS Cooperation
   2018-2019. The funders had no role in study design, data collection and
   analysis, decision to publish, or preparation of the manuscript.
CR Aletaha D, 2010, ANN RHEUM DIS, V69, P1580, DOI [10.1136/ard.2010.138461, 10.1002/art.27584]
   Alivernini S, 2019, PHARMACOL RES, V149, DOI 10.1016/j.phrs.2019.104465
   Amara K, 2013, J EXP MED, V210, P445, DOI 10.1084/jem.20121486
   Assmann G, 2020, CLIN EXP RHEUMATOL, V38, P94
   BAUVOIS B, 1988, BIOCHEM J, V252, P723, DOI 10.1042/bj2520723
   Cabral-Marques O, 2018, NAT COMMUN, V9, DOI 10.1038/s41467-018-07598-9
   Cabral-Marques O, 2017, NAT REV RHEUMATOL, V13, P648, DOI 10.1038/nrrheum.2017.134
   Clais S, 2014, PATHOG DIS, V70, P408, DOI 10.1111/2049-632X.12156
   Conti V, 2020, BIOMOLECULES, V10, DOI 10.3390/biom10121672
   Cordero OJ, 2017, CLIN BIOCHEM, V50, P903, DOI 10.1016/j.clinbiochem.2017.06.001
   Cuchacovich M, 2002, CLIN DIAGN LAB IMMUN, V9, P1253, DOI 10.1128/CDLI.9.6.1253-1259.2002
   De Chiara L, 2020, DIS MARKERS, V2020, DOI 10.1155/2020/4347936
   Demoruelle MK, 2014, CURR OPIN RHEUMATOL, V26, P64, DOI 10.1097/BOR.0000000000000017
   Fasshauer M, 2015, TRENDS PHARMACOL SCI, V36, P461, DOI 10.1016/j.tips.2015.04.014
   Ghersi G, 2002, J BIOL CHEM, V277, P29231, DOI 10.1074/jbc.M202770200
   Gonzalez-Gronow M, 2008, FRONT BIOSCI-LANDMRK, V13, P1610, DOI 10.2741/2785
   IWASEOKADA K, 1985, EXPERIENTIA, V41, P487, DOI 10.1007/BF01966162
   Kalden JR, 2016, RHEUMATOL THER, V3, P31, DOI 10.1007/s40744-016-0032-4
   Kurowska W, 2020, J CLIN MED, V9, DOI 10.3390/jcm9051555
   LOSTER K, 1995, BIOCHEM BIOPH RES CO, V217, P341, DOI 10.1006/bbrc.1995.2782
   Mauri C, 2012, ANNU REV IMMUNOL, V30, P221, DOI 10.1146/annurev-immunol-020711-074934
   McInnes IB, 2017, LANCET, V389, P2328, DOI 10.1016/S0140-6736(17)31472-1
   Mikuls TR, 2014, ARTHRITIS RHEUMATOL, V66, P1090, DOI 10.1002/art.38348
   Nemoto E, 1999, INFECT IMMUN, V67, P6225
   Nielen MMJ, 2004, ARTHRITIS RHEUM-US, V50, P380, DOI 10.1002/art.20018
   Ohyama K, 2011, CLIN CHEM, V57, P905, DOI 10.1373/clinchem.2010.157776
   Orozco G, 2008, RHEUMATOLOGY, V47, P138, DOI 10.1093/rheumatology/kem343
   Regueiro C, 2019, ARTHRITIS RES THER, V21, DOI 10.1186/s13075-019-2079-4
   Regueiro C, 2017, SCI REP-UK, V7, DOI 10.1038/s41598-017-09657-5
   Sanchez-Otero N, 2014, SCI REP-UK, V4, DOI 10.1038/srep03999
   Seror R, 2015, ARTHRITIS RHEUMATOL, V67, P1729, DOI 10.1002/art.39118
   Shah A, 2012, CURR ALLERGY ASTHM R, V12, P520, DOI 10.1007/s11882-012-0293-0
   Smolen JS, 2010, ANN RHEUM DIS, V69, P964, DOI 10.1136/ard.2009.126532
   Szklarski M, 2021, FRONT IMMUNOL, V12, DOI 10.3389/fimmu.2021.644548
   Tarn JR, 2020, EXPERT REV CLIN IMMU, V16, P621, DOI 10.1080/1744666X.2020.1771183
   van Dongen H, 2007, ARTHRITIS RHEUM-US, V56, P1424, DOI 10.1002/art.22525
   Wang Y, 2019, CLIN EXP RHEUMATOL, V37, P929
   White MJV, 2018, J LEUKOCYTE BIOL, V103, P119, DOI 10.1002/JLB.3A0717-308R
NR 38
TC 1
Z9 1
U1 1
U2 1
PU SPRINGER BASEL AG
PI BASEL
PA PICASSOPLATZ 4, BASEL, 4052, SWITZERLAND
SN 0004-069X
EI 1661-4917
J9 ARCH IMMUNOL THER EX
JI Arch. Immunol. Ther. Exp.
PD DEC
PY 2022
VL 70
IS 1
AR 12
DI 10.1007/s00005-022-00649-6
PG 9
WC Immunology
WE Science Citation Index Expanded (SCI-EXPANDED)
SC Immunology
GA ZV6AY
UT WOS:000770611900001
PM 35304639
OA Green Published, hybrid
DA 2023-01-02
ER

PT J
AU Dai, LP
   Xu, XD
   Yang, TT
   Yin, ZH
   Ye, ZZ
   Wei, YZ
AF Dai, Li-ping
   Xu, Xiao-dong
   Yang, Ting-ting
   Yin, Zhi-hua
   Ye, Zhi-zhong
   Wei, Ya-zhi
TI SPTBN1 attenuates rheumatoid arthritis synovial cell proliferation,
   invasion, migration and inflammatory response by binding to PIK3R2
SO IMMUNITY INFLAMMATION AND DISEASE
LA English
DT Article
DE inflammation; invasion; migration; PIK3R2; proliferation; rheumatoid
   arthritis; SPTBN1
AB Background: As an autoimmune systemic disorder, rheumatoid arthritis (RA) features chronic inflammation as well as synovial infiltration of immune cells. This study was designed with the purpose of discussing the hidden mechanism of SPTBN1 and exploring favorable molecular-targeted therapies.
   Methods: With the application of RT-qPCR and western blot, the expressions of SPTBN1 and PIK3R2 before or after transfection were estimated. Besides, Cell Counting Kit-8, Edu, wound healing, transwell, enzyme-linked immunosorbent assay, and TUNEL were adopted for the evaluation of the viability, proliferation, migration, invasion, inflammatory response, and apoptosis of fibroblast-like synoviocyte (FLS). In addition, the interaction of SPTBN1 and PIK3R2 was testified by applying immunoprecipitation (IP) and western blot was utilized for the assessment of migration-, apoptosis-, and PI3K/AKT signal-related proteins.
   Results: It was discovered that SPTBN1 declined in RA synovial cells and its overexpression repressed the proliferation, migration, invasion, and inflammation of RA-FLSs but promoted apoptosis. IP confirmed that SPTBN1 could bind to PIK3R2 in FLSs. To further figure out the hidden mechanism of SPTBN1 in RA, a series of functional experiments were carried out and the results demonstrated that the reduced expressions of MMP2, MMP9, IL-8, IL-1 beta, IL-6, and Bcl2 as well as increased levels of Bax and cleaved caspase3 in SPTBN1-overexpressed RA-FLSs were reversed by PIK3R2 depletion, revealing that SPTBN1 repressed the migration and inflammation and promoted the apoptosis of RA-FLSs via binding to PIK3R2. Results obtained from western blot also revealed that PIK3R2 interference ascended the contents of p-PI3K and p-AKT in SPTBN1-overexpressed RA-FLSs, implying that SPTBN1 repressed PI3K/AKT signal in RA via PIK3R2.
   Discussion: SPTBN1 alleviated the proliferation, migration, invasion, and inflammation in RA via interacting with PIK3R2.
C1 [Dai, Li-ping; Xu, Xiao-dong; Yang, Ting-ting; Yin, Zhi-hua; Ye, Zhi-zhong; Wei, Ya-zhi] Futian Dist Rheumatol Hosp, Dept Rheumatol, 22 Nonglin Rd, Shenzhen 518040, Guangdong, Peoples R China.
RP Wei, YZ (通讯作者)，Futian Dist Rheumatol Hosp, Dept Rheumatol, 22 Nonglin Rd, Shenzhen 518040, Guangdong, Peoples R China.
EM weiyazhi0225@163.com
FU Basic Research Project of Shenzhen Science and Technology Innovation
   Committee [JCYJ20210324120800001]
FX Basic Research Project of Shenzhen Science and Technology Innovation
   Committee, Grant/Award Number: JCYJ20210324120800001
CR Chen M, 2020, AGING-US, V12, P10896, DOI 10.18632/aging.103303
   Chen SY, 2022, CELL MOL GASTROENTER, V13, P949, DOI 10.1016/j.jcmgh.2021.10.012
   Chen YC, 2020, THORAC CANCER, V11, P1848, DOI 10.1111/1759-7714.13465
   Davis JM, 2012, MAYO CLIN PROC, V87, P659, DOI 10.1016/j.mayocp.2012.03.011
   Gao J, 2016, EXP MOL PATHOL, V100, P192, DOI 10.1016/j.yexmp.2015.12.015
   Haapalainen AM, 2021, J CELL MOL MED, V25, P6304, DOI 10.1111/jcmm.16607
   Hyndman IJ, 2017, INT J RHEUM DIS, V20, P417, DOI 10.1111/1756-185X.12823
   Lawrence RC, 2008, ARTHRITIS RHEUM, V58, P26, DOI 10.1002/art.23176
   Littlejohn EA, 2018, PRIMARY CARE, V45, P237, DOI 10.1016/j.pop.2018.02.010
   Liu F, 2018, FRONT IMMUNOL, V9, DOI 10.3389/fimmu.2018.02847
   Liu LY, 2014, INT J ONCOL, V45, P1257, DOI 10.3892/ijo.2014.2516
   McInnes IB, 2011, NEW ENGL J MED, V365, P2205, DOI 10.1056/NEJMra1004965
   Mohamadzade Z, 2021, INT J BIOCHEM CELL B, V134, DOI 10.1016/j.biocel.2021.105965
   Myasoedova E, 2010, ARTHRITIS RHEUM-US, V62, P1576, DOI 10.1002/art.27425
   Rathinaswamy Manoj K., 2020, Advances in Biological Regulation, V75, P100657, DOI 10.1016/j.jbior.2019.100657
   Smolen JS, 2016, LANCET, V388, P2023, DOI 10.1016/S0140-6736(16)30173-8
   Susuki K, 2018, J NEUROSCI, V38, P6063, DOI 10.1523/JNEUROSCI.3647-17.2018
   Tan EM, 2016, J EXP MED, V213, P1937, DOI 10.1084/jem.20160792
   Wu HJ, 2021, EUR J PHARMACOL, V909, DOI 10.1016/j.ejphar.2021.174401
   Xu XJ, 2021, FRONT CELL DEV BIOL, V9, DOI 10.3389/fcell.2021.653724
   Yang BL, 2019, CELL BIOCHEM FUNCT, V37, P208, DOI 10.1002/cbf.3386
   Yang PY, 2021, INT J BIOL SCI, V17, P32, DOI 10.7150/ijbs.52375
   Yang XZ, 2020, CELL PROLIFERAT, V53, DOI 10.1111/cpr.12854
NR 23
TC 0
Z9 0
U1 1
U2 1
PU WILEY
PI HOBOKEN
PA 111 RIVER ST, HOBOKEN 07030-5774, NJ USA
EI 2050-4527
J9 IMMUN INFLAMM DIS
JI IMMUN. INFLAMM. DIS.
PD DEC
PY 2022
VL 10
IS 12
AR e724
DI 10.1002/iid3.724
PG 12
WC Immunology
WE Science Citation Index Expanded (SCI-EXPANDED)
SC Immunology
GA 6F7QF
UT WOS:000884252400001
PM 36444616
OA Green Published
DA 2023-01-02
ER

PT J
AU de Jong, TA
   de Hair, MJH
   van de Sande, MGH
   Semmelink, JF
   Choi, IY
   Gerlag, DM
   Tak, PP
   van Baarsen, LGM
AF de Jong, Tineke A.
   de Hair, Maria J. H.
   van de Sande, Marleen G. H.
   Semmelink, Johanna F.
   Choi, Ivy Y.
   Gerlag, Danielle M.
   Tak, Paul P.
   van Baarsen, Lisa G. M.
TI Synovial gene signatures associated with the development of rheumatoid
   arthritis in at risk individuals: A prospective study
SO JOURNAL OF AUTOIMMUNITY
LA English
DT Article
DE Rheumatoid arthritis; Synovial tissue; Lipid metabolism
ID JOINT DAMAGE; T-CELLS; EXPRESSION; BRCA2; DIFFERENTIATION;
   PROLIFERATION; PATHOGENESIS; PROGRESSION; PREVENTION; CXCR4
AB Objective: To identify molecular changes in synovium before arthritis development in individuals at risk of developing rheumatoid arthritis (RA).Materials and methods: We included 67 IgM rheumatoid factor and/or anti-citrullinated protein antibody positive individuals with arthralgia but without arthritis. Synovial biopsies were collected after which individuals were prospectively followed for at least 2 years during which 17 developed arthritis. An exploratory genome-wide transcriptional profiling study was performed in 13 preselected individuals to identify transcripts associated with arthritis development (n = 6). Findings were validated using quantitative real-time PCR and immunohistochemistry in the total cohort. Results: Microarray-based survival analyses identified 5588 transcripts whose expression levels in synovium were significantly associated with arthritis development. Pathway analysis revealed that synovial tissue of at risk individuals who later developed arthritis display higher expression of genes involved in adaptive immune response-related pathways compared to at risk individuals who did not develop arthritis. Lower expression was observed for genes involved in extracellular matrix receptor interaction, Wnt-mediated signal transduction and lipid metabolism. Two-way hierarchical clustering analyses of a 27-gene signature separated the total at risk cohort into two groups, where pre-RA individuals preferred to cluster together. Immunohistochemistry studies revealed more podoplanin positive cells and lower lipid droplet staining in synovial tissue from pre-RA individuals.Conclusion: Synovial alterations in adaptive immune response and lipid metabolism are associated with future development of arthritis. Since this data show synovial changes without overt cellular infiltration, these may be attributed to preclinical changes in resident synovial tissue cells such as fibroblasts, macrophages and tissue resident T cells.
C1 [de Jong, Tineke A.; de Hair, Maria J. H.; van de Sande, Marleen G. H.; Semmelink, Johanna F.; Choi, Ivy Y.; Gerlag, Danielle M.; Tak, Paul P.; van Baarsen, Lisa G. M.] Univ Amsterdam, Amsterdam UMC, Dept Rheumatol & Clin Immunol, Amsterdam, Netherlands.
   [de Jong, Tineke A.; de Hair, Maria J. H.; van de Sande, Marleen G. H.; Semmelink, Johanna F.; Choi, Ivy Y.; Gerlag, Danielle M.; Tak, Paul P.; van Baarsen, Lisa G. M.] Amsterdam Infect & Immun Inst, Dept Expt Immunol, Amsterdam, Netherlands.
   [de Jong, Tineke A.; van de Sande, Marleen G. H.; Semmelink, Johanna F.; Choi, Ivy Y.; van Baarsen, Lisa G. M.] Amsterdam Rheumatol & Immunol Ctr ARC, Acad Med Ctr, Amsterdam, Netherlands.
   [Gerlag, Danielle M.] UCB Pharm, Slough SL1 3XE, England.
   [Tak, Paul P.] Candel Therapeut, Needham, MA USA.
   [Tak, Paul P.] Univ Cambridge, Internal Med, Cambridge CB2 1TN, England.
C3 University of Amsterdam; University of Amsterdam; Academic Medical
   Center Amsterdam; Vrije Universiteit Amsterdam; University of Cambridge
RP van Baarsen, LGM (通讯作者)，Univ Amsterdam, Amsterdam UMC, Dept Rheumatol & Clin Immunol, Amsterdam, Netherlands.; van Baarsen, LGM (通讯作者)，Amsterdam Infect & Immun Inst, Dept Expt Immunol, Amsterdam, Netherlands.
EM e.g.vanbaarsen@amsterdamumc.nl
RI van Baarsen, Lisa/N-3646-2015
OI van Baarsen, Lisa/0000-0003-3346-8921; de Jong,
   Tineke/0000-0002-2267-2639
FU FP7 HEALTH programme (EuroTEAM) [FP7-HEALTH-F2-2012-305549]; IMI EU
   [115,142]; SmartMix subsidy of the Ministry of Economic Affairs of the
   Netherlands [SSM06010]; Dutch Arthritis Foundation [11-1-308]; Dutch
   Organization for Health Research and Development (ZonMw) [91,612,109,
   91,718,371]
FX The research leading to these results was funded within the FP7 HEALTH
   programme (EuroTEAM) under the grant agreement
   FP7-HEALTH-F2-2012-305549, the IMI EU funded project BeTheCure no
   115,142, SmartMix subsidy of the Ministry of Economic Affairs of the
   Netherlands SSM06010, the Dutch Arthritis Foundation no 11-1-308 and the
   Dutch Organization for Health Research and Development (ZonMw) Veni no
   91,612,109 and VIDI no 91,718,371.
CR AHO K, 1991, J RHEUMATOL, V18, P1282
   Aletaha D, 2010, ANN RHEUM DIS, V69, P1580, DOI [10.1136/ard.2010.138461, 10.1002/art.27584]
   de la Rosa IA, 2018, J INTERN MED, V284, P61, DOI 10.1111/joim.12743
   Astarita JL, 2012, FRONT IMMUNOL, V3, DOI 10.3389/fimmu.2012.00283
   Bosma M, 2012, PROG LIPID RES, V51, P36, DOI 10.1016/j.plipres.2011.11.003
   Buckley CD, 2000, J IMMUNOL, V165, P3423, DOI 10.4049/jimmunol.165.6.3423
   Chen DY, 2018, INT J RHEUM DIS, V21, P362, DOI 10.1111/1756-185X.13238
   Choi IY, 2017, PLOS ONE, V12, DOI 10.1371/journal.pone.0182751
   Ciubotariu E, 2014, J RHEUMATOL, V41, P1576, DOI 10.3899/jrheum.130767
   Croft AP, 2016, ARTHRITIS RES THER, V18, DOI 10.1186/s13075-016-1156-1
   de Hair MJH, 2014, ARTHRITIS RHEUMATOL, V66, P513, DOI 10.1002/art.38273
   de Hair MJH, 2013, ANN RHEUM DIS, V72, P1654, DOI 10.1136/annrheumdis-2012-202254
   Dolhain RJEM, 1998, BRIT J RHEUMATOL, V37, P324
   Eisen MB, 1998, P NATL ACAD SCI USA, V95, P14863, DOI 10.1073/pnas.95.25.14863
   Ekwall AKH, 2011, ARTHRITIS RES THER, V13, DOI 10.1186/ar3274
   Firestein GS, 1996, AM J PATHOL, V149, P2143
   Gerlag D, 2005, BEST PRACT RES CL RH, V19, P387, DOI 10.1016/j.berh.2005.01.005
   Gerlag DM, 2019, ANN RHEUM DIS, V78, P179, DOI 10.1136/annrheumdis-2017-212763
   Gerlag DM, 2016, RHEUMATOLOGY, V55, P607, DOI 10.1093/rheumatology/kev347
   Gerlag DM, 2012, ANN RHEUM DIS, V71, P638, DOI 10.1136/annrheumdis-2011-200990
   Kanbe K, 2002, ARTHRITIS RHEUM-US, V46, P130, DOI 10.1002/1529-0131(200201)46:1<130::AID-ART10020>3.0.CO;2-D
   Kanbe K, 2016, MOD RHEUMATOL, V26, P46, DOI 10.3109/14397595.2015.1054088
   Koopman FA, 2016, EBIOMEDICINE, V6, P231, DOI 10.1016/j.ebiom.2016.02.029
   Kraan MC, 2002, ARTHRITIS RHEUM-US, V46, P2034, DOI 10.1002/art.10556
   Kyburz D, 2011, RHEUMATOLOGY, V50, P1106, DOI 10.1093/rheumatology/keq424
   Lewis MJ, 2019, CELL REP, V28, P2455, DOI 10.1016/j.celrep.2019.07.091
   Liu D, 2017, AM J TRANSL RES, V9, P3758
   Martin S, 2006, NAT REV MOL CELL BIO, V7, P373, DOI 10.1038/nrm1912
   Martin-Villar E, 2005, INT J CANCER, V113, P899, DOI 10.1002/ijc.20656
   Mizoguchi F, 2018, NAT COMMUN, V9, DOI 10.1038/s41467-018-02892-y
   Moynahan ME, 2001, MOL CELL, V7, P263, DOI 10.1016/S1097-2765(01)00174-5
   Nagafuchi Y, 2016, SCI REP-UK, V6, DOI 10.1038/srep29338
   Nielen MMJ, 2004, ARTHRITIS RHEUM-US, V50, P380, DOI 10.1002/art.20018
   Perucha E, 2019, NAT COMMUN, V10, DOI 10.1038/s41467-019-08332-9
   Platzer A, 2019, PLOS ONE, V14, DOI 10.1371/journal.pone.0219698
   Pollard L, 2005, CLIN EXP RHEUMATOL, V23, pS43
   Rajan JV, 1997, DEV BIOL, V184, P385, DOI 10.1006/dbio.1997.8526
   Rajan JV, 1996, P NATL ACAD SCI USA, V93, P13078, DOI 10.1073/pnas.93.23.13078
   Rantapaa-Dahlqvist S, 2003, ARTHRITIS RHEUM, V48, P2741, DOI 10.1002/art.11223
   Roy R, 2012, NAT REV CANCER, V12, P68, DOI 10.1038/nrc3181
   Salazar R, 2011, J CLIN ONCOL, V29, P17, DOI 10.1200/JCO.2010.30.1077
   Shen Y, 2017, NAT IMMUNOL, V18, P1025, DOI 10.1038/ni.3808
   Sheriff L, 2018, STEM CELLS, V36, P1062, DOI 10.1002/stem.2811
   Storey JD, 2002, J ROY STAT SOC B, V64, P479, DOI 10.1111/1467-9868.00346
   Subramanian A, 2005, P NATL ACAD SCI USA, V102, P15545, DOI 10.1073/pnas.0506580102
   Suchanski J, 2017, PLOS ONE, V12, DOI 10.1371/journal.pone.0184970
   Tak PP, 2000, ARTHRITIS RHEUM-US, V43, P2619, DOI 10.1002/1529-0131(200012)43:12<2619::AID-ANR1>3.0.CO;2-V
   Tusher VG, 2001, P NATL ACAD SCI USA, V98, P5116, DOI 10.1073/pnas.091062498
   van de Sande MGH, 2011, ANN RHEUM DIS, V70, P772, DOI 10.1136/ard.2010.139527
   van de Sande MGH, 2011, ANN RHEUM DIS, V70, P423, DOI 10.1136/ard.2010.139550
   van de Stadt LA, 2013, ANN RHEUM DIS, V72, P1920, DOI 10.1136/annrheumdis-2012-202127
   Vaughn JP, 1996, CANCER RES, V56, P4590
   Ward LSC, 2019, J CELL SCI, V132, DOI 10.1242/jcs.222067
   Welcsh PL, 2000, TRENDS GENET, V16, P69, DOI 10.1016/S0168-9525(99)01930-7
   World Med Assoc, 2013, JAMA-J AM MED ASSOC, V310, P2191, DOI 10.1001/jama.2013.281053
NR 55
TC 0
Z9 0
U1 0
U2 0
PU ACADEMIC PRESS LTD- ELSEVIER SCIENCE LTD
PI LONDON
PA 24-28 OVAL RD, LONDON NW1 7DX, ENGLAND
SN 0896-8411
EI 1095-9157
J9 J AUTOIMMUN
JI J. Autoimmun.
PD DEC
PY 2022
VL 133
AR 102923
DI 10.1016/j.jaut.2022.102923
PG 9
WC Immunology
WE Science Citation Index Expanded (SCI-EXPANDED)
SC Immunology
GA 5I2VT
UT WOS:000868221600003
PM 36208493
OA Green Submitted, hybrid
DA 2023-01-02
ER

PT J
AU Deng, R
   Wang, Y
   Bu, YH
   Wu, H
AF Deng, Ran
   Wang, Yan
   Bu, Yanhong
   Wu, Hong
TI BNIP3 mediates the different adaptive responses of fibroblast-like
   synovial cells to hypoxia in patients with osteoarthritis and rheumatoid
   arthritis
SO MOLECULAR MEDICINE
LA English
DT Article
DE BNIP3; Mitophagy; Apoptosis; Fibroblast-like synovial cells; Rheumatoid
   arthritis
ID APOPTOSIS; AUTOPHAGY; BCL-2; MITOCHONDRIAL; DEATH
AB Background Hypoxia is one of the important characteristics of synovial microenvironment in rheumatoid arthritis (RA), and plays an important role in synovial hyperplasia. In terms of cell survival, fibroblast-like synovial cells (FLSs) are relatively affected by hypoxia. In contrast, fibroblast-like synovial cells from patients with RA (RA-FLSs) are particularly resistant to hypoxia-induced cell death. The purpose of this study was to evaluate whether fibroblast-like synovial cells in patients with osteoarthritis (OA-FLSs) and RA-FLSs have the same adaptation to hypoxia. Methods CCK-8, flow cytometry and BrdU were used to detect the proliferation of OA-FLSs and RA-FLSs under different oxygen concentrations. Apoptosis was detected by AV/PI, TUNEL and Western blot, mitophagy was observed by electron microscope, laser confocal microscope and Western blot, the state of mitochondria was detected by ROS and mitochondrial membrane potential by flow cytometry, BNIP3 and HIF-1 alpha were detected by Western blot and RT-qPCR. The silencing of BNIP3 was achieved by stealth RNA system technology. Results After hypoxia, the survival rate of OA-FLSs decreased, while the proliferation activity of RA-FLSs further increased. Hypoxia induced an increase in apoptosis and inhibition of mitophagy in OA-FLSs, but not in RA-FLSs. Hypoxia led to a more lasting adaptive response. RA-FLSs displayed a more significant increase in the expression of genes transcriptionally regulated by HIF-1 alpha. Interestingly, they showed higher BNIP3 expression than OA-FLSs, and showed stronger mitophagy and proliferation activities. BNIP3 siRNA experiment confirmed the potential role of BNIP3 in the survival of RA-FLSs. Inhibition of BNIP3 resulted in the decrease of cell proliferation, mitophagy and the increase of apoptosis. Conclusion In summary, RA-FLSs maintained intracellular redox balance through mitophagy to promote cell survival under hypoxia. The mitophagy of OA-FLSs was too little to maintain the redox balance of mitochondria, resulting in apoptosis. The difference of mitophagy between OA-FLSs and RA-FLSs under hypoxia is mediated by the level of BNIP3 expression.
C1 [Deng, Ran; Wang, Yan; Bu, Yanhong; Wu, Hong] Minist Educ, Key Lab Xinan Med, Hefei 230012, Peoples R China.
   [Deng, Ran; Wang, Yan; Bu, Yanhong; Wu, Hong] Anhui Univ Chinese Med, Qian Jiang Rd 1, Hefei 230012, Peoples R China.
   [Deng, Ran; Wang, Yan; Bu, Yanhong; Wu, Hong] Anhui Prov Key Lab Res & Dev Chinese Med, Hefei 230012, Peoples R China.
   [Wu, Hong] Anhui Univ Chinese Med, Coll Pharm, Hefei 230012, Peoples R China.
C3 Anhui University of Chinese Medicine; Anhui University of Chinese
   Medicine
RP Wu, H (通讯作者)，Minist Educ, Key Lab Xinan Med, Hefei 230012, Peoples R China.; Wu, H (通讯作者)，Anhui Univ Chinese Med, Qian Jiang Rd 1, Hefei 230012, Peoples R China.; Wu, H (通讯作者)，Anhui Prov Key Lab Res & Dev Chinese Med, Hefei 230012, Peoples R China.; Wu, H (通讯作者)，Anhui Univ Chinese Med, Coll Pharm, Hefei 230012, Peoples R China.
EM wuhongprof@aliyun.com
FU National Natural Science Foundation of China [81073122, 81874360,
   81473400]
FX This work was supported by grants from the National Natural Science
   Foundation of China (Grant Nos. 81073122, 81874360 and 81473400).
CR Cai L, 2022, PHYTOMEDICINE, V94, DOI 10.1016/j.phymed.2021.153841
   Converse A, 2021, MOL CELL ENDOCRINOL, V538, DOI 10.1016/j.mce.2021.111461
   Deng R, 2021, PHYTOTHER RES, V35, P5305, DOI 10.1002/ptr.7211
   Deng R, 2018, FRONT PHARMACOL, V9, DOI 10.3389/fphar.2018.00105
   Diot A, 2018, FRONT CELL DEV BIOL, V6, DOI 10.3389/fcell.2018.00103
   El-Habta R, 2021, STEM CELL RES THER, V12, DOI 10.1186/s13287-021-02230-y
   Filippi I, 2018, CELL PHYSIOL BIOCHEM, V46, P203, DOI 10.1159/000488423
   Forte M, 2021, CELL DEATH DIS, V12, DOI 10.1038/s41419-021-04188-4
   Fu ZJ, 2020, REDOX BIOL, V36, DOI 10.1016/j.redox.2020.101671
   Gorbunova AS, 2020, BIOCHEMISTRY-MOSCOW+, V85, P1245, DOI 10.1134/S0006297920100120
   Guo X, 2020, FRONT IMMUNOL, V11, DOI 10.3389/fimmu.2020.01668
   Hao YC, 2022, J NANOBIOTECHNOL, V20, DOI 10.1186/s12951-022-01247-6
   Hill SM, 2019, CELL DEATH DIFFER, V26, P617, DOI 10.1038/s41418-018-0254-9
   Huang YH, 2021, CELL MOL LIFE SCI, V78, P7681, DOI 10.1007/s00018-021-03950-3
   Ikeda M, 2021, J AM HEART ASSOC, V10, DOI 10.1161/JAHA.121.020895
   Jiang TT, 2021, FRONT PHARMACOL, V12, DOI 10.3389/fphar.2021.785586
   Kammouni W, 2007, ARTHRITIS RHEUM, V56, P2854, DOI 10.1002/art.22853
   Kong WN, 2022, AM J TRANSPLANT, V22, P130, DOI 10.1111/ajt.16757
   Lee CJ, 2018, CELL DEATH DIS, V9, DOI 10.1038/s41419-018-0433-0
   Lee HJ, 2020, FRONT MICROBIOL, V11, DOI 10.3389/fmicb.2020.01684
   Li Q, 2019, ARCH TOXICOL, V93, P1141, DOI 10.1007/s00204-019-02433-6
   Li Y, 2022, J NANOBIOTECHNOL, V20, DOI 10.1186/s12951-022-01238-7
   Lin QS, 2021, AUTOPHAGY, V17, P2975, DOI 10.1080/15548627.2020.1848971
   Liu ZQ, 2022, CANCER GENE THER, V29, P973, DOI 10.1038/s41417-021-00385-7
   Lv D, 2021, NAT COMMUN, V12, DOI 10.1038/s41467-021-27210-x
   Mellor HR, 2010, BIOCHEM PHARMACOL, V79, P1562, DOI 10.1016/j.bcp.2010.01.019
   Mueller-Buehl AM, 2021, CELLS-BASEL, V10, DOI 10.3390/cells10123575
   Niu C, 2019, AUTOPHAGY, V15, P843, DOI 10.1080/15548627.2019.1569913
   Nygaard G, 2020, NAT REV RHEUMATOL, V16, P316, DOI 10.1038/s41584-020-0413-5
   Qureshi-Baig K, 2020, AUTOPHAGY, V16, P1436, DOI 10.1080/15548627.2019.1687213
   Ray R, 2000, J BIOL CHEM, V275, P1439, DOI 10.1074/jbc.275.2.1439
   Ren J, 2019, BBA-MOL BASIS DIS, V1865, P206, DOI 10.1016/j.bbadis.2018.08.017
   Ren K, 2021, OXID MED CELL LONGEV, V2021, DOI 10.1155/2021/8379962
   Shi RY, 2014, CNS NEUROSCI THER, V20, P1045, DOI 10.1111/cns.12325
   Song T, 2019, BRIT J PHARMACOL, V176, P491, DOI 10.1111/bph.14555
   Sumi K, 2022, INT J MOL SCI, V23, DOI 10.3390/ijms23020749
   Tang CY, 2019, CELL DEATH DIS, V10, DOI 10.1038/s41419-019-1899-0
   Tao JJ, 2021, LAB INVEST, V101, P1353, DOI 10.1038/s41374-021-00636-z
   Taylor CT, 2017, NAT REV IMMUNOL, V17, P774, DOI 10.1038/nri.2017.103
   Touhami S, 2022, INT J MOL SCI, V23, DOI 10.3390/ijms23020681
   Veldhuizen J, 2022, BIOMATERIALS, V281, DOI 10.1016/j.biomaterials.2021.121336
   Wang XW, 2020, CELL DEATH DIFFER, V27, P1431, DOI 10.1038/s41418-019-0449-8
   Wang YJ, 2020, ARTHRITIS RES THER, V22, DOI 10.1186/s13075-020-02328-3
   Weyand CM, 2014, CURR OPIN RHEUMATOL, V26, P93, DOI 10.1097/BOR.0000000000000011
   Won SJ, 2015, J CELL PHYSIOL, V230, P930, DOI 10.1002/jcp.24825
   Yang Wang, 2022, Mol Immunol, V142, P83, DOI 10.1016/j.molimm.2021.12.004
   Yu SS, 2019, ARTHRITIS RES THER, V21, DOI 10.1186/s13075-019-1861-7
   Zeb A, 2021, REDOX BIOL, V48, DOI 10.1016/j.redox.2021.102186
   Zeng C, 2021, INT J MOL SCI, V22, DOI 10.3390/ijms22115820
   Zhang HF, 2008, J BIOL CHEM, V283, P10892, DOI 10.1074/jbc.M800102200
   Zhou HF, 2021, FRONT PHARMACOL, V12, DOI 10.3389/fphar.2021.650983
NR 51
TC 2
Z9 2
U1 10
U2 13
PU SPRINGER
PI NEW YORK
PA ONE NEW YORK PLAZA, SUITE 4600, NEW YORK, NY, UNITED STATES
SN 1076-1551
EI 1528-3658
J9 MOL MED
JI Mol. Med.
PD DEC
PY 2022
VL 28
IS 1
AR 64
DI 10.1186/s10020-022-00490-9
PG 14
WC Biochemistry & Molecular Biology; Cell Biology; Medicine, Research &
   Experimental
WE Science Citation Index Expanded (SCI-EXPANDED)
SC Biochemistry & Molecular Biology; Cell Biology; Research & Experimental
   Medicine
GA 2A5TZ
UT WOS:000809565400001
PM 35690741
OA Green Published, Green Submitted, gold
DA 2023-01-02
ER

PT J
AU Hong, ZY
   Tie, QS
   Zhang, LL
AF Hong, Zhongyang
   Tie, Qingsong
   Zhang, Lingling
TI Targeted inhibition of the GRK2/HIF-1 alpha pathway is an effective
   strategy to alleviate synovial hypoxia and inflammation
SO INTERNATIONAL IMMUNOPHARMACOLOGY
LA English
DT Article
DE GRK2; HIF-1?; RA; Drug therapy
ID PROTEIN-COUPLED RECEPTOR; FIBROBLAST-LIKE-SYNOVIOCYTES; COLONY-ENHANCING
   FACTOR; RHEUMATOID-ARTHRITIS; INDUCIBLE FACTOR-1-ALPHA; NEUTROPHIL
   MIGRATION; MAMMALIAN TARGET; HIF-1 INHIBITOR; GROWTH-FACTOR; CD8+T CELLS
AB G-protein coupled receptor (GPCR) kinases (GRKs) and hypoxia-inducible factor-1 alpha (HIF-1 alpha) play key roles in rheumatoid arthritis (RA). Several studies have demonstrated that HIF-1 alpha expression is positively regulated by GRK2, suggesting its posttranscriptional effects on HIF-1 alpha. In this study, we review the role of HIF-1 alpha and GRK2 in RA pathophysiology, focusing on their proinflammatory roles in immune cells and fibroblast-like synoviocytes (FLS). We then introduce several drugs that inhibit GRK2 and HIF-1 alpha, and briefly outline their molecular mechanisms. We conclude by presenting gaps in knowledge and our prospects for the pharmacological potential of targeting these proteins and the relevant downstream signaling pathways. Future research is warranted and paramount for untangling these novel and promising roles for GRK2 and HIF-1 alpha in RA.
C1 [Hong, Zhongyang; Tie, Qingsong] Jianhu Peoples Hosp, Dept Pharm, Yancheng 224700, Peoples R China.
   [Zhang, Lingling] Anhui Med Univ, Ctr Rheumatoid Arthrit, Inst Clin Pharmacol, Minist Educ,Anhui Collaborat Innovat Ctr Antiinfla, Hefei 230032, Peoples R China.
C3 Anhui Medical University
RP Tie, QS (通讯作者)，Jianhu Peoples Hosp, Dept Pharm, Yancheng 224700, Peoples R China.; Zhang, LL (通讯作者)，Anhui Med Univ, Ctr Rheumatoid Arthrit, Inst Clin Pharmacol, Minist Educ,Anhui Collaborat Innovat Ctr Antiinfla, Hefei 230032, Peoples R China.
EM hzy19960605@126.com; 1176979459@qq.com; ll-zhang@hotmail.com
FU National Natural Science Foundation of China of China;  [81803538]
FX This work was supported by grants from the National Natural Science
   Foundation of China of China (no. 81803538) .
CR Ahmadi F., 2021, BIOORG CHEM, V110, DOI [DOI 10.1016/J.BIOORG.2021.104779, DOI 10.1016/j.bioorg.2021.104779]
   Aki T, 2020, SCI REP-UK, V10, DOI 10.1038/s41598-020-67396-6
   Albadari N, 2019, EXPERT OPIN DRUG DIS, V14, P667, DOI 10.1080/17460441.2019.1613370
   Aquino-Galvez A, 2016, ONCOL REP, V35, P577, DOI 10.3892/or.2015.4399
   Arnon TI, 2011, SCIENCE, V333, P1898, DOI 10.1126/science.1208248
   Atayde SR, 2018, PLOS ONE, V13, DOI 10.1371/journal.pone.0201106
   Ban HS, 2017, CELL DEATH DIS, V8, DOI 10.1038/cddis.2017.235
   Ban HS, 2016, BIOCONJUGATE CHEM, V27, P1911, DOI 10.1021/acs.bioconjchem.6b00305
   Bhandari T, 2014, INFECT DIS THER, V3, P159, DOI 10.1007/s40121-014-0030-1
   Bosco MC, 2008, IMMUNOBIOLOGY, V213, P733, DOI 10.1016/j.imbio.2008.07.031
   Bottini N, 2013, NAT REV RHEUMATOL, V9, P24, DOI 10.1038/nrrheum.2012.190
   Bouley R, 2017, MOL PHARMACOL, V92, P707, DOI 10.1124/mol.117.110130
   Bouley RA, 2020, MOL PHARMACOL, V97, P392, DOI 10.1124/mol.119.118661
   Bourin M, 2001, CNS DRUG REV, V7, P25
   Brand D.D., 2019, CELLS-BASEL, V8, P1596
   Branitzki-Heinemann K, 2016, FRONT IMMUNOL, V7, DOI 10.3389/fimmu.2016.00518
   Brinkmann V, 2004, SCIENCE, V303, P1532, DOI 10.1126/science.1092385
   Brouwer E, 2009, CLIN EXP RHEUMATOL, V27, P945
   BURNS CM, 1992, ARTHRITIS RHEUM, V35, P865, DOI 10.1002/art.1780350804
   Burrows N, 2020, NAT IMMUNOL, V21, P1408, DOI 10.1038/s41590-020-0772-8
   Burrows N, 2017, EXP CELL RES, V356, P197, DOI 10.1016/j.yexcr.2017.03.019
   Cannavo A, 2018, EXPERT OPIN THER TAR, V22, P75, DOI 10.1080/14728222.2018.1406925
   Carlson EL, 2021, SCI TRANSL MED, V13, DOI 10.1126/scitranslmed.aau8491
   Carvalheiro H, 2015, ARTHRITIS RHEUMATOL, V67, P363, DOI 10.1002/art.38941
   Chen JY, 2012, PLANTA MED, V78, P665, DOI 10.1055/s-0031-1298327
   Chen JY, 2018, FRONT PHARMACOL, V9, DOI 10.3389/fphar.2018.00563
   Chen PJ, 2015, NUCLEIC ACIDS RES, V43, P9393, DOI 10.1093/nar/gkv1010
   Chen XY, 2020, INT IMMUNOPHARMACOL, V80, DOI 10.1016/j.intimp.2020.106199
   Chen YJ, 2018, INT J MED SCI, V15, P1129, DOI 10.7150/ijms.27056
   Cheng HJ, 2022, CELL SIGNAL, V95, DOI 10.1016/j.cellsig.2022.110337
   Cheng J, 2021, CELLS-BASEL, V10, DOI 10.3390/cells10020307
   Cheng J, 2020, J CLIN INVEST, V130, P1036, DOI 10.1172/JCI97040
   Dang EV, 2011, CELL, V146, P772, DOI 10.1016/j.cell.2011.07.033
   de Hair MJH, 2014, ARTHRITIS RHEUMATOL, V66, P513, DOI 10.1002/art.38273
   Duncan GS, 2012, P NATL ACAD SCI USA, V109, P21034, DOI 10.1073/pnas.1215558110
   Durairaj H, 2015, INT IMMUNOPHARMACOL, V25, P485, DOI 10.1016/j.intimp.2015.02.029
   Dvergsten JA, 2013, ARTHRITIS RHEUM-US, V65, P2201, DOI 10.1002/art.38015
   Egners A, 2016, MEDIAT INFLAMM, V2016, DOI 10.1155/2016/2053646
   Evron T, 2012, TRENDS PHARMACOL SCI, V33, P154, DOI 10.1016/j.tips.2011.12.003
   Fazou C, 2001, ARTHRITIS RHEUM, V44, P2038, DOI 10.1002/1529-0131(200109)44:9<2038::AID-ART353>3.0.CO;2-1
   Franchina DG, 2018, TRENDS CANCER, V4, P138, DOI 10.1016/j.trecan.2017.12.006
   Fredriksson J, 2022, BBA-MOL CELL RES, V1869, DOI 10.1016/j.bbamcr.2022.119262
   Fu ZJ, 2020, REDOX BIOL, V36, DOI 10.1016/j.redox.2020.101671
   Garchow B, 2021, MOL IMMUNOL, V133, P128, DOI 10.1016/j.molimm.2021.02.019
   Ge YS, 2021, BIOENGINEERED, V12, P10837, DOI 10.1080/21655979.2021.1989260
   George G, 2020, INFLAMMOPHARMACOLOGY, V28, P1457, DOI 10.1007/s10787-020-00757-9
   Giladi A, 2020, NAT BIOTECHNOL, V38, P629, DOI 10.1038/s41587-020-0442-2
   Gu W, 2020, J CARDIOVASC PHARM, V75, P200, DOI 10.1097/FJC.0000000000000788
   Gupta N, 2017, P NATL ACAD SCI USA, V114, P4763, DOI 10.1073/pnas.1620458114
   Han CC, 2021, ACTA PHARM SIN B, V11, P1835, DOI 10.1016/j.apsb.2021.01.015
   Han CC, 2018, CELL PHYSIOL BIOCHEM, V51, P729, DOI 10.1159/000495329
   Hitchon C, 2002, ARTHRITIS RHEUM, V46, P2587, DOI 10.1002/art.10520
   Homan KT, 2015, ACS CHEM BIOL, V10, P310, DOI 10.1021/cb5006323
   Hong ZY, 2022, OXID MED CELL LONGEV, V2022, DOI 10.1155/2022/4566851
   Hwang IY, 2019, J IMMUNOL, V203, P2401, DOI 10.4049/jimmunol.1900678
   Hwang YJ, 2019, PLOS ONE, V14, DOI 10.1371/journal.pone.0217642
   Ishii M, 2012, J IMMUNOL, V188, P5655, DOI 10.4049/jimmunol.1102330
   Iyer NV, 1998, GENE DEV, V12, P149, DOI 10.1101/gad.12.2.149
   Jaakkola P, 2001, SCIENCE, V292, P468, DOI 10.1126/science.1059796
   Jantsch J, 2008, J IMMUNOL, V180, P4697, DOI 10.4049/jimmunol.180.7.4697
   Jia XY, 2019, ACTA PHARMACOL SIN, V40, P1029, DOI 10.1038/s41401-018-0196-2
   Jiang H, 2021, INT J MOL MED, V48, DOI 10.3892/ijmm.2021.4963
   Karlsson J, 2005, J IMMUNOL, V174, P533, DOI 10.4049/jimmunol.174.1.533
   Kato M, 2021, PLOS ONE, V16, DOI 10.1371/journal.pone.0252116
   Khawaja AA, 2020, FRONT IMMUNOL, V11, DOI 10.3389/fimmu.2020.02190
   Kim BS, 2015, BIOCHEM BIOPH RES CO, V458, P14, DOI 10.1016/j.bbrc.2015.01.031
   Kim HW, 2017, CLIN EXP RHEUMATOL, V35, P630
   Kim J, 2013, ANN LAB MED, V33, P52, DOI 10.3343/alm.2013.33.1.52
   Kim MH, 2020, PHARMACEUTICALS-BASE, V13, DOI 10.3390/ph13090208
   Klein K, 2015, CURR OPIN RHEUMATOL, V27, P76, DOI 10.1097/BOR.0000000000000128
   Kmiolek T, 2022, CELLS-BASEL, V11, DOI 10.3390/cells11030452
   Knight M, 2019, CURR OPIN IMMUNOL, V60, P111, DOI 10.1016/j.coi.2019.05.005
   Kojima H, 2010, J IMMUNOL, V184, P154, DOI 10.4049/jimmunol.0800167
   Konisti S, 2012, NAT REV RHEUMATOL, V8, P153, DOI 10.1038/nrrheum.2011.205
   Krishna V, 2021, J IMMUNOL, V206, P422, DOI 10.4049/jimmunol.2000286
   Kuai JJ, 2021, FRONT IMMUNOL, V12, DOI 10.3389/fimmu.2021.698424
   Kumar V, 2014, IMMUNOLOGY, V143, P512, DOI 10.1111/imm.12380
   Lall H, 2008, MOL IMMUNOL, V45, P3045, DOI 10.1016/j.molimm.2008.03.014
   Laragione T, 2019, INT IMMUNOPHARMACOL, V70, P268, DOI 10.1016/j.intimp.2019.02.051
   Larsen H, 2012, ARTHRITIS RES THER, V14, DOI 10.1186/ar3934
   Lee K, 2010, BIOCHEM PHARMACOL, V80, P982, DOI 10.1016/j.bcp.2010.06.018
   Lefevre S, 2015, CURR PHARM DESIGN, V21, P130
   Li MX, 2018, MOL PSYCHIATR, V23, P556, DOI 10.1038/mp.2017.76
   Li SF, 2017, SCI REP-UK, V7, DOI 10.1038/s41598-017-05014-8
   Li W, 2016, ONCOTARGET, V7, P32286, DOI 10.18632/oncotarget.8591
   Li YZ, 2022, BIOACT MATER, V18, P213, DOI 10.1016/j.bioactmat.2022.03.021
   Li Y, 2021, IUBMB LIFE, V73, P1406, DOI 10.1002/iub.2564
   Liu J, 2019, IMMUNITY, V50, P600, DOI 10.1016/j.immuni.2019.01.021
   Liu XW, 2012, NAT IMMUNOL, V13, P457, DOI 10.1038/ni.2258
   Loudon RP, 1996, BLOOD, V88, P4547, DOI 10.1182/blood.V88.12.4547.bloodjournal88124547
   Lu Y, 2020, OXID MED CELL LONGEV, V2020, DOI 10.1155/2020/5281795
   Luan B, 2015, P NATL ACAD SCI USA, V112, P15642, DOI 10.1073/pnas.1519644112
   Lwin MN, 2020, RHEUMATOL THER, V7, P457, DOI 10.1007/s40744-020-00217-4
   Matkovich SJ, 2006, CIRC RES, V99, P996, DOI 10.1161/01.RES.0000247932.71270.2c
   McGonagle D, 2008, ARTHRITIS RES THER, V10, DOI 10.1186/ar2512
   McInturff AM, 2012, BLOOD, V120, P3118, DOI 10.1182/blood-2012-01-405993
   Meier FMP, 2012, J BIOL CHEM, V287, P28378, DOI 10.1074/jbc.M111.312884
   Meng B, 2022, INT IMMUNOPHARMACOL, V103, DOI 10.1016/j.intimp.2021.108467
   Meng XY, 2018, NAT COMMUN, V9, DOI 10.1038/s41467-017-02683-x
   Naik R, 2017, J MED CHEM, V60, P8631, DOI 10.1021/acs.jmedchem.7b01231
   Nakano N, 2020, J BIOL CHEM, V295, P9033, DOI 10.1074/jbc.RA120.013596
   Neamatallah T, 2019, N-S ARCH PHARMACOL, V392, P381, DOI 10.1007/s00210-018-1577-2
   Ni J., 2021, PLOS ONE, V16
   Nowell MA, 2006, ARTHRITIS RHEUM-US, V54, P2084, DOI 10.1002/art.21942
   Packiriswamy N, 2015, GENES IMMUN, V16, P367, DOI 10.1038/gene.2015.26
   Palazon A, 2017, CANCER CELL, V32, P669, DOI 10.1016/j.ccell.2017.10.003
   Paleolog EM, 2002, ARTHRITIS RES THER, V4, pS81, DOI 10.1186/ar575
   Paradowska-Gorycka A, 2020, FRONT IMMUNOL, V11, DOI 10.3389/fimmu.2020.572858
   Park JK, 2021, ARTHRITIS RES THER, V23, DOI 10.1186/s13075-021-02561-4
   Peng S, 2020, FRONT ENDOCRINOL, V11, DOI 10.3389/fendo.2020.586857
   Plum SM, 2009, BMC MUSCULOSKEL DIS, V10, DOI 10.1186/1471-2474-10-46
   Raposo BR, 2010, ARTHRITIS RHEUM-US, V62, P2953, DOI 10.1002/art.27729
   Reglero C, 2020, CANCERS, V12, DOI 10.3390/cancers12051216
   Rein P, 2017, RHEUMATOL THER, V4, P247, DOI 10.1007/s40744-017-0073-3
   Sabi EM, 2022, INFLAMMOPHARMACOLOGY, V30, P737, DOI 10.1007/s10787-022-00974-4
   Salminen A, 2016, BIOGERONTOLOGY, V17, P655, DOI 10.1007/s10522-016-9655-7
   SEMENZA GL, 1992, MOL CELL BIOL, V12, P5447, DOI 10.1128/MCB.12.12.5447
   Semenza GL, 2014, ANNU REV PATHOL-MECH, V9, P47, DOI 10.1146/annurev-pathol-012513-104720
   Semenza GL, 2009, PHYSIOLOGY, V24, P97, DOI 10.1152/physiol.00045.2008
   Shafiey SI, 2018, LIFE SCI, V212, P109, DOI 10.1016/j.lfs.2018.09.046
   Stothers CL, 2018, J MOL MED, V96, P1293, DOI 10.1007/s00109-018-1710-1
   Su VYF, 2017, RESPIROLOGY, V22, P1156, DOI 10.1111/resp.13053
   Sulkshane P, 2021, REDOX BIOL, V45, DOI 10.1016/j.redox.2021.102047
   Tan LJ, 2019, EXP THER MED, V17, P2913, DOI 10.3892/etm.2019.7301
   Tang H, 2019, BIOMED PHARMACOTHER, V119, DOI 10.1016/j.biopha.2019.109432
   Tesmer JJG, 2010, J MED CHEM, V53, P1867, DOI 10.1021/jm9017515
   Theccanat T, 2016, CELL SIGNAL, V28, P190, DOI 10.1016/j.cellsig.2015.11.013
   Tyrakis PA, 2016, NATURE, V540, P236, DOI 10.1038/nature20165
   Verheul HMW, 2008, CLIN CANCER RES, V14, P3589, DOI 10.1158/1078-0432.CCR-07-4306
   Vroon A, 2004, J LEUKOCYTE BIOL, V75, P901, DOI 10.1189/jlb.0403136
   Walmsley SR, 2005, J EXP MED, V201, P105, DOI 10.1084/jem.20040624
   Wan ZH, 2019, ASIAN J ANDROL, V21, P73, DOI 10.4103/aja.aja_69_18
   Wang DM, 2018, ARTHRITIS RES THER, V20, DOI 10.1186/s13075-018-1594-z
   Wang DD, 2020, BIOCHEM BIOPH RES CO, V526, P805, DOI 10.1016/j.bbrc.2020.03.164
   Wang QT, 2017, SCI REP-UK, V7, DOI 10.1038/srep45364
   Wardwell PR, 2015, ARTHRITIS RES THER, V17, DOI 10.1186/s13075-015-0824-x
   Wehr P, 2019, CLIN EXP IMMUNOL, V196, P12, DOI 10.1111/cei.13256
   Wenger Roland H, 2005, Sci STKE, V2005, pre12, DOI 10.1126/stke.3062005re12
   Wobben R, 2013, BIOL CHEM, V394, P495, DOI 10.1515/hsz-2012-0320
   Wright HL, 2021, FRONT IMMUNOL, V11, DOI 10.3389/fimmu.2020.584116
   Wu RF, 2018, J CLIN INVEST, V128, P2551, DOI 10.1172/JCI97426
   Xia QS, 2020, WORLD J GASTROENTERO, V26, P2177, DOI 10.3748/wjg.v26.i18.2177
   Xiong Y, 2016, MBIO, V7, DOI 10.1128/mBio.00436-16
   Yang XZ, 2019, CELLS-BASEL, V8, DOI 10.3390/cells8121596
   Yao ZG, 2017, J NEUROPATH EXP NEUR, V76, P1000, DOI 10.1093/jnen/nlx088
   Yu Q, 2020, FRONT CELL INFECT MI, V10, DOI 10.3389/fcimb.2020.00287
   Zhang BJ, 2022, INT IMMUNOPHARMACOL, V108, DOI 10.1016/j.intimp.2022.108678
   Zhang J, 1998, P NATL ACAD SCI USA, V95, P7157, DOI 10.1073/pnas.95.12.7157
   Zhang M, 2019, MOL MED REP, V20, P4831, DOI 10.3892/mmr.2019.10765
   Zhang W, 2022, MSYSTEMS, V7, DOI 10.1128/msystems.00380-22
   Zheng HY, 2012, P NATL ACAD SCI USA, V109, P7055, DOI 10.1073/pnas.1118359109
   Zhou Q, 2021, FRONT IMMUNOL, V12, DOI 10.3389/fimmu.2021.738962
   Zhou YD, 2005, J NAT PROD, V68, P947, DOI 10.1021/np050029m
NR 153
TC 0
Z9 0
U1 0
U2 0
PU ELSEVIER
PI AMSTERDAM
PA RADARWEG 29, 1043 NX AMSTERDAM, NETHERLANDS
SN 1567-5769
EI 1878-1705
J9 INT IMMUNOPHARMACOL
JI Int. Immunopharmacol.
PD DEC
PY 2022
VL 113
AR 109271
DI 10.1016/j.intimp.2022.109271
PN A
PG 10
WC Immunology; Pharmacology & Pharmacy
WE Science Citation Index Expanded (SCI-EXPANDED)
SC Immunology; Pharmacology & Pharmacy
GA 6Q8IU
UT WOS:000891854400003
PM 36461590
DA 2023-01-02
ER

PT J
AU Huang, YJ
   Chen, L
   Chen, DS
   Fan, P
   Yu, HC
AF Huang, Yijiang
   Chen, Liang
   Chen, Daosen
   Fan, Pei
   Yu, Huachen
TI Exosomal microRNA-140-3p from human umbilical cord mesenchymal stem
   cells attenuates joint injury of rats with rheumatoid arthritis by
   silencing SGK1
SO MOLECULAR MEDICINE
LA English
DT Article
DE Rheumatoid arthritis; MicroRNA-140-3p; Exosome; Serum-and
   glucocorticoid-inducible kinase 1; Joint injury; Rat
ID FIBROBLAST-LIKE SYNOVIOCYTES; PROLIFERATION; INFLAMMATION; EXPRESSION;
   MIR-140-5P; APOPTOSIS; PATHWAY
AB Objective Over the years, microRNAs (miRNAs) have been involved in the pathogenesis of rheumatoid arthritis (RA). We aim to investigate the role of human umbilical cord mesenchymal stem cells (HUCMSCs)-derived exosomal miR-140-3p in RA development. Methods Exosomes(exo) were isolated from human umbilical cord-derived mesenchymal stem cells (HUCMSCs), and this isolation was followed by the transfer of miR-140-3p. RA rat models were constructed by collagen II adjuvant and respectively treated with HUCMSCs-exo or HUCMSCs-exo carrying miR-140-3p mimic/inhibitor, and expression of miR-140-3p and serum- and glucocorticoid-inducible kinase 1 (SGK1) was assessed. Then, RA score and inflammation scoring, fibrosis degree and apoptosis, serum inflammatory response and oxidative stress in joint tissues were determined. The RA synovial fibroblasts (RASFs) were extracted from rats and identified. Conducted with relative treatment, the migration, proliferation and apoptosis in RASFs were determined. Results MiR-140-3p was decreased while SGK1 was increased in RA rats. HUCMSCs-exo or upregulated exosomal miR-140-3p improved pathological changes and suppressed inflammation, oxidative stress and fibrosis in RA rats, and also constrained and RASF growth. Overexpression of SGK1 reversed the inhibition of RASF growth caused by overexpression of miR-140-3p. Conclusion Upregulated exosomal miR-140-3p attenuated joint injury of RA rats by silencing SGK1. This research provided further understanding of the role of exosomal miR-140-3p in RA development.
C1 [Huang, Yijiang; Chen, Liang; Chen, Daosen; Fan, Pei; Yu, Huachen] Wenzhou Med Univ, Affiliated Hosp & Yuying Childrens Hosp 2, Dept Orthopaed, 109 West Coll Rd, Wenzhou 325000, Peoples R China.
   [Huang, Yijiang; Chen, Liang; Chen, Daosen; Fan, Pei; Yu, Huachen] Key Lab Orthopaed Zhejiang Prov, Wenzhou 325000, Peoples R China.
C3 Wenzhou Medical University
RP Yu, HC (通讯作者)，Wenzhou Med Univ, Affiliated Hosp & Yuying Childrens Hosp 2, Dept Orthopaed, 109 West Coll Rd, Wenzhou 325000, Peoples R China.; Yu, HC (通讯作者)，Key Lab Orthopaed Zhejiang Prov, Wenzhou 325000, Peoples R China.
EM Yuhuachen079@163.com
FU Basic scientific research project of Wenzhou Science and Technology
   Bureau [20210044]; Medical Health Science and Technology Project of
   Zhejiang Province [2022RC049]; Zhejiang Provincial Public Welfare
   Technology Research Program/Social Development Fund [LGF21H060012]
FX This study was funded by the Basic scientific research project of
   Wenzhou Science and Technology Bureau (Grant number: Y 20210044),
   Medical Health Science and Technology Project of Zhejiang Province (No.
   2022RC049) and Zhejiang Provincial Public Welfare Technology Research
   Program/Social Development Fund (Grant number: LGF21H060012).
CR Akhoon BA, 2019, BIOCHIMIE, V165, P57, DOI 10.1016/j.biochi.2019.07.007
   Al-Modawi RN, 2019, MOL THER-NUCL ACIDS, V17, P776, DOI 10.1016/j.omtn.2019.07.011
   Artunc F, 2014, NEPHRON PHYSIOL, V128, P35, DOI 10.1159/000368267
   Asano M, 2017, INT J HEMATOL, V105, P419, DOI 10.1007/s12185-017-2199-z
   Cai WW, 2020, BIOMATER SCI-UK, V8, P6592, DOI 10.1039/d0bm01221a
   Camps M, 2005, NAT MED, V11, P936, DOI 10.1038/nm1284
   Chen A, 2015, INT J CLIN EXP PATHO, V8, P5491
   Chen J, 2020, BIOMATER SCI-UK, V8, P3430, DOI 10.1039/c9bm01761e
   Chen Z, 2018, J IMMUNOL, V201, P2472, DOI 10.4049/jimmunol.1800304
   Fatel ECD, 2018, ADV RHEUMATOL, V58, DOI 10.1186/s42358-018-0026-8
   Ding M, 2018, NEUROCHEM RES, V43, P2165, DOI 10.1007/s11064-018-2641-5
   Dong C, 2019, BIOMED RES INT, V2019, DOI 10.1155/2019/6071308
   England BR, 2018, BMJ-BRIT MED J, V361, DOI 10.1136/bmj.k1036
   Evangelatos G, 2019, AUTOIMMUN REV, V18, DOI 10.1016/j.autrev.2019.102391
   Gan WQ, 2018, MOL CELL BIOCHEM, V445, P67, DOI 10.1007/s11010-017-3252-1
   Hu XJ, 2019, EBIOMEDICINE, V40, P564, DOI 10.1016/j.ebiom.2019.01.023
   Hu XM, 2020, MOL THER-NUCL ACIDS, V19, P468, DOI 10.1016/j.omtn.2019.11.015
   Huang JZ, 2020, FRONT PHARMACOL, V11, DOI 10.3389/fphar.2020.550955
   Huang W, 2020, FEBS J, V287, P94, DOI 10.1111/febs.15009
   Jiang WQ, 2018, STEM CELLS INT, V2018, DOI 10.1155/2018/6079642
   Lau CS, 2019, INT J RHEUM DIS, V22, P357, DOI 10.1111/1756-185X.13513
   Li H, 2017, BIOMED PHARMACOTHER, V96, P208, DOI 10.1016/j.biopha.2017.09.079
   Li R, 2019, EUR REV MED PHARMACO, V23, P2935, DOI 10.26355/eurrev_201904_17573
   Li TF, 2013, STEM CELLS DEV, V22, P845, DOI 10.1089/scd.2012.0395
   Liao WT, 2017, EXP CELL RES, V360, P292, DOI 10.1016/j.yexcr.2017.09.019
   Lv FJ, 2014, STEM CELLS, V32, P1408, DOI 10.1002/stem.1681
   Ma D, 2019, INT IMMUNOPHARMACOL, V74, DOI 10.1016/j.intimp.2019.105687
   Ntoumou E, 2017, CLIN EPIGENETICS, V9, DOI 10.1186/s13148-017-0428-1
   Prothero L, 2018, INT J NURS STUD, V82, P20, DOI 10.1016/j.ijnurstu.2018.03.008
   Rajaei E, 2019, CURR RHEUMATOL REV, V15, P116, DOI 10.2174/1573397114666180717145745
   Ren TT, 2020, BIOL PHARM BULL, V43, P810, DOI 10.1248/bpb.b19-00959
   Schelski N, 2019, PFLUG ARCH EUR J PHY, V471, P889, DOI 10.1007/s00424-019-02256-5
   Sun GD, 2018, MAT SCI ENG C-MATER, V89, P194, DOI 10.1016/j.msec.2018.04.006
   Toh WS, 2017, SEMIN CELL DEV BIOL, V67, P56, DOI 10.1016/j.semcdb.2016.11.008
   Wang ML, 2020, FRONT PHARMACOL, V11, DOI 10.3389/fphar.2020.00515
   Wu HJ, 2017, AUTOIMMUN REV, V16, P391, DOI 10.1016/j.autrev.2017.02.011
   Yang BC, 2020, BIOCHEM BIOPH RES CO, V524, P883, DOI 10.1016/j.bbrc.2020.02.001
   Yang WJ, 2020, MOL THER, V28, P1200, DOI 10.1016/j.ymthe.2020.02.003
   Yin CM, 2017, BONE JOINT RES, V6, P612, DOI 10.1302/2046-3758.611.BJR-2017-0090.R1
   Zaborowski MP, 2015, BIOSCIENCE, V65, P783, DOI 10.1093/biosci/biv084
   Zhang ZY, 2019, BIOMED RES INT, V2019, DOI 10.1155/2019/1575468
   Zhao YY, 2015, STEM CELLS INT, V2015, DOI 10.1155/2015/761643
   Zheng J, 2020, INT IMMUNOPHARMACOL, V78, DOI 10.1016/j.intimp.2019.105985
   Zhong SP, 2020, MOL IMMUNOL, V125, P131, DOI 10.1016/j.molimm.2020.07.004
   Zu BB, 2021, J ORTHOP SURG RES, V16, DOI 10.1186/s13018-021-02236-5
NR 45
TC 3
Z9 3
U1 5
U2 12
PU SPRINGER
PI NEW YORK
PA ONE NEW YORK PLAZA, SUITE 4600, NEW YORK, NY, UNITED STATES
SN 1076-1551
EI 1528-3658
J9 MOL MED
JI Mol. Med.
PD DEC
PY 2022
VL 28
IS 1
AR 36
DI 10.1186/s10020-022-00451-2
PG 14
WC Biochemistry & Molecular Biology; Cell Biology; Medicine, Research &
   Experimental
WE Science Citation Index Expanded (SCI-EXPANDED)
SC Biochemistry & Molecular Biology; Cell Biology; Research & Experimental
   Medicine
GA ZV6EG
UT WOS:000770620500001
PM 35303795
OA gold, Green Published
DA 2023-01-02
ER

PT J
AU Li, KX
   Zhang, YH
   Hao, XY
   Xie, DC
   Wang, CC
   Zhang, HH
   Jin, P
   Du, QZ
AF Li, Kexin
   Zhang, Yahui
   Hao, Xueyan
   Xie, Dongchao
   Wang, Chongchong
   Zhang, Haihua
   Jin, Peng
   Du, Qizhen
TI Improved Stability and In Vitro Anti-Arthritis Bioactivity of
   Curcumin-Casein Nanoparticles by Ultrasound-Driven Encapsulation
SO NUTRIENTS
LA English
DT Article
DE sodium caseinate; ultrasound treatment; curcumin; nanoparticles;
   arthritis
ID SOLID LIPID NANOPARTICLES; ORAL DELIVERY; PHYSICOCHEMICAL PROPERTIES;
   ENHANCED DISPERSIBILITY; FUNCTIONAL-PROPERTIES; DRUG NANOCARRIER;
   PH-DRIVEN; MICELLE; BIOAVAILABILITY; CYTOKINES
AB Curcumin possesses beneficial biological functions, namely anti-inflammation and anti-diabetic functions. However, due to its low solubility and crystallinity, its applications are limited. In this work, curcumin was encapsulated in casein micelles in order to form curcumin-casein nanoparticles by ultrasound treatment (5 min). The ultrasound treatment induced the entry of the hydrophobic groups to the inner micelles and the polar sulfydryl groups to the surface of the micelles in order to form compact curcumin-casein nanoparticles of an appropriate size (100-120 nm) for cellular endocytosis. The product exhibited excellent stability during 8 months of cold storage, 6 days at room temperature, and 2 days at body temperature. Advanced in vitro experiments demonstrated that curcumin-casein nanoparticles displayed significantly greater inhibitory activity against the proliferation and proinflammatory cytokines of human fibroblast-like synoviocyte-osteo arthritis (HFLS-OA) cells and HFLS-rheumatoid (RA) cells than native curcumin due to better cellular uptake as a result of the low crystallinity and the appropriate nano-size of the nano-form. The results provide a reference for the use of ultrasound treatment to encapsulate other drug molecules and curcumin-casein nanoparticles as potential treatment for arthritis.
C1 [Li, Kexin; Zhang, Yahui; Hao, Xueyan; Xie, Dongchao; Wang, Chongchong; Zhang, Haihua; Jin, Peng; Du, Qizhen] Zhejiang Agr & Forestry Univ, Coll Food & Hlth, 666 Wusu Rd, Hangzhou 311300, Peoples R China.
C3 Zhejiang A&F University
RP Du, QZ (通讯作者)，Zhejiang Agr & Forestry Univ, Coll Food & Hlth, 666 Wusu Rd, Hangzhou 311300, Peoples R China.
EM qizhendu@163.com
RI ; Zhang, Yahui/AAA-2092-2020
OI Du, Qizhen/0000-0003-2969-2840; Zhang, Yahui/0000-0003-3281-9830; Jin,
   Peng/0000-0003-0032-8914
FU Key R&D Program Project of Zhejiang Province;  [2019C02072]; 
   [2022C02033]
FX This research was funded by the Key R&D Program Project of Zhejiang
   Province (Grant 2019C02072 and Grant 2022C02033).
CR Alcazar-Alay SC, 2015, FOOD SCI TECH-BRAZIL, V35, P215, DOI 10.1590/1678-457X.6749
   Bachar M, 2012, J CONTROL RELEASE, V160, P164, DOI 10.1016/j.jconrel.2012.01.004
   Barick KC, 2021, J PHARM SCI-US, V110, P2114, DOI 10.1016/j.xphs.2020.12.011
   Benzaria A, 2013, FOOD CHEM, V138, P2327, DOI 10.1016/j.foodchem.2012.12.017
   Chemat F, 2017, ULTRASON SONOCHEM, V34, P540, DOI 10.1016/j.ultsonch.2016.06.035
   Chen Y, 2020, PHYTOTHER RES, V34, P1310, DOI 10.1002/ptr.6596
   Cheng C, 2017, RSC ADV, V7, P25978, DOI 10.1039/c7ra02861j
   Chithrani BD, 2006, NANO LETT, V6, P662, DOI 10.1021/nl052396o
   Christodoulou C, 2006, CLIN EXP MED, V6, P13, DOI 10.1007/s10238-006-0088-5
   Dalgleish DG, 2011, SOFT MATTER, V7, P2265, DOI 10.1039/c0sm00806k
   Esfanjani AF, 2016, COLLOID SURFACE B, V146, P532, DOI 10.1016/j.colsurfb.2016.06.053
   Farhood B, 2019, J CELL PHYSIOL, V234, P5728, DOI 10.1002/jcp.27442
   Ghayour N, 2019, FOOD HYDROCOLLOID, V87, P394, DOI 10.1016/j.foodhyd.2018.08.031
   Higuera-Barraza OA, 2016, ULTRASON SONOCHEM, V31, P558, DOI 10.1016/j.ultsonch.2016.02.007
   Home DS, 2006, CURR OPIN COLLOID IN, V11, P148, DOI 10.1016/j.cocis.2005.11.004
   Kang C, 2020, NANOMED-NANOTECHNOL, V23, DOI 10.1016/j.nano.2019.102104
   Kapoor M, 2011, NAT REV RHEUMATOL, V7, P33, DOI 10.1038/nrrheum.2010.196
   Li J, 2016, FOOD HYDROCOLLOID, V60, P138, DOI 10.1016/j.foodhyd.2016.03.016
   Lu JQ, 2020, NEUROSCIENCE, V430, P1, DOI 10.1016/j.neuroscience.2020.01.026
   McInnes IB, 2007, NAT REV IMMUNOL, V7, P429, DOI 10.1038/nri2094
   Mehanny M, 2016, J CONTROL RELEASE, V225, P1, DOI 10.1016/j.jconrel.2016.01.018
   Meng J, 2018, INT J BIOL MACROMOL, V107, P2604, DOI 10.1016/j.ijbiomac.2017.10.140
   Ning PA, 2018, MAT SCI ENG C-MATER, V83, P121, DOI 10.1016/j.msec.2017.11.022
   Nunes S, 2017, CRIT REV FOOD SCI, V57, P1863, DOI 10.1080/10408398.2015.1031337
   Pan K, 2014, SOFT MATTER, V10, P6820, DOI 10.1039/c4sm00239c
   Pan K, 2013, J AGR FOOD CHEM, V61, P6036, DOI 10.1021/jf400752a
   Paramalingam SS, 2007, ANN ACAD MED SINGAP, V36, P96
   Rafiee Z, 2019, CRIT REV FOOD SCI, V59, P3468, DOI 10.1080/10408398.2018.1495174
   Ramalingam P, 2016, FOOD RES INT, V84, P113, DOI 10.1016/j.foodres.2016.03.031
   Sahu A, 2008, BIOMACROMOLECULES, V9, P2905, DOI 10.1021/bm800683f
   Segat A, 2014, FOOD RES INT, V66, P365, DOI 10.1016/j.foodres.2014.10.002
   Semo E, 2007, FOOD HYDROCOLLOID, V21, P936, DOI 10.1016/j.foodhyd.2006.09.006
   Somu P, 2018, APPL SURF SCI, V462, P316, DOI 10.1016/j.apsusc.2018.08.094
   Tchetverikov I, 2004, ANN RHEUM DIS, V63, P881, DOI 10.1136/ard.2003.013243
   Wang W, 2013, J AGR FOOD CHEM, V61, P435, DOI 10.1021/jf304506n
   Wang XJ, 2022, J FOOD ENG, V333, DOI 10.1016/j.jfoodeng.2022.111138
   Wu JB, 2018, ACS BIOMATER SCI ENG, V4, P3885, DOI 10.1021/acsbiomaterials.8b00454
   Yang M, 2020, ULTRASON SONOCHEM, V62, DOI 10.1016/j.ultsonch.2019.104861
   Zheng YF, 2019, J AGR FOOD CHEM, V67, P6476, DOI 10.1021/acs.jafc.9b02075
NR 39
TC 0
Z9 0
U1 2
U2 2
PU MDPI
PI BASEL
PA ST ALBAN-ANLAGE 66, CH-4052 BASEL, SWITZERLAND
EI 2072-6643
J9 NUTRIENTS
JI Nutrients
PD DEC
PY 2022
VL 14
IS 23
AR 5192
DI 10.3390/nu14235192
PG 14
WC Nutrition & Dietetics
WE Science Citation Index Expanded (SCI-EXPANDED)
SC Nutrition & Dietetics
GA 6X1GN
UT WOS:000896170400001
PM 36501222
OA gold, Green Published
DA 2023-01-02
ER

PT J
AU Li, N
   Chen, ZX
   Feng, W
   Gong, ZH
   Lin, CS
   Chen, JX
   Chu, CQ
   Xu, Q
AF Li, Nan
   Chen, Zhixin
   Feng, Wei
   Gong, Zhaohui
   Lin, Changsong
   Chen, Jiaxu
   Chu, Congqiu
   Xu, Qiang
TI Triptolide improves chondrocyte proliferation and secretion via
   down-regulation of miR-221 in synovial cell exosomes
SO PHYTOMEDICINE
LA English
DT Article
DE Rheumatoid arthritis; triptolide; chondrocyte; miR-221; exosomes
ID MICRORNAS
AB Background: Rheumatoid arthritis (RA), the most common type of inflammatory arthritis, can cause bone damage and disability. Triptolide, a prominent treatment for RA, has satisfactory anti-inflammatory effects. However, the mechanism of action of triptolide in RA remains unknown.
   Purpose: This study aimed to explore the molecular mechanisms underlying triptolide-mediated improvements in RA and identify the miRNA pathway responsible for these effects.
   Methods: We identified various dysregulated miRNAs associated with RA by mining previously described microarray data and verified and screened these candidates using RT-qPCR. Hematoxylin-eosin staining was then applied to identify pathological changes in the affected joints, and cell counting kit-8 analysis and flow cytometry were employed to examine cell proliferation and apoptosis, respectively. Extracted exosomes were verified using transmission electron microscopy.
   Results: Our results revealed that the legs of rats with collagen-induced arthritis presented with obvious swelling and bone damage, a high degree of inflammatory cell infiltration into the synovium, and structural changes to the cartilage. Data mining identified 39 dysregulated miRNAs in these tissues, and RT-qPCR further refined these observations to highlight miR-221 as a potential RA biomarker. Subsequent evaluations revealed that fibroblast-like synovial (FLS) cells secrete Exs carrying dysregulated miR-221 in vitro. These Exs mediate miR-221 levels, inflammation, and TLR4/MyD88 signaling via their fusion with chondrocytes, leading to changes in chondrocyte growth and metabolic factor levels. Additionally, the addition of triptolide impaired miR-221 expression, cell proliferation, inflammatory factors, and the protein levels of TLR4/MyD88 in RA-FLS and promoted the apoptosis of FLS. The therapeutic effect of triptolide on miR-221 Exs was reversed by miR-221 inhibitor in both normal and RA FLS.
   Conclusion: Our research shows that effective treatment with triptolide is mediated by its regulation of growth and secretory functions of chondrocytes via the inhibition of miR-221 secretion by FLS, providing a new target and natural medicinal candidate for future RA treatments.
C1 [Li, Nan; Chen, Jiaxu] Jinan Univ, Formula Pattern Res Ctr, Sch Tradit Chinese Med, Guangzhou 510632, Peoples R China.
   [Chen, Zhixin] South China Agr Univ Hosp, Chinese Med Dept, Guangzhou 510642, Peoples R China.
   [Feng, Wei; Gong, Zhaohui; Lin, Changsong; Xu, Qiang] Guangzhou Univ Chinese Med, Guangzhou 510405, Peoples R China.
   [Gong, Zhaohui] Guangzhou Univ Chinese Med, Dept Cardiovasc, Affiliated Hosp 1, Guangzhou 510405, Peoples R China.
   [Lin, Changsong; Xu, Qiang] Guangzhou Univ Chinese Med, Dept Rheumatol, Affiliated Hosp 1, Guangzhou 510405, Peoples R China.
   [Chu, Congqiu] Oregon Hlth & Sci Univ, Portland, OR 97239 USA.
   [Chen, Jiaxu; Chu, Congqiu; Xu, Qiang] Guangzhou Univ Chinese Med, Affiliated Hosp 1, Guangzhou 510405, Peoples R China.
   [Chen, Jiaxu; Chu, Congqiu; Xu, Qiang] Oregon Hlth & Sci Univ, Portland, OR 97239 USA.
   [Chen, Jiaxu; Chu, Congqiu; Xu, Qiang] Jinan Univ, Sch Tradit Chinese Med, Guangzhou 510632, Peoples R China.
C3 Jinan University; South China Agricultural University; Guangzhou
   University of Chinese Medicine; Guangzhou University of Chinese
   Medicine; Guangzhou University of Chinese Medicine; Oregon Health &
   Science University; Guangzhou University of Chinese Medicine; Oregon
   Health & Science University; Jinan University
RP Chen, JX; Chu, CQ; Xu, Q (通讯作者)，Guangzhou Univ Chinese Med, Affiliated Hosp 1, Guangzhou 510405, Peoples R China.; Chen, JX; Chu, CQ; Xu, Q (通讯作者)，Oregon Hlth & Sci Univ, Portland, OR 97239 USA.; Chen, JX; Chu, CQ; Xu, Q (通讯作者)，Jinan Univ, Sch Tradit Chinese Med, Guangzhou 510632, Peoples R China.
EM chenjx@jnu.edu.cn; chuc@ohsu.edu; fjksg@163.com
FU National Natural Science Foundation of China (NSFC) [81904077, 82274390,
   82174301]; Guangzhou Science and Technology Plan Project [202102020927];
   Natural Science Foundation of Guangdong Province [2019A1515011636];
   Medical Research Foundation of Guangdong Province [A2020409]; Guangzhou
   Key Laboratory of FormulaPattern of Traditional Chinese Medicine
   [202102010014]
FX This research was financially supported by National Natural Science
   Foundation of China (NSFC) (NO. 81904077, 82274390, 82174301); Guangzhou
   Science and Technology Plan Project (NO. 202102020927); Natural Science
   Foundation of Guangdong Province (NO. 2019A1515011636); Medical Research
   Foundation of Guangdong Province (NO. A2020409); Guangzhou Key
   Laboratory of FormulaPattern of Traditional Chinese Medicine (NO.
   202102010014).
CR Alquraini A, 2015, ARTHRITIS RES THER, V17, DOI 10.1186/s13075-015-0877-x
   ElAtta ASA, 2019, CLIN EXP MED, V19, P47, DOI 10.1007/s10238-018-0524-3
   Elshabrawy HA, 2017, AUTOIMMUN REV, V16, P103, DOI 10.1016/j.autrev.2016.12.003
   Evangelatos G, 2019, AUTOIMMUN REV, V18, DOI 10.1016/j.autrev.2019.102391
   Fan DP, 2018, INT J MOL SCI, V19, DOI 10.3390/ijms19020376
   Tanoglu EG, 2021, INT J CLIN PRACT, V75, DOI 10.1111/ijcp.14848
   Han Y, 2021, ARTHRITIS RES THER, V23, DOI 10.1186/s13075-021-02619-3
   Huang XY, 2013, INT J MOL SCI, V14, P14785, DOI 10.3390/ijms140714785
   Huang YH, 2016, J PHARM PHARM SCI, V19, P114, DOI 10.18433/J3SG7K
   Jin SW, 2018, ANN RHEUM DIS, V77, P1644, DOI 10.1136/annrheumdis-2018-213511
   Kong XY, 2013, PLOS ONE, V8, DOI 10.1371/journal.pone.0077513
   Lee DYW, 2021, PHYTOMEDICINE, V80, DOI 10.1016/j.phymed.2020.153337
   Lee JH, 2017, ARTHRITIS RES THER, V19, DOI 10.1186/s13075-017-1353-6
   Li Y, 2019, J CELL BIOCHEM, V120, P8169, DOI 10.1002/jcb.28098
   Liu D, 2020, J MOL MED, V98, P409, DOI 10.1007/s00109-020-01882-2
   Liu XY, 2021, DRUG DELIV, V28, P2127, DOI 10.1080/10717544.2021.1986603
   Livak KJ, 2001, METHODS, V25, P402, DOI 10.1006/meth.2001.1262
   Lu HF, 2021, RHEUMATOL INT, V41, P1567, DOI 10.1007/s00296-021-04798-3
   Luo XL, 2020, ENDOCR METAB IMMUNE, V20, P1156, DOI 10.2174/1871530320666200427115225
   Ma L, 2021, CHEM-BIOL INTERACT, V349, DOI 10.1016/j.cbi.2021.109659
   Maeda Y, 2017, J BONE MINER RES, V32, P461, DOI 10.1002/jbmr.3005
   Najm A, 2020, ARTHRITIS RHEUMATOL, V72, P2030, DOI 10.1002/art.41441
   Olkkonen J, 2015, PLOS ONE, V10, DOI 10.1371/journal.pone.0145279
   Penolazzi L, 2018, AGING-US, V10, P2001, DOI 10.18632/aging.101525
   Piao XM, 2021, INT IMMUNOPHARMACOL, V99, DOI 10.1016/j.intimp.2021.108010
   Quero L, 2020, FRONT IMMUNOL, V10, DOI 10.3389/fimmu.2019.03087
   Saad MA, 2019, LIFE SCI, V218, P284, DOI 10.1016/j.lfs.2019.01.002
   Scott DL, 2010, LANCET, V376, P1094, DOI 10.1016/S0140-6736(10)60826-4
   Sharma SH, 2020, TOXICOL MECH METHOD, V30, P306, DOI 10.1080/15376516.2020.1727596
   Smolen JS, 2016, LANCET, V388, P2023, DOI 10.1016/S0140-6736(16)30173-8
   Song GH, 2019, ANN RHEUM DIS, V78, P1632, DOI 10.1136/annrheumdis-2019-215473
   Tan FJ, 2020, INFLAMMATION, V43, P1498, DOI 10.1007/s10753-020-01227-8
   Tang BF, 2020, FRONT IMMUNOL, V11, DOI 10.3389/fimmu.2020.592084
   Tasneem S, 2019, PHARMACOL RES, V139, P126, DOI 10.1016/j.phrs.2018.11.001
   Thery C, 2009, NAT REV IMMUNOL, V9, P581, DOI 10.1038/nri2567
   Valadi H, 2007, NAT CELL BIOL, V9, P654, DOI 10.1038/ncb1596
   van der Pol E, 2014, J THROMB HAEMOST, V12, P1182, DOI 10.1111/jth.12602
   Wang JG, 2018, EXPERT REV MOL MED, V20, DOI 10.1017/erm.2018.3
   Wang J, 2020, NEUROIMMUNOMODULAT, V27, P9, DOI 10.1159/000505095
   Wang ML, 2022, J LEUKOCYTE BIOL, V111, P641, DOI 10.1002/JLB.3A0121-067RRR
   Wen JT, 2021, PHYTOTHER RES, V35, P4334, DOI 10.1002/ptr.7129
   Xiang YN, 2019, CANCER MED-US, V8, P1958, DOI 10.1002/cam4.2108
   Xu HG, 2021, MEDIAT INFLAMM, V2021, DOI 10.1155/2021/9972805
   Xu X, 2021, BIOMATERIALS, V269, DOI 10.1016/j.biomaterials.2020.120539
   Yang MZ, 2015, CONNECT TISSUE RES, V56, P236, DOI 10.3109/03008207.2015.1018384
   Yuan K, 2019, FRONT PHARMACOL, V10, DOI 10.3389/fphar.2019.01469
   Zhang X.J., 2021, J ETHNOPHARMACOL, V278
   Zhang YQ, 2021, MED RES REV, V41, P1337, DOI 10.1002/med.21762
   Zhou E, 2021, ADV CLIN EXP MED, V30, P1263, DOI 10.17219/acem/141446
   Zhu Y, 2017, STEM CELL RES THER, V8, DOI 10.1186/s13287-017-0510-9
   Ziaei S, 2016, AVICENNA J PHYTOMEDI, V6, P149
NR 51
TC 0
Z9 0
U1 6
U2 6
PU ELSEVIER GMBH
PI MUNICH
PA HACKERBRUCKE 6, 80335 MUNICH, GERMANY
SN 0944-7113
EI 1618-095X
J9 PHYTOMEDICINE
JI Phytomedicine
PD DEC
PY 2022
VL 107
AR 154479
DI 10.1016/j.phymed.2022.154479
PG 10
WC Plant Sciences; Chemistry, Medicinal; Integrative & Complementary
   Medicine; Pharmacology & Pharmacy
WE Science Citation Index Expanded (SCI-EXPANDED)
SC Plant Sciences; Pharmacology & Pharmacy; Integrative & Complementary
   Medicine
GA 5F5ZN
UT WOS:000866393600001
PM 36194972
DA 2023-01-02
ER

PT J
AU Tsaltskan, V
   Firestein, GS
AF Tsaltskan, Vladislav
   Firestein, Gary S.
TI Targeting fibroblast-like synoviocytes in rheumatoid arthritis
SO CURRENT OPINION IN PHARMACOLOGY
LA English
DT Article
ID FACTOR-KAPPA-B; RECEPTOR ACTIVATOR; SYNOVIAL-CELLS; GENE-EXPRESSION;
   TNF-ALPHA; LEFLUNOMIDE; METHOTREXATE; INHIBITORS; IL-6;
   HYDROXYCHLOROQUINE
AB Fibroblast-like synoviocytes (FLS) are mesenchymal-derived cells that play an important role in the physiology of the synovium by producing certain components of the synovial fluid and articular cartilage. In rheumatoid arthritis (RA), however, fibroblasts become a key driver of synovial inflammation and joint damage. Because of this, there has been recent interest in FLS as a therapeutic target in RA to avoid side effects such as systemic immune suppression associated with many existing RA treatments. In this review, we describe how approved treatments for RA affect FLS signaling and function and discuss the effects of investigational FLS-targeted drugs for RA.
C1 [Tsaltskan, Vladislav; Firestein, Gary S.] Univ Calif San Diego, Sch Med, Div Rheumatol, Allergy & Immunol, La Jolla, CA 92093 USA.
C3 University of California System; University of California San Diego
RP Firestein, GS (通讯作者)，Univ Calif San Diego, Sch Med, Div Rheumatol, Allergy & Immunol, La Jolla, CA 92093 USA.
EM gfirestein@health.ucsd.edu
OI Firestein, Gary S./0000-0003-3495-960X
CR Ai R, 2016, NAT COMMUN, V7, DOI 10.1038/ncomms11849
   Aldoss IT, 2009, EXPERT OPIN INV DRUG, V18, P1957, DOI 10.1517/13543780903418445
   Alessi F, 1998, EXP CELL RES, V245, P8, DOI 10.1006/excr.1998.4216
   Aletaha D, 2018, JAMA-J AM MED ASSOC, V320, P1360, DOI 10.1001/jama.2018.13103
   Angiolilli C, 2018, ARTHRITIS RES THER, V20, DOI 10.1186/s13075-018-1638-4
   Badot V, 2009, ARTHRITIS RES THER, V11, DOI 10.1186/ar2678
   Bartok B, 2010, IMMUNOL REV, V233, P233, DOI 10.1111/j.0105-2896.2009.00859.x
   Ben Mrid R, 2022, BIOMED PHARMACOTHER, V151, DOI 10.1016/j.biopha.2022.113126
   Bottini N, 2013, NAT REV RHEUMATOL, V9, P24, DOI 10.1038/nrrheum.2012.190
   Boyle DL, 1997, ARTHRITIS RHEUM, V40, P1772, DOI 10.1002/art.1780401008
   Burger D, 2003, RHEUMATOLOGY, V42, P89, DOI 10.1093/rheumatology/keg038
   Bustamante MF, 2017, ARTHRITIS RES THER, V19, DOI 10.1186/s13075-017-1303-3
   Choy EH, 2019, RHEUMATOLOGY, V58, P953, DOI 10.1093/rheumatology/key339
   Corrigall VM, 2000, ARTHRITIS RHEUM, V43, P1606
   Croft AP, 2019, NATURE, V570, P246, DOI 10.1038/s41586-019-1263-7
   Danto SI, 2019, ARTHRITIS RHEUMATOL, V71
   Demoruelle MK, 2012, CURR RHEUMATOL REP, V14, P472, DOI 10.1007/s11926-012-0275-1
   Diarra D, 2007, NAT MED, V13, P156, DOI 10.1038/nm1538
   Dorst DN, 2020, RHEUMATOLOGY, V59, P3952, DOI 10.1093/rheumatology/keaa295
   Emori T, 2020, EUR J PHARMACOL, V882, DOI 10.1016/j.ejphar.2020.173238
   Emori T, 2017, J IMMUNOL, V199, P3427, DOI 10.4049/jimmunol.1700941
   Feldmann M, 2015, ARTHRITIS RHEUMATOL, V67, P2283, DOI 10.1002/art.39269
   Finch R, 2019, ANN RHEUM DIS, V78, P189, DOI 10.1136/annrheumdis-2019-eular.3028
   Fraenkel L, 2021, ARTHRIT CARE RES, V73, P924, DOI [10.1002/art.41752, 10.1002/acr.24596]
   Friedman B, 2019, JOINT BONE SPINE, V86, P301, DOI 10.1016/j.jbspin.2018.07.004
   Grabiec AM, 2012, ANN RHEUM DIS, V71, P424, DOI 10.1136/ard.2011.154211
   Hammaker Deepa, 2019, ACR Open Rheumatol, V1, P640, DOI 10.1002/acr2.11093
   Harrington R, 2020, J INFLAMM RES, V13, P519, DOI 10.2147/JIR.S219586
   Hashizume M, 2008, RHEUMATOLOGY, V47, P1635, DOI 10.1093/rheumatology/ken363
   Hunter TM, 2017, RHEUMATOL INT, V37, P1551, DOI 10.1007/s00296-017-3726-1
   Iwamoto N, 2021, INT J MOL SCI, V22, DOI 10.3390/ijms222111561
   Jay GD, 2000, J RHEUMATOL, V27, P594
   Karonitsch T, 2018, RHEUMATOLOGY, V57, P572, DOI 10.1093/rheumatology/kex426
   Kawashiri SY, 2009, J RHEUMATOL, V36, P2397, DOI 10.3899/jrheum.090132
   Kim HJ, 2015, MOL MED REP, V12, P4141, DOI 10.3892/mmr.2015.3931
   Kim WU, 2006, CLIN EXP IMMUNOL, V144, P503, DOI 10.1111/j.1365-2249.2006.03070.x
   Lee A, 2013, ARTHRITIS RHEUM-US, V65, P928, DOI 10.1002/art.37853
   Lee CK, 2004, ARTHRITIS RHEUM-US, V50, P3831, DOI 10.1002/art.20637
   Lee DM, 2007, SCIENCE, V315, P1006, DOI 10.1126/science.1137306
   Leoni F, 2002, P NATL ACAD SCI USA, V99, P2995, DOI 10.1073/pnas.052702999
   Li XF, 2021, FRONT PHARMACOL, V12, DOI 10.3389/fphar.2021.700373
   Lories RJU, 2003, ANN RHEUM DIS, V62, P568, DOI 10.1136/ard.62.6.568
   Mertens M, 2009, COCHRANE DB SYST REV, DOI 10.1002/14651858.CD005121.pub3
   Misra S, 2021, INFLAMMOPHARMACOLOGY, V29, P1427, DOI 10.1007/s10787-021-00857-0
   Nielsen MA, 2020, ACR OPEN RHEUMATOL, V2, P3, DOI 10.1002/acr2.11094
   Ohara RA, 2019, ARTHRITIS RHEUMATOL, V71, P1241, DOI 10.1002/art.40886
   Ospelt C, 2008, ARTHRITIS RHEUM-US, V58, P3684, DOI 10.1002/art.24140
   Palasiewicz K, 2021, EUR J IMMUNOL, V51, P2330, DOI 10.1002/eji.202049159
   Park JK, 2021, ARTHRITIS RES THER, V23, DOI 10.1186/s13075-021-02561-4
   Park Jin-Young, 2007, BMC Nephrol, V8, P12, DOI 10.1186/1471-2369-8-12
   Pattacini L, 2010, RHEUMATOLOGY, V49, P480, DOI 10.1093/rheumatology/kep358
   Perlman H, 2003, J IMMUNOL, V170, P838, DOI 10.4049/jimmunol.170.2.838
   Pratt AG, 2021, LANCET RHEUMATOL, V3, pE337, DOI [10.1016/S2665-9913(21)00061-8, 10.1016/ S2665-9913(21)00061-8]
   Rajagopalan PTR, 2002, P NATL ACAD SCI USA, V99, P13481, DOI 10.1073/pnas.172501499
   Reparon-Schuijt CC, 2000, ARTHRITIS RHEUM, V43, P1115, DOI 10.1002/1529-0131(200005)43:5<1115::AID-ANR22>3.0.CO;2-A
   Rosengren S, 2012, ANN RHEUM DIS, V71, P440, DOI 10.1136/ard.2011.150284
   Sabeh F, 2010, J IMMUNOL, V184, P6396, DOI 10.4049/jimmunol.0904068
   Sato K, 2007, CANCER RES, V67, P9677, DOI 10.1158/0008-5472.CAN-07-1462
   Schrezenmeier E, 2020, NAT REV RHEUMATOL, V16, P155, DOI 10.1038/s41584-020-0372-x
   Shervington L, 2018, BIOMARK INSIGHTS, V13, DOI 10.1177/1177271918801005
   Smolen JS, 2016, LANCET, V388, P2023, DOI 10.1016/S0140-6736(16)30173-8
   Stuhlmeier KM, 2005, J IMMUNOL, V174, P7376, DOI 10.4049/jimmunol.174.11.7376
   Svensson MND, 2020, SCI ADV, V6, DOI 10.1126/sciadv.aba4353
   Takeuchi T, 2020, ARTHRITIS RES THER, V22, DOI 10.1186/s13075-020-02336-3
   Teschner S, 2010, IMMUNOTHERAPY-UK, V2, P637, DOI [10.2217/imt.10.52, 10.2217/IMT.10.52]
   Vergne-Salle P, 2005, CYTOKINE, V31, P335, DOI 10.1016/j.cyto.2005.06.002
   Vomero M, 2022, FRONT PHARMACOL, V13, DOI 10.3389/fphar.2022.852802
   Wei KV, 2020, NATURE, V582, P259, DOI 10.1038/s41586-020-2222-z
   Weston S, 2022, CLIN EXP RHEUMATOL, V40, P1620, DOI 10.55563/clinexprheumatol/cfsajk
   Winkler A, 2021, ARTHRITIS RHEUMATOL, V73, P2206, DOI 10.1002/art.41953
   Xu K, 2015, ARTHRITIS RES THER, V17, DOI 10.1186/s13075-015-0892-y
   Yamamura Y, 2001, J IMMUNOL, V166, P2270, DOI 10.4049/jimmunol.166.4.2270
   Yao Y, 2013, RHEUMATOL INT, V33, P1845, DOI 10.1007/s00296-013-2674-7
   Ziolkowska M, 2002, ARTHRITIS RHEUM-US, V46, P1744, DOI 10.1002/art.10388
   Zou QF, 2019, EUR REV MED PHARMACO, V23, P3105, DOI 10.26355/eurrev_201904_17594
NR 75
TC 0
Z9 0
U1 4
U2 4
PU ELSEVIER SCI LTD
PI OXFORD
PA THE BOULEVARD, LANGFORD LANE, KIDLINGTON, OXFORD OX5 1GB, OXON, ENGLAND
SN 1471-4892
EI 1471-4973
J9 CURR OPIN PHARMACOL
JI Curr. Opin. Pharmacol.
PD DEC
PY 2022
VL 67
AR 102304
DI 10.1016/j.coph.2022.102304
PG 8
WC Pharmacology & Pharmacy
WE Science Citation Index Expanded (SCI-EXPANDED)
SC Pharmacology & Pharmacy
GA 5K9EH
UT WOS:000870021000008
PM 36228471
DA 2023-01-02
ER

PT J
AU Wang, X
   Zhou, DX
   Zhou, WW
   Liu, J
   Xue, QY
   Huang, YR
   Cheng, CL
   Wang, YT
   Chang, J
   Wang, P
   Miao, CG
AF Wang, Xiao
   Zhou, Dexi
   Zhou, Wanwan
   Liu, Jian
   Xue, Qiuyun
   Huang, Yurong
   Cheng, Chenglong
   Wang, Yuting
   Chang, Jun
   Wang, Peng
   Miao, Chenggui
TI Clematichinenoside AR inhibits the pathology of rheumatoid arthritis by
   blocking the circPTN/miR-145-5p/FZD4 signal axis
SO INTERNATIONAL IMMUNOPHARMACOLOGY
LA English
DT Article
DE Rheumatoid arthritis; Clematichinenoside AR; circPTN; Wnt; ?-catenin
   signaling; Frizzled-4
ID CELL-PROLIFERATION; INVASION; RATS
AB Backgrounds: Traditional Chinese medicine roots and rhizomes of Clematis chinensis Osbeck (CCO) has the effect of improving rheumatoid arthritis (RA), Clematichinenoside AR (CAR) is an effective monomer of CCO and a promising natural product for the treatment of RA.Methods: In this work, we aim to systematically evaluate whether CAR can improve RA pathology, inhibit the fibroblast-like synoviocytes (FLS) proliferation and inflammatory response, and further investigate the mecha-nism of CAR inhibiting RA through molecular docking, molecular dynamics and molecular biology methods.Results: Combined with the research results of CIA mice and FLS from RA patients, we found that CAR signifi-cantly improved the severity of CIA mice, and inhibited the proliferation and inflammatory response of FLS. Combined with bioinformatics prediction, we confirmed that circPTN promoted frizzled-4 (FZD4) expression through sponging miR-145-5p, then activating the Wnt/beta-catenin pathway. The circPTN/miR-145-5p/FZD4 signal axis was involved in the pathogenesis of RA. Furthermore, CAR blocked the circPTN/miR-145-5p/FZD4 signal axis by combining with FZD4 and improved RA pathology.Conclusions: The circPTN/miR-145-5p/FZD4 signal axis plays an important role in promoting the pathogenesis of RA, and CAR from CCO may inhibit RA pathology by combining the FZD4 and further blocking this signal axis.
C1 [Wang, Xiao] Anhui Univ Chinese Med, Sch Nursing, Clin Nursing, Hefei, Peoples R China.
   [Zhou, Dexi] Wannan Med Coll, Affiliated Hosp 1, Yijishan Hosp, Dept Pharm, Wuhu, Peoples R China.
   [Zhou, Wanwan; Xue, Qiuyun; Huang, Yurong; Cheng, Chenglong; Wang, Yuting; Miao, Chenggui] Anhui Univ Chinese Med, Sch Integrated Chinese & Western Med, Dept Pharmacol, Hefei, Peoples R China.
   [Liu, Jian] Anhui Univ Chinese Med, Affiliated Hosp 1, Dept Rheumatol, Hefei, Peoples R China.
   [Chang, Jun] Anhui Med Univ, Affiliated Hosp 1, Dept Orthopaed, Hefei, Peoples R China.
   [Wang, Peng] Anhui Univ Chinese Med, Key Lab Xinan Med Educ, Hefei, Peoples R China.
   [Liu, Jian; Chang, Jun; Wang, Peng; Miao, Chenggui] Anhui Univ Chinese Med, Sch Integrated Chinese & Western Med, Dept Pharmacol, 1 Qianjiang Rd, Hefei 230012, Anhui, Peoples R China.
C3 Anhui University of Chinese Medicine; Wannan Medical College; Anhui
   University of Chinese Medicine; Anhui University of Chinese Medicine;
   Anhui Medical University; Anhui University of Chinese Medicine; Anhui
   University of Chinese Medicine
RP Liu, J; Chang, J; Wang, P; Miao, CG (通讯作者)，Anhui Univ Chinese Med, Sch Integrated Chinese & Western Med, Dept Pharmacol, 1 Qianjiang Rd, Hefei 230012, Anhui, Peoples R China.
EM liujianahzy@126.com; changjun_2008@hotmail.com;
   xinanwangpeng@ahtcm.edu.cn; miaocg@ahtcm.edu.cn
FU National Natural Science Foundation of China [82274310]; Anhui Science
   and Technology Department [2022e07020028]; Anhui Education Department
   [KJ2021A0588, KJ2021A0606, gxgwfx2022019]; Anhui University of
   traditional Chinese medicine [2020rcZD001]; Inflammation and Immune
   Mediated Diseases Laboratory of Anhui Province [IMMDL202006]
FX This work was supported by the National Natural Science Foundation of
   China (No. 82274310), Anhui Science and Technology Department
   (No.2022e07020028), Anhui Education Department (KJ2021A0588,
   KJ2021A0606, gxgwfx2022019) and Anhui University of traditional Chinese
   medicine (No.2020rcZD001), the Inflammation and Immune Mediated Diseases
   Laboratory of Anhui Province (IMMDL202006).
CR Ai RZ, 2018, NAT COMMUN, V9, DOI 10.1038/s41467-018-04310-9
   Akiyama M, 2022, AUTOIMMUN REV, V21, DOI 10.1016/j.autrev.2022.103056
   Bi X, 2019, EBIOMEDICINE, V50, P408, DOI 10.1016/j.ebiom.2019.11.024
   Bowin CF, 2019, J BIOL CHEM, V294, P11677, DOI 10.1074/jbc.AC119.009412
   Chen JS, 2019, J EXP CLIN CANC RES, V38, DOI 10.1186/s13046-019-1376-8
   de Oliveira PG, 2019, FRONT IMMUNOL, V10, DOI 10.3389/fimmu.2019.01743
   Edilova MI, 2021, BIOMED J, V44, P172, DOI 10.1016/j.bj.2020.06.010
   Mahmoud DE, 2021, CONNECT TISSUE RES, V62, P720, DOI 10.1080/03008207.2021.1873962
   He S, 2020, BIOMED PHARMACOTHER, V132, DOI 10.1016/j.biopha.2020.110851
   Ji YB, 2021, CNS NEUROSCI THER, V27, P1085, DOI 10.1111/cns.13661
   Karami J, 2020, IMMUNOL CELL BIOL, V98, P171, DOI 10.1111/imcb.12311
   Kozielewicz P, 2021, ACS PHARMACOL TRANSL, V4, P1235, DOI 10.1021/acsptsci.1c00084
   Loh C, 2019, ANN RHEUM DIS, V78, P1205, DOI 10.1136/annrheumdis-2018-214783
   Miao CG, 2015, INT IMMUNOPHARMACOL, V28, P344, DOI 10.1016/j.intimp.2015.06.013
   Miao CG, 2021, FRONT PHARMACOL, V12, DOI 10.3389/fphar.2021.652751
   Miao CG, 2018, J MOL MED, V96, P495, DOI 10.1007/s00109-018-1635-8
   Miao CG, 2018, AUTOIMMUNITY, V51, P43, DOI 10.1080/08916934.2018.1442441
   Nerurkar L, 2019, LANCET PSYCHIAT, V6, P164, DOI 10.1016/S2215-0366(18)30255-4
   Nygaard G, 2020, NAT REV RHEUMATOL, V16, P316, DOI 10.1038/s41584-020-0413-5
   Pan T, 2017, J ETHNOPHARMACOL, V205, P1, DOI 10.1016/j.jep.2017.04.020
   Peng C, 2012, RHEUMATOL INT, V32, P3119, DOI 10.1007/s00296-011-2083-8
   Ruaro B, 2018, CLIN RHEUMATOL, V37, P3057, DOI 10.1007/s10067-018-4322-9
   Scherer HU, 2020, J AUTOIMMUN, V110, DOI 10.1016/j.jaut.2019.102400
   Sonavane Pooja R, 2021, Handb Exp Pharmacol, V269, P3, DOI 10.1007/164_2021_529
   Sun SX, 2010, CLIN EXP MED, V10, P113, DOI 10.1007/s10238-009-0075-8
   Vallerand IA, 2019, CURR OPIN RHEUMATOL, V31, P279, DOI 10.1097/BOR.0000000000000597
   Wang X, 2021, FRONT PHARMACOL, V12, DOI 10.3389/fphar.2021.750233
   Wolke C, 2021, EXP BIOL MED, V246, P1112, DOI 10.1177/1535370221994086
   Wu ZW, 2021, INT IMMUNOPHARMACOL, V93, DOI 10.1016/j.intimp.2021.107392
   Xu XF, 2020, MOL CANCER, V19, DOI 10.1186/s12943-020-01276-5
   Yang YF, 2017, ACS CHEM BIOL, V12, P1363, DOI 10.1021/acschembio.6b00762
   Zhang XY, 2020, NEUROSCI LETT, V735, DOI 10.1016/j.neulet.2020.135153
   Zhang Y, 2020, J HEMATOL ONCOL, V13, DOI 10.1186/s13045-020-00990-3
   Zhou WW, 2022, CRIT REV CL LAB SCI, V59, P203, DOI 10.1080/10408363.2021.2002256
NR 34
TC 0
Z9 0
U1 3
U2 3
PU ELSEVIER
PI AMSTERDAM
PA RADARWEG 29, 1043 NX AMSTERDAM, NETHERLANDS
SN 1567-5769
EI 1878-1705
J9 INT IMMUNOPHARMACOL
JI Int. Immunopharmacol.
PD DEC
PY 2022
VL 113
AR 109376
DI 10.1016/j.intimp.2022.109376
PN A
PG 11
WC Immunology; Pharmacology & Pharmacy
WE Science Citation Index Expanded (SCI-EXPANDED)
SC Immunology; Pharmacology & Pharmacy
GA 5W1SG
UT WOS:000877701000007
PM 36279670
DA 2023-01-02
ER

PT J
AU Xu, YY
   Lu, Z
   Ling, Y
   Hou, RR
   Tao, JJ
   Deng, G
   Xu, XL
   Chen, XW
   Ruan, JJ
   Zhang, YH
   Peng, XQ
   Chen, FH
AF Xu, Yayun
   Lu, Zheng
   Ling, Yian
   Hou, Ruirui
   Tao, Jingjing
   Deng, Ge
   Xu, Xiaoling
   Chen, Xuewei
   Ruan, Jingjing
   Zhang, Yihao
   Peng, Xiaoqing
   Chen, Feihu
TI Acid sensor ASIC1a induces synovial fibroblast proliferation via Wnt/
   ?-catenin/c-Myc pathway in rheumatoid arthritis
SO INTERNATIONAL IMMUNOPHARMACOLOGY
LA English
DT Article
DE Rheumatoid arthritis; ASIC1a; Synovial fibroblasts; Wnt; ?-catenin
   pathway; Proliferation
ID BETA-CATENIN; PH; MECHANISMS; GROWTH; CELLS
AB Rheumatoid arthritis (RA) is a chronic autoimmune disease characterized by synovial hyperplasia and progressive joint destruction in the middle and late stages. Notably, activated rheumatoid arthritis synovial fibroblasts (RASFs) exhibit tumor-like features, including an increased proliferation rate that largely contributes to pannus formation and joint destruction. Our previous studies have demonstrated that acid-sensing ion channel 1a (ASIC1a) was highly expressed in RASFs, and acidic microenvironment of synovial fluid in patients with RA can activate ASIC1a to promote synovial inflammation, leading to the progression of RA. However, the role and possible mechanism of ASIC1a in RASF proliferation remains unclear. The present study aimed to investigate the effect of ASIC1a activation upon acidosis on RASF proliferation and its molecular mechanism in vivo and in vitro. The results of in vitro experiments showed that activation of ASIC1a upon acidosis promoted the proliferation of RASFs, which could be attenuated by the specific ASIC1a inhibitor Psalmotoxin-1 (PcTx-1) or specific siRNA for ASIC1a. Mechanistically, Wnt/beta-catenin/c-Myc signaling pathway was involved in ASIC1a-induced RASF proliferation. The results of in vivo experiments indicated that intra-articular injection of PcTx-1 reduced synovial hyperplasia and ameliorated cartilage degradation in rats with adjuvant arthritis (AA). Collectively, these results suggest that activation of ASIC1a upon acidosis promotes RASF proliferation, and the mechanism may be related to Wnt/beta-catenin/c-Myc pathway.
C1 [Xu, Yayun; Chen, Feihu] Anhui Med Univ, Sch Publ Hlth, Hefei, Peoples R China.
   [Lu, Zheng; Ling, Yian; Hou, Ruirui; Tao, Jingjing; Deng, Ge; Xu, Xiaoling; Chen, Xuewei; Chen, Feihu] Anhui Med Univ, Sch Pharm, Hefei, Peoples R China.
   [Xu, Yayun; Lu, Zheng; Ling, Yian; Hou, Ruirui; Tao, Jingjing; Deng, Ge; Xu, Xiaoling; Chen, Feihu] Anhui Inst Innovat Drugs, Inflammat & Immune Mediated Dis Lab Anhui Prov, Hefei, Peoples R China.
   [Xu, Yayun; Lu, Zheng; Ling, Yian; Hou, Ruirui; Tao, Jingjing; Deng, Ge; Xu, Xiaoling; Chen, Feihu] Anhui Med Univ, Anhui Prov Key Lab Major Autoimmune Dis, Hefei, Peoples R China.
   [Ruan, Jingjing; Peng, Xiaoqing] Anhui Med Univ, Affiliated Hosp 1, Dept Obstet & Gynecol, Hefei, Peoples R China.
   [Zhang, Yihao] Anhui Med Univ, Sch Publ Hlth, Dept Toxicol, Hefei, Peoples R China.
   [Zhang, Yihao] Anhui Higher Educ Inst, Key Lab Environm Toxicol, Hefei, Peoples R China.
C3 Anhui Medical University; Anhui Medical University; Anhui Medical
   University; Anhui Medical University; Anhui Medical University
RP Chen, FH (通讯作者)，Anhui Med Univ, Sch Publ Hlth, Hefei, Peoples R China.; Chen, FH (通讯作者)，Anhui Med Univ, Sch Pharm, Hefei, Peoples R China.; Chen, FH (通讯作者)，Anhui Inst Innovat Drugs, Inflammat & Immune Mediated Dis Lab Anhui Prov, Hefei, Peoples R China.; Chen, FH (通讯作者)，Anhui Med Univ, Anhui Prov Key Lab Major Autoimmune Dis, Hefei, Peoples R China.; Peng, XQ (通讯作者)，Anhui Med Univ, Affiliated Hosp 1, Dept Obstet & Gynecol, Hefei, Peoples R China.; Zhang, YH (通讯作者)，Anhui Med Univ, Sch Publ Hlth, Dept Toxicol, Hefei, Peoples R China.; Zhang, YH (通讯作者)，Anhui Higher Educ Inst, Key Lab Environm Toxicol, Hefei, Peoples R China.
EM ahmuzyh@ahmu.edu.cn; pengxiaoqing@ahmu.edu.cn; chenfeihu@ahmu.edu.cn
FU National Natural Science Foundation of China;  [81873986];  [82102533]
FX This work was supported by the National Natural Science Foundation of
   China (grant number 81873986 and 82102533).
CR Boussadia Z, 2021, CELLS-BASEL, V10, DOI 10.3390/cells10123311
   Burmester GR, 2017, LANCET, V389, P2338, DOI 10.1016/S0140-6736(17)31491-5
   Bychkov M, 2020, CANCERS, V12, DOI 10.3390/cancers12071837
   Bychkov ML, 2022, BIOMEDICINES, V10, DOI 10.3390/biomedicines10030660
   Bychkov ML, 2021, BIOMEDICINES, V9, DOI 10.3390/biomedicines9101324
   Cai L, 2022, PHYTOMEDICINE, V94, DOI 10.1016/j.phymed.2021.153841
   Clevers H, 2012, CELL, V149, P1192, DOI 10.1016/j.cell.2012.05.012
   CUMMINGS NA, 1966, ARTHRITIS RHEUM, V9, P47, DOI 10.1002/art.1780090106
   Dang CV, 1999, MOL CELL BIOL, V19, P1
   DeClerck K, 2010, FRONT BIOSCI-LANDMRK, V15, P213, DOI 10.2741/3616
   Dong PL, 2022, J ORTHOP SURG RES, V17, DOI 10.1186/s13018-021-02887-4
   FALCHUK KH, 1970, AM J MED, V49, P223, DOI 10.1016/S0002-9343(70)80078-X
   Fan JF, 2018, AGING DIS, V9, P1103, DOI 10.14336/AD.2018.1110
   Firestein GS, 2003, NATURE, V423, P356, DOI 10.1038/nature01661
   GOLDIE I, 1969, ACTA ORTHOP SCAND, V40, P634, DOI 10.3109/17453676908989529
   Guo Q, 2018, BONE RES, V6, DOI 10.1038/s41413-018-0016-9
   Haas R, 2015, PLOS BIOL, V13, DOI 10.1371/journal.pbio.1002202
   Kaltofen T, 2020, J CANCER RES CLIN, V146, P2559, DOI 10.1007/s00432-020-03317-4
   Kim S, 2014, PLOS ONE, V9, DOI 10.1371/journal.pone.0097501
   Kim-Fuchs C, 2014, BRAIN BEHAV IMMUN, V40, P40, DOI 10.1016/j.bbi.2014.02.019
   Li S, 2019, INT J BIOL SCI, V15, P544, DOI 10.7150/ijbs.30297
   Li YX, 2019, INT IMMUNOPHARMACOL, V75, DOI 10.1016/j.intimp.2019.105810
   Liang JJ, 2020, INFLAMMATION, V43, P1077, DOI 10.1007/s10753-020-01193-1
   Liao B, 2021, J ORTHOP TRANSL, V30, P41, DOI 10.1016/j.jot.2021.08.002
   Linton SS, 2016, WIRES NANOMED NANOBI, V8, P208, DOI 10.1002/wnan.1358
   MacDonald BT, 2009, DEV CELL, V17, P9, DOI 10.1016/j.devcel.2009.06.016
   Neumann E, 2010, TRENDS MOL MED, V16, P458, DOI 10.1016/j.molmed.2010.07.004
   Niu RW, 2020, INT IMMUNOPHARMACOL, V79, DOI 10.1016/j.intimp.2019.106089
   Nygaard G, 2020, NAT REV RHEUMATOL, V16, P316, DOI 10.1038/s41584-020-0413-5
   Okada Y, 2019, ANN RHEUM DIS, V78, P446, DOI 10.1136/annrheumdis-2018-213678
   Scherer HU, 2020, J AUTOIMMUN, V110, DOI 10.1016/j.jaut.2019.102400
   Sennoune SR, 2004, AM J PHYSIOL-CELL PH, V286, pC1443, DOI 10.1152/ajpcell.00407.2003
   Sennoune SR, 2004, CELL BIOCHEM BIOPHYS, V40, P185, DOI 10.1385/CBB:40:2:185
   Serrano CV, 1996, AM J PHYSIOL-CELL PH, V271, pC962, DOI 10.1152/ajpcell.1996.271.3.C962
   Sudarikova AV, 2022, FRONT ONCOL, V12, DOI 10.3389/fonc.2022.904742
   Tao JJ, 2021, LAB INVEST, V101, P1353, DOI 10.1038/s41374-021-00636-z
   Teufel S, 2021, CELL DEATH DIS, V12, DOI 10.1038/s41419-021-03786-6
   Thrasivoulou C, 2013, J BIOL CHEM, V288, P35651, DOI 10.1074/jbc.M112.437913
   Waldmann R, 2001, ADV EXP MED BIOL, V502, P293
   Waldmann R, 1997, NATURE, V386, P173, DOI 10.1038/386173a0
   Wang CG, 2022, INT J STEM CELLS, DOI 10.15283/ijsc21147
   Whitehead MJ, 2018, SCI REP-UK, V8, DOI 10.1038/s41598-018-23070-6
   Wu Y, 2017, TUMOR BIOL, V39, DOI 10.1177/1010428317705750
   Xiao CY, 2011, SCAND J RHEUMATOL, V40, P26, DOI 10.3109/03009742.2010.486767
   Yang C, 2020, TRANSL CANCER RES, V9, P7519, DOI 10.21037/tcr-20-2115
   Yoder N, 2018, NATURE, V555, P397, DOI 10.1038/nature25782
   Zhang XM, 2010, J NUCL MED, V51, P1167, DOI 10.2967/jnumed.109.068981
   Zhang YH, 2020, THERANOSTICS, V10, P247, DOI 10.7150/thno.37200
   Zhang YH, 2017, LAB INVEST, V97, P53, DOI 10.1038/labinvest.2016.127
   Zhong YY, 2021, FRONT BIOENG BIOTECH, V9, DOI 10.3389/fbioe.2021.753879
   Zhou MY, 2021, J INFLAMM RES, V14, DOI 10.2147/JIR.S312783
   Zhu L, 2021, NEOPLASMA, V68, P174, DOI 10.4149/neo_2020_200803N811
NR 52
TC 0
Z9 0
U1 2
U2 2
PU ELSEVIER
PI AMSTERDAM
PA RADARWEG 29, 1043 NX AMSTERDAM, NETHERLANDS
SN 1567-5769
EI 1878-1705
J9 INT IMMUNOPHARMACOL
JI Int. Immunopharmacol.
PD DEC
PY 2022
VL 113
AR 109328
DI 10.1016/j.intimp.2022.109328
PN A
PG 12
WC Immunology; Pharmacology & Pharmacy
WE Science Citation Index Expanded (SCI-EXPANDED)
SC Immunology; Pharmacology & Pharmacy
GA 5W2NX
UT WOS:000877757900001
PM 36279671
DA 2023-01-02
ER

PT J
AU Yang, CH
   Liu, QL
   Jiang, ZM
AF Yang, Chenhui
   Liu, Qingling
   Jiang, Zaiming
TI CircPTTG1IP knockdown suppresses rheumatoid arthritis progression by
   targeting miR-431-5p/FSTL1 axis
SO TRANSPLANT IMMUNOLOGY
LA English
DT Article
DE Rheumatoid arthritis; circPTTG1IP; miR-431-5p; FSTL1
ID FIBROBLAST-LIKE SYNOVIOCYTES; INFLAMMATION; PROMOTES; PROLIFERATION;
   FSTL1
AB Background: It is observed that circular RNA (circRNA) PTTG1 interacting protein (circPTTG1IP) level is notably up-regulated in rheumatoid arthritis (RA) patients by previous study. However, its precise role and working mechanism in RA pathology remain to be clarified. Methods and results: Reverse transcription-quantitative polymerase chain reaction (RT-qPCR) and Western blot assay were carried out to examine RNA and protein expression. Cell proliferation was analyzed by colony formation assay and 5-Ethynyl-2'-deoxyuridine (EdU) assay. Cell motility was assessed by transwell assays and wound healing assay. Flow cytometry (FCM) analysis was performed to assess cell apoptosis rate. Dual-luciferase reporter, RNA immunoprecipitation (RIP), and RNA-pull down assays were conducted to confirm the interaction between microRNA-431-5p (miR-431-5p) and circPTTG1IP or follistatin like 1 (FSTL1). CircPTTG1IP expression was up-regulated in the synovial tissues of RA patients and RA patients-derived fibroblast-like synoviocytes (RA-FLS). CircPTTG1IP absence suppressed the proliferation, migration, and invasion and induced the apoptosis of RA-FLS. CircPTTG1IP negatively regulated the expression of miR-431-5p by directly binding to it in RA-FLS. CircPTTG1IP interference-mediated effects in RA-FLS were largely counteracted by the silence of miR-431-5p. miR-431-5p directly interacted with the 3 & PRIME; untranslated region (3'UTR) of FSTL1. FSTL1 overexpression largely overturned miR-431-5p accumulation-mediated effects in RA-FLS. CircPTTG1IP positively regulated FSTL1 expression by sponging miR-431-5p in RA-FLS. Conclusion: CircPTTG1IP absence suppressed RA progression through mediating miR-431-5p/FSTL1 signaling cascade.
C1 [Yang, Chenhui; Liu, Qingling; Jiang, Zaiming] Tianshui Hand & Foot Surg Hosp, Dept Orthoped, Tianshui, Peoples R China.
RP Liu, QL (通讯作者)，Tianshui Hand & Foot Surg Hosp, Dept Orthoped, Tianshui, Peoples R China.
EM lql520ysy@163.com
CR Aletaha D, 2010, ARTHRITIS RHEUM-US, V62, P2569, DOI 10.1002/art.27584
   Araki Y, 2016, J IMMUNOL RES, V2016, DOI 10.1155/2016/6290682
   Bartok B, 2010, IMMUNOL REV, V233, P233, DOI 10.1111/j.0105-2896.2009.00859.x
   Chaly Y, 2014, IMMUNOL RES, V59, P266, DOI 10.1007/s12026-014-8526-z
   Chaly Y, 2012, ARTHRITIS RHEUM-US, V64, P1082, DOI 10.1002/art.33422
   Moran-Moguel MC, 2018, J IMMUNOL RES, V2018, DOI 10.1155/2018/2474529
   Evangelatos G, 2019, AUTOIMMUN REV, V18, DOI 10.1016/j.autrev.2019.102391
   Fabian MR, 2010, ANNU REV BIOCHEM, V79, P351, DOI 10.1146/annurev-biochem-060308-103103
   Hansen TB, 2013, NATURE, V495, P384, DOI 10.1038/nature11993
   Hong DL, 2018, J CELL PHYSIOL, V233, P9136, DOI 10.1002/jcp.26847
   Hua F, 2020, ANN TRANSL MED, V8, DOI 10.21037/atm-20-7243
   Kristensen LS, 2019, NAT REV GENET, V20, P675, DOI 10.1038/s41576-019-0158-7
   Li XH, 2021, MOL THER, V29, P347, DOI 10.1016/j.ymthe.2020.09.031
   Liu L, 2019, CELL MOL BIOL LETT, V24, DOI 10.1186/s11658-018-0130-0
   Liu XG, 2019, EUR REV MED PHARMACO, V23, P96, DOI 10.26355/eurrev_201908_18635
   Liu Y, 2018, CELL MOL IMMUNOL, V15, P171, DOI 10.1038/cmi.2016.60
   Meyer F, 2021, SEMIN ARTHRITIS RHEU, V51, P1263, DOI 10.1016/j.semarthrit.2021.08.013
   Panda AC, 2018, ADV EXP MED BIOL, V1087, P67, DOI 10.1007/978-981-13-1426-1_6
   Shang CH, 2016, INFLAMMATION, V39, P873, DOI 10.1007/s10753-016-0318-2
   Sharma AR, 2016, MED RES REV, V36, P425, DOI 10.1002/med.21384
   Shi DL, 2016, MOL CELLS, V39, P611, DOI 10.14348/molcells.2016.0103
   Shiomi T, 2010, PATHOL INT, V60, P477, DOI 10.1111/j.1440-1827.2010.02547.x
   Sylva M, 2013, BIRTH DEFECTS RES C, V99, P61, DOI 10.1002/bdrc.21030
   Wang YJ, 2020, ARTHRITIS RES THER, V22, DOI 10.1186/s13075-020-02328-3
   Wen JT, 2020, FRONT MED-LAUSANNE, V7, DOI 10.3389/fmed.2020.00567
   Wen JT, 2020, BIOSCIENCE REP, V40, DOI 10.1042/BSR20193160
   Wu ZW, 2021, INT IMMUNOPHARMACOL, V93, DOI 10.1016/j.intimp.2021.107392
   Xue ML, 2014, RHEUMATOLOGY, V53, P2270, DOI 10.1093/rheumatology/keu254
   Zhang HD, 2018, BREAST CANCER-TOKYO, V25, P1, DOI 10.1007/s12282-017-0793-9
   Zhang Y, 2016, ARTHRITIS RES THER, V18, DOI 10.1186/s13075-016-1129-4
   Zhong SP, 2020, MOL IMMUNOL, V125, P131, DOI 10.1016/j.molimm.2020.07.004
   Zhou Z, 2019, CELL DEATH DIS, V10, DOI 10.1038/s41419-019-1744-5
NR 32
TC 0
Z9 0
U1 3
U2 3
PU ELSEVIER
PI AMSTERDAM
PA RADARWEG 29, 1043 NX AMSTERDAM, NETHERLANDS
SN 0966-3274
EI 1878-5492
J9 TRANSPL IMMUNOL
JI Transpl. Immunol.
PD DEC
PY 2022
VL 75
AR 101685
DI 10.1016/j.trim.2022.101685
PG 11
WC Immunology; Transplantation
WE Science Citation Index Expanded (SCI-EXPANDED)
SC Immunology; Transplantation
GA 4M3KB
UT WOS:000853222900001
PM 35933079
DA 2023-01-02
ER

PT J
AU Yang, JJ
   Li, Z
   Wang, LN
   Yun, XY
   Zeng, YL
   Ng, JPL
   Lo, HH
   Wang, Y
   Zhang, KX
   Law, BYK
   Wong, VKW
AF Yang, Jiujie
   Li, Zhi
   Wang, Linna
   Yun, Xiaoyun
   Zeng, Yaling
   Ng, Jerome P. L.
   Lo, Hanghong
   Wang, Yan
   Zhang, Kaixi
   Law, Betty Yuen Kwan
   Wong, Vincent Kam Wai
TI The role of non-coding RNAs (miRNA and lncRNA) in the clinical
   management of rheumatoid arthritis
SO PHARMACOLOGICAL RESEARCH
LA English
DT Article
DE Rheumatoid arthritis (RA); Non-coding RNA (ncRNA); Clinical management
ID FIBROBLAST-LIKE SYNOVIOCYTES; MODIFYING ANTIRHEUMATIC DRUGS;
   SYSTEMIC-LUPUS-ERYTHEMATOSUS; TNF-ALPHA; MULTIDRUG-RESISTANCE; CORONARY
   ATHEROSCLEROSIS; SYNOVIAL FIBROBLASTS; MICRORNA SIGNATURE; SIGNALING
   PATHWAY; CYTOKINE RELEASE
AB Rheumatoid arthritis (RA) is a chronic systemic inflammatory disorder which is associated with the dysregulation of autoimmune response. In recent years, early diagnosis, aggressive treatment and alternative therapeutic options of disease-modifying anti-rheumatic drugs (DMARDs) markedly improve both the management and long-term prognosis of RA. Since the discovery of non-coding RNA (ncRNA) including microRNA (miRNA), long non-coding RNA (lncRNA) and others, their altered expressions have been unraveled to be deregulated in various diseases including RA. Several lines of evidence are emerging that ncRNA may contribute to the pathogenesis, disease progression and treatment of RA. For example, SNP rs2850711 within lnc00305 was indicated to associate with RA development susceptibility, whereas a higher level of miR-10a represented a good response to methotrexate (MTX) treatment in RA patients. In the aspect of refractory RA, ncRNA also plays an important role by affecting or regulating drug sensitivity in RA patients. Of note, lower expression of miR-20a in rheumatoid arthritis synovial fibroblast (RASFs) was demonstrated to activate the Janus Kinase (JAK)- signal transducer and activator of transcription 3(STAT3)-mediated inflammation, thereby promoting cell proliferation and apoptosis-resistant. In this review, we have illustrated the changes of ncRNAs and their underlying mechanisms in the whole developing period of RA pathogenesis and disease progression, as well as highlighted the novel therapeutic targets/strategies and bio-markers for RA therapy.
C1 [Yang, Jiujie; Wang, Linna; Yun, Xiaoyun; Zeng, Yaling; Ng, Jerome P. L.; Lo, Hanghong; Wang, Yan; Zhang, Kaixi; Law, Betty Yuen Kwan; Wong, Vincent Kam Wai] Macau Univ Sci & Technol, Dr Nehers Biophys Lab Innovat Drug Discovery, State Key Lab Qual Res Chinese Med, China, Taipa, Macau Special A, Peoples R China.
   [Yang, Jiujie; Li, Zhi] Macau Med Sci & Technol Res Assoc, Taipa, Macau Special A, Peoples R China.
   [Li, Zhi] Ctr Hospitalar Conde Sao Januario, Taipa, Macau Special A, Peoples R China.
C3 Macau University of Science & Technology
RP Wong, VKW (通讯作者)，Macau Univ Sci & Technol, Dr Nehers Biophys Lab Innovat Drug Discovery, State Key Lab Qual Res Chinese Med, China, Taipa, Macau Special A, Peoples R China.
EM bowaiwong@gmail.com
FU FDCT grant from the Macao Science and Technology Development Fund
   [0033/2019/AFJ]; Foshan Medicine Dengfeng Project of China (2019-2021); 
   [0081/2021/A]
FX This research was funded by a FDCT grant from the Macao Science and
   Technology Development Fund (Project code: 0081/2021/A; 0033/2019/AFJ) ,
   Foshan Medicine Dengfeng Project of China (2019-2021) .
CR Abbasi M, 2019, J CELL PHYSIOL, V234, P10018, DOI 10.1002/jcp.27860
   Aggarwal R, 2009, ARTHRIT RHEUM-ARTHR, V61, P1472, DOI 10.1002/art.24827
   Akhtar N, 2016, J IMMUNOL, V197, P2219, DOI 10.4049/jimmunol.1600360
   Aletaha D, 2018, JAMA-J AM MED ASSOC, V320, P1360, DOI 10.1001/jama.2018.13103
   Ali SA, 2021, NAT REV RHEUMATOL, V17, P692, DOI 10.1038/s41584-021-00687-y
   Ali SA, 2021, FRONT ENDOCRINOL, V12, DOI 10.3389/fendo.2021.744747
   Alsaleh G, 2009, J IMMUNOL, V182, P5088, DOI 10.4049/jimmunol.0801613
   Anaparti V, 2017, ARTHRITIS RES THER, V19, DOI 10.1186/s13075-017-1459-x
   Anastasiadou E, 2018, NAT REV CANCER, V18, P5, DOI 10.1038/nrc.2017.99
   Bae SC, 2018, INT J RHEUM DIS, V21, P1335, DOI 10.1111/1756-185X.13338
   Benko S, 2010, J IMMUNOL, V185, P1681, DOI 10.4049/jimmunol.0903900
   Bi X, 2019, EBIOMEDICINE, V50, P408, DOI 10.1016/j.ebiom.2019.11.024
   Bian EB, 2017, BBA-MOL BASIS DIS, V1863, P674, DOI 10.1016/j.bbadis.2016.12.009
   Bridges MC, 2021, J CELL BIOL, V220, DOI 10.1083/jcb.202009045
   Buch MH, 2021, NAT REV RHEUMATOL, V17, P17, DOI 10.1038/s41584-020-00541-7
   Cai Yimei, 2009, Genomics Proteomics & Bioinformatics, V7, P147, DOI 10.1016/S1672-0229(08)60044-3
   Cao YX, 2019, MED SCI MONITOR, V25, P6767, DOI 10.12659/MSM.916317
   Castro-Villegas C, 2015, ARTHRITIS RES THER, V17, DOI 10.1186/s13075-015-0555-z
   Ceribelli A, 2011, ARTHRITIS RES THER, V13, DOI 10.1186/ar3377
   Chen W, 2017, CURR PHARM DESIGN, V23, P5125, DOI 10.2174/1381612823666170822101112
   Chen Z, 2018, J IMMUNOL, V201, P2472, DOI 10.4049/jimmunol.1800304
   Chen ZZ, 2017, MEDICINE, V96, DOI 10.1097/MD.0000000000006775
   Cho William C. S., 2011, Frontiers in Genetics, V2, P1, DOI 10.3389/fgene.2011.00001
   Ciechomska M, 2018, ARCH IMMUNOL THER EX, V66, P389, DOI 10.1007/s00005-018-0513-y
   Cunningham CC, 2021, FRONT IMMUNOL, V12, DOI 10.3389/fimmu.2021.633201
   de Hair MJH, 2018, RHEUMATOLOGY, V57, P1135, DOI 10.1093/rheumatology/kex349
   de la Rosa IA, 2020, HAEMATOLOGICA, V105, P2250, DOI 10.3324/haematol.2018.205047
   Deane KD, 2018, CURR RHEUMATOL REP, V20, DOI 10.1007/s11926-018-0754-0
   Di YX, 2022, YONSEI MED J, V63, P56, DOI 10.3349/ymj.2022.63.1.56
   Dolcino M, 2019, CELLS-BASEL, V8, DOI 10.3390/cells8080816
   Dong LY, 2014, J CELL MOL MED, V18, P2213, DOI 10.1111/jcmm.12353
   Dudics S, 2018, INT J MOL SCI, V19, DOI 10.3390/ijms19082293
   Dunaeva M, 2018, CLIN EXP IMMUNOL, V193, P376, DOI 10.1111/cei.13156
   Elamir AM, 2021, BIOMED REP, V15, DOI 10.3892/br.2021.1469
   Esteller M, 2011, NAT REV GENET, V12, P861, DOI 10.1038/nrg3074
   Evangelatos G, 2019, AUTOIMMUN REV, V18, DOI 10.1016/j.autrev.2019.102391
   Fan YH, 2020, MEDICINE, V99, DOI 10.1097/MD.0000000000022444
   Faramarzi F, 2022, INFLAMMATION
   Feng Zhi-tao, 2011, Nan Fang Yi Ke Da Xue Xue Bao, V31, P320
   Fernandez-Ruiz JC, 2018, INT IMMUNOPHARMACOL, V63, P35, DOI 10.1016/j.intimp.2018.07.028
   Filkova M, 2014, ANN RHEUM DIS, V73, P1898, DOI 10.1136/annrheumdis-2012-202815
   Fu XH, 2021, RHEUMATOLOGY, V60, P430, DOI 10.1093/rheumatology/keaa395
   Fuziwara CS, 2015, FRONT MED-LAUSANNE, V2, DOI 10.3389/fmed.2015.00064
   Gao J, 2016, EXP MOL PATHOL, V100, P192, DOI 10.1016/j.yexmp.2015.12.015
   Gao JZ, 2021, LIFE SCI, V268, DOI 10.1016/j.lfs.2020.118907
   Gavrila B I, 2016, J Med Life, V9, P144
   Gong XM, 2017, INT J CLIN EXP PATHO, V10, P10451
   Greenblatt HK, 2020, CURR OPIN RHEUMATOL, V32, P289, DOI 10.1097/BOR.0000000000000708
   Guo Q, 2018, BONE RES, V6, DOI 10.1038/s41413-018-0016-9
   Guo SC, 2021, FRONT GENET, V12, DOI 10.3389/fgene.2021.747274
   Hashemi M, 2013, MOL MED REP, V7, P287, DOI 10.3892/mmr.2012.1176
   Hong HH, 2018, CURR PHARM BIOTECHNO, V19, P79, DOI 10.2174/1389201019666180417155140
   Hoshida Y, 2005, ONCOLOGY-BASEL, V69, P175, DOI 10.1159/000087980
   Hou CF, 2019, MOL MED REP, V20, P2563, DOI 10.3892/mmr.2019.10516
   Hruskova V, 2016, ARTHRITIS RES THER, V18, DOI 10.1186/s13075-016-1023-0
   Hu SL, 2017, FRONT IMMUNOL, V8, DOI 10.3389/fimmu.2017.01747
   Humby F, 2019, ANN RHEUM DIS, V78, P761, DOI 10.1136/annrheumdis-2018-214539
   Hur K, 2019, IMMUNE NETW, V19, DOI 10.4110/in.2019.19.e4
   Imai R, 2019, JARO-J ASSOC RES OTO, V20, P449, DOI 10.1007/s10162-019-00727-1
   Jiang CS, 2014, ARTHRITIS RES THER, V16, DOI 10.1186/ar4435
   Jiang M, 2015, SCI REP-UK, V5, DOI 10.1038/srep09700
   Jin SW, 2018, ANN RHEUM DIS, V77, P1644, DOI 10.1136/annrheumdis-2018-213511
   Ju Q, 2019, CHINESE J CANCER RES, V31, P533, DOI 10.21147/j.issn.1000-9604.2019.03.15
   Karimi A, 2022, INT J RHEUM DIS, V25, P827, DOI 10.1111/1756-185X.14356
   Khojah HM, 2018, CLIN RHEUMATOL, V37, P2035, DOI 10.1007/s10067-018-4080-8
   Krell J, 2013, EPIGENOMICS-UK, V5, P417, DOI [10.2217/EPI.13.41, 10.2217/epi.13.41]
   Kriegsmann M, 2016, VIRCHOWS ARCH, V469, P93, DOI 10.1007/s00428-016-1939-4
   Krintel SB, 2016, PHARMACOGENOMICS J, V16, P141, DOI 10.1038/tpj.2015.30
   Kuo G, 2019, J FORMOS MED ASSOC, V118, P2, DOI 10.1016/j.jfma.2018.04.013
   Lenert A, 2017, CLIN EXP RHEUMATOL, V35, P586
   Li GQ, 2019, J CELL MOL MED, V23, P7116, DOI 10.1111/jcmm.14591
   Li HW, 2018, CURR DRUG TARGETS, V19, P422, DOI 10.2174/1389450117666160502144329
   Li HW, 2020, WORLD J PEDIATR, V16, P502, DOI 10.1007/s12519-019-00268-w
   Li XF, 2016, JOINT BONE SPINE, V83, P695, DOI 10.1016/j.jbspin.2015.10.007
   Li XC, 2013, INT J MOL SCI, V14, P23910, DOI 10.3390/ijms141223910
   Li YH, 2016, OSTEOARTHR CARTILAGE, V24, P1577, DOI 10.1016/j.joca.2016.04.019
   Li YM, 2018, J NEURO-ONCOL, V138, P499, DOI 10.1007/s11060-018-2835-3
   Liang JY, 2019, J TRANSL INTERN MED, V7, P3, DOI 10.2478/jtim-2019-0002
   Liu CL, 2019, CLIN RHEUMATOL, V38, P1753, DOI 10.1007/s10067-018-04417-w
   Liu F, 2021, INT IMMUNOPHARMACOL, V90, DOI 10.1016/j.intimp.2020.107182
   Liu J, 2017, MOL NEUROBIOL, V54, P8179, DOI 10.1007/s12035-016-0270-z
   Liu M, 2022, PHARM BIOL, V60, P846, DOI 10.1080/13880209.2022.2066700
   Liu N, 2017, INFLAMM RES, V66, P603, DOI 10.1007/s00011-017-1041-7
   Liu XG, 2019, EUR REV MED PHARMACO, V23, P96, DOI 10.26355/eurrev_201908_18635
   Liu YM, 2016, GENET MOL RES, V15, DOI 10.4238/gmr.15027927
   Liu YR, 2019, J CELL PHYSIOL, V234, P14270, DOI 10.1002/jcp.28126
   Liu YQ, 2019, J CLIN LAB ANAL, V33, DOI 10.1002/jcla.22953
   Liu ZQ, 2005, J ETHNOPHARMACOL, V99, P61, DOI 10.1016/j.jep.2005.01.052
   Lodde V, 2020, BIOMOLECULES, V10, DOI 10.3390/biom10071044
   Long H, 2018, CANCER LETT, V428, P90, DOI 10.1016/j.canlet.2018.04.016
   Lopez-Pedrera C, 2012, CLIN DEV IMMUNOL, DOI 10.1155/2012/974648
   Lu MC, 2016, IMMUNOL RES, V64, P576, DOI 10.1007/s12026-015-8756-8
   Lu X, 2019, EXP THER MED, V17, P1637, DOI 10.3892/etm.2018.7100
   Ma CF, 2017, INT J MOL MED, V39, P231, DOI 10.3892/ijmm.2016.2802
   Ma JF, 2021, INFLAMMATION, V44, P2309, DOI 10.1007/s10753-021-01504-0
   Ma Wukai, 2022, J Musculoskelet Neuronal Interact, V22, P132
   Matta R, 2009, AM J TRANSL RES, V1, P267
   McInnes IB, 2017, LANCET, V389, P2328, DOI 10.1016/S0140-6736(17)31472-1
   Meng DQ, 2019, BIOMED PHARMACOTHER, V115, DOI 10.1016/j.biopha.2019.108876
   Miao CG, 2015, IMMUNOL LETT, V164, P1, DOI 10.1016/j.imlet.2015.01.003
   Mnich SJ, 2010, INT IMMUNOPHARMACOL, V10, P1170, DOI 10.1016/j.intimp.2010.06.023
   Mu P, 2009, GENE DEV, V23, P2806, DOI 10.1101/gad.1872909
   Nagy G, 2021, ANN RHEUM DIS, V80, P31, DOI 10.1136/annrheumdis-2020-217344
   Najm A, 2020, ARTHRITIS RHEUMATOL, V72, P2030, DOI 10.1002/art.41441
   Nakamachi Y, 2016, ANN RHEUM DIS, V75, P601, DOI 10.1136/annrheumdis-2014-206417
   Nakamachi Y, 2009, ARTHRITIS RHEUM-US, V60, P1294, DOI 10.1002/art.24475
   Nakamura A, 2020, BONE, V138, DOI 10.1016/j.bone.2020.115461
   Nakamura A, 2019, ANN RHEUM DIS, V78, P111, DOI 10.1136/annrheumdis-2018-213629
   Neilsen PM, 2013, ONCOGENE, V32, P2992, DOI 10.1038/onc.2012.305
   Noack M, 2014, AUTOIMMUN REV, V13, P668, DOI 10.1016/j.autrev.2013.12.004
   Oderda GM, 2018, PERS MED, V15, P291, DOI 10.2217/pme-2018-0001
   Ogando J, 2016, SCI REP-UK, V6, DOI 10.1038/srep20223
   Ormseth MJ, 2021, CLIN RHEUMATOL, V40, P2211, DOI 10.1007/s10067-020-05573-8
   Ormseth MJ, 2020, J RHEUMATOL, V47, P188, DOI 10.3899/jrheum.181029
   Ormseth MJ, 2016, IJC METAB ENDOCR, V13, P6, DOI 10.1016/j.ijcme.2016.08.002
   Ormseth MJ, 2015, J RHEUMATOL, V42, P1746, DOI 10.3899/jrheum.150232
   Ouboussad L, 2017, ARTHRITIS RES THER, V19, DOI 10.1186/s13075-017-1492-9
   Pan F, 2016, INT J MOL MED, V38, P1507, DOI 10.3892/ijmm.2016.2755
   Parfenyev S, 2021, CELL DEATH DIS, V12, DOI 10.1038/s41419-020-03327-7
   Pauley KM, 2008, ARTHRITIS RES THER, V10, DOI 10.1186/ar2493
   Peng Anping, 2014, Xi Bao Yu Fen Zi Mian Yi Xue Za Zhi, V30, P635
   Petrovska N, 2021, AUTOIMMUN REV, V20, DOI 10.1016/j.autrev.2021.102797
   Philippe L, 2013, ANN RHEUM DIS, V72, P1071, DOI 10.1136/annrheumdis-2012-201654
   Philippe L, 2013, FRONT IMMUNOL, V4, DOI 10.3389/fimmu.2013.00070
   Piao XM, 2020, AM J TRANSL RES, V12, P1397
   Plant D, 2014, NAT REV RHEUMATOL, V10, P329, DOI 10.1038/nrrheum.2014.16
   Qin F, 2018, CELL MOL BIOL, V64, P140, DOI 10.14715/cmb/2018.64.10.23
   Rho YH, 2011, ARTHRIT CARE RES, V63, P535, DOI 10.1002/acr.20365
   Romo-Garcia MF, 2019, GENE, V720, DOI 10.1016/j.gene.2019.144081
   Roodenrijs NMT, 2018, ANN RHEUM DIS, V77, P1705, DOI 10.1136/annrheumdis-2018-213687
   Rouas R, 2009, EUR J IMMUNOL, V39, P1608, DOI 10.1002/eji.200838509
   Rupaimoole R, 2017, NAT REV DRUG DISCOV, V16, P203, DOI 10.1038/nrd.2016.246
   Sakellariou G, 2020, FRONT MED-LAUSANNE, V7, DOI 10.3389/fmed.2020.00141
   Scaria V, 2014, INT J RHEUM DIS, V17, P831, DOI 10.1111/1756-185X.12570
   Scherer HU, 2010, CURR OPIN RHEUMATOL, V22, P237, DOI 10.1097/BOR.0b013e328337b832
   Schieven GL, 2009, CURR TOP MED CHEM, V9, P1038, DOI 10.2174/156802609789630974
   Singh A, 2019, CLIN RHEUMATOL, V38, P877, DOI 10.1007/s10067-018-4380-z
   Slack FJ, 2019, CELL, V179, P1033, DOI 10.1016/j.cell.2019.10.017
   Smolen JS, 2016, ANN RHEUM DIS, V75, P3, DOI 10.1136/annrheumdis-2015-207524
   Smolen JS, 2017, ANN RHEUM DIS, V76, P960, DOI 10.1136/annrheumdis-2016-210715
   Solus JF, 2015, CLIN RHEUMATOL, V34, P1375, DOI 10.1007/s10067-015-2881-6
   Spurlock CF, 2014, ARTHRITIS RHEUMATOL, V66, P2947, DOI 10.1002/art.38805
   Stamp LK, 2013, J RHEUMATOL, V40, P1519, DOI 10.3899/jrheum.130066
   Stanczyk J, 2008, ARTHRITIS RHEUM, V58, P1001, DOI 10.1002/art.23386
   Stuhlmuller B, 2003, AM J PATHOL, V163, P901, DOI 10.1016/S0002-9440(10)63450-5
   Su CY, 2015, CHIN J NAT MEDICINES, V13, P163, DOI 10.1016/S1875-5364(15)30002-9
   Sujitha S, 2019, INT IMMUNOPHARMACOL, V74, DOI 10.1016/j.intimp.2019.105703
   Sun L, 2020, INFLAMMOPHARMACOLOGY, V28, P437, DOI 10.1007/s10787-019-00666-6
   Szekanecz Z, 2008, CLIN REV ALLERG IMMU, V34, P26, DOI 10.1007/s12016-007-8022-5
   Taheri M, 2020, BIOMED PHARMACOTHER, V130, DOI 10.1016/j.biopha.2020.110617
   Tan C, 2019, CLIN CHEM, V65, P905, DOI 10.1373/clinchem.2018.301150
   Terao C, 2016, ANNU REV GENOM HUM G, V17, P273, DOI 10.1146/annurev-genom-090314-045919
   Tsujimura S, 2010, MOD RHEUMATOL, V20, P139, DOI 10.1007/s10165-009-0247-0
   van der Heijden JW, 2007, NAT CLIN PRACT RHEUM, V3, P26, DOI 10.1038/ncprheum0380
   Wahba AS, 2020, BRIT J BIOMED SCI, V77, P142, DOI 10.1080/09674845.2020.1744942
   Wang GY, 2020, BIOFACTORS, V46, P441, DOI 10.1002/biof.1599
   Wang J, 2019, RSC ADV, V9, P26619, DOI 10.1039/c9ra04991f
   Wang JH, 2020, FRONT IMMUNOL, V10, DOI 10.3389/fimmu.2019.03129
   Wang MJ, 2020, J LEUKOCYTE BIOL, V108, P519, DOI 10.1002/JLB.3MA0620-441RRRR
   Wang WH, 2012, RHEUMATOL INT, V32, P887, DOI 10.1007/s00296-010-1710-0
   Wang Y, 2018, INT IMMUNOPHARMACOL, V65, P284, DOI 10.1016/j.intimp.2018.09.049
   Wang Y, 2017, BIOCHEM PHARMACOL, V138, P119, DOI 10.1016/j.bcp.2017.05.006
   Wang YL, 2019, J CELL BIOCHEM, V120, P1133, DOI 10.1002/jcb.26659
   Winkle M, 2021, NAT REV DRUG DISCOV, V20, P629, DOI 10.1038/s41573-021-00219-z
   Wu D, 2021, PHARM BIOL, V59, P811, DOI 10.1080/13880209.2021.1941131
   Wu J, 2020, BIOMOLECULES, V10, DOI 10.3390/biom10010055
   Wu ZR, 2018, NAT COMMUN, V9, DOI 10.1038/s41467-018-06853-3
   Wu ZM, 2020, AUTOIMMUNITY, V53, P450, DOI 10.1080/08916934.2020.1836488
   Xiao JW, 2022, BIOENGINEERED, V13, P10973, DOI 10.1080/21655979.2022.2066760
   Xiao Mingyuan, 2015, Zhong Nan Da Xue Xue Bao Yi Xue Ban, V40, P495, DOI 10.11817/j.issn.1672-7347.2015.05.006
   Xiao YQ, 2019, BIOSCIENCE REP, V39, DOI 10.1042/BSR20190298
   Xiao YT, 2019, HEPATOLOGY, V70, P1658, DOI 10.1002/hep.30698
   Xiong GX, 2016, IRAN J BASIC MED SCI, V19, P787
   Xu XY, 2017, BIOMED PHARMACOTHER, V88, P535, DOI 10.1016/j.biopha.2017.01.063
   Yamanishi Y, 2002, P NATL ACAD SCI USA, V99, P10025, DOI 10.1073/pnas.152333199
   Yan SS, 2019, FRONT IMMUNOL, V10, DOI 10.3389/fimmu.2019.02218
   Yang B, 2011, MOL BIOL REP, V38, P4913, DOI 10.1007/s11033-010-0633-x
   Yang KY, 2015, EVID-BASED COMPL ALT, V2015, DOI 10.1155/2015/631737
   Yang LD, 2020, ONCOTARGETS THER, V13, P803, DOI 10.2147/OTT.S235862
   Yang T, 2013, EXP BIOL MED, V238, P1024, DOI 10.1177/1535370213497321
   Yang ZG, 2018, EXP THER MED, V15, P3781, DOI 10.3892/etm.2018.5907
   Yao YK, 2013, PROTEIN CELL, V4, P168, DOI 10.1007/s13238-012-2109-3
   Ye Z, 2017, MOL MED REP, V15, P1412, DOI 10.3892/mmr.2017.6150
   Yu J, 2020, INFLAMMOPHARMACOLOGY, V28, P1183, DOI 10.1007/s10787-020-00741-3
   Yuan M, 2017, PLOS ONE, V12, DOI 10.1371/journal.pone.0186795
   Yue T, 2019, AM J TRANSL RES, V11, P4650
   Zeng HJ, 2019, CANCER SCI, V110, P289, DOI 10.1111/cas.13879
   Zeng L, 2018, CLIN IMMUNOL, V196, P103, DOI 10.1016/j.clim.2018.10.004
   Zhang CW, 2019, J BIOL ENG, V13, DOI 10.1186/s13036-019-0184-1
   Zhang GP, 2020, EXP THER MED, V19, P2343, DOI 10.3892/etm.2020.8471
   Zhang HJ, 2017, INT IMMUNOPHARMACOL, V50, P283, DOI 10.1016/j.intimp.2017.06.021
   Zhang KX, 2020, CURR OPIN PHARMACOL, V54, P59, DOI 10.1016/j.coph.2020.08.002
   Zhang L, 2019, FUNCT PLANT BIOL, V46, P107, DOI [10.1071/FP18080, 10.1071/fp18080]
   Zhang LL, 2020, PHARMACOL THERAPEUT, V207, DOI 10.1016/j.pharmthera.2019.107452
   Zhang YQ, 2020, CLIN TRANSL MED, V10, DOI 10.1002/ctm2.185
   Zhang Z, 2020, AUTOIMMUNITY, V53, P408, DOI 10.1080/08916934.2020.1818230
   Zhao JJ, 2022, J MOL NEUROSCI, V72, P1572, DOI 10.1007/s12031-022-01991-2
   Zhao Y, 2017, CANCER LETT, V408, P102, DOI 10.1016/j.canlet.2017.08.027
   Zhao ZZ, 2005, BIOL PHARM BULL, V28, P105, DOI 10.1248/bpb.28.105
   Zhi-tao F, 2011, STUDY CORRELATION EX
   Zhou H, 2008, BIOCHEM BIOPH RES CO, V376, P352, DOI 10.1016/j.bbrc.2008.08.153
   Zhou X, 2021, FRONT IMMUNOL, P12
   Zhu SP, 2018, BIOL REV, V93, P469, DOI 10.1111/brv.12353
   Zhu XD, 2021, INT IMMUNOPHARMACOL, V93, DOI 10.1016/j.intimp.2021.107402
NR 204
TC 0
Z9 0
U1 5
U2 5
PU ACADEMIC PRESS LTD- ELSEVIER SCIENCE LTD
PI LONDON
PA 24-28 OVAL RD, LONDON NW1 7DX, ENGLAND
SN 1043-6618
EI 1096-1186
J9 PHARMACOL RES
JI Pharmacol. Res.
PD DEC
PY 2022
VL 186
AR 106549
DI 10.1016/j.phrs.2022.106549
PG 14
WC Pharmacology & Pharmacy
WE Science Citation Index Expanded (SCI-EXPANDED)
SC Pharmacology & Pharmacy
GA 6W5ND
UT WOS:000895774500006
PM 36368452
OA hybrid
DA 2023-01-02
ER

PT J
AU El Shikh, MEM
   El Sayed, R
   Aly, NAR
   Prediletto, E
   Hands, R
   Fossati-Jimack, L
   Bombardieri, M
   Lewis, MJ
   Pitzalis, C
AF El Shikh, Mohey Eldin M.
   El Sayed, Riham
   Aly, Nesreen Amer Ramadan
   Prediletto, Edoardo
   Hands, Rebecca
   Fossati-Jimack, Liliane
   Bombardieri, Michele
   Lewis, Myles J.
   Pitzalis, Costantino
TI Follicular dendritic cell differentiation is associated with distinct
   synovial pathotype signatures in rheumatoid arthritis
SO FRONTIERS IN MEDICINE
LA English
DT Article
DE rheumatoid arthritis; synovial pathotypes; follicular dendritic cells
   (FDCs); platelet-derived growth factor (PDGF); tumor necrosis
   factor-alpha (TNF-alpha); ectopic lymphoid-like structures (ELSs);
   pericyte and perivascular; germinal center (GC)
ID TUMOR-NECROSIS-FACTOR; LYMPHOID GERMINAL-CENTERS; MUSCLE ACTIN
   EXPRESSION; IMMUNE-COMPLEXES; F-BOX; PHENOTYPE; RECEPTOR; FIBROBLASTS;
   ACTIVATION; TNF
AB Follicular dendritic cells (FDCs) fundamentally contribute to the formation of synovial ectopic lymphoid-like structures in rheumatoid arthritis (RA) which is associated with poor clinical prognosis. Despite this critical role, regulation of FDC development in the RA synovium and its correlation with synovial pathotype differentiation remained largely unknown. Here, we demonstrate that CNA.42(+) FDCs distinctively express the pericyte/fibroblast-associated markers PDGFR-beta, NG2, and Thy-1 in the synovial perivascular space but not in established follicles. In addition, synovial RNA-Seq analysis revealed that expression of the perivascular FDC markers was strongly correlated with PDGF-BB and fibroid synovitis, whereas TNF-alpha/LT-beta was significantly associated with lymphoid synovitis and expression of CR1, CR2, and Fc gamma RIIB characteristic of mature FDCs in lymphoid follicles. Moreover, PDGF-BB induced CNA.42(+) FDC differentiation and CXCL13 secretion from NG2(+) synovial pericytes, and together with TNF-alpha/LT-beta conversely regulated early and late FDC differentiation genes in unsorted RA synovial fibroblasts (RASF) and this was confirmed in flow sorted stromal cell subsets. Furthermore, RASF TNF-alpha R expression was upregulated by TNF-alpha/LT-beta and PDGF-BB; and TNF-alpha/LT-beta-activated RASF retained ICs and induced B cell activation in in vitro germinal center reactions typical of FDCs. Additionally, FDCs trapped peptidyl citrulline, and strongly correlated with IL-6 expression, and plasma cell, B cell, and T cell infiltration of the RA synovium. Moreover, synovial FDCs were significantly associated with RA disease activity and radiographic features of tissue damage. To the best of our knowledge, this is the first report describing the reciprocal interaction between PDGF-BB and TNF-alpha/LT-beta in synovial FDC development and evolution of RA histological pathotypes. Selective targeting of this interplay could inhibit FDC differentiation and potentially ameliorate RA in clinically severe and drug-resistant patients.
C1 [El Shikh, Mohey Eldin M.; El Sayed, Riham; Aly, Nesreen Amer Ramadan; Prediletto, Edoardo; Hands, Rebecca; Fossati-Jimack, Liliane; Bombardieri, Michele; Lewis, Myles J.; Pitzalis, Costantino] Queen Mary Univ London, William Harvey Res Inst, Ctr Expt Med & Rheumatol, Barts & London Sch Med & Dent, London, England.
C3 University of London; Queen Mary University London
RP El Shikh, MEM (通讯作者)，Queen Mary Univ London, William Harvey Res Inst, Ctr Expt Med & Rheumatol, Barts & London Sch Med & Dent, London, England.
EM m.elshikh@qmul.ac.uk
OI Aly, Nesreen/0000-0003-0939-5662
FU Barts Charity; MRC [MRC0177]; ARUK [36661, MR/K015346/1];  [20022]
FX The research leading to these results has received funding from the
   Barts Charity grant number MRC0177. The Pathobiology of early arthritis
   cohort (PEAC) was funded by the MRC grant 36661. Additional funding from
   MRC funded-Maximizing Therapeutic Utility for Rheumatoid Arthritis using
   genetic and genomic tissue responses to stratify medicines
   (MATURA)-Grant Ref: MR/K015346/1 and ARUK funded-Experimental Arthritis
   Treatment Center (EATC)-Grant Ref: 20022.
CR Agaimy A, 2016, ANN DIAGN PATHOL, V23, P21, DOI 10.1016/j.anndiagpath.2016.05.003
   Aguzzi A, 2014, TRENDS IMMUNOL, V35, P105, DOI 10.1016/j.it.2013.11.001
   Aletaha D, 2010, ANN RHEUM DIS, V69, P1580, DOI [10.1136/ard.2010.138461, 10.1002/art.27584]
   Allen CDC, 2008, SEMIN IMMUNOL, V20, P14, DOI 10.1016/j.smim.2007.12.001
   Anolik JH, 2008, J IMMUNOL, V180, P688, DOI 10.4049/jimmunol.180.2.688
   Arancibia R, 2013, J PERIODONTOL, V84, P683, DOI 10.1902/jop.2012.120225
   Armulik A, 2011, DEV CELL, V21, P193, DOI 10.1016/j.devcel.2011.07.001
   Atkin G, 2015, J NEUROSCI, V35, P6165, DOI 10.1523/JNEUROSCI.3013-14.2015
   Balogh P, 2001, CELL IMMUNOL, V214, P45, DOI 10.1006/cimm.2001.1874
   Bartok B, 2014, J IMMUNOL, V192, P2063, DOI 10.4049/jimmunol.1300950
   Bodnar RJ, 2016, WOUND REPAIR REGEN, V24, P204, DOI 10.1111/wrr.12415
   Canete JD, 2015, ARTHRITIS RES THER, V17, DOI 10.1186/s13075-015-0688-0
   Castagnaro L, 2013, IMMUNITY, V38, P782, DOI 10.1016/j.immuni.2012.12.005
   Charbonneau M, 2016, J IMMUNOL, V196, P3264, DOI 10.4049/jimmunol.1500502
   Corredor J, 2003, AM J PHYSIOL-CELL PH, V284, pC953, DOI 10.1152/ajpcell.00309.2002
   Corselli M, 2010, ARTERIOSCL THROM VAS, V30, P1104, DOI 10.1161/ATVBAHA.109.191643
   Corsiero E, 2016, ANN RHEUM DIS, V75, P1866, DOI 10.1136/annrheumdis-2015-208356
   Croia C, 2014, ARTHRITIS RHEUMATOL, V66, P2545, DOI 10.1002/art.38726
   Denu RA, 2016, ACTA HAEMATOL-BASEL, V136, P85, DOI 10.1159/000445096
   Di Carlo SE, 2018, J CLIN INVEST, V128, P54, DOI 10.1172/JCI93558
   Eklund KK, 2003, ANN MED, V35, P362, DOI 10.1080/07853890310001339
   El Shikh ME., 2009, FOLLICULAR DENDRITIC
   El Shikh ME, 2006, EUR J IMMUNOL, V36, P2715, DOI 10.1002/eji.200636122
   El Shikh MEM, 2017, METHODS MOL BIOL, V1623, P113, DOI 10.1007/978-1-4939-7095-7_10
   El Shikh MEM, 2012, FRONT IMMUNOL, V3, DOI 10.3389/fimmu.2012.00292
   El Shikh MEM, 2010, TRENDS IMMUNOL, V31, P205, DOI 10.1016/j.it.2010.03.002
   El Shikh MEM, 2009, J IMMUNOL, V182, P3482, DOI 10.4049/jimmunol.0802317
   Elliott SE, 2018, ARTHRITIS RHEUMATOL, V70, P1946, DOI 10.1002/art.40587
   Endres R, 1999, J EXP MED, V189, P159, DOI 10.1084/jem.189.1.159
   Eyden B, 2008, J CELL MOL MED, V12, P22, DOI 10.1111/j.1582-4934.2007.00213.x
   Feng JF, 2010, EXPERT OPIN BIOL TH, V10, P1441, DOI 10.1517/14712598.2010.517191
   Fu YX, 1999, ANNU REV IMMUNOL, V17, P399, DOI 10.1146/annurev.immunol.17.1.399
   Ge R, 2014, INT J CLIN EXP PATHO, V7, P2421
   Goldberg MT, 2007, J INVEST DERMATOL, V127, P2645, DOI 10.1038/sj.jid.5700890
   Heesters BA, 2021, J EXP MED, V218, DOI 10.1084/jem.20210790
   Heesters BA, 2014, NAT REV IMMUNOL, V14, P495, DOI 10.1038/nri3689
   Heesters BA, 2013, IMMUNITY, V38, P1164, DOI 10.1016/j.immuni.2013.02.023
   Heinen E, 1995, CURR TOP MICROBIOL, V201, P15
   Hirohata S, 2013, RHEUMATOL INT, V33, P2473, DOI 10.1007/s00296-013-2743-y
   Humby F, 2007, AUTOIMMUN REV, V6, P248, DOI 10.1016/j.autrev.2006.08.013
   Humby F, 2021, LANCET, V397, P305, DOI 10.1016/S0140-6736(20)32341-2
   Humby F, 2019, ANN RHEUM DIS, V78, P761, DOI 10.1136/annrheumdis-2018-214539
   Humby F, 2009, PLOS MED, V6, P59, DOI 10.1371/journal.pmed.0060001
   IMAI Y, 1989, ACTA PATHOL JAPON, V39, P127
   Jarjour M, 2014, J EXP MED, V211, P1109, DOI 10.1084/jem.20132409
   Kamperidis P, 2011, ARTHRITIS RHEUM-US, V63, P3758, DOI 10.1002/art.30650
   Kasajima-Akatsuka N, 2006, HISTOCHEM CELL BIOL, V126, P261, DOI 10.1007/s00418-006-0157-6
   Kelly S, 2015, ANN RHEUM DIS, V74, P611, DOI 10.1136/annrheumdis-2013-204603
   Kongpachith S, 2019, ARTHRITIS RHEUMATOL, V71, P507, DOI 10.1002/art.40760
   Kranich J, 2008, J EXP MED, V205, P1293, DOI 10.1084/jem.20071019
   Krautler NJ, 2012, CELL, V150, P194, DOI 10.1016/j.cell.2012.05.032
   Krenn V, 2006, HISTOPATHOLOGY, V49, P358, DOI 10.1111/j.1365-2559.2006.02508.x
   Leeb SN, 2003, GASTROENTEROLOGY, V125, P1341, DOI 10.1016/j.gastro.2003.07.004
   Lewis MJ, 2019, CELL REP, V28, P2455, DOI 10.1016/j.celrep.2019.07.091
   Livak KJ, 2001, METHODS, V25, P402, DOI 10.1006/meth.2001.1262
   Lliso-Ribera G, 2019, ANN RHEUM DIS, V78, P1642, DOI 10.1136/annrheumdis-2019-215751
   Luukkonen J, 2022, MEDIAT INFLAMM, V2022, DOI 10.1155/2022/2606916
   Mabbott NA, 2011, IMMUNOLOGY, V133, P482, DOI 10.1111/j.1365-2567.2011.03461.x
   Maeda K, 2002, J HISTOCHEM CYTOCHEM, V50, P1475, DOI 10.1177/002215540205001107
   Manzo A, 2005, EUR J IMMUNOL, V35, P1347, DOI 10.1002/eji.200425830
   Mattey DL, 1997, ANN RHEUM DIS, V56, P426, DOI 10.1136/ard.56.7.426
   Mattyasovszky SG, 2010, ARTHRITIS RES THER, V12, DOI 10.1186/ar2902
   McInnes IB, 2007, NAT REV IMMUNOL, V7, P429, DOI 10.1038/nri2094
   McInnes IB, 2011, NEW ENGL J MED, V365, P2205, DOI 10.1056/NEJMra1004965
   Middleton J, 2004, ARTHRITIS RES THER, V6, P60, DOI 10.1186/ar1156
   Millrine D, 2022, FEBS LETT, V596, P567, DOI 10.1002/1873-3468.14201
   Munoz-Fernandez R, 2006, J IMMUNOL, V177, P280, DOI 10.4049/jimmunol.177.1.280
   Nelson RF, 2007, J NEUROSCI, V27, P5163, DOI 10.1523/JNEUROSCI.0206-07.2007
   Nerviani A, 2020, FRONT IMMUNOL, V11, DOI 10.3389/fimmu.2020.00845
   Pierantozzi E, 2015, CELL TISSUE RES, V361, P769, DOI 10.1007/s00441-015-2166-z
   Pitzalis C, 2014, DRUG DISCOV TODAY, V19, P1152, DOI 10.1016/j.drudis.2014.05.009
   Pitzalis C, 2014, NAT REV IMMUNOL, V14, P447, DOI 10.1038/nri3700
   Powell DW, 1999, AM J PHYSIOL-CELL PH, V277, pC1, DOI 10.1152/ajpcell.1999.277.1.C1
   Rademakers L H, 1988, Adv Exp Med Biol, V237, P165
   Raymond I, 1997, AM J PATHOL, V151, P1577
   Rivellese F, 2022, NAT MED, V28, P1256, DOI 10.1038/s41591-022-01789-0
   Ruuls SR, 2001, IMMUNITY, V15, P533, DOI 10.1016/S1074-7613(01)00215-1
   Schmittgen TD, 2008, NAT PROTOC, V3, P1101, DOI 10.1038/nprot.2008.73
   SCHNIZLEIN CT, 1985, J IMMUNOL, V134, P1360
   Sokolove J, 2012, PLOS ONE, V7, DOI 10.1371/journal.pone.0035296
   Steiniger B, 2011, HISTOCHEM CELL BIOL, V135, P327, DOI 10.1007/s00418-011-0799-x
   Sukumar S, 2008, CELL TISSUE RES, V332, P89, DOI 10.1007/s00441-007-0566-4
   Sukumar S, 2006, J IMMUNOL METHODS, V313, P81, DOI 10.1016/j.jim.2006.03.018
   Sundin M, 2006, BONE MARROW TRANSPL, V37, P1051, DOI 10.1038/sj.bmt.1705368
   Terashma K, 1988, Adv Exp Med Biol, V237, P157
   Tu JJ, 2018, FRONT IMMUNOL, V9, DOI 10.3389/fimmu.2018.01467
   van Baarsen LGM, 2013, ANN RHEUM DIS, V72, P1420, DOI 10.1136/annrheumdis-2012-202990
   van de Sande MGH, 2011, ANN RHEUM DIS, V70, P772, DOI 10.1136/ard.2010.139527
   van der Woude D, 2010, ANN RHEUM DIS, V69, P1554, DOI 10.1136/ard.2009.124537
   Wang F, 2012, J MOL DIAGN, V14, P22, DOI 10.1016/j.jmoldx.2011.08.002
   Wang J, 2022, ARTHRITIS RHEUMATOL, DOI 10.1002/art.42295
   Wei KV, 2020, NATURE, V582, P259, DOI 10.1038/s41586-020-2222-z
   Wu YZ, 2009, INT IMMUNOL, V21, P745, DOI 10.1093/intimm/dxp041
   YOSHIDA K, 1994, EUR J IMMUNOL, V24, P464, DOI 10.1002/eji.1830240230
NR 94
TC 0
Z9 0
U1 0
U2 0
PU FRONTIERS MEDIA SA
PI LAUSANNE
PA AVENUE DU TRIBUNAL FEDERAL 34, LAUSANNE, CH-1015, SWITZERLAND
EI 2296-858X
J9 FRONT MED-LAUSANNE
JI Front. Med.
PD NOV 16
PY 2022
VL 9
AR 1013660
DI 10.3389/fmed.2022.1013660
PG 26
WC Medicine, General & Internal
WE Science Citation Index Expanded (SCI-EXPANDED)
SC General & Internal Medicine
GA 6R7KX
UT WOS:000892478800001
PM 36465908
OA Green Published, gold
DA 2023-01-02
ER

PT J
AU Zhou, HL
   Huang, LY
   Zhan, KJ
   Liu, XD
AF Zhou, Haili
   Huang, Liuyun
   Zhan, Kuijun
   Liu, Xide
TI Wenhua Juanbi Recipe Attenuates Rheumatoid Arthritis via Inhibiting
   miRNA-146a-Mediated Autophagy
SO BIOMED RESEARCH INTERNATIONAL
LA English
DT Article
ID EXPRESSION
AB Background. Wenhua Juanbi Recipe (WJR) is widely used for the treatment of rheumatoid arthritis (RA) in China. However, its mechanism of action remains unclear. This study was designed to investigate the potential therapeutic effects of WJR on the proliferation and apoptosis of synovial fibroblasts in RA and its efficacy in inhibiting miRNA-146a-mediated cellular autophagy. Methods. A collagen-induced arthritis (CIA) Wistar rat model was established. The model rats were administered WJR or methotrexate (MTX) to assess the therapeutic effect of the drugs. The chemical components of WJR were analyzed using UPLC-Q/TOF-MS. Histological changes; miRNA-146a, ATG5, ATG7, ATG12, Beclin1, LC3II, Bax, and Bcl2 expression; synovial apoptosis; and cellular proliferation were assessed. Primary synovial fibroblasts (FLS) were cultured in vitro using tissue block and transfected with miRNA-146a; an autophagy inducer was added to FLS, inhibiting the PI3K/AKT/mTOR pathway. FLS were cocultured with WJR-containing serum to observe the effects of miRNA-146a-mediated autophagy via the PI3K/AKT/mTOR pathway on CIA-affected rats. Results. Forty and thirty-one compounds were identified in WJR in the positive and negative ion modes, respectively. WJR significantly reduced toe swelling, arthritis scores, and expression of miRNA-146a and autophagy genes (ATG5, ATG7, ATG12, Beclin1, LC32, and Bcl2). Moreover, Bax expression, apoptosis, and attenuated proliferation were observed in rats. WJR could, therefore, regulate autophagy by influencing the miRNA-146a-mediated PI3K/AKT/mTOR pathway, which induces apoptosis and proliferation of FLS. Conclusion. WJR can inhibit autophagy, apoptosis, and proliferation in a CIA rat model by inhibiting the miRNA-146a-mediated PI3K/AKT/mTOR pathway.
C1 [Zhou, Haili; Huang, Liuyun; Zhan, Kuijun] Zhejiang Chinese Med Univ, Clin Coll 2, Hangzhou 310000, Zhejiang, Peoples R China.
   [Liu, Xide] Zhejiang Hosp Integrated Tradit Chinese & Western, Dept Arthropathy, Hangzhou 310000, Zhejiang, Peoples R China.
C3 Zhejiang Chinese Medical University
RP Liu, XD (通讯作者)，Zhejiang Hosp Integrated Tradit Chinese & Western, Dept Arthropathy, Hangzhou 310000, Zhejiang, Peoples R China.
EM liuxide2001@sohu.com
FU Natural Science Foundation of Zhejiang Province of China; Major Project
   of Hangzhou Health Science and Technology Plan, China; Zhejiang
   Traditional Chinese Medicine Science and Technology Plan Project; 
   [LY21H270001];  [Z20200026];  [2020ZB180]
FX AcknowledgmentsThis research was supported by the Natural Science
   Foundation of Zhejiang Province of China under Grant (No. LY21H270001),
   the Major Project of Hangzhou Health Science and Technology Plan, China
   (No. Z20200026), and the Zhejiang Traditional Chinese Medicine Science
   and Technology Plan Project (No. 2020ZB180).
CR Ahmadi K, 2020, IRAN J PUBLIC HEALTH, V49, P782
   Atzeni F, 2017, ISR MED ASSOC J, V19, P512
   Brink M, 2016, ARTHRITIS RES THER, V18, DOI 10.1186/s13075-016-0940-2
   Bruyn GAW, 2008, ANN RHEUM DIS, V67, P1090, DOI 10.1136/ard.2007.078808
   Buch MH, 2021, NAT REV RHEUMATOL, V17, P17, DOI 10.1038/s41584-020-00541-7
   Chen YJ, 2020, PHYTOMEDICINE, V76, DOI 10.1016/j.phymed.2020.153254
   [陈占昆 CHEN ZhanKun], 2008, [中华风湿病学杂志, Chinese Journal of Rheumatology], V12, P36
   Dibble CC, 2013, NAT CELL BIOL, V15, P555, DOI 10.1038/ncb2763
   Farzana M., 2020, INDIAN J PUBLIC HLTH, V11, P108, DOI [10.37506/v11/i2/2020/ijphrd/194763, DOI 10.37506/V11/I2/2020/IJPHRD/194763]
   Giannini D, 2020, CLIN EXP RHEUMATOL, V38, P387
   Hardie DG, 2015, CURR OPIN CELL BIOL, V33, P1, DOI 10.1016/j.ceb.2014.09.004
   Jiang SQ, 2022, J ETHNOPHARMACOL, V288, DOI 10.1016/j.jep.2022.114993
   King D, 2015, J PEDIAT HEMATOL ONC, V37, P245, DOI 10.1097/MPH.0000000000000329
   Li Y, 2021, REDOX BIOL, V38, DOI 10.1016/j.redox.2020.101771
   Liu X.D., 2019, CHINA MEDICAL ABSTRA, V36, P9
   Liu XD, 2017, CHIN J INTEGR MED, V23, P208, DOI 10.1007/s11655-016-2532-z
   Luan XH, 2018, INT J ORAL SCI, V10, DOI 10.1038/s41368-018-0025-y
   Malemud Charles J, 2013, J Clin Cell Immunol, V4, P160
   Miao HB, 2022, EXPERT REV MOL MED, V24, DOI 10.1017/erm.2021.33
   Pap T, 2000, ARTHRITIS RES, V2, P59, DOI 10.1186/ar69
   Ramakrishnan V, 2012, PLOS ONE, V7, DOI 10.1371/journal.pone.0050005
   Shin YJ, 2010, ARTHRITIS RES THER, V12, DOI 10.1186/ar2921
   Smolen JS, 2018, NAT REV DIS PRIMERS, V4, DOI 10.1038/nrdp.2018.1
   Sun WW, 2020, ARTHRITIS RES THER, V22, DOI 10.1186/s13075-020-2133-2
   Takacs-Vellai K, 2005, CURR BIOL, V15, P1513, DOI 10.1016/j.cub.2005.07.035
   van der Woude D, 2018, BEST PRACT RES CL RH, V32, P174, DOI 10.1016/j.berh.2018.10.005
   Vomero M, 2018, FRONT IMMUNOL, V9, DOI 10.3389/fimmu.2018.01577
   Wang CY, 2020, MEDIAT INFLAMM, V2020, DOI 10.1155/2020/8865647
   Xu HD, 2019, ADV EXP MED BIOL, V1206, P109, DOI 10.1007/978-981-15-0602-4_5
   Yang Z, 2015, J MOL MED, V93, P707, DOI 10.1007/s00109-015-1297-8
   Zhai KF, 2019, J AGR FOOD CHEM, V67, P2856, DOI 10.1021/acs.jafc.9b00185
   Zhai KF, 2018, J AGR FOOD CHEM, V66, P6073, DOI 10.1021/acs.jafc.8b02241
   Zhai KF, 2018, FOOD FUNCT, V9, P2070, DOI [10.1039/C7FO01748K, 10.1039/c7fo01748k]
   Zhang B, 2017, EUR REV MED PHARMACO, V21, P3754
   Zhang CF, 2019, PHARM BIOL, V57, P792, DOI 10.1080/13880209.2019.1687526
   Zhong Hong, 2003, J Tradit Chin Med, V23, P257
   Zhu L, 2017, MEDIAT INFLAMM, V2017, DOI 10.1155/2017/7623145
   Zhu Motao, 2020, Autophagy, V16, P2310, DOI 10.1080/15548627.2020.1839277
NR 38
TC 0
Z9 0
U1 0
U2 0
PU HINDAWI LTD
PI LONDON
PA ADAM HOUSE, 3RD FLR, 1 FITZROY SQ, LONDON, W1T 5HF, ENGLAND
SN 2314-6133
EI 2314-6141
J9 BIOMED RES INT
JI Biomed Res. Int.
PD NOV 16
PY 2022
VL 2022
AR 1768052
DI 10.1155/2022/1768052
PG 24
WC Biotechnology & Applied Microbiology; Medicine, Research & Experimental
WE Science Citation Index Expanded (SCI-EXPANDED)
SC Biotechnology & Applied Microbiology; Research & Experimental Medicine
GA 6P8LO
UT WOS:000891177800008
PM 36440364
OA Green Published, gold
DA 2023-01-02
ER

PT J
AU Dalmolin, SP
   Pedo, RT
   da Rosa, TH
   Silva, JMD
   Farinon, M
   Gasparini, ML
   Chiela, ECF
   Paz, AH
   Sehabiague, MPC
   Ferreira, HB
   Santo, RCD
   Goncalves, FD
   Xavier, RM
AF Dalmolin, Suelen Pizzolatto
   Pedo, Renata Ternus
   da Rosa, Thales Hein
   de Souza Silva, Jordana Miranda
   Farinon, Mirian
   Gasparini, Maria Luisa
   Filippi Chiela, Eduardo Cremonese
   Paz, Ana Helena
   Cancela Sehabiague, Martin Pablo
   Ferreira, Henrique Bunselmeyer
   do Espirito Santo, Rafaela Cavalheiro
   Goncalves, Fabiany da Costa
   Xavier, Ricardo Machado
TI Fasciola hepatica extract suppresses fibroblast-like synoviocytes in
   vitro and alleviates experimental arthritis
SO ADVANCES IN RHEUMATOLOGY
LA English
DT Article
DE Rheumatoid arthritis; Fibroblast-like synoviocytes; Antigen-induced
   arthritis; Collagen-induced arthritis; Fasciola hepatica
ID RHEUMATOID-ARTHRITIS; ANIMAL-MODELS; TEGUMENT; EPIDEMIOLOGY;
   PATHOGENESIS; INHIBITION; MANAGEMENT; PARASITE; THERAPY; CELLS
AB Background: Rheumatoid arthritis (RA) is a chronic inflammatory disease characterized by synovial inflammation, fibroblast-like synoviocytes (FLS) activation and joint destruction. Fasciola hepatica is a platyhelminth that releases excretory-secretory immunomodulatory products capable of suppressing the Th1 immune response. Despite the effectiveness of available treatments for inducing disease remission, current options are not successful in all patients and may cause side effects. Thus, we evaluated the therapeutic potential of F hepatica extract on FLS from RA patients and arthritis models.
   Methods: FLS were isolated from synovial fluid of RA patients, cultured, and exposed to F hepatica extract (60, 80, and 100 mu g/ml) for different time points to assess cell viability, adherence, migration and invasion. For in vivo experiments, mice with antigen (AIA) and collagen (CIA) induced arthritis received a 200 mu g/dose of F. hepatica extract daily. Statistical analysis was performed by ANOVA and Student's t-test using GraphPad Prism 6.0.
   Results: In vitro assays showed that extract decreased FLS cell viability at concentration of 100 pg/ml (83.8% +/- 5.0 extract vs. 100.0%+/- 0.0 control; p < 0.05), adherence in 20% (92.0 cells +/- 5.8 extract vs. 116.3 cells +/- 7.9 control; p< 0.05), migratory potential (69.5% +/- 17.6 extract vs. 100.0% control; p < 0.05), and cell invasiveness potential through the matrigel (76.0% +/- 8.4 extract vs. 100.0% control; p < 0.01). The extract reduced leukocyte migration by 56% (40 x 10(4) leukocytes/knee +/- 19.00) compared to control (90.90 x 10(4) leukocytes/knee +/- 12.90) (p< 0.01) and nociception (6.37 g +/- 0.99 extract vs. 3.81 g +/- 1.44 control; p <0.001) in AIA and delayed clinical onset of CIA (11.75 +/- 2.96 extract vs. 14.00 +/- 2.56 control; p = 0.126).
   Conclusion: Our results point out a potential immunomodulatory effect of F. hepatica extract in RA models. Therefore, the characterization of promising new immunomodulatory molecules should be pursued, as they can promote the development of new therapies.
C1 [Dalmolin, Suelen Pizzolatto; Pedo, Renata Ternus; da Rosa, Thales Hein; de Souza Silva, Jordana Miranda; Farinon, Mirian; Gasparini, Maria Luisa; do Espirito Santo, Rafaela Cavalheiro; Xavier, Ricardo Machado] Hosp Clin Porto Alegre, Ctr Pesquisa Expt, Lab Doencas Autoimunes, Porto Alegre, RS, Brazil.
   [Pedo, Renata Ternus; da Rosa, Thales Hein; de Souza Silva, Jordana Miranda; Farinon, Mirian; Gasparini, Maria Luisa; do Espirito Santo, Rafaela Cavalheiro; Xavier, Ricardo Machado] Univ Fed Rio Grande do Sul, Programa Posgrad Med Ciencias Med, Porto Alegre, RS, Brazil.
   [Filippi Chiela, Eduardo Cremonese; Paz, Ana Helena] Univ Fed Rio Grande do Sul, Fac Med, Programa Posgrad Ciencias Gastroenterol & Hepatol, Porto Alegre, RS, Brazil.
   [Filippi Chiela, Eduardo Cremonese; Paz, Ana Helena] Hosp Clin Porto Alegre, Dept Ciencias Morfol, Serv Pesquisa Expt, ICBS, Porto Alegre, RS, Brazil.
   [Filippi Chiela, Eduardo Cremonese; Paz, Ana Helena] Hosp Clin Porto Alegre, Ctr Pesquisas Expt, Porto Alegre, RS, Brazil.
   [Cancela Sehabiague, Martin Pablo; Ferreira, Henrique Bunselmeyer] Univ Fed Rio Grande do Sul, Dept Biol Mol & Biotecnol, Porto Alegre, RS, Brazil.
   [Cancela Sehabiague, Martin Pablo; Ferreira, Henrique Bunselmeyer] Univ Fed Rio Grande do Sul, Ctr Biotecnol, Lab Genom Estrutural & Func, Porto Alegre, RS, Brazil.
   [Goncalves, Fabiany da Costa] Erasmus MC, Dept Internal Med Nephrol & Transplantat, NL-3015 GD Rotterdam, Netherlands.
   [Xavier, Ricardo Machado] Hosp Clin Porto Alegre, Serv Reumatol, Rua Ramiro Barcelos 2350,6 Andar, BR-90035903 Porto Alegre, RS, Brazil.
C3 Universidade Federal do Rio Grande do Sul; Universidade Federal do Rio
   Grande do Sul; Universidade Federal do Rio Grande do Sul; Universidade
   Federal do Rio Grande do Sul; Erasmus University Rotterdam; Erasmus MC
RP Xavier, RM (通讯作者)，Hosp Clin Porto Alegre, Ctr Pesquisa Expt, Lab Doencas Autoimunes, Porto Alegre, RS, Brazil.; Xavier, RM (通讯作者)，Univ Fed Rio Grande do Sul, Programa Posgrad Med Ciencias Med, Porto Alegre, RS, Brazil.; Goncalves, FD (通讯作者)，Erasmus MC, Dept Internal Med Nephrol & Transplantat, NL-3015 GD Rotterdam, Netherlands.; Xavier, RM (通讯作者)，Hosp Clin Porto Alegre, Serv Reumatol, Rua Ramiro Barcelos 2350,6 Andar, BR-90035903 Porto Alegre, RS, Brazil.
EM dacostagoncalves.f@gmail.com; rmxavier@hcpa.edu.br
FU Coordenacao de Aperfeicoamento de Pessoal de Nivel Superior (CAPES);
   Conselho Nacional de Desenvolvimento Cientifico e Tecnologico (CNPq);
   Fundacao de Incentivo a Pesquisa e Eventos do Hospital de Clinicas de
   Porto Alegre (FIPE-HCPA)
FX The authors acknowledge the Coordenacao de Aperfeicoamento de Pessoal de
   Nivel Superior (CAPES), the Conselho Nacional de Desenvolvimento
   Cientifico e Tecnologico (CNPq) and the Fundacao de Incentivo a Pesquisa
   e Eventos do Hospital de Clinicas de Porto Alegre (FIPE-HCPA) for
   providing funding.
CR Abath FGC, 1996, PARASITE IMMUNOL, V18, P15, DOI 10.1046/j.1365-3024.1996.d01-6.x
   Aletaha D, 2010, ARTHRITIS RHEUM-US, V62, P2569, DOI 10.1002/art.27584
   [Anonymous], 2018, RHEUMATOID ARTHRITIS, DOI [10.7326/0003-4819-66-1-246_3, DOI 10.7326/0003-4819-66-1-246_3]
   Bartok B, 2010, IMMUNOL REV, V233, P233, DOI 10.1111/j.0105-2896.2009.00859.x
   Brand DD, 2007, NAT PROTOC, V2, P1269, DOI 10.1038/nprot.2007.173
   Cancela M, 2008, BIOCHIMIE, V90, P1461, DOI 10.1016/j.biochi.2008.04.020
   Cancela M, 2017, PARASITOLOGY, V144, P1695, DOI [10.1017/S0031182017001093, 10.1017/s0031182017001093]
   Carranza F, 2012, PLOS ONE, V7, DOI 10.1371/journal.pone.0040356
   Casnici C, 2014, MEDIAT INFLAMM, V2014, DOI 10.1155/2014/702057
   Childs BG, 2014, EMBO REP, V15, P1139, DOI 10.15252/embr.201439245
   Correale J, 2007, ANN NEUROL, V61, P97, DOI 10.1002/ana.21067
   Dalton JP, 2013, VET PARASITOL, V195, P272, DOI 10.1016/j.vetpar.2013.04.008
   de Cruvinel WM., 2008, REV BRAS REUMATOL, V48, P342, DOI [10.1590/S0482-50042008000600007, DOI 10.1590/S0482-50042008000600007]
   Dekkers JS, 2017, ANN RHEUM DIS, V76, P458, DOI 10.1136/annrheumdis-2016-209830
   Dennis G, 2014, ARTHRITIS RES THER, V16, DOI 10.1186/ar4555
   Doonan J, 2018, FRONT IMMUNOL, V9, DOI 10.3389/fimmu.2018.01016
   Filippi-Chiela EC, 2012, PLOS ONE, V7, DOI 10.1371/journal.pone.0042522
   Gabriel SE, 2001, RHEUM DIS CLIN N AM, V27, P269, DOI 10.1016/S0889-857X(05)70201-5
   Gibofsky A, 2014, AM J MANAG CARE, V20, pS128
   Grespan R, 2008, ARTHRITIS RHEUM, V58, P2030, DOI 10.1002/art.23597
   Hamilton CM, 2009, INFECT IMMUN, V77, P2488, DOI 10.1128/IAI.00919-08
   Hegen M, 2008, ANN RHEUM DIS, V67, P1505, DOI 10.1136/ard.2007.076430
   Helmby H, 2015, BMC IMMUNOL, V16, DOI 10.1186/s12865-015-0074-3
   Khaznadji E, 2005, INT J PARASITOL, V35, P1115, DOI 10.1016/j.ijpara.2005.05.001
   Korb A, 2009, APOPTOSIS, V14, P447, DOI 10.1007/s10495-009-0317-y
   Langdon K, 2019, INT IMMUNOPHARMACOL, V66, P366, DOI 10.1016/j.intimp.2018.11.034
   Liu Q, 2017, PARASITOL RES, V116, P627, DOI 10.1007/s00436-016-5327-4
   Lubberts E, 2003, ADV EXP MED BIOL, V520, P194
   Lumb FE, 2017, SCI REP-UK, V7, DOI 10.1038/s41598-017-01651-1
   Manferdini C, 2016, ARTHRITIS RES THER, V18, DOI 10.1186/s13075-016-0983-4
   Maruszewska-Cheruiyot M, 2018, HELMINTHOLOGIA, V55, P1, DOI 10.1515/helm-2017-0048
   Matisz Chelsea E., 2011, Journal of Parasitology Research, P942616, DOI 10.1155/2011/942616
   McInnes IB, 2011, NEW ENGL J MED, V365, P2205, DOI 10.1056/NEJMra1004965
   Gomides APM, 2017, CURR RHEUMATOL REV, V13, P80, DOI 10.2174/1573397112666160714145726
   Ospelt C, 2017, RMD OPEN, V3, DOI 10.1136/rmdopen-2017-000471
   Pap T, 2000, ARTHRITIS RES, V2, P361, DOI 10.1186/ar113
   Ravida A, 2016, MOL CELL PROTEOMICS, V15, P3139, DOI 10.1074/mcp.M116.059774
   Robinson MW, 2012, FASEB J, V26, P4614, DOI 10.1096/fj.12-213876
   Saunders KA, 2007, INFECT IMMUN, V75, P397, DOI 10.1128/IAI.00664-06
   Sharaf Osama F, 2016, J Egypt Soc Parasitol, V46, P217
   Sipahi AM, 2017, WORLD J GASTROENTERO, V23, P6009, DOI 10.3748/wjg.v23.i33.6009
   Smith A, 2016, J IMMUNOL RES, V2016, DOI 10.1155/2016/2342187
   Smolen JS, 2016, LANCET, V388, P2023, DOI 10.1016/S0140-6736(16)30173-8
   Smolen JS, 2017, ANN RHEUM DIS, V76, P960, DOI 10.1136/annrheumdis-2016-210715
   Summers RW, 2005, GASTROENTEROLOGY, V128, P825, DOI 10.1053/j.gastro.2005.01.005
   Tanaka Y, 2016, KOREAN J INTERN MED, V31, P210, DOI 10.3904/kjim.2015.137
   Vukman KV, 2013, J IMMUNOL, V190, P2873, DOI 10.4049/jimmunol.1203011
   Wilson RA, 2011, INT J PARASITOL, V41, P1347, DOI 10.1016/j.ijpara.2011.08.003
NR 48
TC 0
Z9 0
U1 1
U2 1
PU BMC
PI LONDON
PA CAMPUS, 4 CRINAN ST, LONDON N1 9XW, ENGLAND
SN 2523-3106
J9 ADV RHEUMATOL
JI Adv. Rheumatol.
PD NOV 12
PY 2022
VL 62
IS 1
AR 43
DI 10.1186/s42358-022-00275-y
PG 13
WC Rheumatology
WE Science Citation Index Expanded (SCI-EXPANDED)
SC Rheumatology
GA 6D0HC
UT WOS:000882382200002
PM 36371346
OA Green Submitted, gold, Green Published
DA 2023-01-02
ER

PT J
AU Xu, LM
   Niu, XG
   Liu, YF
   Liu, LN
AF Xu, Liming
   Niu, Xuegang
   Liu, Yifan
   Liu, Lining
TI ST3GAL3 Promotes the Inflammatory Response of Fibroblast-Like
   Synoviocytes in Rheumatoid Arthritis by Activating the TLR9/MyD88
   Pathway
SO MEDIATORS OF INFLAMMATION
LA English
DT Article
ID TOLL-LIKE-RECEPTORS; PROLIFERATION; PATHOGENESIS; CELLS
AB This study is aimed at investigating the role of beta-galactoside-alpha 2,3-sialyltransferase III (ST3GAL3) in fibroblast-like synoviocytes (FLS) in rheumatoid arthritis (RA), as well as its potential mechanism of action. The Gene Expression Omnibus (GEO) database and gene set enrichment analysis (GSEA) were used to analyse the expression of ST3GAL3 and the enrichment signalling pathways associated with ST3GAL3 in RA. The effects of ST3GAL3 on tumour necrosis factor- (TNF-) alpha and interleukin- (IL-) 1 beta-treated MH7A cells were determined using methyl thiazolyl tetrazolium (MTT), transwell, and enzyme-linked immunosorbent assays (ELISA). The expression of proliferation-associated proteins and Toll-like receptor (TLR) pathway-enriched proteins was analysed using western blotting. As a main result, ST3GAL3 was screened as an overlapping upregulated gene from GSE101193 and GSE94519 datasets. ST3GAL3 expression in MH7A cells significantly increased with increasing treatment time with TNF-alpha or IL-1 beta. TLR9/myeloid differentiation primary response protein 88 (MyD88) is a downstream activation pathway of ST3GAL3. ST3GAL3 overexpression promoted MH7A cell proliferation and migration. Additionally, ST3GAL3 overexpression upregulated the expression of proliferation-associated proteins (cyclinD, cyclinE, and proliferating cell nuclear antigen) and TLR pathway enrichment factors (TLR9 and MyD88) and increased the production of matrix metallopeptidase (MMP) 1, MMP3, interleukin- (IL-) 6, and IL-8, whereas si-ST3GAL3 had the opposite effect. The addition of TLR9 agonists (CpG 2216 and CpG 2006) reversed the effects of si-ST3GAL3 on MH7A cell proliferation, migration, and inflammation. TLR9-specific siRNA reversed the effects of ST3GAL3 overexpression on MH7A cell proliferation, migration, and inflammation. In conclusion, ST3GAL3 is likely involved in RA pathogenesis by activating the TLR9/MyD88 pathway.
C1 [Xu, Liming; Liu, Yifan; Liu, Lining] Liaocheng Peoples Hosp, Dept Rheumatism & Immunol, Liaocheng 252000, Shandong, Peoples R China.
   [Niu, Xuegang] Liaocheng Hosp Tradit Chinese Med, Dept Orthoped, Liaocheng 252000, Shandong, Peoples R China.
RP Liu, LN (通讯作者)，Liaocheng Peoples Hosp, Dept Rheumatism & Immunol, Liaocheng 252000, Shandong, Peoples R China.
EM 233044476@qq.com; 806483503@qq.com; 121582221@qq.com;
   liningliullm@126.com
CR Adlan AM, 2017, AUTON NEUROSCI-BASIC, V208, P137, DOI 10.1016/j.autneu.2017.09.003
   Al-Sharif A, 2015, ARTHRITIS RHEUMATOL, V67, P1503, DOI 10.1002/art.39087
   Araki Y, 2018, CLIN EXP RHEUMATOL, V36, P314
   Araki Y, 2017, INT J MOL SCI, V18, DOI 10.3390/ijms18050905
   Arleevskaya MI, 2020, CLIN REV ALLERG IMMU, V58, P172, DOI 10.1007/s12016-019-08742-z
   Bi X, 2019, EBIOMEDICINE, V50, P408, DOI 10.1016/j.ebiom.2019.11.024
   Bustamante MF, 2017, ARTHRITIS RES THER, V19, DOI 10.1186/s13075-017-1303-3
   Chakrabarti S, 2020, PAIN, V161, P2129, DOI 10.1097/j.pain.0000000000001890
   Chen JQ, 2016, CLIN REV ALLERG IMMU, V50, P1, DOI 10.1007/s12016-015-8473-z
   Du HY, 2019, FRONT IMMUNOL, V10, DOI 10.3389/fimmu.2019.01620
   Elshabrawy HA, 2017, AUTOIMMUN REV, V16, P103, DOI 10.1016/j.autrev.2016.12.003
   Favalli EG, 2019, CLIN REV ALLERG IMMU, V56, P333, DOI 10.1007/s12016-018-8672-5
   Harre U, 2017, SEMIN IMMUNOPATHOL, V39, P355, DOI 10.1007/s00281-017-0634-0
   Hayer S, 2016, DIS MODEL MECH, V9, P1329, DOI 10.1242/dmm.025460
   Hennessy EJ, 2010, NAT REV DRUG DISCOV, V9, P293, DOI 10.1038/nrd3203
   Hu H, 2011, AM J HUM GENET, V89, P407, DOI 10.1016/j.ajhg.2011.08.008
   Huang XP, 2010, EXPERT OPIN THER TAR, V14, P787, DOI 10.1517/14728222.2010.501333
   Ingegnoli F, 2020, FRONT MED-LAUSANNE, V7, DOI 10.3389/fmed.2020.589079
   Jiang F, 2020, CELLS TISSUES ORGANS, V209, P110, DOI 10.1159/000508405
   Johnson C, 2017, CURR OPIN RHEUMATOL, V29, P254, DOI 10.1097/BOR.0000000000000380
   Jongbloed SL, 2006, ARTHRITIS RES THER, V8, DOI 10.1186/ar1864
   Kitas G D, 1988, Scand J Rheumatol Suppl, V76, P161
   Kiwamoto T, 2014, J ALLERGY CLIN IMMUN, V133, P240, DOI 10.1016/j.jaci.2013.05.018
   Liang XQ, 2010, BLOOD, V115, P5041, DOI 10.1182/blood-2009-03-213363
   Luan HM, 2021, J TRANSL MED, V19, DOI 10.1186/s12967-021-03169-7
   Mateen S, 2016, CLIN CHIM ACTA, V455, P161, DOI 10.1016/j.cca.2016.02.010
   O'Neill LAJ, 2007, NAT REV IMMUNOL, V7, P353, DOI 10.1038/nri2079
   Qi F, 2020, FASEB J, V34, P881, DOI 10.1096/fj.201901793R
   Radstake TRDJ, 2005, ANN RHEUM DIS, V64, P1532, DOI 10.1136/ard.2004.033779
   Roodenrijs NMT, 2018, ANN RHEUM DIS, V77, P1705, DOI 10.1136/annrheumdis-2018-213687
   Semb AG, 2020, NAT REV RHEUMATOL, V16, P361, DOI 10.1038/s41584-020-0428-y
   Shi B, 2012, ANN RHEUM DIS, V71, P1411, DOI 10.1136/annrheumdis-2011-200899
   Smolen JS, 2016, LANCET, V388, P2023, DOI 10.1016/S0140-6736(16)30173-8
   Uhlig T, 2014, PHARMACOECONOMICS, V32, P841, DOI 10.1007/s40273-014-0174-6
   Wang XY, 2017, BIOCHEM BIOPH RES CO, V482, P758, DOI 10.1016/j.bbrc.2016.11.107
   Wu HJ, 2007, J EXP MED, V204, P1911, DOI 10.1084/jem.20070285
   Zhu XW, 2020, EPIGENETICS-US, V15, DOI 10.1080/15592294.2019.1676613
NR 37
TC 0
Z9 0
U1 0
U2 0
PU HINDAWI LTD
PI LONDON
PA ADAM HOUSE, 3RD FLR, 1 FITZROY SQ, LONDON, W1T 5HF, ENGLAND
SN 0962-9351
EI 1466-1861
J9 MEDIAT INFLAMM
JI Mediat. Inflamm.
PD NOV 10
PY 2022
VL 2022
AR 4258742
DI 10.1155/2022/4258742
PG 13
WC Cell Biology; Immunology
WE Science Citation Index Expanded (SCI-EXPANDED)
SC Cell Biology; Immunology
GA 6P5BQ
UT WOS:000890944900001
PM 36405992
OA Green Published, gold
DA 2023-01-02
ER

PT J
AU Cai, XY
   Zheng, Y
   Ren, FJ
   Zhang, SW
   Wu, LW
   Yao, Y
AF Cai, Xiaoyu
   Zheng, Yan
   Ren, Fujia
   Zhang, Shiwei
   Wu, Linwen
   Yao, Yao
TI Secretory phosphoprotein 1 secreted by fibroblast-like synoviocytes
   promotes osteoclasts formation via PI3K/AKT signaling in
   collagen-induced arthritis
SO BIOMEDICINE & PHARMACOTHERAPY
LA English
DT Article
DE SPP1; Rheumatoid arthritis; FLSs; Osteoclasts; Sequencing; Bone damage
ID PATHOGENESIS; OSTEOPONTIN; PROLIFERATION; INFLAMMATION; PROGRESSION;
   EXPRESSION; INHIBITOR; BONE
AB Synovial tissue hyperplasia is a major cause of bone damage in rheumatoid arthritis (RA). Over-proliferation and secretion of cytokines of fibroblast-like synoviocytes (FLSs) are key contributors to bone damage in the joint microenvironment. Therefore, inhibition of FLSs-mediated bone damage is of great significance in RA patients. The aim of this study was to investigate the molecular mechanisms by which FLSs-mediated bone damage in the joint microenvironment. The results of whole transcriptome sequencing showed that Spp1 gene expression was significantly upregulated in collagen-induced arthritis FLSs compared to Normal FLSs. KEGG enrichment analysis revealed up-regulated Spp1 gene expression, associated with PI3K/AKT signaling. Animal and cellular experi-ments were designed to validate and explore the results of sequencing. Briefly, the data demonstrated secretory phosphoprotein 1 (SPP1) (encoded by Spp1 gene) secreted by FLSs promotes osteoclasts differentiation in vivo and in vitro and exacerbates articular bone damage in collagen-induced arthritis mice. Interestingly, SPP1 secreted by FLSs does not affect its own proliferation and apoptosis. The results of co-culture of FLSs with bone marrow-derived monocytes indicated the level of SPP1 secreted by FLSs positively correlates with the frequency of p-PI3K(+)PI3K(+) osteoclasts, whereas not with the frequency of p-AKT(+)AKT(+) osteoclasts. This may suggest that SPP1 secreted by FLSs acts directly on PI3K while indirectly on AKT. Together, the results revealed SPP1 secreted by FLSs promotes osteoclasts formation via PI3K/AKT signaling in collagen-induced arthritis. Regulation of Spp1 gene expression in FLSs may be a potential approach to treat RA bone damage in the joint microenvironment.
C1 [Cai, Xiaoyu; Wu, Linwen] Zhejiang Univ Sch Med, Affiliated Hangzhou Peoples Hosp 1, Canc Ctr, Dept Clin Pharmacol, Hangzhou 310006, Peoples R China.
   [Zheng, Yan] Zhejiang Prov Peoples Hosp, Dept Geriatr, Hangzhou, Peoples R China.
   [Ren, Fujia] Hangzhou Womens Hosp, Dept Pharm, Hangzhou, Peoples R China.
   [Zhang, Shiwei] Zhejiang Chinese Med Univ, Dept Anesthesiol, Afriiated Hosp 1, Hangzhou, Peoples R China.
   [Yao, Yao] Zhejiang Univ, Womens Hosp, Dept Pharm, Sch Med, Hangzhou 310006, Peoples R China.
C3 Zhejiang Provincial People's Hospital; Zhejiang Chinese Medical
   University; Zhejiang University
RP Wu, LW (通讯作者)，Zhejiang Univ Sch Med, Affiliated Hangzhou Peoples Hosp 1, Canc Ctr, Dept Clin Pharmacol, Hangzhou 310006, Peoples R China.; Yao, Y (通讯作者)，Zhejiang Univ, Womens Hosp, Dept Pharm, Sch Med, Hangzhou 310006, Peoples R China.
EM 21719080@zju.edu.cn; yaoyaofb@zju.edu.cn
OI Yao, Yao/0000-0002-4560-6861; Cai, Xiaoyu/0000-0002-8510-2967
FU Joint Funds of Zhejiang Provincial Natural Science Foundation of China
   [LYY22H310008]; National Natural Science Foundation of China [82003761];
   Medical Science and Technology Plan Project of Zhe-jiang Province
   [2022485250]; Project of Zhejiang Pharmaceutical Society Hospital
   Pharmacy [2021ZYY12]
FX This study was supported by the Joint Funds of Zhejiang Provincial
   Natural Science Foundation of China under Grant no. LYY22H310008, the
   National Natural Science Foundation of China (Grant no. 82003761) , the
   Medical Science and Technology Plan Project of Zhe-jiang Province (Grant
   no. 2022485250) , the Project of Zhejiang Pharmaceutical Society
   Hospital Pharmacy (Grant no. 2021ZYY12) .
CR Abd-Allah ARA, 2014, INT IMMUNOL, V26, P325, DOI 10.1093/intimm/dxt075
   Ahmad SF, 2017, IMMUNOBIOLOGY, V222, P206, DOI 10.1016/j.imbio.2016.10.001
   Ahmad SF, 2016, MOL IMMUNOL, V78, P65, DOI 10.1016/j.molimm.2016.08.017
   Bakheet SA, 2020, IMMUNOL LETT, V225, P74, DOI 10.1016/j.imlet.2020.06.014
   Bakheet SA, 2019, CELL SIGNAL, V64, DOI 10.1016/j.cellsig.2019.109395
   Chen GJ, 2010, ARTHRITIS RHEUM-US, V62, P2900, DOI 10.1002/art.27603
   Chen HH, 2022, BIOMED RES INT, V2022, DOI 10.1155/2022/1926661
   Deng R, 2022, MOL MED, V28, DOI 10.1186/s10020-022-00490-9
   Denninger KCM, 2015, ARTHRITIS RES THER, V17, DOI 10.1186/s13075-015-0531-7
   Ebrahimi-Rad Mina, 2020, Reumatologia (Warsaw), V58, P350, DOI 10.5114/reum.2020.101276
   Flomerfelt FA, 2016, METHODS MOL BIOL, V1323, P211, DOI 10.1007/978-1-4939-2809-5_18
   Galbraith DW, 2021, METHODS MOL BIOL, V2200, P255, DOI 10.1007/978-1-0716-0880-7_12
   Huang QL, 2022, NEUROTOX RES, V40, P1138, DOI 10.1007/s12640-022-00530-6
   Iwadate H, 2014, INT J RHEUM DIS, V17, P50, DOI 10.1111/1756-185X.12115
   Juge PA, 2014, ANN RHEUM DIS, V73, P1840, DOI 10.1136/annrheumdis-2014-205539
   Kupcho K, 2019, APOPTOSIS, V24, P184, DOI 10.1007/s10495-018-1502-7
   Lin JJ, 2021, CURR MED SCI, V41, P133, DOI 10.1007/s11596-020-2302-1
   Liu LC, 2022, MOD RHEUMATOL, V32, P1054, DOI 10.1093/mr/roab108
   McDonald MM, 2021, JBMR PLUS, V5, DOI 10.1002/jbm4.10539
   Meng Q, 2021, CLIN EXP RHEUMATOL, V39, P970, DOI 10.55563/clinexprheumatol/1xsigp
   Moon YM, 2012, ARTHRITIS RES THER, V14, DOI 10.1186/ar4089
   Nagase T, 2022, CUREUS J MED SCIENCE, V14, DOI 10.7759/cureus.25396
   Nemeth T, 2022, ANN RHEUM DIS, V81, P1055, DOI 10.1136/annrheumdis-2021-222021
   Nishimura K, 2016, FREE RADICAL BIO MED, V97, P330, DOI 10.1016/j.freeradbiomed.2016.06.021
   Okuyama T, 2021, J CLIN LAB ANAL, V35, DOI 10.1002/jcla.23998
   Rood JA, 1997, GENOMICS, V41, P169, DOI 10.1006/geno.1997.4614
   Rui X, 2020, MAT SCI ENG C-MATER, V114, DOI 10.1016/j.msec.2020.111058
   Samarpita S, 2021, 3 BIOTECH, V11, DOI 10.1007/s13205-021-02985-4
   Samarpita S, 2021, CYTOKINE, V142, DOI 10.1016/j.cyto.2021.155502
   Shindo S, 2022, INT J MOL SCI, V23, DOI 10.3390/ijms23062938
   Shirakawa T, 2022, ANIM MODEL EXP MED, V5, P48, DOI 10.1002/ame2.12204
   Shojaei E, 2022, SCI REP-UK, V12, DOI 10.1038/s41598-022-14763-0
   Ungethuem U, 2010, PHYSIOL GENOMICS, V42A, P267, DOI 10.1152/physiolgenomics.00004.2010
   Valenzi E, 2021, FRONT IMMUNOL, V12, DOI 10.3389/fimmu.2021.595811
   Vynck M, 2017, ANAL BIOANAL CHEM, V409, P5919, DOI 10.1007/s00216-017-0538-9
   Wang Y, 2022, AUTOIMMUNITY, V55, P371, DOI 10.1080/08916934.2022.2081842
   Yang NN, 1996, ENDOCRINOLOGY, V137, P2075, DOI 10.1210/en.137.5.2075
   Yao Y, 2022, BRIT J PHARMACOL, V179, P4315, DOI 10.1111/bph.15852
   Yao Y, 2020, FRONT PHARMACOL, V11, DOI 10.3389/fphar.2020.594042
   Yao Y, 2019, EUR J PHARMACOL, V859, DOI 10.1016/j.ejphar.2019.172558
   Yao Y, 2018, FRONT PHARMACOL, V9, DOI 10.3389/fphar.2018.01432
   Zhang Y, 2017, EXP CELL RES, V359, P449, DOI 10.1016/j.yexcr.2017.08.028
   Zhao YY, 2022, ANN TRANSL MED, V10, DOI 10.21037/atm-21-6822
   Zheng WX, 2009, ARTHRITIS RHEUM-US, V60, P1957, DOI 10.1002/art.24625
NR 44
TC 0
Z9 0
U1 7
U2 7
PU ELSEVIER FRANCE-EDITIONS SCIENTIFIQUES MEDICALES ELSEVIER
PI ISSY-LES-MOULINEAUX
PA 65 RUE CAMILLE DESMOULINS, CS50083, 92442 ISSY-LES-MOULINEAUX, FRANCE
SN 0753-3322
EI 1950-6007
J9 BIOMED PHARMACOTHER
JI Biomed. Pharmacother.
PD NOV
PY 2022
VL 155
AR 113687
DI 10.1016/j.biopha.2022.113687
PG 12
WC Medicine, Research & Experimental; Pharmacology & Pharmacy
WE Science Citation Index Expanded (SCI-EXPANDED)
SC Research & Experimental Medicine; Pharmacology & Pharmacy
GA 4U0DT
UT WOS:000858476400002
PM 36088855
OA gold
DA 2023-01-02
ER

PT J
AU Filali, S
   Darragi-Raies, N
   Ben-Trad, L
   Piednoir, A
   Hong, SS
   Pirot, F
   Landoulsi, A
   Girard-Egrot, A
   Granjon, T
   Maniti, O
   Miossec, P
   Trunfio-Sfarghiu, AM
AF Filali, Samira
   Darragi-Raies, Nesrine
   Ben-Trad, Layth
   Piednoir, Agnes
   Hong, Saw-See
   Pirot, Fabrice
   Landoulsi, Ahmed
   Girard-Egrot, Agnes
   Granjon, Thierry
   Maniti, Ofelia
   Miossec, Pierre
   Trunfio-Sfarghiu, Ana-Maria
TI Morphological and Mechanical Characterization of Extracellular Vesicles
   and Parent Human Synoviocytes under Physiological and Inflammatory
   Conditions
SO INTERNATIONAL JOURNAL OF MOLECULAR SCIENCES
LA English
DT Article
DE extracellular vesicles; synoviocytes; synovial fluid; osteoarthritis;
   rhumatoid arthritis; inflammation
ID NECROSIS-FACTOR-ALPHA; RHEUMATOID-ARTHRITIS; TRIBOLOGICAL PROPERTIES;
   JOINT INFLAMMATION; MEMBRANE-VESICLES; SYNOVIAL-FLUID; OSTEOARTHRITIS;
   LUBRICANTS; HEALTHY; IL-17
AB The morphology of fibroblast-like synoviocytes (FLS) issued from the synovial fluid (SF) of patients suffering from osteoarthritis (OA), rheumatoid arthritis (RA), or from healthy subjects (H), as well as the ultrastructure and mechanical properties of the FLS-secreted extracellular vesicles (EV), were analyzed by confocal microscopy, transmission electron microscopy, atomic force microscopy, and tribological tests. EV released under healthy conditions were constituted of several lipid bilayers surrounding a viscous inner core. This "gel-in" vesicular structure ensured high mechanical resistance of single vesicles and good tribological properties of the lubricant. RA, and to a lesser extent OA, synovial vesicles had altered morphology, corresponding to a "gel-out" situation with vesicles surrounded by a viscous gel, poor mechanical resistance, and poor lubricating qualities. When subjected to inflammatory conditions, healthy cells developed phenotypes similar to that of RA samples, which reinforces the importance of inflammatory processes in the loss of lubricating properties of SF.
C1 [Filali, Samira; Miossec, Pierre] Univ Lyon, Edouard Herriot Hosp, Hosp Civils Lyon, Dept Immunol & Rheumatol,Immunogen & Inflammat Re, F-69007 Lyon, France.
   [Filali, Samira; Pirot, Fabrice] Univ Lyon, Edouard Herriot Hosp, Hosp Civils Lyon, Lab Res & Dev Ind Galen Pharm, F-69007 Lyon, France.
   [Filali, Samira; Pirot, Fabrice] Univ Lyon, Edouard Herriot Hosp, Hosp Civils Lyon,Pharm Dept,FRIPHARM Platform, Lab Tissue Biol & Therapeut Engn UMR CNRS 5305, F-69007 Lyon, France.
   [Darragi-Raies, Nesrine; Ben-Trad, Layth; Trunfio-Sfarghiu, Ana-Maria] Univ Lyon, Lab Contact & Struct Mech, UMR5259, CNRS,INSA Lyon, F-69100 Lyon, France.
   [Darragi-Raies, Nesrine; Ben-Trad, Layth; Landoulsi, Ahmed] Univ Carthage, Fac Sci Bizerte, Lab Risques Lies Stress Environnementaux Lutte &, Zarzouna 1054, Tunisia.
   [Ben-Trad, Layth; Girard-Egrot, Agnes; Granjon, Thierry; Maniti, Ofelia] Univ Lyon, Inst Chim & Biochim Mol & Supramol, UMR 5246, CNRS, F-69622 Lyon, France.
   [Ben-Trad, Layth; Girard-Egrot, Agnes; Granjon, Thierry; Maniti, Ofelia; Trunfio-Sfarghiu, Ana-Maria] Inst Multidisciplinaire Biochim Lipides, F-69621 Villeurbanne, France.
   [Piednoir, Agnes] Univ Lyon, ILM, UMR 5506, CNRS, F-69621 Villeurbanne, France.
   [Hong, Saw-See] Unit Viral Infect & Comparat Pathol, UMR UCBL INRA EPHE 754, F-69366 Lyon, France.
C3 CHU Lyon; CHU Lyon; CHU Lyon; Centre National de la Recherche
   Scientifique (CNRS); CNRS - Institute for Engineering & Systems Sciences
   (INSIS); Institut National des Sciences Appliquees de Lyon - INSA Lyon;
   Universite de Carthage; Centre National de la Recherche Scientifique
   (CNRS); CNRS - Institute of Chemistry (INC); Institut National des
   Sciences Appliquees de Lyon - INSA Lyon; Centre National de la Recherche
   Scientifique (CNRS); Universite Paul-Valery; Universite Perpignan Via
   Domitia; Universite de Montpellier; INRAE
RP Miossec, P (通讯作者)，Univ Lyon, Edouard Herriot Hosp, Hosp Civils Lyon, Dept Immunol & Rheumatol,Immunogen & Inflammat Re, F-69007 Lyon, France.; Trunfio-Sfarghiu, AM (通讯作者)，Univ Lyon, Lab Contact & Struct Mech, UMR5259, CNRS,INSA Lyon, F-69100 Lyon, France.; Trunfio-Sfarghiu, AM (通讯作者)，Inst Multidisciplinaire Biochim Lipides, F-69621 Villeurbanne, France.
EM pierre.miossec@univ-lyon1.fr; ana-maria.sfarghiu@insa-lyon.fr
RI ; Trunfio-Sfarghiu, Ana-Maria/I-2293-2016
OI Pirot, Fabrice/0000-0002-5750-4010; Trunfio-Sfarghiu,
   Ana-Maria/0000-0001-9494-6793; Maniti, Ofelia/0000-0001-9371-9580
FU University Claude Bernard Lyon1, France; University of Carthage,
   Tunisia; CNRS; Auvergne-Rhone-Alpes Region (Bio-tribo-mineralogy
   FEDER-CNRS project [169919]; French Foreign Minister through the Eiffel
   scholarship program; IDEXLYON [16-CA-2019]; campus France [P715484D];
   program "bourses alternance" Tunisia [2018-BALT-3617]
FX University Claude Bernard Lyon1, France, University of Carthage,
   Tunisia, CNRS and the Auvergne-Rhone-Alpes Region (Bio-tribo-mineralogy
   FEDER-CNRS project (no 169919)) for financial support. This work was
   also supported by French Foreign Minister through the Eiffel scholarship
   program and by IDEXLYON (deliberation no 16-CA-2019) as well as "campus
   France" (no P715484D) and the program "bourses alternance" Tunisia
   (2018-BALT-3617).
CR Abdel-Naby HM, 2022, EGYPT RHEUMATOL REH, V49, DOI 10.1186/s43166-022-00130-4
   Andreev D, 2022, BONE, V162, DOI 10.1016/j.bone.2022.116468
   Baker KF, 2018, ANN RHEUM DIS, V77, P175, DOI 10.1136/annrheumdis-2017-211555
   Ballara S, 2001, ARTHRITIS RHEUM, V44, P2055, DOI 10.1002/1529-0131(200109)44:9<2055::AID-ART355>3.0.CO;2-2
   Bartok B, 2010, IMMUNOL REV, V233, P233, DOI 10.1111/j.0105-2896.2009.00859.x
   Belluzzi E, 2019, BIOMED RES INT, V2019, DOI 10.1155/2019/6390182
   Ben-Trad L, 2022, INT J MOL SCI, V23, DOI 10.3390/ijms231911998
   Berquand A, 2003, LANGMUIR, V19, P1700, DOI 10.1021/la0260180
   Bostan L, 2012, TRIBOL INT, V46, P215, DOI 10.1016/j.triboint.2011.06.035
   COLLINS KE, 1971, ANN RHEUM DIS, V30, P401, DOI 10.1136/ard.30.4.401
   Corneci MC, 2011, TRIBOL INT, V44, P1959, DOI 10.1016/j.triboint.2011.08.015
   EDWARDS JCW, 1994, J ANAT, V184, P493
   Emmi A, 2022, FRONT CELL DEV BIOL, V10, DOI 10.3389/fcell.2022.886604
   Esa A, 2019, MALAYS ORTHOP J, V13, P1, DOI 10.5704/MOJ.1903.012
   Feldmann Marc, 2004, Novartis Found Symp, V256, P53
   Filali S, 2018, SCI REP-UK, V8, DOI 10.1038/s41598-018-31077-2
   Fischer JAA, 2015, ARTHRITIS RHEUMATOL, V67, P51, DOI 10.1002/art.38896
   FOLCH J, 1957, J BIOL CHEM, V226, P497
   Forsey RW, 2006, BIOMATERIALS, V27, P4581, DOI 10.1016/j.biomaterials.2006.04.018
   Gao K, 2020, MOD RHEUMATOL, V30, P758, DOI 10.1080/14397595.2019.1651445
   Goldberg R, 2012, CHEM PHYS LIPIDS, V165, P374, DOI 10.1016/j.chemphyslip.2011.11.007
   Goldberg R, 2011, ADV MATER, V23, P3517, DOI 10.1002/adma.201101053
   Goldberg R, 2011, BIOPHYS J, V100, P2403, DOI 10.1016/j.bpj.2011.03.061
   Granet C, 2004, ARTHRITIS RES THER, V6, pR190, DOI 10.1186/ar1159
   Gyorgy B, 2011, CELL MOL LIFE SCI, V68, P2667, DOI 10.1007/s00018-011-0689-3
   Han DF, 2020, J CELL MOL MED, V24, P9518, DOI 10.1111/jcmm.15669
   Hot A, 2012, ANN RHEUM DIS, V71, P768, DOI 10.1136/annrheumdis-2011-200468
   Hueber AJ, 2010, J IMMUNOL, V184, P3336, DOI 10.4049/jimmunol.0903566
   Hunter DJ, 2008, RHEUM DIS CLIN N AM, V34, P623, DOI 10.1016/j.rdc.2008.05.004
   Hunter DJ, 2019, LANCET, V393, P1745, DOI 10.1016/S0140-6736(19)30417-9
   Isailovic N, 2015, J AUTOIMMUN, V60, P1, DOI 10.1016/j.jaut.2015.04.006
   Iwanaga T, 2000, ARCH HISTOL CYTOL, V63, P17, DOI 10.1679/aohc.63.17
   Jahn S, 2016, ANNU REV BIOMED ENG, V18, P235, DOI 10.1146/annurev-bioeng-081514-123305
   Khir NAM, 2022, MOL BIOL REP, V49, P10077, DOI 10.1007/s11033-022-07591-y
   Klein J, 2006, P I MECH ENG J-J ENG, V220, P691, DOI 10.1243/13506501JET143
   Lin WF, 2020, ACS NANO, V14, P7008, DOI 10.1021/acsnano.0c01559
   Lin WF, 2019, LANGMUIR, V35, P6048, DOI 10.1021/acs.langmuir.9b00610
   Lin WF, 2019, ACTA BIOMATER, V83, P314, DOI 10.1016/j.actbio.2018.11.015
   Liu Y, 2021, ANN RHEUM DIS, V80, P1057, DOI 10.1136/annrheumdis-2021-eular.1996
   Loeser RF, 2012, ARTHRITIS RHEUM-US, V64, P1697, DOI 10.1002/art.34453
   Macchi V, 2018, J ANAT, V233, P146, DOI 10.1111/joa.12820
   Mahmoud DE, 2022, FRONT IMMUNOL, V13, DOI 10.3389/fimmu.2022.942417
   Matei CI, 2014, MICROSC MICROANAL, V20, P903, DOI 10.1017/S1431927614000415
   Mazzucco D, 2004, BIOMATERIALS, V25, P4433, DOI 10.1016/j.biomaterials.2003.11.023
   Mimpen JY, 2018, OSTEOARTHR CARTILAGE, V26, pS118, DOI 10.1016/j.joca.2018.02.258
   Mimpen JY, 2021, FRONT IMMUNOL, V12, DOI 10.3389/fimmu.2021.676173
   Miossec P, 2001, CELL MOL BIOL, V47, P675
   Miossec P, 2021, CELL MOL IMMUNOL, V18, P860, DOI 10.1038/s41423-021-00644-5
   Mirea DA, 2013, TRIBOL INT, V59, P302, DOI 10.1016/j.triboint.2012.06.015
   Murakami T, 2017, P I MECH ENG J-J ENG, V231, P1160, DOI 10.1177/1350650117712881
   Noack M, 2019, FRONT IMMUNOL, V10, DOI 10.3389/fimmu.2019.01726
   Noack M, 2017, SEMIN IMMUNOPATHOL, V39, P365, DOI 10.1007/s00281-017-0619-z
   Noble P, 2010, ANN MED VET, V154, P83
   Nuki G., 1971, RHEOL ACTA, V10, P8, DOI [DOI 10.1007/BF01972470, 10.1007/BF01972470]
   Prekasan D, 2016, PROC TECH, V25, P1170, DOI 10.1016/j.protcy.2016.08.235
   Quan LD, 2008, EXPERT OPIN THER PAT, V18, P723, DOI 10.1517/13543776.18.7.723
   Safiri S, 2019, ANN RHEUM DIS, V78, P1463, DOI 10.1136/annrheumdis-2019-215920
   Sanchez-Florez JC, 2022, J PAIN PALLIAT CARE, V35, P291, DOI 10.1080/15360288.2021.1973647
   Sava MM, 2013, COMPUT METHOD BIOMEC, V16, P216, DOI 10.1080/10255842.2013.815866
   Schneider CA, 2012, NAT METHODS, V9, P671, DOI 10.1038/nmeth.2089
   Shikichi M, 1999, ARCH HISTOL CYTOL, V62, P219, DOI 10.1679/aohc.62.219
   Shukla P, 2017, J BIOL CHEM, V292, P4686, DOI 10.1074/jbc.M116.764779
   Sofat N, 2011, RHEUMATOLOGY, V50, P2157, DOI 10.1093/rheumatology/ker283
   STEWART JCM, 1980, ANAL BIOCHEM, V104, P10, DOI 10.1016/0003-2697(80)90269-9
   Syx D, 2018, CURR RHEUMATOL REP, V20, DOI 10.1007/s11926-018-0716-6
   Thery C, 2009, NAT REV IMMUNOL, V9, P581, DOI 10.1038/nri2567
   Trunfio-Sfarghiu AM, 2007, TRIBOL INT, V40, P1500, DOI 10.1016/j.triboint.2007.02.008
   Trunfio-Sfarghiu AM, 2008, LANGMUIR, V24, P8765, DOI 10.1021/la8005234
   Tu JJ, 2022, FRONT IMMUNOL, V13, DOI 10.3389/fimmu.2022.922111
   Veselack T, 2018, LUBRICANTS, V6, DOI 10.3390/lubricants6010019
   Wu ZW, 2021, INT IMMUNOPHARMACOL, V93, DOI 10.1016/j.intimp.2021.107392
   Zhou Y, 2021, CELL DEATH DISCOV, V7, DOI 10.1038/s41420-021-00418-y
   Zouaoui J, 2017, BBA-GEN SUBJECTS, V1861, P3109, DOI 10.1016/j.bbagen.2017.09.003
NR 73
TC 0
Z9 0
U1 3
U2 3
PU MDPI
PI BASEL
PA ST ALBAN-ANLAGE 66, CH-4052 BASEL, SWITZERLAND
EI 1422-0067
J9 INT J MOL SCI
JI Int. J. Mol. Sci.
PD NOV
PY 2022
VL 23
IS 21
AR 13201
DI 10.3390/ijms232113201
PG 22
WC Biochemistry & Molecular Biology; Chemistry, Multidisciplinary
WE Science Citation Index Expanded (SCI-EXPANDED)
SC Biochemistry & Molecular Biology; Chemistry
GA 6B5HV
UT WOS:000881364500001
PM 36361990
OA gold, Green Published
DA 2023-01-02
ER

PT J
AU Huang, D
   Tao, LJ
   Du, XR
AF Huang, Dan
   Tao, Liju
   Du, Xiuri
TI KLF9 positively regulates TRIM33 to inhibit abnormal synovial fibroblast
   proliferation, migration as well as inflammation in rheumatoid arthritis
SO IMMUNITY INFLAMMATION AND DISEASE
LA English
DT Article
DE KLF9; rheumatoid arthritis; synovial fibroblasts; TRIM33
ID MATRIX METALLOPROTEINASES; CELL-PROLIFERATION; SYNOVIOCYTES; CANCER;
   EXPRESSION; INFILTRATE; ALPHA; MOTIF
AB Background: Rheumatoid arthritis (RA) can cause irreversible joint injury and serious disability. This study aimed to investigate how TRIM33 regulated by KLF9 affects the aggressive behaviors of synovial fibroblasts induced by tumor necrosis factor-alpha (TNF-alpha).
   Materials and Methods: TNF-alpha-induced MH7A cells were used to simulate the in vitro model of RA. TRIM33 and KLF9 expression in TNF-alpha-challenged MH7A cells and transfection efficiency were analyzed via real-time reverse transcription polymerase chain reaction together with western blot. The viability, proliferation, invasion, and migration of TNF-alpha-induced MH7A cells after transfection was respectively detected by CCK-8, EdU staining, transwell, and wound-healing assays. The expression of invasion and migration-related proteins and inflammation-related proteins was determined by western blot and the levels of inflammatory factors were detected by enzyme-linked immunosorbent assay. The combination between TRIM33 and KLF9 was substantiated through dual-luciferase reporter assay and chromatin immunoprecipitation.
   Results: TRIM33 and KLF9 expression in TNF-alpha-challenged MH7A cells was downregulated. TRIM33 elevation inhibited TNF-alpha-elicited proliferation, metastasis as well as inflammation of MH7A cells. Moreover, KLF9 was combined with TRIM33 and KLF9 promoted transcription of TRIM33. The inhibitory effect of TRIM33 overexpression on proliferation, invasion and migration and inflammation of MH7A cells induced by TNF-alpha was alleviated by the downregulation of KLF9.
   Conclusion: KLF9 positively regulates TRIM33 to suppress the abnormal MH7A cell proliferation, migration, and reduce inflammation upon exposure to TNF-alpha, which was reversed by inhibiting KLF9.
C1 [Huang, Dan; Tao, Liju; Du, Xiuri] Youjiang Med Coll Nationalities, Dept Rheumatol & Immunol, Affiliated Hosp, 18 Zhongshan Second Rd, Baise 533000, Guangxi Zhuang, Peoples R China.
C3 Youjiang Medical University for Nationalities
RP Huang, D (通讯作者)，Youjiang Med Coll Nationalities, Dept Rheumatol & Immunol, Affiliated Hosp, 18 Zhongshan Second Rd, Baise 533000, Guangxi Zhuang, Peoples R China.
EM huangdanDH@163.com
CR Bhaduri U, 2021, CELLS-BASEL, V10, DOI 10.3390/cells10051015
   Bottini N, 2013, NAT REV RHEUMATOL, V9, P24, DOI 10.1038/nrrheum.2012.190
   Boutanquoi PM, 2020, EUR RESPIR J, V55, DOI 10.1183/13993003.01346-2019
   Brown AR, 2015, CARCINOGENESIS, V36, P946, DOI 10.1093/carcin/bgv104
   Chen M, 2021, J INVEST MED, V69, P824, DOI 10.1136/jim-2020-001437
   Colozza G, 2021, EMBO REP, V22, DOI 10.15252/embr.202152970
   Firestein GS, 2003, NATURE, V423, P356, DOI 10.1038/nature01661
   Guo J, 2017, J CELL PHYSIOL, V232, P3158, DOI 10.1002/jcp.25769
   Hatakeyama S, 2017, TRENDS BIOCHEM SCI, V42, P297, DOI 10.1016/j.tibs.2017.01.002
   Herquel B, 2011, P NATL ACAD SCI USA, V108, P8212, DOI 10.1073/pnas.1101544108
   Huh YH, 2015, ARTHRITIS RES THER, V17, DOI 10.1186/s13075-015-0816-x
   Kulkarni A, 2013, J BIOL CHEM, V288, P32357, DOI 10.1074/jbc.M113.459164
   Larsen H, 2012, ARTHRITIS RES THER, V14, DOI 10.1186/ar3934
   Lee DG, 2013, EXP MOL MED, V45, DOI 10.1038/emm.2013.39
   Li JZ, 2017, BIOCHEM BIOPH RES CO, V482, P1381, DOI 10.1016/j.bbrc.2016.12.045
   Li L, 2022, TRANSPL IMMUNOL, V72, DOI 10.1016/j.trim.2022.101588
   Liu L, 2019, ACS NANO, V13, P5036, DOI 10.1021/acsnano.9b01710
   Noss EH, 2008, IMMUNOL REV, V223, P252, DOI 10.1111/j.1600-065X.2008.00648.x
   Pap T, 2000, ARTHRITIS RHEUM, V43, P2531, DOI 10.1002/1529-0131(200011)43:11<2531::AID-ANR21>3.0.CO;2-V
   Park SJ, 2014, J IMMUNOL, V192, P3003, DOI 10.4049/jimmunol.1302177
   Qi GH, 2019, EUR J PHARMACOL, V860, DOI 10.1016/j.ejphar.2019.172551
   Qi JY, 2014, MOL IMMUNOL, V57, P59, DOI 10.1016/j.molimm.2013.08.002
   Ruscitti Piero, 2015, J Med Case Rep, V9, P123, DOI 10.1186/s13256-015-0603-y
   Sluzalska KD, 2017, OSTEOARTHR CARTILAGE, V25, P1890, DOI 10.1016/j.joca.2017.07.011
   Smeets TJM, 2003, ANN RHEUM DIS, V62, P635, DOI 10.1136/ard.62.7.635
   Smeets TJM, 2001, ANN RHEUM DIS, V60, P561, DOI 10.1136/ard.60.6.561
   Wan TT, 2021, CELL BIOL INT, V45, P913, DOI 10.1002/cbin.11550
   Wei TW, 2022, BIOENGINEERED, V13, P8836, DOI 10.1080/21655979.2022.2054913
   Wu ZW, 2021, INT IMMUNOPHARMACOL, V93, DOI 10.1016/j.intimp.2021.107392
   Xu YK, 2020, BIOMED RES INT, V2020, DOI 10.1155/2020/8409239
   Yokota K, 2006, J RHEUMATOL, V33, P463
   Zhao G, 2021, PHARMACOL THERAPEUT, V227, DOI 10.1016/j.pharmthera.2021.107881
   Zou DB, 2021, AGING CELL, V20, DOI 10.1111/acel.13367
   Zucker SN, 2014, MOL CELL, V53, P916, DOI 10.1016/j.molcel.2014.01.033
NR 34
TC 0
Z9 0
U1 1
U2 1
PU WILEY
PI HOBOKEN
PA 111 RIVER ST, HOBOKEN 07030-5774, NJ USA
EI 2050-4527
J9 IMMUN INFLAMM DIS
JI IMMUN. INFLAMM. DIS.
PD NOV
PY 2022
VL 10
IS 11
AR e696
DI 10.1002/iid3.696
PG 10
WC Immunology
WE Science Citation Index Expanded (SCI-EXPANDED)
SC Immunology
GA 5N6UJ
UT WOS:000871924000001
PM 36301038
OA Green Published
DA 2023-01-02
ER

PT J
AU Liu, QN
   Wu, H
   Zhang, HX
   Pan, Y
   Du, SQ
   Song, WQ
   Zhang, FM
   Liu, HL
AF Liu, Qiannan
   Wu, Hao
   Zhang, Hanxu
   Pan, Yue
   Du, Siqi
   Song, Wuqi
   Zhang, Fengmin
   Liu, Hailiang
TI Heat Shock Protein Is Associated with Inhibition of Inflammatory
   Cytokine Production by 630 nm Light-Emitting Diode Irradiation in
   Fibroblast-Like Synoviocytes Based on RNA Sequencing Analysis
SO PHOTOBIOMODULATION PHOTOMEDICINE AND LASER SURGERY
LA English
DT Article
DE light-emitting diode; fibroblast-like synoviocytes; inflammation; HSP70;
   RNA sequencing
ID LEVEL LASER THERAPY; RHEUMATOID-ARTHRITIS; HEAT-SHOCK-PROTEIN-70
AB Background: Inflammatory cytokine secretion from fibroblast-like synoviocytes (FLS) plays a vital role in the pathological process of rheumatoid arthritis (RA). Photobiomodulation (PBM) has been widely used in the treatment of RA. However, the mechanism of PBM in RA has not been clarified.Objective: In this study, we investigated the underlying mechanism of 630 nm light-emitting diode (LED) irradiation on anti-inflammation using mRNA sequencing analysis.Methods and results: Reverse transcription (RT)-quantitative polymerase chain reaction (RT-qPCR) results showed that 630 nm LED irradiation significantly inhibited interleukin (IL)-1 beta, IL-6, and IL-8 mRNA expression in rheumatoid arthritis fibroblast synovial cells (RA-FLS) and MH7A cells. A total of 1730 differentially expressed genes (DEGs) were identified between tumor necrosis factor alpha (TNF-alpha)+LED and TNF-alpha-treated RA-FLS and 1219 DEGs in MH7A cells by mRNA sequencing analysis. A total of 646 intersecting DEGs from the 2 cell models were used for gene ontology and Kyoto Encyclopedia of Genes and Genomes analyses. Protein-protein interaction (PPI) network of DEGs was used, and 502 nodes and 1452 edges were found. A total of 14 clusters were generated in MCODE, and the top 3 clusters were selected as hub modules. PPI network showed that most of the nodes were DEGs of the heat shock protein (HSP) family. RT-qPCR verified that 630 nm LED irradiation significantly increased HSP70 mRNA expression in FLS.Conclusions: Taken together, our results revealed the correlation between HSP70 and the inhibition of inflammation caused by 630 nm LED irradiation. These findings suggested that HSP may be a novel target of 630 nm LED irradiation to alleviate inflammation in the treatment of RA.
C1 [Liu, Qiannan; Wu, Hao; Zhang, Hanxu; Pan, Yue; Du, Siqi; Song, Wuqi; Zhang, Fengmin; Liu, Hailiang] Harbin Med Univ, Wu Lien Teh Inst, Dept Microbiol, Harbin, Peoples R China.
   [Zhang, Fengmin; Liu, Hailiang] Harbin Med Univ, Wu Lien Teh Inst, Dept Microbiol, 157 Baojian Rd, Harbin 150081, Peoples R China.
C3 Harbin Medical University; Harbin Medical University
RP Zhang, FM; Liu, HL (通讯作者)，Harbin Med Univ, Wu Lien Teh Inst, Dept Microbiol, 157 Baojian Rd, Harbin 150081, Peoples R China.
EM fengminzhang@ems.hrbmu.edu.cn; hliu@hrbmu.edu.cn
CR Alves ACA, 2013, LASER MED SCI, V28, P529, DOI 10.1007/s10103-012-1102-7
   Avci P, 2013, SEMIN CUTAN MED SURG, V32, P41
   Barolet D, 2008, LASER SURG MED, V40, P106, DOI 10.1002/lsm.20615
   Belem MO, 2016, J PHOTOCH PHOTOBIO B, V162, P367, DOI 10.1016/j.jphotobiol.2016.07.008
   Brosseau L., 2000, COCHRANE DB SYST REV
   Conaghan Philip G., 1997, Current Opinion in Rheumatology, V9, P183, DOI 10.1097/00002281-199705000-00003
   da-Palma-Cruz M, 2019, LASER MED SCI, V34, P191, DOI 10.1007/s10103-018-2688-1
   Deng JL, 2019, FRONT GENET, V10, DOI 10.3389/fgene.2019.00695
   Dompe C, 2020, J CLIN MED, V9, DOI 10.3390/jcm9061724
   Ekim A, 2007, SWISS MED WKLY, V137, P347
   Evgen'ev MB, 2021, CELL STRESS CHAPERON, V26, P617, DOI 10.1007/s12192-021-01219-z
   Goldberg David J, 2006, J Cosmet Laser Ther, V8, P71, DOI 10.1080/14764170600735912
   Hamblin MR, 2017, AIMS BIOPHYS, V4, P337, DOI 10.3934/biophy.2017.3.337
   Izquierdo E, 2011, ARTHRITIS RHEUM-US, V63, P2575, DOI 10.1002/art.30433
   Kampinga HH, 2009, CELL STRESS CHAPERON, V14, P105, DOI 10.1007/s12192-008-0068-7
   Kuffler DP, 2016, REGEN MED, V11, P107, DOI 10.2217/rme.15.82
   Lee DM, 2001, LANCET, V358, P903, DOI 10.1016/S0140-6736(01)06075-5
   Lee JB, 2016, EXP DERMATOL, V25, P956, DOI 10.1111/exd.13133
   Li JF, 2019, INFLAMMATION, V42, P1788, DOI 10.1007/s10753-019-01041-x
   Ling QZ, 2014, J CELL PHYSIOL, V229, P108, DOI 10.1002/jcp.24425
   Love MI, 2014, GENOME BIOL, V15, DOI 10.1186/s13059-014-0550-8
   Luo XJ, 2008, ARTHRITIS RES THER, V10, DOI 10.1186/ar2399
   Luo XJ, 2008, CELL STRESS CHAPERON, V13, P365, DOI 10.1007/s12192-008-0036-2
   Martine P, 2019, CELL DEATH DIS, V10, DOI 10.1038/s41419-019-1491-7
   MATZINGER P, 1994, ANNU REV IMMUNOL, V12, P991, DOI 10.1146/annurev.immunol.12.1.991
   Meng CY, 2020, LASER MED SCI, V35, P1927, DOI 10.1007/s10103-020-02977-5
   Neves M, 2020, LASER MED SCI, V35, P1277, DOI 10.1007/s10103-019-02905-2
   Richter K, 2010, MOL CELL, V40, P253, DOI 10.1016/j.molcel.2010.10.006
   Rosenzweig R, 2019, NAT REV MOL CELL BIO, V20, P665, DOI 10.1038/s41580-019-0133-3
   Santinoni CS, 2021, J BIOMED MATER RES A, V109, P849, DOI 10.1002/jbm.a.37076
   Spierings J, 2017, RHEUMATOLOGY, V56, P198, DOI 10.1093/rheumatology/kew266
   Szklarczyk D, 2015, NUCLEIC ACIDS RES, V43, pD447, DOI 10.1093/nar/gku1003
   Tong R, 2012, WIRES NANOMED NANOBI, V4, P638, DOI 10.1002/wnan.1188
   Wang WY, 2018, EUR J MED CHEM, V158, P502, DOI 10.1016/j.ejmech.2018.09.027
   Whelan HT, 2002, J CLIN LASER MED SUR, V20, P319, DOI 10.1089/104454702320901107
   Wickenheisser VA, 2019, CURR ALLERGY ASTHM R, V19, DOI 10.1007/s11882-019-0869-z
   Xiang XC, 2020, TOXICOL APPL PHARM, V405, DOI 10.1016/j.taap.2020.115209
   Yamaura M, 2009, LASER SURG MED, V41, P282, DOI 10.1002/lsm.20766
   Yu GC, 2012, OMICS, V16, P284, DOI 10.1089/omi.2011.0118
   Yu WW, 2018, MOL CELL NEUROSCI, V86, P58, DOI 10.1016/j.mcn.2017.11.013
   Zhang KZ, 2008, NATURE, V454, P455, DOI 10.1038/nature07203
NR 41
TC 0
Z9 0
U1 0
U2 0
PU MARY ANN LIEBERT, INC
PI NEW ROCHELLE
PA 140 HUGUENOT STREET, 3RD FL, NEW ROCHELLE, NY 10801 USA
EI 2578-5478
J9 PHOTOBIOMOD PHOTOMED
JI Photobiomodulation Photomed. Laser Surg.
PD NOV 1
PY 2022
VL 40
IS 11
BP 751
EP 762
DI 10.1089/photob.2022.0041
PG 12
WC Surgery
WE Science Citation Index Expanded (SCI-EXPANDED)
SC Surgery
GA 6J2CH
UT WOS:000886634100005
PM 36395086
DA 2023-01-02
ER

PT J
AU Yang, JJ
   Liu, JY
   Li, J
   Jing, M
   Zhang, LM
   Sun, MM
   Wang, QY
   Sun, HL
   Hou, GG
   Wang, CH
   Xin, WY
AF Yang, Junjie
   Liu, Jiayu
   Li, Jing
   Jing, Ming
   Zhang, Leiming
   Sun, Mengmeng
   Wang, Qiaoyun
   Sun, Hongliu
   Hou, Guige
   Wang, Chunhua
   Xin, Wenyu
TI Celastrol inhibits rheumatoid arthritis by inducing autophagy via
   inhibition of the PI3K/AKT/mTOR signaling pathway
SO INTERNATIONAL IMMUNOPHARMACOLOGY
LA English
DT Article
DE Celastrol; Rheumatoid Arthritis; Fibroblast-like Synoviocytes;
   Autophagy; PI3K/AKT/mTOR Pathway
ID COLLAGEN-INDUCED ARTHRITIS; APOPTOSIS; PROLIFERATION; MICE
AB Objective: Rheumatoid arthritis (RA) is a chronic autoimmune inflammatory disorder of the synovial joints. Celastrol (Cel) is a quinone-methylated triterpenoid extracted from Tripterygium wilfordii Hook F (TwHF) that has been proven to be effective in treating RA. However, the underlying molecular mechanism of celastrol in the treatment of RA remains unknown. This study explored the protective effect of celastrol against RA and the specific mechanisms of celastrol in vitro and in vivo.
   Methods: A chicken type II collagen (CII)-induced arthritis (CIA) mouse model was used to explore the antiarthritic effects of celastrol, and paw swelling degree, the poly-arthritis index score and serum cytokine levels were determined. Pathological morphology was observed using hematoxylin and eosin (H&E) staining. The influences of celastrol on the proliferation of tumor necrosis factor-alpha (TNF-alpha)-induced fibroblast-like synoviocytes (FLSs) were tested by Cell Counting Kit-8 (CCK-8) assays and 5-ethynyl-2'-deoxyuridine (EdU) staining assays. The level of autophagy was detected by transmission electron microscopy (TEM). Furthermore, the PI3K/AKT/mTOR pathway and the status of autophagy in the CIA model and FLSs were also detected by western blot and immunofluorescence staining.
   Results: The results showed that celastrol decreased arthritis severity and inhibited TNF-alpha-induced FLSs proliferation. Additionally, celastrol decreased the secretion of pro-inflammatory cytokines. Moreover, celastrol increased autophagosome levels and LC3B protein expression in TNF-alpha-treated FLSs. Furthermore, celastrol increased the protein expression of LC3-II and Beclin-1 and decreased the phosphorylation degree of mTOR and AKT.
   Conclusion: In conclusion, our findings confirmed that celastrol ameliorates RA via the up-regulation of autophagy by inhibiting the PI3K/AKT/mTOR axis.
C1 [Yang, Junjie; Liu, Jiayu; Jing, Ming; Wang, Qiaoyun; Sun, Hongliu; Hou, Guige; Wang, Chunhua; Xin, Wenyu] Binzhou Med Univ, Sch Pharm, Key Lab Prescript Effect & Clin Evaluat, State Adm Tradit Chinese Med China, Yantai 264003, Shandong, Peoples R China.
   [Li, Jing] Guangdong Hosp Tradit Chinese Med Guangdong, Dept Neurol, Guangzhou 510120, Peoples R China.
   [Zhang, Leiming; Sun, Mengmeng] Yantai Univ, Sch Pharm, Key Lab Mol Pharmacol & Drug Evaluat, Minist Educ, Yantai 264005, Shandong, Peoples R China.
C3 Binzhou Medical University; Yantai University
RP Hou, GG; Wang, CH; Xin, WY (通讯作者)，Binzhou Med Univ, Sch Pharm, Key Lab Prescript Effect & Clin Evaluat, State Adm Tradit Chinese Med China, Yantai 264003, Shandong, Peoples R China.
EM guigehou@163.com; chunhuawang508@126.com; xinwenyu1391139@163.com
FU National Science Foundation of China [81803546]; Key R&D Program of
   shandong province [2019JZZY011104]; Natural Science Foundation of
   Shandong Province [ZR2018LH024, ZR2017MH068]
FX This study was supported by the National Science Foundation of China
   (No. 81803546), Key R&D Program of shandong province (No.
   2019JZZY011104) and the Natural Science Foundation of Shandong Province
   (No. ZR2018LH024) (No. ZR2017MH068).
CR Ba X, 2021, FRONT PHARMACOL, V12, DOI 10.3389/fphar.2021.696802
   Cascao R, 2020, FRONT MED-LAUSANNE, V7, DOI 10.3389/fmed.2020.00455
   Chen K, 2019, BIOMED PHARMACOTHER, V115, DOI 10.1016/j.biopha.2019.108875
   Dokladny K, 2013, J BIOL CHEM, V288, P14959, DOI 10.1074/jbc.M113.462408
   Eich G, 2017, PLOS ONE, V12, DOI 10.1371/journal.pone.0189903
   Fang SH, 2021, CELL DEATH DIS, V12, DOI 10.1038/s41419-020-03357-1
   Fang ZY, 2017, GENES-BASEL, V8, DOI 10.3390/genes8090221
   Feng FB, 2018, BIOMED PHARMACOTHER, V102, P1209, DOI 10.1016/j.biopha.2018.03.142
   Feng Y, 2018, CURR DRUG TARGETS, V19, P1009, DOI 10.2174/1389450117666160819155028
   Feng ZT, 2019, BIOMED PHARMACOTHER, V113, DOI 10.1016/j.biopha.2019.108759
   Gan K, 2015, INT IMMUNOPHARMACOL, V24, P239, DOI 10.1016/j.intimp.2014.12.012
   Gao Q, 2020, INT IMMUNOPHARMACOL, V84, DOI 10.1016/j.intimp.2020.106527
   Haleagrahara N, 2017, BIOMED PHARMACOTHER, V90, P38, DOI 10.1016/j.biopha.2017.03.026
   Han XB, 2018, CELL PHYSIOL BIOCHEM, V48, P1616, DOI 10.1159/000492283
   Jing M, 2021, INT IMMUNOPHARMACOL, V98, DOI 10.1016/j.intimp.2021.107879
   Kma L, 2021, BIOTECHNOL APPL BIOC, DOI 10.1002/bab.2104
   Lee HW, 2014, BMB REP, V47, P697, DOI 10.5483/BMBRep.2014.47.12.069
   Li JQ, 2022, NUTRIENTS, V14, DOI 10.3390/nu14122413
   Liu WW, 2018, FRONT IMMUNOL, V9, DOI 10.3389/fimmu.2018.02228
   Lu XH, 2021, INT ARCH ALLERGY IMM, DOI [10.1109/TGRS.2021.3063105, 10.1159/000517185]
   Malemud CJ, 2015, FUTURE MED CHEM, V7, P1137, DOI [10.4155/fmc.15.55, 10.4155/FMC.15.55]
   Meng QL, 2017, APOPTOSIS, V22, P1138, DOI 10.1007/s10495-017-1387-x
   Misra S, 2021, INFLAMMOPHARMACOLOGY, V29, P1427, DOI 10.1007/s10787-021-00857-0
   Mitra A, 2012, CYTOKINE, V60, P38, DOI 10.1016/j.cyto.2012.06.316
   Ruegg S, 2007, EPILEPSY RES, V77, P85, DOI 10.1016/j.eplepsyres.2007.09.009
   Tlustochowicz M, 2018, ARCH MED SCI, V14, P569, DOI 10.5114/aoms.2016.58924
   Vomero M, 2022, FRONT PHARMACOL, V13, DOI 10.3389/fphar.2022.852802
   Wang RA, 2016, MICROVASC RES, V104, P23, DOI 10.1016/j.mvr.2015.11.001
   Xin WY, 2014, BRIT J PHARMACOL, V171, P3526, DOI 10.1111/bph.12715
   Xu K, 2013, INFLAMM RES, V62, P229, DOI 10.1007/s00011-012-0572-1
   Yin H, 2018, FRONT IMMUNOL, V9, DOI 10.3389/fimmu.2018.01512
   Yu C, 2018, CLIN EXP RHEUMATOL, V36, P836
   Zhao JA, 2021, FRONT IMMUNOL, V12, DOI 10.3389/fimmu.2021.809806
   Zhao J, 2015, INT IMMUNOPHARMACOL, V26, P221, DOI 10.1016/j.intimp.2015.03.033
   Zhao X, 2021, AAPS J, V24, DOI 10.1208/s12248-021-00636-3
NR 35
TC 0
Z9 0
U1 5
U2 5
PU ELSEVIER
PI AMSTERDAM
PA RADARWEG 29, 1043 NX AMSTERDAM, NETHERLANDS
SN 1567-5769
EI 1878-1705
J9 INT IMMUNOPHARMACOL
JI Int. Immunopharmacol.
PD NOV
PY 2022
VL 112
AR 109241
DI 10.1016/j.intimp.2022.109241
PG 10
WC Immunology; Pharmacology & Pharmacy
WE Science Citation Index Expanded (SCI-EXPANDED)
SC Immunology; Pharmacology & Pharmacy
GA 5Y9CT
UT WOS:000879578200008
PM 36116150
OA hybrid
DA 2023-01-02
ER

PT J
AU Jiang, H
   Zhang, JX
   Yu, H
   Hou, AJ
   Wang, S
   Wang, XJ
   Zheng, SW
   Yang, L
   Kuang, HX
AF Jiang, Hai
   Zhang, Jiaxu
   Yu, Huan
   Hou, Ajiao
   Wang, Song
   Wang, Xuejiao
   Zheng, Senwang
   Yang, Liu
   Kuang, Haixue
TI Anti-rheumatoid arthritis effects of Xanthii Fructus by affecting the
   PI3K-AKT signaling pathway based on TMT-labeled quantitative proteomics
SO BIOMEDICAL CHROMATOGRAPHY
LA English
DT Article
DE extracellular matrix; PI3K-AKT signaling pathway; proteomics; rheumatoid
   arthritis; Xanthii Fructus
ID FIBROBLAST-LIKE SYNOVIOCYTES; EXTRACELLULAR-MATRIX; GENE-EXPRESSION;
   TNF-ALPHA; MIGRATION; MOUSE
AB Rheumatoid arthritis is a systemic autoimmune disease characterized by chronic symmetrical multiple arthritis. Current traditional counter-therapies are expensive and have side effects. Xanthii Fructus has effects in expelling wind and cold, draining the nasal orifice, and removing wind and dampness. However, its mechanism of action against rheumatoid arthritis is unknown. In this paper, the mechanism of the anti- rheumatoid arthritis effect of Xanthii Fructus is studied by proteomics. The experimental results show that it could significantly reduce serum inflammatory factor levels, alleviate joint edema, improve vasodilation and congestion, and significantly reduce the number of inflammatory cells. Proteomics results show that the PI3K-AKT signaling pathway is the key pathway for Xanthii Fructus to treat rheumatoid arthritis. In this study, we obtained a new understanding of the mechanism of Xanthii Fructus in the treatment of rheumatoid arthritis, which provided a theoretical basis for its prevention and treatment and laid the foundation for further research.
C1 [Jiang, Hai; Zhang, Jiaxu; Yu, Huan; Hou, Ajiao; Wang, Song; Wang, Xuejiao; Zheng, Senwang; Yang, Liu; Kuang, Haixue] Heilongjiang Univ Chinese Med, Minist Educ, Key Lab Basic & Applicat Res Beiyao, Harbin, Peoples R China.
C3 Heilongjiang University of Chinese Medicine
RP Yang, L; Kuang, HX (通讯作者)，Heilongjiang Univ Chinese Med, Coll Pharm, 24 Heping Rd, Harbin 150040, Peoples R China.
EM hxk_yl@163.com; hxkuang56@163.com
FU National Natural Science Foundation of China [81703684, 81803690,
   81973604]; Natural Science Foundation of Heilongjiang Province
   [LH2021H097]; Heilongjiang University of Chinese Medicine [2018RCD25];
   National Natural Science Foundation Matching Project [2017PT01,
   2018PT02]; Special Funds from the Central Finance to Support the
   Development of Local Universities; Heilongjiang Touyan Innovation Team
   Program; National Famous Old Traditional Chinese Medicine Experts
   Inheritance Studio Construction Program of National Administration of
   TCM [2022, 75]; Seventh Batch of National Old Traditional Chinese
   Medicine Experts Academic Experience Inheritance Program [2022, 76];
   Traditional Chinese Medicine Processing Technology Inheritance Base
   Project
FX This work was supported by the National Natural Science Foundation of
   China (grant numbers 81703684, 81803690, 81973604); the Natural Science
   Foundation of Heilongjiang Province (grant number LH2021H097);
   Heilongjiang University of Chinese Medicine (grant number 2018RCD25);
   the National Natural Science Foundation Matching Project (grant number
   2018PT02); the National Natural Science Foundation Matching Project
   (grant number 2017PT01); Special Funds from the Central Finance to
   Support the Development of Local Universities; Heilongjiang Touyan
   Innovation Team Program; National Famous Old Traditional Chinese
   Medicine Experts Inheritance Studio Construction Program of National
   Administration of TCM (grant number No. [2022] No. 75); Seventh Batch of
   National Old Traditional Chinese Medicine Experts Academic Experience
   Inheritance Program (grant number No. [2022] No. 76); and Traditional
   Chinese Medicine Processing Technology Inheritance Base Project.
CR Andersson MLE, 2013, BMC MUSCULOSKEL DIS, V14, DOI 10.1186/1471-2474-14-229
   Bitar SM, 2022, ANN MED SURG, V74, DOI 10.1016/j.amsu.2022.103252
   Bo M, 2020, MICROORGANISMS, V8, DOI 10.3390/microorganisms8101459
   Chaudhari SP, 2021, ADV TRADIT MED, V21, P835, DOI 10.1007/s13596-020-00502-1
   Chen KR, 2002, BRIT J DERMATOL, V147, P905, DOI 10.1046/j.1365-2133.2002.04933.x
   Choe JY, 2016, RHEUMATOLOGY, V55, P928, DOI 10.1093/rheumatology/kev422
   Deane KD, 2021, ARTHRITIS RHEUMATOL, V73, P181, DOI 10.1002/art.41417
   Dinesh P, 2018, CYTOKINE, V106, P54, DOI 10.1016/j.cyto.2018.03.005
   Fan WX, 2019, MOLECULES, V24, DOI 10.3390/molecules24020359
   Firestein GS, 2003, NATURE, V423, P356, DOI 10.1038/nature01661
   Hossen MJ, 2016, AM J CHINESE MED, V44, P1111, DOI 10.1142/S0192415X16500622
   Jiang H, 2020, WORLD J TRAD CHINESE, V6, P408, DOI 10.4103/wjtcm.wjtcm_49_20
   Karami J, 2019, GENE, V702, P8, DOI 10.1016/j.gene.2019.03.033
   Kerrisk ME, 2014, PROG BRAIN RES, V214, P101, DOI 10.1016/B978-0-444-63486-3.00005-0
   Khanna S, 2020, MITOCHONDRION, V54, P8, DOI 10.1016/j.mito.2020.06.005
   Kim K.-W., 2004, ARTHRITIS RES THER, V7, P1
   Kokai LE, 2019, PLAST RECONSTR SURG, V143, p299E, DOI 10.1097/PRS.0000000000005269
   Korovesi AG, 2020, CANCER GENOM PROTEOM, V17, P757, DOI 10.21873/cgp.20230
   Laiva AL, 2018, INT J PHARMACEUT, V544, P372, DOI 10.1016/j.ijpharm.2018.03.032
   Li Y, 2019, BIOMED RES INT, V2019, DOI 10.1155/2019/6159490
   Liacini A, 2003, EXP CELL RES, V288, P208, DOI 10.1016/S0014-4827(03)00180-0
   Liu SJ, 2020, FRONT IMMUNOL, V11, DOI 10.3389/fimmu.2020.579228
   Majithia V, 2007, AM J MED, V120, P936, DOI 10.1016/j.amjmed.2007.04.005
   Mithieux SM, 2018, ADV HEALTHC MATER, V7, DOI 10.1002/adhm.201701206
   Mouw JK, 2014, NAT REV MOL CELL BIO, V15, P771, DOI 10.1038/nrm3902
   Nagata N, 2016, PLOS ONE, V11, DOI 10.1371/journal.pone.0151332
   Paolillo M, 2019, INT J MOL SCI, V20, DOI 10.3390/ijms20194947
   Schaeffer J, 2018, DEV BIOL, V442, P101, DOI 10.1016/j.ydbio.2018.06.014
   Shoda H, 2017, ARTHRITIS RES THER, V19, DOI 10.1186/s13075-017-1308-y
   Specht H, 2021, GENOME BIOL, V22, DOI 10.1186/s13059-021-02267-5
   Teitsma XM, 2018, CLIN EXP RHEUMATOL, V36, P976
   Thakur S, 2018, BIOMED PHARMACOTHER, V106, P1011, DOI 10.1016/j.biopha.2018.07.027
   Thomas D, 2017, AM J CARDIOVASC DRUG, V17, P343, DOI 10.1007/s40256-017-0223-6
   Tian J, 2013, RHEUMATOL INT, V33, P1829, DOI 10.1007/s00296-012-2657-0
   Tsai CH, 2017, BBA-GEN SUBJECTS, V1861, P15, DOI 10.1016/j.bbagen.2016.11.015
   Tseng S, 2009, BIOMARK INSIGHTS, V4, P33
   Voshaar MJH, 2022, BMC HEALTH SERV RES, V22, DOI 10.1186/s12913-021-07459-0
   Wang Cong-hua, 2007, Xi Bao Yu Fen Zi Mian Yi Xue Za Zhi, V23, P426
   Wang Y, 2021, J ETHNOPHARMACOL, V279, DOI 10.1016/j.jep.2021.114368
   Wang YJ, 2016, J BIOMECH, V49, P2358, DOI 10.1016/j.jbiomech.2016.02.027
   Wang ZR, 2019, BIOCHEM BIOPH RES CO, V518, P560, DOI 10.1016/j.bbrc.2019.08.084
   Weissmann G, 2006, BULL HOSP JT DIS, V64, P12
   Xuan WH, 2017, CELL BIOCHEM FUNCT, V35, P171, DOI 10.1002/cbf.3260
   Yap HY, 2018, CELLS-BASEL, V7, DOI 10.3390/cells7100161
   Zhao CC, 2018, ACTA BIOMATER, V68, P15, DOI 10.1016/j.actbio.2017.12.035
   Zhao C, 2019, AM J TRANSL RES, V11, P4029
NR 46
TC 0
Z9 0
U1 4
U2 4
PU WILEY
PI HOBOKEN
PA 111 RIVER ST, HOBOKEN 07030-5774, NJ USA
SN 0269-3879
EI 1099-0801
J9 BIOMED CHROMATOGR
JI Biomed. Chromatogr.
PD JAN
PY 2023
VL 37
IS 1
DI 10.1002/bmc.5520
EA OCT 2022
PG 15
WC Biochemical Research Methods; Biochemistry & Molecular Biology;
   Chemistry, Analytical; Pharmacology & Pharmacy
WE Science Citation Index Expanded (SCI-EXPANDED)
SC Biochemistry & Molecular Biology; Chemistry; Pharmacology & Pharmacy
GA 7A1AD
UT WOS:000871435800001
PM 36205398
DA 2023-01-02
ER

PT J
AU Ainsworth, RI
   Hammaker, D
   Nygaard, G
   Ansalone, C
   Machado, C
   Zhang, K
   Zheng, LN
   Carrillo, L
   Wildberg, A
   Kuhs, A
   Svensson, MND
   Boyle, DL
   Firestein, GS
   Wang, W
AF Ainsworth, Richard, I
   Hammaker, Deepa
   Nygaard, Gyrid
   Ansalone, Cecilia
   Machado, Camilla
   Zhang, Kai
   Zheng, Lina
   Carrillo, Lucy
   Wildberg, Andre
   Kuhs, Amanda
   Svensson, Mattias N. D.
   Boyle, David L.
   Firestein, Gary S.
   Wang, Wei
TI Systems-biology analysis of rheumatoid arthritis fibroblast-like
   synoviocytes implicates cell line-specific transcription factor function
SO NATURE COMMUNICATIONS
LA English
DT Article
ID COLLAGEN ARTHRITIS; KAPPA-B; INFLAMMATION; INHIBITION; KINASE; GROWTH
AB Rheumatoid arthritis (RA) is an immune-mediated disease affecting diarthrodial joints that remains an unmet medical need despite improved therapy. This limitation likely reflects the diversity of pathogenic pathways in RA, with individual patients demonstrating variable responses to targeted therapies. Better understanding of RA pathogenesis would be aided by a more complete characterization of the disease. To tackle this challenge, we develop and apply a systems biology approach to identify important transcription factors (TFs) in individual RA fibroblast-like synoviocyte (FLS) cell lines by integrating transcriptomic and epigenomic information. Based on the relative importance of the identified TFs, we stratify the RA FLS cell lines into two subtypes with distinct phenotypes and predicted active pathways. We biologically validate these predictions for the top subtype-specific TF RAR alpha and demonstrate differential regulation of TGF beta signaling in the two subtypes. This study characterizes clusters of RA cell lines with distinctive TF biology by integrating transcriptomic and epigenomic data, which could pave the way towards a greater understanding of disease heterogeneity.
   Fibroblast-like synoviocytes (FLS) are used as a model of rheumatoid arthritis synoviocytes, although cell lines derived from individual patients can have heterogeneous biology. Here the authors use a Taiji computational approach to analyze gene expression, chromatin accessibility and functional differences between individual patient-derived RA FLS lines.
C1 [Ainsworth, Richard, I; Zhang, Kai; Wildberg, Andre; Wang, Wei] Univ Calif San Diego, Dept Chem & Biochem, La Jolla, CA 92093 USA.
   [Ainsworth, Richard, I; Wang, Wei] Univ Calif San Diego, Dept Cellular & Mol Med, La Jolla, CA 92093 USA.
   [Hammaker, Deepa; Nygaard, Gyrid; Ansalone, Cecilia; Machado, Camilla; Carrillo, Lucy; Kuhs, Amanda; Svensson, Mattias N. D.; Boyle, David L.; Firestein, Gary S.] Univ Calif San Diego, Dept Med, La Jolla, CA 92093 USA.
   [Zheng, Lina; Wang, Wei] Univ Calif San Diego, Bioinformat & Syst Biol Program, La Jolla, CA 92093 USA.
   [Nygaard, Gyrid] Haukeland Hosp, Div Psychiat, Bergen, Norway.
   [Svensson, Mattias N. D.] Univ Gothenburg, Sahlgrenska Acad, Inst Med, Dept Rheumatol & Inflammat Res, Gothenburg, Sweden.
C3 University of California System; University of California San Diego;
   University of California System; University of California San Diego;
   University of California System; University of California San Diego;
   University of California System; University of California San Diego;
   University of Bergen; Haukeland University Hospital; University of
   Gothenburg
RP Wang, W (通讯作者)，Univ Calif San Diego, Dept Chem & Biochem, La Jolla, CA 92093 USA.; Wang, W (通讯作者)，Univ Calif San Diego, Dept Cellular & Mol Med, La Jolla, CA 92093 USA.; Firestein, GS (通讯作者)，Univ Calif San Diego, Dept Med, La Jolla, CA 92093 USA.; Wang, W (通讯作者)，Univ Calif San Diego, Bioinformat & Syst Biol Program, La Jolla, CA 92093 USA.
EM gfirestein@health.ucsd.edu; wei-wang@ucsd.edu
RI Svensson, Mattias N.D./A-9827-2012
OI Svensson, Mattias N.D./0000-0001-8077-9824; Machado,
   Camilla/0000-0001-6584-195X; Ansalone, Cecilia/0000-0001-8683-1718
FU National Institute of Arthritis and Musculoskeletal and Skin Diseases
   [R01AR065466, R01AR071321]
FX Funding of this work was provided, in part, by the National Institute of
   Arthritis and Musculoskeletal and Skin Diseases grants R01AR065466 (W.W.
   and G.S.F.) and R01AR071321 (G.S.F.).
CR Ai RZ, 2018, NAT COMMUN, V9, DOI 10.1038/s41467-018-04310-9
   Ai R, 2016, NAT COMMUN, V7, DOI 10.1038/ncomms11849
   Al Tanoury Z, 2013, J LIPID RES, V54, P1761, DOI 10.1194/jlr.R030833
   Bartok B, 2012, AM J PATHOL, V180, P1906, DOI 10.1016/j.ajpath.2012.01.030
   Beehler BC, 2003, J RHEUMATOL, V30, P355
   Bhowmick NA, 2003, P NATL ACAD SCI USA, V100, P15548, DOI 10.1073/pnas.2536483100
   Bluett J, 2017, RHEUM DIS CLIN N AM, V43, P377, DOI 10.1016/j.rdc.2017.04.008
   Bottini N, 2013, NAT REV RHEUMATOL, V9, P24, DOI 10.1038/nrrheum.2012.190
   Buenrostro JD, 2013, NAT METHODS, V10, P1213, DOI [10.1038/NMETH.2688, 10.1038/nmeth.2688]
   Cheung Y.-W., 2017, QUANTITATIVE ANAL HT, DOI [10.5353/th_b3197043, DOI 10.5353/TH_B3197043]
   Croft AP, 2019, NATURE, V570, P246, DOI 10.1038/s41586-019-1263-7
   Firestein GS, 2017, IMMUNITY, V46, P183, DOI 10.1016/j.immuni.2017.02.006
   Firestein GS, 2014, ARTHRITIS RES THER, V16, DOI 10.1186/ar4593
   Firestein GS, 2004, ARTHRITIS RHEUM-US, V50, P2381, DOI 10.1002/art.20468
   Grant CE, 2011, BIOINFORMATICS, V27, P1017, DOI 10.1093/bioinformatics/btr064
   Guo SC, 2020, FRONT GENET, V11, DOI 10.3389/fgene.2020.00811
   Horiguchi M, 2012, J BIOCHEM, V152, P321, DOI 10.1093/jb/mvs089
   Humby F, 2021, LANCET, V397, P305, DOI 10.1016/S0140-6736(20)32341-2
   Kasperkovitz PV, 2005, ARTHRITIS RHEUM-US, V52, P430, DOI 10.1002/art.20811
   Kavanagh E, 2011, BBA-REV CANCER, V1816, P50, DOI 10.1016/j.bbcan.2011.03.002
   Kuwabara K, 1996, FEBS LETT, V378, P153, DOI 10.1016/0014-5793(95)01440-3
   Kwok SK, 2012, J IMMUNOL, V189, P1062, DOI 10.4049/jimmunol.1102706
   Lliso-Ribera G, 2019, ANN RHEUM DIS, V78, P1642, DOI 10.1136/annrheumdis-2019-215751
   Martel-Pelletier J, 1999, ARTHRITIS RHEUM-US, V42, P2399, DOI 10.1002/1529-0131(199911)42:11<2399::AID-ANR19>3.0.CO;2-Y
   McLean CY, 2010, NAT BIOTECHNOL, V28, P495, DOI 10.1038/nbt.1630
   Milner JJ, 2017, NATURE, V552, P253, DOI 10.1038/nature24993
   MOSMANN T, 1983, J IMMUNOL METHODS, V65, P55, DOI 10.1016/0022-1759(83)90303-4
   Nakano K, 2013, ANN RHEUM DIS, V72, P110, DOI 10.1136/annrheumdis-2012-201526
   Nygaard G, 2020, NAT REV RHEUMATOL, V16, P316, DOI 10.1038/s41584-020-0413-5
   Orange DE, 2020, NEW ENGL J MED, V383, P218, DOI 10.1056/NEJMoa2004114
   Orr C, 2017, NAT REV RHEUMATOL, V13, P463, DOI 10.1038/nrrheum.2017.115
   Ouboussad L, 2019, FRONT MED-LAUSANNE, V6, DOI 10.3389/fmed.2019.00045
   Strouhalova K, 2020, CANCERS, V12, DOI 10.3390/cancers12010184
   Svensson MND, 2020, SCI ADV, V6, DOI 10.1126/sciadv.aba4353
   TRENTHAM DE, 1982, J IMMUNOL, V129, P2668
   Weirauch MT, 2014, CELL, V158, P1431, DOI 10.1016/j.cell.2014.08.009
   Whitaker JW, 2013, GENOME MED, V5, DOI 10.1186/gm444
   Wijbrandts CA, 2008, ANN RHEUM DIS, V67, P1139, DOI 10.1136/ard.2007.080440
   Yang HD, 2018, EXP MOL MED, V50, DOI 10.1038/emm.2017.166
   Yu BF, 2017, NAT IMMUNOL, V18, P573, DOI 10.1038/ni.3706
   Zanetti A, 2015, J BIOL CHEM, V290, P17690, DOI 10.1074/jbc.M115.638510
   Zentner GE, 2011, GENOME RES, V21, P1273, DOI 10.1101/gr.122382.111
   Zhang K., 2017, SYSTEMS LEVEL IDENTI, DOI [10.1101/167197, DOI 10.1101/167197]
   Zhang K, 2019, SCI ADV, V5, DOI 10.1126/sciadv.aav3262
NR 44
TC 0
Z9 0
U1 3
U2 3
PU NATURE PORTFOLIO
PI BERLIN
PA HEIDELBERGER PLATZ 3, BERLIN, 14197, GERMANY
EI 2041-1723
J9 NAT COMMUN
JI Nat. Commun.
PD OCT 20
PY 2022
VL 13
IS 1
AR 6221
DI 10.1038/s41467-022-33785-w
PG 11
WC Multidisciplinary Sciences
WE Science Citation Index Expanded (SCI-EXPANDED)
SC Science & Technology - Other Topics
GA 5M0UI
UT WOS:000870821400019
PM 36266270
OA gold, Green Published
DA 2023-01-02
ER

PT J
AU Lu, Y
   Hao, CB
   Yu, SS
   Ma, ZA
   Fu, XL
   Qin, MQ
   Ding, ML
   Xu, ZG
   Fan, LY
AF Lu, Ying
   Hao, Chongbo
   Yu, Shanshan
   Ma, Zuan
   Fu, Xuelian
   Qin, Mingqing
   Ding, Menglei
   Xu, Zengguang
   Fan, Lieying
TI Cationic amino acid transporter-1 (CAT-1) promotes fibroblast-like
   synoviocyte proliferation and cytokine secretion by taking up L-arginine
   in rheumatoid arthritis
SO ARTHRITIS RESEARCH & THERAPY
LA English
DT Article
DE Rheumatoid arthritis; Cationic amino acid transporter-1; L-rginine;
   Hyperplasia; Fibroblast-like synoviocytes
ID HYPOXIA; METABOLISM; ANGIOGENESIS; INFLAMMATION; DEIMINASE; CELLS
AB Background: Abnormal proliferation of fibroblast-like synoviocytes (FLSs) in the synovial lining layer is the primary cause of synovial hyperplasia and joint destruction in rheumatoid arthritis (RA). Currently, the relationship between metabolic abnormalities and FLS proliferation is a new focus of investigation. However, little is known regarding the relationship between amino acid metabolism and RA.
   Methods: The concentrations of amino acids and cytokines in the synovial fluid of RA (n = 9) and osteoarthritis (OA, n = 9) were detected by LC-MS/MS and CBA assay, respectively. The mRNA and protein expression of cationic amino acid transporter-1 (CAT-1) were determined in FLSs isolated from RA and OA patients by real-time PCR and western blotting. MTT assay, cell cycle, apoptosis, invasion, and cytokine secretion were determined in FLSs knocked down of CAT-1 using siRNA or treated with D-arginine under normoxic and hypoxic culture conditions. A mouse collagen-induced arthritis (CIA) model was applied to test the therapeutic potential of blocking the uptake of L-arginine in vivo.
   Results: L-rginine was upregulated in the synovial fluid of RA patients and was positively correlated with the elevation of the cytokines IL-1 beta, IL-6, and IL-8. Further examination demonstrated that CAT-1 was the primary transporter for L-arginine and was overexpressed on RA FLSs compared to OA FLSs. Moreover, knockdown of CAT-1 using siRNA or inhibition of L-arginine uptake using D-arginine significantly suppressed L-arginine metabolism, cell proliferation, migration, and cytokine secretion in RA FLSs under normoxic and hypoxic culture conditions in vitro but increased cell apoptosis in a dose-dependent manner. Meanwhile, in vivo assays revealed that an L-arginine-free diet or blocking the uptake of L-arginine using D-arginine suppressed arthritis progression in CIA mice.
   Conclusion: CAT-1 is upregulated and promotes FLS proliferation by taking up L-arginine, thereby promoting RA progression.
C1 [Lu, Ying; Yu, Shanshan; Ding, Menglei; Fan, Lieying] Tongji Univ, Shanghai East Hosp, Sch Med, Clin Lab Dept, 150 Jimo Rd, Shanghai 200120, Peoples R China.
   [Lu, Ying] Jian Hosp, Shanghai East Hosp, 80 Jian South Rd, Jian 343000, Jiangxi, Peoples R China.
   [Hao, Chongbo; Ma, Zuan; Fu, Xuelian; Qin, Mingqing; Xu, Zengguang] Tongji Univ, Shanghai East Hosp, Res Ctr Translat Med, Sch Med, 150 Jimo Rd, Shanghai 200120, Peoples R China.
C3 Tongji University; Tongji University
RP Lu, Y; Fan, LY (通讯作者)，Tongji Univ, Shanghai East Hosp, Sch Med, Clin Lab Dept, 150 Jimo Rd, Shanghai 200120, Peoples R China.; Lu, Y (通讯作者)，Jian Hosp, Shanghai East Hosp, 80 Jian South Rd, Jian 343000, Jiangxi, Peoples R China.; Xu, ZG (通讯作者)，Tongji Univ, Shanghai East Hosp, Res Ctr Translat Med, Sch Med, 150 Jimo Rd, Shanghai 200120, Peoples R China.
EM luying_1010@163.com; xuzg1998@163.com; flieying@yeah.net
FU National Natural Sciences Foundation of China [82001725, 81972183];
   Natural Science Foundation of Jiangxi [20181BAB205033]; Shanghai
   Municipal Health Commission [YYXX202101]
FX This work was supported by grants from the National Natural Sciences
   Foundation of China (No. 82001725 and 81972183), Natural Science
   Foundation of Jiangxi (No. 20181BAB205033), and Shanghai Municipal
   Health Commission (No. YYXX202101).
CR Bao F, 2012, PLOS ONE, V7, DOI 10.1371/journal.pone.0034494
   Bartok B, 2010, IMMUNOL REV, V233, P233, DOI 10.1111/j.0105-2896.2009.00859.x
   Biniecka M, 2014, ARTHRITIS RHEUMATOL, V66, P3300, DOI 10.1002/art.38822
   Biniecka M, 2010, ANN RHEUM DIS, V69, P1172, DOI 10.1136/ard.2009.111211
   Blachier F, 2011, FRONT BIOSCI-LANDMRK, V16, P1331, DOI 10.2741/3792
   Burrows N, 2016, SCI REP-UK, V6, DOI 10.1038/srep22950
   Cheng PNM, 2007, CANCER RES, V67, P309, DOI 10.1158/0008-5472.CAN-06-1945
   Fearon U, 2016, NAT REV RHEUMATOL, V12, P385, DOI 10.1038/nrrheum.2016.69
   Firestein GS, 2003, NATURE, V423, P356, DOI 10.1038/nature01661
   Fotiadis D, 2013, MOL ASPECTS MED, V34, P139, DOI 10.1016/j.mam.2012.10.007
   Garcia-Carbonell R, 2016, ARTHRITIS RHEUMATOL, V68, P1614, DOI 10.1002/art.39608
   Geiger R, 2016, CELL, V167, P829, DOI 10.1016/j.cell.2016.09.031
   Gerner EW, 2009, CLIN CANCER RES, V15, P758, DOI 10.1158/1078-0432.CCR-08-2235
   Guma M, 2015, ANN RHEUM DIS, V74, P1399, DOI 10.1136/annrheumdis-2014-205696
   Guo X, 2020, FRONT IMMUNOL, V11, DOI 10.3389/fimmu.2020.01668
   Hu YP, 2020, MOL THER-NUCL ACIDS, V19, P1330, DOI 10.1016/j.omtn.2020.01.014
   Kim JE, 2009, BRIT J NUTR, V102, P1469, DOI 10.1017/S0007114509990432
   Kim RH, 2009, CANCER RES, V69, P700, DOI 10.1158/0008-5472.CAN-08-3157
   Konisti S, 2012, NAT REV RHEUMATOL, V8, P153, DOI 10.1038/nrrheum.2011.205
   Le Goff B, 2009, ARTHRITIS RES THER, V11, DOI 10.1186/ar2877
   Li J, 2018, CLIN RHEUMATOL, V37, P1493, DOI 10.1007/s10067-018-4021-6
   Lu Y, 2013, PLOS ONE, V8, DOI 10.1371/journal.pone.0073866
   Ma QY, 2007, CLIN CANCER RES, V13, P7407, DOI 10.1158/1078-0432.CCR-07-0751
   Mandal S, 2013, P NATL ACAD SCI USA, V110, P2169, DOI 10.1073/pnas.1219002110
   Mondanelli G, 2017, IMMUNITY, V46, P233, DOI 10.1016/j.immuni.2017.01.005
   Narazaki M, 2017, EXPERT REV CLIN IMMU, V13, P535, DOI 10.1080/1744666X.2017.1295850
   Neumann E, 2010, TRENDS MOL MED, V16, P458, DOI 10.1016/j.molmed.2010.07.004
   Ng CT, 2010, ANN RHEUM DIS, V69, P1389, DOI 10.1136/ard.2009.119776
   Norian LA, 2009, CANCER RES, V69, P3086, DOI 10.1158/0008-5472.CAN-08-2826
   Phillips MM, 2013, CANCER RES TREAT, V45, P251, DOI 10.4143/crt.2013.45.4.251
   Rodriguez PC, 2007, BLOOD, V109, P1568, DOI 10.1182/blood-2006-06-031856
   Serio I, 2018, DRUG TODAY, V54, P219, DOI 10.1358/dot.2018.54.3.2788019
   Shin JI, 2019, J AUTOIMMUN, V103, DOI 10.1016/j.jaut.2019.06.010
   Tsuchiya H, 2021, ANN RHEUM DIS, V80, P440, DOI 10.1136/annrheumdis-2020-218189
   Vander Heiden MG, 2017, CELL, V168, DOI 10.1016/j.cell.2016.12.039
   Wang P, 2019, FEBS LETT, V593, P2596, DOI 10.1002/1873-3468.13525
   Werner A, 2016, EUR J IMMUNOL, V46, P92, DOI 10.1002/eji.201546047
NR 37
TC 0
Z9 0
U1 4
U2 4
PU BMC
PI LONDON
PA CAMPUS, 4 CRINAN ST, LONDON N1 9XW, ENGLAND
SN 1478-6354
EI 1478-6362
J9 ARTHRITIS RES THER
JI Arthritis Res. Ther.
PD OCT 17
PY 2022
VL 24
IS 1
AR 234
DI 10.1186/s13075-022-02921-8
PG 16
WC Rheumatology
WE Science Citation Index Expanded (SCI-EXPANDED)
SC Rheumatology
GA 5J8AV
UT WOS:000869260900001
PM 36253807
OA Green Published, gold
DA 2023-01-02
ER

PT J
AU Ge, LA
   Wang, T
   Shi, DD
   Geng, Y
   Fan, HC
   Zhang, RJ
   Zhang, Y
   Zhao, JL
   Li, SF
   Li, Y
   Shi, HJ
   Song, GH
   Pan, JH
   Wang, L
   Han, JX
AF Ge, Luna
   Wang, Ting
   Shi, Dandan
   Geng, Yun
   Fan, Huancai
   Zhang, Ruojia
   Zhang, Yuang
   Zhao, Jianli
   Li, Shufeng
   Li, Yi
   Shi, Haojun
   Song, Guanhua
   Pan, Jihong
   Wang, Lin
   Han, Jinxiang
TI ATF6 alpha contributes to rheumatoid arthritis by inducing inflammatory
   cytokine production and apoptosis resistance
SO FRONTIERS IN IMMUNOLOGY
LA English
DT Article
DE rheumatoid arthritis; unfolded protein response; ATF6 alpha; BIRC3;
   inflammation; apoptosis resistance
ID FIBROBLAST-LIKE SYNOVIOCYTES; UNFOLDED PROTEIN RESPONSE; EXPRESSION;
   PATHWAY; CELLS
AB Objective: The contribution of activating transcription factor 6 alpha (ATF6 alpha) in rheumatoid arthritis (RA) pathogenesis, especially on fibroblast-like synoviocytes (FLSs), has been suggested by its sensitivity to inflammatory stimulus. However, the exact role and therapeutic potential of ATF6a in RA remains to be fully elucidated. Methods: ATF6 alpha expression was determined in joint tissues and FLS, and gain-of-function and loss-of-function analyses were applied to evaluate the biological roles of ATF6 alpha in RA FLSs. A murine collagen-induced arthritis (CIA) model, combining both gene deletion of ATF6 alpha and treatment with the ATF6a inhibitor Ceapin-A7, was employed. Joint inflammation, tissue destruction, circulating levels of inflammatory cytokines were assessed in CIA mice. Transcriptome sequencing analysis (RNASeq), molecular biology, and biochemical approaches were performed to identify target genes of ATF6a. Results: ATF6 alpha expression was significantly increased in synovium of RA patients and in synovium of mice subjected to CIA. ATF6 alpha silencing or inhibition repressed RA FLSs viability and cytokine production but induced the apoptosis. CIA-model mice with ATF6 alpha deficiency displayed decreased arthritic progression, leading to profound reductions in clinical and proinflammatory markers in the joints. Pharmacological treatment of mice with Ceapin-A7 reduced arthritis severity in CIA models. RNA-sequencing of wild-type and knockdown of ATF6 alpha in RA FLSs revealed a transcriptional program that promotes inflammation and suppresses apoptosis, and subsequent experiments identified Baculoviral IAP Repeat Containing 3(BIRC3) as the direct target for ATF6 alpha. Conclusion:This study highlights the pathogenic role of ATF6 alpha-BIRC3 axis in RA and identifies a novel pathway for new therapies against RA.
C1 [Ge, Luna; Zhang, Yuang; Pan, Jihong; Wang, Lin; Han, Jinxiang] Shandong First Med Univ, Dept Rheumatol & Autoimmunol, Affiliated Hosp 1, Jinan, Peoples R China.
   [Ge, Luna; Wang, Ting; Shi, Dandan; Fan, Huancai; Zhang, Ruojia; Zhang, Yuang; Pan, Jihong; Wang, Lin; Han, Jinxiang] Biomed Sci Coll, Jinan, Peoples R China.
   [Ge, Luna; Wang, Ting; Shi, Dandan; Fan, Huancai; Zhang, Ruojia; Zhang, Yuang; Pan, Jihong; Wang, Lin; Han, Jinxiang] Shandong First Med Univ & Shandong Acad Med Sci, Shandong Acad Med Sci, Shandong Med Biotechnol Ctr, NHC Key Lab Biotechnol Drugs,Key Lab Rare & Uncomm, Jinan, Peoples R China.
   [Geng, Yun] Shandong First Med Univ & Shandong Acad Med Sci, Jinan, Peoples R China.
   [Zhao, Jianli; Li, Shufeng] Shandong First Med Univ, Dept Orthoped Surg, Affiliated Hosp 1, Jinan, Peoples R China.
   [Li, Yi] Shandong First Med Univ, Shandong Prov Hosp, Dept Orthoped Surg, Shandong Prov Hosp, Jinan, Peoples R China.
   [Shi, Haojun] Henan Univ Chinese Med, Clin Med Coll 2, Zhengzhou, Peoples R China.
   [Song, Guanhua] Shandong First Med Univ & Shandong Acad Med Sci, Inst Basic Med, Jinan, Peoples R China.
C3 Shandong First Medical University & Shandong Academy of Medical
   Sciences; Shandong First Medical University & Shandong Academy of
   Medical Sciences; University of Jinan; Shandong First Medical University
   & Shandong Academy of Medical Sciences; Shandong First Medical
   University & Shandong Academy of Medical Sciences; Shandong First
   Medical University & Shandong Academy of Medical Sciences; Henan
   University of Traditional Chinese Medicine; Shandong First Medical
   University & Shandong Academy of Medical Sciences
RP Wang, L; Han, JX (通讯作者)，Shandong First Med Univ, Dept Rheumatol & Autoimmunol, Affiliated Hosp 1, Jinan, Peoples R China.; Wang, L; Han, JX (通讯作者)，Biomed Sci Coll, Jinan, Peoples R China.; Wang, L; Han, JX (通讯作者)，Shandong First Med Univ & Shandong Acad Med Sci, Shandong Acad Med Sci, Shandong Med Biotechnol Ctr, NHC Key Lab Biotechnol Drugs,Key Lab Rare & Uncomm, Jinan, Peoples R China.
EM linwang@sdfmu.edu.cn; samshjx88@sina.com
FU National Natural Science Foundation of China [81772760, 82072850,
   81901666, 82101903, 82171801]; Shandong Taishan Scholarship
   [tsqn20161076]; Natural Science Foundation of Shandong Province
   [ZR2020YQ55]; Key Research and Development project of Shandong Province
   [2021ZDSYS27]; Innovation Project of Shandong Academy of Medical
   Sciences; Youth Innovation Technology Plan of Shandong University
   [2019KJK003]; Academic Promotion Programme of Shandong First Medical
   University [2019LJ001]
FX This work was supported by National Natural Science Foundation of China
   (Grant No. 81772760, 82072850, 81901666, 82101903, 82171801), The
   Shandong Taishan Scholarship (Grant NO. tsqn20161076), Natural Science
   Foundation of Shandong Province (Grant No. ZR2020YQ55), Key Research and
   Development project of Shandong Province (No. 2021ZDSYS27), The
   Innovation Project of Shandong Academy of Medical Sciences (2021), The
   Youth Innovation Technology Plan of Shandong University (Grant
   No.2019KJK003) and Academic Promotion Programme of Shandong First
   Medical University (Grant No. 2019LJ001).
CR Barrera MJ, 2018, AUTOIMMUN REV, V17, P796, DOI 10.1016/j.autrev.2018.02.009
   Barrera MJ, 2016, J AUTOIMMUN, V75, P68, DOI 10.1016/j.jaut.2016.07.006
   Bartok B, 2010, IMMUNOL REV, V233, P233, DOI 10.1111/j.0105-2896.2009.00859.x
   Bi X, 2019, EBIOMEDICINE, V50, P408, DOI 10.1016/j.ebiom.2019.11.024
   Conze DB, 2005, MOL CELL BIOL, V25, P3348, DOI 10.1128/MCB.25.8.3348-3356.2005
   Crawford N, 2021, MOL CANCER THER, V20, P1627, DOI 10.1158/1535-7163.MCT-20-1050
   Derer A, 2016, ANN RHEUM DIS, V75, P413, DOI 10.1136/annrheumdis-2014-205618
   Dias IRDR, 2021, PHARMACOL RES, V170, DOI 10.1016/j.phrs.2021.105696
   Falconer J, 2018, ARTHRITIS RHEUMATOL, V70, P984, DOI 10.1002/art.40504
   Forouhan M, 2018, MATRIX BIOL, V70, P50, DOI 10.1016/j.matbio.2018.03.004
   Frazzi R, 2021, CELL BIOSCI, V11, DOI 10.1186/s13578-020-00521-0
   Ganesan R, 2017, INT REV IMMUNOL, V36, P20, DOI 10.1080/08830185.2016.1269175
   Grabinger T, 2017, GASTROENTEROLOGY, V152, P867, DOI 10.1053/j.gastro.2016.11.019
   Grootjans J, 2016, NAT REV IMMUNOL, V16, P469, DOI 10.1038/nri.2016.62
   Han L, 2021, AGING-US, V13, P20511, DOI 10.18632/aging.203432
   Hetz C, 2018, MOL CELL, V69, P169, DOI 10.1016/j.molcel.2017.06.017
   Hetz C, 2012, NAT REV MOL CELL BIO, V13, P89, DOI 10.1038/nrm3270
   Hu YQ, 2021, AUTOPHAGY, V17, P1142, DOI 10.1080/15548627.2020.1749490
   Jacobsson LTH, 2007, ANN RHEUM DIS, V66, P670, DOI 10.1136/ard.2006.062497
   Jang DI, 2021, INT J MOL SCI, V22, DOI 10.3390/ijms22052719
   Karami J, 2020, LIFE SCI, V254, DOI 10.1016/j.lfs.2020.117734
   Kroeger H, 2021, P NATL ACAD SCI USA, V118, DOI 10.1073/pnas.2103196118
   Kroeger H, 2018, SCI SIGNAL, V11, DOI 10.1126/scisignal.aan5785
   Liu Q, 2020, IMMUNOBIOLOGY, V225, DOI 10.1016/j.imbio.2019.11.016
   Livak KJ, 2001, METHODS, V25, P402, DOI 10.1006/meth.2001.1262
   Monaco C, 2015, INT IMMUNOL, V27, P55, DOI 10.1093/intimm/dxu102
   Nygaard G, 2020, NAT REV RHEUMATOL, V16, P316, DOI 10.1038/s41584-020-0413-5
   Papagoras C, 2010, AUTOIMMUN REV, V9, P574, DOI 10.1016/j.autrev.2010.04.002
   Quijada-Alamo M, 2021, BLOOD CANCER J, V11, DOI 10.1038/s41408-021-00520-5
   Rahmati M, 2018, TRENDS PHARMACOL SCI, V39, P610, DOI 10.1016/j.tips.2018.03.010
   Robson JC, 2022, ANN RHEUM DIS, V81, P315, DOI [10.1002/art.41986, 10.1136/annrheumdis-2021-221795]
   Song GH, 2019, ANN RHEUM DIS, V78, P1632, DOI 10.1136/annrheumdis-2019-215473
   Stengel ST, 2020, GASTROENTEROLOGY, V159, P1357, DOI 10.1053/j.gastro.2020.06.088
   Taghadosi M, 2021, IMMUNOL RES, V69, P225, DOI 10.1007/s12026-021-09202-7
   Terada Y, 1999, KIDNEY INT, V56, P1258, DOI 10.1046/j.1523-1755.1999.00704.x
   Yamamoto K, 2007, DEV CELL, V13, P365, DOI 10.1016/j.devcel.2007.07.018
   Yamazaki H, 2009, J IMMUNOL, V183, P1480, DOI 10.4049/jimmunol.0900017
   Yang H, 2020, ISCIENCE, V23, DOI 10.1016/j.isci.2020.100860
   Yang XM, 2020, ARTHRITIS RES THER, V22, DOI 10.1186/s13075-020-02270-4
   Zhang YL, 2022, BRIT J PHARMACOL, V179, P1201, DOI 10.1111/bph.15714
   Zhao SZ, 2018, IMMUNOTHERAPY-UK, V10, P433, DOI 10.2217/imt-2017-0155
   Zhou L, 2019, CELL DEATH DIS, V10, DOI 10.1038/s41419-019-1919-0
NR 42
TC 0
Z9 0
U1 1
U2 1
PU FRONTIERS MEDIA SA
PI LAUSANNE
PA AVENUE DU TRIBUNAL FEDERAL 34, LAUSANNE, CH-1015, SWITZERLAND
SN 1664-3224
J9 FRONT IMMUNOL
JI Front. Immunol.
PD OCT 10
PY 2022
VL 13
AR 965708
DI 10.3389/fimmu.2022.965708
PG 15
WC Immunology
WE Science Citation Index Expanded (SCI-EXPANDED)
SC Immunology
GA 5T9JE
UT WOS:000876172200001
PM 36300114
OA Green Published, gold
DA 2023-01-02
ER

PT J
AU Bridgewood, C
   Wittmann, M
   Macleod, T
   Watad, A
   Newton, D
   Bhan, K
   Amital, H
   Damiani, G
   Giryes, S
   Bragazzi, NL
   McGonagle, D
AF Bridgewood, Charlie
   Wittmann, Miriam
   Macleod, Tom
   Watad, Abdulla
   Newton, Darren
   Bhan, Kanchan
   Amital, Howard
   Damiani, Giovanni
   Giryes, Sami
   Bragazzi, Nicola Luigi
   McGonagle, Dennis
TI T Helper 2 IL-4/IL-13 Dual Blockade with Dupilumab Is Linked to Some
   Emergent T Helper 17-Type Diseases, Including Seronegative Arthritis and
   Enthesitis/Enthesopathy, but Not to Humoral Autoimmune Diseases
SO JOURNAL OF INVESTIGATIVE DERMATOLOGY
LA English
DT Article
ID INTERLEUKIN-4 RECEPTOR GENE; PSORIATIC-ARTHRITIS; IL-13; COLITIS; CELLS;
   POLYMORPHISMS; PATHOGENESIS; DICTIONARY; EXPRESSION; RESPONSES
AB Dupilumab, an IL-4/IL-13 receptor blocker, has been linked to emergent seronegative inflammatory arthritis and psoriasis that form part of the spondyloarthropathy spectrum. We systematically investigated patterns of im-mune disorders, including predominantly T helper 17-(spondyloarthropathy pattern) and T helper 2-mediated disorders and humoral autoimmune pattern diseases, using VigiBase, the World Health Organization's global pharmacovigilance of adverse drug reactions. Several bioinformatics databases and repositories were mined to couple dupilumab-related immunopharmacovigilance with molecular cascades relevant to reported findings. A total of 37,848 dupilumab adverse drug reaction cases were reported, with skin, eye, and musculoskeletal systems most affected. Seronegative arthritis (OR = 9.61), psoriasis (OR = 1.48), enthesitis/enthesopathy (OR = 12.65), and iridocyclitis (OR = 3.77) were highly associated. However, ankylosing spondylitis and inflammatory bowel disease were not conclusively associated. Overall, classic polygenic humoral-mediated autoimmune diseases such as rheumatoid arthritis and systemic lupus erythematosus were not associated with dupilumab use. Pathway analysis identified several biological pathways potentially involved in dupilumab-associated adverse drug reactions, including the fibroblast GF receptor (in particular, FGFR2) pathway. MicroRNAs analysis revealed the potential involvement of hsa-miR-21-5p and hsa-miR-335-5p. In conclusion, IL-4/IL-13 blockers are not unexpectedly protective against humoral autoimmune diseases but dynamically skew immune responses toward some IL-23/IL-17 cytokine pathway-related diseases. IL-4/13 axis also plays a role in homeostatic tissue repair and we noted evidence for a link with ocular and arterial pathology.
C1 [Bridgewood, Charlie; Wittmann, Miriam; Macleod, Tom; Watad, Abdulla; Giryes, Sami; Bragazzi, Nicola Luigi; McGonagle, Dennis] Univ Leeds, Leeds Inst Rheumat & Musculoskeletal Med, Sch Med, Leeds, W Yorkshire, England.
   [Wittmann, Miriam; McGonagle, Dennis] Leeds Teaching Hosp NHS Trust, Natl Inst Hlth Res, Leeds Biomed Res Ctr, Leeds, W Yorkshire, England.
   [Wittmann, Miriam] Univ Med Ctr Mainz, Dept Dermatol, Mainz, Germany.
   [Watad, Abdulla; Amital, Howard] Sheba Med Ctr, Dept Med B, Zabludowicz Ctr Autoimmune Dis, Ramat Gan, Israel.
   [Watad, Abdulla; Amital, Howard] Tel Aviv Univ, Sackler Fac Med, Tel Aviv, Israel.
   [Watad, Abdulla] Sheba Med Ctr, Rheumatol Unit, Ramat Gan, Israel.
   [Newton, Darren] Univ Leeds, Div Haematol & Immunol, Leeds, W Yorkshire, England.
   [Bhan, Kanchan] St James Univ Hosp, Dept Ophthalmol, Leeds, W Yorkshire, England.
   [Damiani, Giovanni] Univ Milan, Dept Biomed Surg & Dent Sci, Milan, Italy.
   [Damiani, Giovanni] Sci Hospitalizat & Treatment Inst IRCCS, Dermatol Clin, Milan, Italy.
   [Damiani, Giovanni] Univ Padua, Dept Pharmaceut & Pharmacol Sci, PhD Degree Program Pharmacol Sci, Padua, Italy.
   [Giryes, Sami] Rambam Hlth Care Campus, B Shine Rheumatol Unit, Rambam Hlth Care Campus, Haifa, Israel.
   [Giryes, Sami] Technion Israel Inst Technol, Ruth & Bruce Rappaport Fac Med, Haifa, Israel.
   [Bragazzi, Nicola Luigi] York Univ, Dept Math & Stat, Lab Ind & Appl Math LIAM, Fac Sci, Toronto, ON, Canada.
C3 University of Leeds; Leeds Biomedical Research Centre; University of
   Leeds; Johannes Gutenberg University of Mainz; Chaim Sheba Medical
   Center; Tel Aviv University; Sackler Faculty of Medicine; Chaim Sheba
   Medical Center; University of Leeds; Saint James's University Hospital;
   University of Milan; University of Padua; Rambam Health Care Campus;
   Technion Israel Institute of Technology; Rappaport Faculty of Medicine;
   York University - Canada
RP McGonagle, D (通讯作者)，Univ Leeds, Leeds Inst Rheumat & Musculoskeletal Med, Sch Med, Chapel Allerton Hosp, 2nd Floor,Chapeltown Rd, Leeds LS7 4SA, W Yorkshire, England.
EM d.g.mcgonagle@leeds.ac.uk
RI ; Bragazzi, Nicola/G-1672-2011
OI Giryes, Sami/0000-0002-4105-3550; Wittmann, Miriam/0000-0003-2328-4926;
   Newton, Darren/0000-0002-0214-1486; Bragazzi,
   Nicola/0000-0001-8409-868X; Damiani, Giovanni/0000-0002-2390-6505;
   Bridgewood, Charlie/0000-0001-6797-4633; Macleod,
   Tom/0000-0002-7903-2990
FU National Institute for Health Research Leeds Biomedical Research Centre
FX This article/paper/report presents independent research funded/supported
   by the National Institute for Health Research Leeds Biomedical Research
   Centre. No specific funding was received from any bodies in the public,
   commercial, or not-for-profit sectors to carry out the work described in
   this manuscript.
CR Abdallah F, 2021, CELLS-BASEL, V10, DOI 10.3390/cells10102547
   Agarwal V, 2015, ELIFE, V4, DOI 10.7554/eLife.05005
   Al-Janabi A, 2020, J EUR ACAD DERMATOL, V34, P1440, DOI 10.1111/jdv.16246
   Alatas ET, 2020, AN BRAS DERMATOL, V95, P702, DOI 10.1016/j.abd.2020.07.001
   Armandi A, 2019, MINERVA BIOTECNOL, V31, P93, DOI 10.23736/S1120-4826.19.02556-4
   Artis D, 2015, NATURE, V517, P293, DOI 10.1038/nature14189
   Ayasse Marissa, 2021, JAAD Case Rep, V7, P98, DOI 10.1016/j.jdcr.2020.11.012
   Bachert C, 2016, JAMA-J AM MED ASSOC, V315, P469, DOI 10.1001/jama.2015.19330
   Bank I, 2020, CELLS-BASEL, V9, DOI 10.3390/cells9020462
   Bate A, 2007, DRUG SAFETY, V30, P623, DOI 10.2165/00002018-200730070-00011
   Baumer I, 1997, AM J RESP CELL MOL, V16, P171
   Beller CJ, 2004, CIRCULATION, V109, P763, DOI 10.1161/01.CIR.0000112569.27151.F7
   Boutet MA, 2018, INT J MOL SCI, V19, DOI 10.3390/ijms19020530
   Bowes J, 2011, ANN RHEUM DIS, V70, P1016, DOI 10.1136/ard.2010.143123
   Bridgewood C, 2021, RHEUMATOLOGY, V60, P2461, DOI 10.1093/rheumatology/keaa568
   Bridgewood Charlie, 2021, Semin Immunol, V58, P101520, DOI 10.1016/j.smim.2021.101520
   Bridgewood C, 2018, CURR OPIN RHEUMATOL, V30, P526, DOI 10.1097/BOR.0000000000000529
   Brown EG, 1999, DRUG SAFETY, V20, P109, DOI 10.2165/00002018-199920020-00002
   Castro M, 2018, NEW ENGL J MED, V378, P2486, DOI 10.1056/NEJMoa1804092
   Chou CH, 2018, NUCLEIC ACIDS RES, V46, pD296, DOI 10.1093/nar/gkx1067
   Csernok E, 1999, ARTHRITIS RHEUM, V42, P742, DOI 10.1002/1529-0131(199904)42:4<742::AID-ANR18>3.0.CO;2-I
   DANDREA A, 1995, J EXP MED, V181, P537, DOI 10.1084/jem.181.2.537
   De Stefano L, 2022, RHEUMATOLOGY, V61, pE64, DOI 10.1093/rheumatology/keab771
   Eder L, 2011, ANN RHEUM DIS, V70, P1594, DOI 10.1136/ard.2010.147421
   Fichtner-Feigl S, 2008, GASTROENTEROLOGY, V135, P2003, DOI 10.1053/j.gastro.2008.08.055
   Gandhi NA, 2017, EXPERT REV CLIN IMMU, V13, P425, DOI 10.1080/1744666X.2017.1298443
   Ghoreschi K, 2003, NAT MED, V9, P40, DOI 10.1038/nm804
   Guenova E, 2015, P NATL ACAD SCI USA, V112, P2163, DOI 10.1073/pnas.1416922112
   Heller F, 2002, IMMUNITY, V17, P629, DOI 10.1016/S1074-7613(02)00453-3
   Hoffman KB, 2014, DRUG SAFETY, V37, P283, DOI 10.1007/s40264-014-0150-2
   Hsu YR, 2015, MEDIAT INFLAMM, V2015, DOI 10.1155/2015/457835
   Huo J, 2021, MOL MED REP, V23, DOI 10.3892/mmr.2020.11689
   Iwamuro M, 2020, CASE REP GASTROINTES, V2020, DOI 10.1155/2020/6381670
   Jaulent L, 2021, J EUR ACAD DERMATOL, V35, pE296, DOI 10.1111/jdv.17050
   Joshi-Tope G, 2005, NUCLEIC ACIDS RES, V33, pD428, DOI 10.1093/nar/gki072
   Kehl T, 2020, NUCLEIC ACIDS RES, V48, pD142, DOI 10.1093/nar/gkz1022
   Klein W, 2001, GENES IMMUN, V2, P287, DOI 10.1038/sj.gene.6363779
   Legaki E, 2020, HELL J CARDIOL, V61, P430, DOI 10.1016/j.hjc.2020.01.002
   Lindquist M, 2008, DRUG INF J, V42, P409, DOI 10.1177/009286150804200501
   Lu XK, 2021, EXP THER MED, V21, DOI 10.3892/etm.2020.9541
   Lubberts E, 2000, J CLIN INVEST, V105, P1697, DOI 10.1172/JCI7739
   Maudinet A, 2019, OPHTHALMOL THER, V8, P485, DOI 10.1007/s40123-019-0191-9
   McGonagle D, 2006, PLOS MED, V3, P1242, DOI 10.1371/journal.pmed.0030297
   Menzella F, 2019, THER CLIN RISK MANAG, V15, P869, DOI 10.2147/TCRM.S207402
   Murphy KM, 2010, NAT IMMUNOL, V11, P674, DOI 10.1038/ni.1899
   Nakayama T, 2017, ANNU REV IMMUNOL, V35, P53, DOI 10.1146/annurev-immunol-051116-052350
   Napolitano M, 2021, BRIT J DERMATOL, V184, P341, DOI 10.1111/bjd.19459
   Newcomb DC, 2012, J IMMUNOL, V188, P1027, DOI 10.4049/jimmunol.1102216
   Newcomb DC, 2009, J IMMUNOL, V182, P5317, DOI 10.4049/jimmunol.0803868
   Niranjan R, 2013, IMMUNOL CELL BIOL, V91, P408, DOI 10.1038/icb.2013.21
   Olavesen MG, 2000, IMMUNOGENETICS, V51, P1, DOI 10.1007/s002510050001
   Palazzi C, 2008, CLIN EXP RHEUMATOL, V26, pS131
   Pinero J, 2015, DATABASE-OXFORD, DOI 10.1093/database/bav028
   Roesner LM, 2021, J INVEST DERMATOL, V141, P1879, DOI 10.1016/j.jid.2021.02.007
   Schett G, 2017, NAT REV RHEUMATOL, V13, P731, DOI 10.1038/nrrheum.2017.188
   Schonbeck U, 2002, AM J PATHOL, V161, P499, DOI 10.1016/S0002-9440(10)64206-X
   Seegraber M, 2018, EXPERT REV CLIN PHAR, V11, P467, DOI 10.1080/17512433.2018.1449642
   Severinson E, 2014, FRONT IMMUNOL, V5, P1, DOI 10.3389/fimmu.2014.00628
   Shah ED, 2014, CANCER CHEMOTH PHARM, V73, P1089, DOI 10.1007/s00280-014-2433-9
   Shi L, 2019, INT IMMUNOPHARMACOL, V74, DOI 10.1016/j.intimp.2019.105698
   Soldatos TG, 2022, CPT-PHARMACOMET SYST, V11, P540, DOI 10.1002/psp4.12765
   Specht S, 2006, MICROBES INFECT, V8, P694, DOI 10.1016/j.micinf.2005.09.006
   Stevceva L, 2001, GENES IMMUN, V2, P309, DOI 10.1038/sj.gene.6363782
   Szklarczyk D, 2021, NUCLEIC ACIDS RES, V49, pD605, DOI 10.1093/nar/gkaa1074
   Tilg H, 2015, GUT, V64, P857, DOI 10.1136/gutjnl-2015-309464
   Tornero-Esteban P, 2015, BMC MUSCULOSKEL DIS, V16, DOI 10.1186/s12891-015-0652-9
   Willsmore ZN, 2019, BRIT J DERMATOL, V181, P1068, DOI 10.1111/bjd.18031
NR 67
TC 2
Z9 2
U1 0
U2 0
PU ELSEVIER SCIENCE INC
PI NEW YORK
PA STE 800, 230 PARK AVE, NEW YORK, NY 10169 USA
SN 0022-202X
EI 1523-1747
J9 J INVEST DERMATOL
JI J. Invest. Dermatol.
PD OCT
PY 2022
VL 142
IS 10
BP 2660
EP 2667
DI 10.1016/j.jid.2022.03.013
PG 8
WC Dermatology
WE Science Citation Index Expanded (SCI-EXPANDED)
SC Dermatology
GA 6Z3SR
UT WOS:000897701200006
PM 35395222
OA hybrid
DA 2023-01-02
ER

PT J
AU Chwastek, J
   Kedziora, M
   Borczyk, M
   Korostynski, M
   Starowicz, K
AF Chwastek, Jakub
   Kedziora, Marta
   Borczyk, Malgorzata
   Korostynski, Michal
   Starowicz, Katarzyna
TI Inflammation-Driven Secretion Potential Is Upregulated in Osteoarthritic
   Fibroblast-Like Synoviocytes
SO INTERNATIONAL JOURNAL OF MOLECULAR SCIENCES
LA English
DT Article
DE osteoarthritis; fibroblast-like synoviocytes; inflammation; chemokines;
   RNA-seq
ID ARTHRITIS SYNOVIAL FIBROBLASTS; GROWTH-FACTOR-II; RHEUMATOID-ARTHRITIS;
   EXPRESSION; FLUID; DICKKOPF-1; FGF5; CHONDROCYTES; ACTIVATION; AUTOCRINE
AB Osteoarthritis (OA) is one of the most common joint pathologies and a major cause of disability among the population of developed countries. It manifests as a gradual degeneration of the cartilage and subchondral part of the bone, leading to joint damage. Recent studies indicate that not only the cells that make up the articular cartilage but also the synoviocytes, which build the membrane surrounding the joint, contribute to the development of OA. Therefore, the aim of the study was to determine the response to inflammatory factors of osteoarthritic synoviocytes and to identify proteins secreted by them that may influence the progression of OA. This study demonstrated that fibroblast-like synoviocytes of OA patients (FLS-OA) respond more strongly to pro-inflammatory stimulation than cells obtained from control patients (FLS). These changes were observed at the transcriptome level and subsequently confirmed by protein analysis. FLS-OA stimulated by pro-inflammatory factors [such as lipopolysaccharide (LPS) and tumor necrosis factor alpha (TNF alpha) were shown to secrete significantly more chemokines (CXCL6, CXCL10, and CXCL16) and growth factors [angiopoietin-like protein 1 (ANGPTL1), fibroblast growth factor 5 (FGF5), and insulin-like growth factor 2 (IGF2)] than control cells. Moreover, the translation of proteolytic enzymes [matrix metalloprotease 3 (MMP3), cathepsin K (CTSK), and cathepsin S (CTSS)] by FLS-OA is increased under inflammatory conditions. Our data indicate that the FLS of OA patients are functionally altered, resulting in an enhanced response to the presence of pro-inflammatory factors in the environment, manifested by the increased production of the previously mentioned proteins, which may promote further disease progression.
C1 [Chwastek, Jakub; Kedziora, Marta; Starowicz, Katarzyna] Polish Acad Sci, Dept Neurochem, Maj Inst Pharmacol, PL-31343 Krakow, Poland.
   [Borczyk, Malgorzata; Korostynski, Michal] Polish Acad Sci, Dept Mol Pharmacol, Lab Pharmacogen, Maj Inst Pharmacol, PL-31343 Krakow, Poland.
C3 Polish Academy of Sciences; Maj Institute of Pharmacology of the Polish
   Academy of Sciences; Polish Academy of Sciences; Maj Institute of
   Pharmacology of the Polish Academy of Sciences
RP Starowicz, K (通讯作者)，Polish Acad Sci, Dept Neurochem, Maj Inst Pharmacol, PL-31343 Krakow, Poland.
EM starow@if-pan.krakow.pl
RI Kędziora, Marta/AAQ-5152-2021
OI Kędziora, Marta/0000-0002-6980-8273; Starowicz,
   Katarzyna/0000-0003-0091-0066; Korostynski, Michal/0000-0002-4273-7401
FU National Science Centre, Poland [2016/23/B/NZ7/01143]; Maj Institute of
   Pharmacology Polish Academy of Sciences with Departmental Statutory
   funds
FX This research was funded by National Science Centre, Poland by grant
   OPUS no. 2016/23/B/NZ7/01143 and by Maj Institute of Pharmacology Polish
   Academy of Sciences with Departmental Statutory funds.
CR Ai MM, 2021, J BIOCHEM MOL TOXIC, V35, DOI 10.1002/jbt.22799
   Akhtar N, 2011, ARTHRITIS RES THER, V13, DOI 10.1186/ar3368
   Allerstorfer S, 2008, ONCOGENE, V27, P4180, DOI 10.1038/onc.2008.61
   [Anonymous], BABRAHAM BIOINFORMAT
   [Anonymous], STANDARIZATION OSTEO
   Boehme KA, 2018, INT J MOL SCI, V19, DOI 10.3390/ijms19082282
   Boffa A, 2021, CARTILAGE, V13, p82S, DOI 10.1177/1947603520942941
   Cajas Santana Luis Javier, 2021, Reumatol Clin (Engl Ed), V17, P530, DOI 10.1016/j.reumae.2020.05.003
   Capsoni F, 2015, BMC MUSCULOSKEL DIS, V16, DOI 10.1186/s12891-015-0615-1
   Carballo CB, 2017, CLIN SPORT MED, V36, P413, DOI 10.1016/j.csm.2017.02.001
   Chen AQ, 2021, KIDNEY INT, V100, P745, DOI 10.1016/j.kint.2021.07.008
   Chen HA, 2016, HEPATOLOGY, V64, P1637, DOI 10.1002/hep.28773
   Chen LA, 2010, J BONE MINER RES, V25, P2447, DOI 10.1002/jbmr.133
   Chen X, 2019, J CELL PHYSIOL, V234, P21817, DOI 10.1002/jcp.27316
   Choi HM, 2009, ARTHRITIS RES THER, V11, DOI 10.1186/ar2844
   Chow YY, 2020, MEDIAT INFLAMM, V2020, DOI 10.1155/2020/8293921
   Cunningham F, 2022, NUCLEIC ACIDS RES, V50, pD988, DOI 10.1093/nar/gkab1049
   Daghestani HN, 2015, OSTEOARTHR CARTILAGE, V23, P1890, DOI 10.1016/j.joca.2015.02.009
   Daoussis D, 2011, SEMIN ARTHRITIS RHEU, V41, P170, DOI 10.1016/j.semarthrit.2011.01.006
   de Sousa EB, 2014, STEM CELL RES THER, V5, DOI 10.1186/scrt501
   Diarra D, 2007, NAT MED, V13, P156, DOI 10.1038/nm1538
   Eisinger K, 2012, EXP MOL PATHOL, V92, P90, DOI 10.1016/j.yexmp.2011.10.006
   Endres M, 2010, OSTEOARTHR CARTILAGE, V18, P1458, DOI 10.1016/j.joca.2010.08.003
   Eymard F, 2014, ARTHRITIS RHEUMATOL, V66, P2165, DOI 10.1002/art.38657
   Favero M, 2019, J CELL PHYSIOL, V234, P11176, DOI 10.1002/jcp.27766
   Feng YH, 2021, FRONT PHARMACOL, V12, DOI 10.3389/fphar.2021.681525
   Fox AJS, 2009, SPORTS HEALTH, V1, P461, DOI 10.1177/1941738109350438
   Furman BD, 2018, J ORTHOP RES, V36, P1220, DOI 10.1002/jor.23735
   Gait AD, 2016, OSTEOARTHR CARTILAGE, V24, P1392, DOI 10.1016/j.joca.2016.03.015
   Galozzi P, 2021, J CLIN MED, V10, DOI 10.3390/jcm10091880
   Gawlinska K, 2021, DEV COGN NEUROS-NETH, V47, DOI 10.1016/j.dcn.2020.100879
   Ghassemi S, 2017, ONCOTARGET, V8, P87750, DOI 10.18632/oncotarget.21184
   Gonzalez-Ponce F, 2021, PLOS ONE, V16, DOI 10.1371/journal.pone.0255854
   Goshi N, 2020, J NEUROINFLAMM, V17, DOI 10.1186/s12974-020-01819-z
   Hamilton JL, 2016, J BONE MINER RES, V31, P911, DOI 10.1002/jbmr.2828
   Han DX, 2019, CANCER MANAG RES, V11, P6457, DOI 10.2147/CMAR.S200234
   Hanaka H, 2014, EXP ANIM TOKYO, V63, P85, DOI 10.1538/expanim.63.85
   Haraden CA, 2019, ARTHRITIS RES THER, V21, DOI 10.1186/s13075-019-1923-x
   HEBERT JM, 1994, CELL, V78, P1017, DOI 10.1016/0092-8674(94)90276-3
   Heinhuis B, 2011, ANN RHEUM DIS, V70, P660, DOI 10.1136/ard.2010.139196
   Helfer G, 2018, J ENDOCRINOL, V238, pR79, DOI 10.1530/JOE-18-0174
   Hui AY, 2012, WIRES SYST BIOL MED, V4, P15, DOI 10.1002/wsbm.157
   Iannone F, 2011, ARTHRITIS RES THER, V13, DOI 10.1186/ar3273
   Ishida M, 2021, BMC MUSCULOSKEL DIS, V22, DOI 10.1186/s12891-021-04278-6
   Jiang K, 2021, J EXP CLIN CANC RES, V40, DOI 10.1186/s13046-020-01816-3
   Kim MS, 2014, J COSMET DERMATOL-US, V13, P44, DOI 10.1111/jocd.12073
   Kozawa E, 2016, J ORTHOP RES, V34, P127, DOI 10.1002/jor.23005
   Kozawa E, 2012, ARTHRITIS RHEUM-US, V64, P454, DOI 10.1002/art.33398
   Lambert C, 2014, ARTHRITIS RHEUMATOL, V66, P960, DOI 10.1002/art.38315
   Li CH, 2016, INFLAMM RES, V65, P193, DOI 10.1007/s00011-015-0905-y
   Li GY, 2013, ARTHRITIS RES THER, V15, DOI 10.1186/ar4405
   Li ZM, 2017, GENET MOL RES, V16, DOI 10.4238/gmr16039487
   Lin YJ, 2020, CELLS-BASEL, V9, DOI 10.3390/cells9040880
   Livingstone C, 2014, CLIN ENDOCRINOL, V80, P773, DOI 10.1111/cen.12446
   Lowin T, 2012, ARTHRITIS RHEUM-US, V64, P3867, DOI 10.1002/art.37684
   Ma J, 2018, EUR REV MED PHARMACO, V22, P3656, DOI 10.26355/eurrev_201806_15243
   Ma J, 2015, INT J CLIN EXP PATHO, V8, P13393
   Mathiessen A, 2017, ARTHRITIS RES THER, V19, DOI 10.1186/s13075-017-1229-9
   Mehana ESE, 2019, LIFE SCI, V234, DOI 10.1016/j.lfs.2019.116786
   Moller-Hackbarth K, 2021, KIDNEY INT, V100, P809, DOI 10.1016/j.kint.2021.05.036
   Palazzo C, 2016, ANN PHYS REHABIL MED, V59, P134, DOI 10.1016/j.rehab.2016.01.006
   Pengas Ioannis, 2018, J Exp Orthop, V5, P21, DOI 10.1186/s40634-018-0132-x
   Pertea M, 2016, NAT PROTOC, V11, P1650, DOI 10.1038/nprot.2016.095
   Pierer M, 2004, J IMMUNOL, V172, P1256, DOI 10.4049/jimmunol.172.2.1256
   Primorac D, 2020, GENES-BASEL, V11, DOI 10.3390/genes11080854
   Qiao L, 2020, INFLAMMATION, V43, P916, DOI 10.1007/s10753-020-01178-0
   R Development Core Team, BOOK R LANG ENV STAT, P2021
   Remst DFG, 2015, RHEUMATOLOGY, V54, P1954, DOI 10.1093/rheumatology/kev228
   Rezus E, 2021, INT J MOL SCI, V22, DOI 10.3390/ijms22052697
   Sacitharan P.K, 2019, BIOCH CELL BIOL AGEI
   Sanchez-Lopez E, 2022, NAT REV RHEUMATOL, V18, P258, DOI 10.1038/s41584-022-00749-9
   Sandell LJ, 2008, OSTEOARTHR CARTILAGE, V16, P1560, DOI 10.1016/j.joca.2008.04.027
   Santulli G, 2014, FRONT ENDOCRINOL, V5, DOI 10.3389/fendo.2014.00004
   Saruga T, 2021, MOL BIOL REP, V48, P425, DOI 10.1007/s11033-020-06069-z
   Sato H, 2017, ARTHRITIS RES THER, V19, DOI 10.1186/s13075-017-1472-0
   Scanzello CR, 2017, J ORTHOP RES, V35, P735, DOI 10.1002/jor.23471
   Scanzello CR, 2012, BONE, V51, P249, DOI 10.1016/j.bone.2012.02.012
   Shen J, 2014, BONE RES, V2, DOI 10.1038/boneres.2014.2
   Shepherd C, 2018, ARTHRITIS RHEUMATOL, V70, P1577, DOI 10.1002/art.40545
   Siegel RJ, 2022, CELL MOL IMMUNOL, V19, P1185, DOI 10.1038/s41423-022-00913-x
   Sokolove J, 2013, THER ADV MUSCULOSKEL, V5, P77, DOI 10.1177/1759720X12467868
   Song GH, 2019, ARTHRITIS RES THER, V21, DOI 10.1186/s13075-019-1865-3
   Tamer Tamer Mahmoud, 2013, Interdiscip Toxicol, V6, P111, DOI 10.2478/intox-2013-0019
   Tchetverikov I, 2005, ANN RHEUM DIS, V64, P694, DOI 10.1136/ard.2004.022434
   Theologis T, 2017, CLIN RHEUMATOL, V36, P1865, DOI 10.1007/s10067-017-3640-7
   Timur UT, 2021, OSTEOARTHR CARTILAGE, V29, P124, DOI 10.1016/j.joca.2020.09.005
   Trapnell C, 2013, NAT BIOTECHNOL, V31, P46, DOI 10.1038/nbt.2450
   Uchimura T, 2015, J CELL BIOCHEM, V116, P2858, DOI 10.1002/jcb.25232
   Wang TT, 2018, CYTOKINE GROWTH F R, V44, P38, DOI 10.1016/j.cytogfr.2018.10.002
   Weitoft T, 2015, RHEUMATOLOGY, V54, P1923, DOI 10.1093/rheumatology/keu486
   Weng LH, 2009, OSTEOARTHR CARTILAGE, V17, P933, DOI 10.1016/j.joca.2008.12.008
   Xie CX, 2019, CURR RHEUMATOL REP, V21, DOI 10.1007/s11926-019-0868-z
   Yao XB, 2019, MOL MED REP, V20, P141, DOI 10.3892/mmr.2019.10230
   Yasuda Y, 2005, ADV DRUG DELIVER REV, V57, P973, DOI 10.1016/j.addr.2004.12.013
   Zaripova LN, 2021, PEDIATR RHEUMATOL, V19, DOI 10.1186/s12969-021-00629-8
   Zeng GQ, 2015, GENET MOL RES, V14, P14811, DOI 10.4238/2015.November.18.46
   Zhang L, 2021, FRONT MED-LAUSANNE, V8, DOI 10.3389/fmed.2021.684389
   Zhao XY, 2015, OSTEOARTHR CARTILAGE, V23, P1405, DOI 10.1016/j.joca.2015.04.002
   Zheng L, 2021, CLIN RHEUMATOL, V40, P4279, DOI 10.1007/s10067-021-05766-9
   Zou YY, 2017, BRIT J PHARMACOL, V174, P893, DOI 10.1111/bph.13762
   Zu Y, 2019, J ORTHOP SURG RES, V14, DOI 10.1186/s13018-019-1307-6
NR 101
TC 0
Z9 0
U1 3
U2 3
PU MDPI
PI BASEL
PA ST ALBAN-ANLAGE 66, CH-4052 BASEL, SWITZERLAND
EI 1422-0067
J9 INT J MOL SCI
JI Int. J. Mol. Sci.
PD OCT
PY 2022
VL 23
IS 19
AR 11817
DI 10.3390/ijms231911817
PG 17
WC Biochemistry & Molecular Biology; Chemistry, Multidisciplinary
WE Science Citation Index Expanded (SCI-EXPANDED)
SC Biochemistry & Molecular Biology; Chemistry
GA 5H5LA
UT WOS:000867719500001
PM 36233118
OA Green Published, gold
DA 2023-01-02
ER

PT J
AU Franke, V
   Meyer, S
   Schulze-Tanzil, GG
   Braun, T
   Kokozidou, M
   Fischlein, T
   Silawal, S
AF Franke, Vincent
   Meyer, Sophie
   Schulze-Tanzil, Gundula Gesine
   Braun, Tobias
   Kokozidou, Maria
   Fischlein, Theodor
   Silawal, Sandeep
TI Complement Regulation in Immortalized Fibroblast-like Synoviocytes and
   Primary Human Endothelial Cells in Response to SARS-CoV-2 Nucleocapsid
   Protein and Pro-Inflammatory Cytokine TNF alpha
SO LIFE-BASEL
LA English
DT Article
DE SARS-CoV-2; synovial fibroblasts; TNF alpha; nucleocapsid protein;
   complement factors; C5aR1; CD46; CD55; CD59; IL-6; endothelial cells;
   rheumatoid arthritis
ID DECAY-ACCELERATING FACTOR; NECROSIS-FACTOR-ALPHA; SYNOVIAL FIBROBLASTS;
   RHEUMATOID-ARTHRITIS; GENE-EXPRESSION; LIGAND CD55; COVID-19;
   ACTIVATION; CD97; CORONAVIRUSES
AB Background: Case reports are available showing that patients develop symptoms of acute arthritis during or after recovery from SARS-CoV-2 infection. Since the interrelation is still unknown, our aim was to study the impact of the SARS-CoV-2 nucleocapsid protein (NP) on human fibroblast-like synoviocytes and human endothelial cells (hEC) in terms of complement and cytokine regulation. Methods: Non-arthritic (K4IM) synoviocyte, arthritic (HSE) synoviocyte cell lines and primary hEC were stimulated with recombinant NP and/or TNF alpha. Analyses of cell viability, proliferation, gene and protein expression of cytokines and complement factors were performed. Results: NP suppressed significantly the vitality of hEC and proliferation of HSE. NP alone did not induce any significant changes in the examined gene expressions. However, NP combined with TNF alpha induced significantly higher TNF alpha in HSE and K4IM as well as higher IL-6 and CD55 gene expression in HSE and suppressed C3aR1 gene expression in hEC. HSE proliferated twice as fast as K4IM, but showed significantly lesser gene expressions of CD46, CD55, CD59 and TNF alpha with significantly higher IL-6 gene expression. CD35 gene expression was undetectable in K4IM, HSE and hEC. Conclusions: NP might contribute in combination with other inflammatory factors to complement regulation in arthritis.
C1 [Franke, Vincent; Meyer, Sophie; Schulze-Tanzil, Gundula Gesine; Kokozidou, Maria; Silawal, Sandeep] Paracelsus Med Univ, Inst Anat & Cell Biol, Prof Ernst Nathan Str 1, D-90419 Nurnberg, Germany.
   [Braun, Tobias; Fischlein, Theodor] Gen Hosp Nuremberg, Cardiovasc Ctr, Dept Cardiac Surg, Breslauer Str 201, D-90471 Nurnberg, Germany.
   [Braun, Tobias; Fischlein, Theodor] Paracelsus Med Univ, Breslauer Str 201, D-90471 Nurnberg, Germany.
RP Schulze-Tanzil, GG (通讯作者)，Paracelsus Med Univ, Inst Anat & Cell Biol, Prof Ernst Nathan Str 1, D-90419 Nurnberg, Germany.
EM gundula.schulze@pmu.ac.at
CR Ackermann M, 2020, NEW ENGL J MED, V383, P120, DOI 10.1056/NEJMoa2015432
   AHEARN JM, 1989, ADV IMMUNOL, V46, P183, DOI 10.1016/S0065-2776(08)60654-9
   Alivernini S, 2021, ANN RHEUM DIS, V80, DOI 10.1136/annrheumdis-2020-218315
   AlSamman M, 2020, AM J EMERG MED, V38, P2444, DOI 10.1016/j.ajem.2020.09.054
   Andoh A, 1997, IMMUNOLOGY, V90, P358, DOI 10.1111/j.1365-2567.1997.00358.x
   ATHANASOU NA, 1991, ANN RHEUM DIS, V50, P311, DOI 10.1136/ard.50.5.311
   Barcena M, 2009, P NATL ACAD SCI USA, V106, P582, DOI 10.1073/pnas.0805270106
   Baumann H, 1998, AM J PATHOL, V152, P641
   C.Cao, 2020, medRxiv, DOI 10.1101/2020.03.29.20041962
   Cao M, 2022, OSTEOARTHR CARTILAGE, V30, P1186, DOI 10.1016/j.joca.2022.04.003
   Cardone J, 2011, CLIN EXP IMMUNOL, V164, P301, DOI 10.1111/j.1365-2249.2011.04400.x
   Chauhan K., 2022, RHEUMATOID ARTHRITIS
   Choileain SN, 2011, ARCH IMMUNOL THER EX, V59, P49, DOI 10.1007/s00005-010-0109-7
   CHU CQ, 1991, ARTHRITIS RHEUM, V34, P1125, DOI 10.1002/art.1780340908
   Chu WM, 2013, CANCER LETT, V328, P222, DOI 10.1016/j.canlet.2012.10.014
   Collard CD, 1999, AM J PHYSIOL-CELL PH, V276, pC450, DOI 10.1152/ajpcell.1999.276.2.C450
   Das N., 2019, CURR MED RES PRACT, V9, P182, DOI [10.1016/j.cmrp.2019.07.013, DOI 10.1016/J.CMRP.2019.07.013]
   de Nooijer AH, 2021, J INFECT DIS, V223, P214, DOI 10.1093/infdis/jiaa646
   Derksen VFAM, 2021, ANN RHEUM DIS, DOI 10.1136/annrheumdis-2021-220516
   Derksen VFAM, 2021, ANN RHEUM DIS, V80, P1096, DOI 10.1136/annrheumdis-2021-219859
   Dho SH, 2018, IMMUNE NETW, V18, DOI 10.4110/in.2018.18.e11
   Dunkelberger JR, 2010, CELL RES, V20, P34, DOI 10.1038/cr.2009.139
   Fehr AR, 2015, METHODS MOL BIOL, V1282, P1, DOI 10.1007/978-1-4939-2438-7_1
   Gao Y, 2020, J MED VIROL, V92, P791, DOI 10.1002/jmv.25770
   Grainger R, 2022, NAT REV RHEUMATOL, V18, P191, DOI 10.1038/s41584-022-00755-x
   Haupl T, 2007, J BIOMOL SCREEN, V12, P328, DOI 10.1177/1087057107299261
   Halpert G, 2020, AUTOIMMUN REV, V19, DOI 10.1016/j.autrev.2020.102695
   Hamann J, 1999, ARTHRITIS RHEUM-US, V42, P650, DOI 10.1002/1529-0131(199904)42:4<650::AID-ANR7>3.0.CO;2-S
   Hamann J, 1996, J EXP MED, V184, P1185, DOI 10.1084/jem.184.3.1185
   HIRANO T, 1988, EUR J IMMUNOL, V18, P1797, DOI 10.1002/eji.1830181122
   Hoek RM, 2010, ARTHRITIS RHEUM-US, V62, P1036, DOI 10.1002/art.27347
   Hojyo S, 2020, INFLAMM REGEN, V40, DOI 10.1186/s41232-020-00146-3
   Holter JC, 2020, P NATL ACAD SCI USA, V117, P25018, DOI 10.1073/pnas.2010540117
   Huber LC, 2006, RHEUMATOLOGY, V45, P669, DOI 10.1093/rheumatology/kel065
   Huber S, 2021, VIRUSES-BASEL, V13, DOI 10.3390/v13122376
   Jensen EC, 2013, ANAT REC, V296, P378, DOI 10.1002/ar.22641
   Jia F, 2021, AGING-US, V13, P23895, DOI 10.18632/aging.203663
   Karpus ON, 2015, ARTHRITIS RES THER, V17, DOI 10.1186/s13075-015-0518-4
   Konttinen YT, 1996, ANN RHEUM DIS, V55, P888, DOI 10.1136/ard.55.12.888
   Korb A, 2009, APOPTOSIS, V14, P447, DOI 10.1007/s10495-009-0317-y
   Kunisch E, 2007, ANN RHEUM DIS, V66, P1043, DOI 10.1136/ard.2006.062521
   LAFYATIS R, 1989, J CLIN INVEST, V83, P1267, DOI 10.1172/JCI114011
   Li WX, 1999, MICROBIOL IMMUNOL, V43, P585, DOI 10.1111/j.1348-0421.1999.tb02445.x
   [Anonymous], 2021, Sci Immunol, V6, DOI [10.1101/2021.02.22.432177, 10.1126/sciimmunol.abh2259]
   Mangalmurti N, 2020, IMMUNITY, V53, P19, DOI 10.1016/j.immuni.2020.06.017
   Manjili RH, 2020, J IMMUNOL, V205, P12, DOI 10.4049/jimmunol.2000413
   Mason JC, 1999, BLOOD, V94, P1673, DOI 10.1182/blood.V94.5.1673.417a05_1673_1682
   Mehta P, 2020, LANCET, V395, P1033, DOI 10.1016/S0140-6736(20)30628-0
   Merle NS, 2015, FRONT IMMUNOL, V6, DOI 10.3389/fimmu.2015.00262
   Mrosewski I, 2014, CELL TISSUE RES, V357, P207, DOI 10.1007/s00441-014-1868-y
   Nygaard G, 2020, NAT REV RHEUMATOL, V16, P316, DOI 10.1038/s41584-020-0413-5
   Ogata A, 2019, MOD RHEUMATOL, V29, P258, DOI [10.1080/14397595.2018.1546357, 10.1080/14397595.2018.1533514]
   Okroj M, 2007, ANN MED, V39, P517, DOI 10.1080/07853890701477546
   Pal Atanu, 2022, Reumatol Clin, DOI 10.1016/j.reuma.2022.03.004
   Perrot L, 2021, LANCET RHEUMATOL, V3, pE6, DOI 10.1016/S2665-9913(20)30396-9
   Pessler F, 2008, ANN RHEUM DIS, V67, P162, DOI 10.1136/ard.2007.071670
   Pouw RB, 2021, SEMIN IMMUNOPATHOL, V43, P757, DOI 10.1007/s00281-021-00892-7
   Ricklin D, 2010, NAT IMMUNOL, V11, P785, DOI 10.1038/ni.1923
   Roongta R, 2021, ANN RHEUM DIS, DOI 10.1136/annrheumdis-2021-220479
   Sartain SE, 2018, J BIOL CHEM, V293, P7195, DOI 10.1074/jbc.RA118.002639
   Satarker S, 2020, ARCH MED RES, V51, P482, DOI 10.1016/j.arcmed.2020.05.012
   Smatti MK, 2019, VIRUSES-BASEL, V11, DOI 10.3390/v11080762
   Smits VAJ, 2021, BIOCHEM BIOPH RES CO, V543, P45, DOI 10.1016/j.bbrc.2021.01.073
   Stoermer KA, 2011, VIROLOGY, V411, P362, DOI 10.1016/j.virol.2010.12.045
   Tanaka T, 2014, CSH PERSPECT BIOL, V6, DOI 10.1101/cshperspect.a016295
   Tohidnezhad M, 2017, MEDIAT INFLAMM, V2017, DOI 10.1155/2017/1046438
   Wang YH, 2020, METHODS MOL BIOL, V2203, P1, DOI 10.1007/978-1-0716-0900-2_1
   Wymann S, 2021, J BIOL CHEM, V296, DOI 10.1074/jbc.RA120.016127
   Yi XY, 2017, FEBS OPEN BIO, V7, P485, DOI 10.1002/2211-5463.12193
   Yoshida Y, 2014, BIOMED RES INT, V2014, DOI 10.1155/2014/698313
   You S, 2018, ARTHRITIS RHEUMATOL, V70, P637, DOI 10.1002/art.40406
   You S, 2014, P NATL ACAD SCI USA, V111, P550, DOI 10.1073/pnas.1311239111
   Yu J, 2020, BLOOD, V136, P2080, DOI 10.1182/blood.2020008248
   Zeidler H, 2021, Z RHEUMATOL, V80, P555, DOI 10.1007/s00393-021-01045-9
   ZVAIFLER NJ, 1994, ARTHRITIS RHEUM, V37, P783, DOI 10.1002/art.1780370601
NR 75
TC 0
Z9 0
U1 0
U2 0
PU MDPI
PI BASEL
PA ST ALBAN-ANLAGE 66, CH-4052 BASEL, SWITZERLAND
EI 2075-1729
J9 LIFE-BASEL
JI Life-Basel
PD OCT
PY 2022
VL 12
IS 10
AR 1527
DI 10.3390/life12101527
PG 19
WC Biology; Microbiology
WE Science Citation Index Expanded (SCI-EXPANDED)
SC Life Sciences & Biomedicine - Other Topics; Microbiology
GA 5P4GK
UT WOS:000873110600001
PM 36294967
OA Green Published, gold
DA 2023-01-02
ER

PT J
AU Ishikawa, G
   Kwon, C
   Fujii, Y
AF Ishikawa, Go
   Kwon, Chulwon
   Fujii, Yasutomo
TI Peficitinib inhibits fibroblast-like synoviocyte activation and
   angiogenic vascular endothelial tube formation via inhibitory effects on
   PDGF and VEGF signaling in addition to JAK
SO JOURNAL OF PHARMACOLOGICAL SCIENCES
LA English
DT Article
DE Peficitinib; Tofacitinib; Platelet-derived growth factor; Vascular
   endothelial growth factor; Rheumatoid arthritis
ID RHEUMATOID-ARTHRITIS; GROWTH-FACTOR; TOFACITINIB
AB Purpose: Peficitinib and tofacitinib are known to suppress inflammation in rheumatoid arthritis (RA) by inhibiting Janus kinases (JAKs). However, these effects on tyrosine kinases other than JAKs have not yet been well investigated. We evaluated the effects of peficitinib and tofacitinib on platelet-derived growth factor (PDGF) and vascular endothelial growth factor (VEGF) receptor tyrosine kinases (RTKs) and on the activation of fibroblast-like synoviocytes (FLSs) and endothelial cells, main pathological causes of RA. Methods: Peficitinib and tofacitinib were tested in PDGF and VEGF RTK assays. We then used FLSs derived from RA patient (RA-FL Ss) and human umbilical vein endothelial cells (HUVECs) to study the effects of peficitinib and tofacitinib on PDGF-and VEGF-induced signal transduction and on the acti-vation of RA-FL Ss and endothelial cell tube formation. Findings: Peficitinib, not tofacitinib, inhibited both PDGF and VEGF RTKs in addition to JAKs in cell-free assay system. Peficitinib and tofacitinib attenuated PDGF-and VEGF-induced intracellular signal trans-duction pathways in RA-FL Ss and HUVECs to varying degrees. Only peficitinib potently inhibited PDGF-induced secretion of interleukin-6, VEGF, and matrix metalloproteinase-3 in RA-FL Ss, and endothelial cell tube formation by HUVECs. Conclusion: Peficitinib may improve RA through inhibition of PDGF and VEGF signal transduction, in addition to JAK inhibition. (c) 2022 The Authors. Production and hosting by Elsevier B.V. on behalf of Japanese Pharmacological Society. This is an open access article under the CC BY-NC-ND license (http://creativecommons.org/ licenses/by-nc-nd/4.0/).
C1 [Ishikawa, Go; Kwon, Chulwon] Astellas Pharma Inc, Pharmacol Res Labs, 21 Miyukigaoka, Tsukuba, Ibaraki 3058585, Japan.
   [Fujii, Yasutomo] Astellas Pharma Inc, Applicat Management, 21 Miyukigaoka, Tsukuba, Ibaraki 3058585, Japan.
C3 Astellas Pharmaceuticals; Astellas Pharmaceuticals
RP Ishikawa, G (通讯作者)，Astellas Pharma Inc, Pharmacol Res Labs, 21 Miyukigaoka, Tsukuba, Ibaraki 3058585, Japan.
EM go.ishikawa@astellas.com
OI Ishikawa, Go/0000-0002-4324-5185
FU Astellas Pharma Inc.
FX This work was funded by Astellas Pharma Inc. We would like to thank
   Shinobu Akuzawa, PhD, of Astellas Pharma Inc. for quality control of the
   presented data.
CR Ai Nana, 2018, Oncotarget, V9, P31958, DOI 10.18632/oncotarget.24110
   Bottini N, 2013, NAT REV RHEUMATOL, V9, P24, DOI 10.1038/nrrheum.2012.190
   Carpentier G, 2020, SCI REP-UK, V10, DOI 10.1038/s41598-020-67289-8
   Charbonneau M, 2016, J IMMUNOL, V196, P3264, DOI 10.4049/jimmunol.1500502
   Ciobanu DA, 2020, EXP THER MED, V20, P3498, DOI 10.3892/etm.2020.8982
   de Bandt M, 2000, ARTHRITIS RHEUM, V43, P2056
   Di Benedetto P, 2021, ARTHRITIS RES THER, V23, DOI 10.1186/s13075-021-02587-8
   Diller M, 2019, FRONT IMMUNOL, V10, DOI 10.3389/fimmu.2019.00541
   Eberl HC, 2019, SCI REP-UK, V9, DOI 10.1038/s41598-019-50335-5
   Emori T, 2020, EUR J PHARMACOL, V882, DOI 10.1016/j.ejphar.2020.173238
   Harada M, 1998, SCAND J RHEUMATOL, V27, P377
   Harrington R, 2020, J INFLAMM RES, V13, P519, DOI 10.2147/JIR.S219586
   HIRANO T, 1988, EUR J IMMUNOL, V18, P1797, DOI 10.1002/eji.1830181122
   Ito M, 2017, J PHARMACOL SCI, V133, P25, DOI 10.1016/j.jphs.2016.12.001
   Kim HR, 2015, PLOS ONE, V10, DOI 10.1371/journal.pone.0124909
   Kim JW, 2020, EXP MOL MED, V52, P843, DOI 10.1038/s12276-020-0443-8
   Lee SS, 2001, CLIN EXP RHEUMATOL, V19, P321
   Marrelli A, 2011, AUTOIMMUN REV, V10, P595, DOI 10.1016/j.autrev.2011.04.020
   McInnes IB, 2007, NAT REV IMMUNOL, V7, P429, DOI 10.1038/nri2094
   MEISENHELDER J, 1989, CELL, V57, P1109, DOI 10.1016/0092-8674(89)90048-2
   Ostrovskyi D, 2016, FUTURE MED CHEM, V8, P1537, DOI 10.4155/fmc-2016-0132
   Sandya S, 2007, EXP BIOL MED, V232, P629
   Srirangan S, 2010, THER ADV MUSCULOSKEL, V2, P247, DOI 10.1177/1759720X10378372
   Szekanecz Z, 2009, VASC PHARMACOL, V51, P1, DOI 10.1016/j.vph.2009.02.002
   Takeuchi T, 2021, RHEUMATOL THER, V8, P425, DOI 10.1007/s40744-021-00280-5
   Vyas D, 2013, ANN PHARMACOTHER, V47, P1524, DOI 10.1177/1060028013512790
   Yoshihara Y, 2000, ANN RHEUM DIS, V59, P455, DOI 10.1136/ard.59.6.455
NR 27
TC 0
Z9 0
U1 2
U2 2
PU JAPANESE PHARMACOLOGICAL SOC
PI KYOTO
PA EDITORIAL OFF, KANTOHYA BLDG GOKOMACHI-EBISUGAWA NAKAGYO-KU, KYOTO, 604,
   JAPAN
SN 1347-8613
EI 1347-8648
J9 J PHARMACOL SCI
JI J. Pharmacol. Sci.
PD OCT
PY 2022
VL 150
IS 2
BP 74
EP 80
DI 10.1016/j.jphs.2022.07.002
PG 7
WC Pharmacology & Pharmacy
WE Science Citation Index Expanded (SCI-EXPANDED)
SC Pharmacology & Pharmacy
GA 3Y9PX
UT WOS:000844055700004
PM 36055754
OA gold
DA 2023-01-02
ER

PT J
AU Liu, L
   Li, TP
   Dong, H
   Wang, XJ
AF Liu, Lei
   Li, Taiping
   Dong, Hui
   Wang, Xijun
TI High-Throughput Metabolomics Integrated Network Pharmacology Reveals the
   Underlying Mechanism of Paeoniae Radix Alba Treating Rheumatoid
   Arthritis
SO MOLECULES
LA English
DT Article
DE Paeoniae Radix Alba; rheumatoid arthritis; metabolomics; paeoniflorin;
   kaempferol; amino acid metabolism
ID FIBROBLAST-LIKE SYNOVIOCYTES; PLASMA HOMOARGININE; TOTAL GLUCOSIDES;
   RATS; PROLIFERATION; ACTIVATION; PREDICTION; ARGININE; DISEASE; MODELS
AB Objective: The mechanism of action and potential targets of Paeoniae Radix Alba (Baishao, B) in the treatment of adjuvant-induced arthritis (AIA) rats are explained using metabolomics and network pharmacology techniques, and the research evidence for the development of anti-rheumatoid arthritis (RA) drugs is enriched. Methods: The rats were injected with Freund's complete adjuvant (CFA) to induce arthritis. We then measured the general physical characteristics, examined their X-rays and histopathology to evaluate the pathological condition of the inflammation models, and conducted metabolomics studies on the change in urine metabolism caused by CFA. The lyophilized powder of B at a dose of 2.16 g/kg was orally administered to the rats continuously for 28 days, and the therapeutic effect was evaluated. Network pharmacology prediction shows that B contains the target action of the ingredient, and the simulation of the target molecular docking, in combination with the metabolomics analysis results, shows that B has a potential role in the treatment of AIA rats. Results: B can reduce the paw swelling and pathological changes in rats caused by CFA, reverse the levels of 12 urine biomarkers, and regulate histidine metabolism, phenylalanine metabolism, arginine, proline metabolism, pyrimidine metabolism, etc. The prediction of the active ingredient target in B indicates that it may act as an inflammatory signaling pathway in anti-RA, among them being paeoniflorin, palbinone, beta-sitosterol, kaempferol, and catechin, which are the significant active ingredients. Conclusion: The metabolomics results revealed the markers and metabolic mechanisms of urinary metabolic disorders in rats with AIA, demonstrated the efficacy of the therapeutic effect of B, and identified the key ingredients in B, providing theoretical support for the subsequent development and utilization of B.
C1 [Liu, Lei; Dong, Hui; Wang, Xijun] Heilongjiang Univ Chinese Med, GAP Res Ctr Chinese Med, Chinmed Res Ctr State Adm TCM, Harbin 150040, Peoples R China.
   [Li, Taiping] Shandong First Med Univ & Shandong Acad Med Sci, Sch Parmacy & Pharmaceut Sci, Jinan 250100, Peoples R China.
   [Li, Taiping] Shandong First Med Univ & Shandong Acad Med Sci, Inst Mat Med, Jinan 250100, Peoples R China.
C3 Heilongjiang University of Chinese Medicine; Shandong First Medical
   University & Shandong Academy of Medical Sciences; Shandong First
   Medical University & Shandong Academy of Medical Sciences
RP Wang, XJ (通讯作者)，Heilongjiang Univ Chinese Med, GAP Res Ctr Chinese Med, Chinmed Res Ctr State Adm TCM, Harbin 150040, Peoples R China.
EM xijunw@sina.com
FU Key Program ofNatural Science Foundation of State [81830110]; Young
   Talent Lift Engineering Project of China Association of Traditional
   Chinese Medicine [QNRC2-B06]; Heilongjiang Touyan Innovation Team
   Program
FX This study was supported by grants from the Key Program ofNatural
   Science Foundation of State (Grant No. 81830110), Young Talent Lift
   Engineering Project of China Association of Traditional Chinese Medicine
   (QNRC2-B06), and Heilongjiang Touyan Innovation Team Program.
CR Akhtar N, 2016, J IMMUNOL, V197, P2219, DOI 10.4049/jimmunol.1600360
   Anderson JR, 2018, J PROTEOME RES, V17, P3780, DOI 10.1021/acs.jproteome.8b00455
   Breedveld FC, 2000, ANN RHEUM DIS, V59, P841, DOI 10.1136/ard.59.11.841
   Cai X, 2006, INFLAMM RES, V55, P368, DOI 10.1007/s00011-006-6026-x
   Choudhary N, 2018, IMMUNOPHARM IMMUNOT, V40, P193, DOI 10.1080/08923973.2018.1434793
   de Oliveira PG, 2019, FRONT IMMUNOL, V10, DOI 10.3389/fimmu.2019.01743
   Du HY, 2019, FRONT IMMUNOL, V10, DOI 10.3389/fimmu.2019.01620
   Fechtner S, 2017, TOXICOL APPL PHARM, V329, P112, DOI 10.1016/j.taap.2017.05.016
   Forstermann U, 2012, EUR HEART J, V33, P829, DOI 10.1093/eurheartj/ehr304
   GERBER DA, 1975, J CLIN INVEST, V55, P1164, DOI 10.1172/JCI108033
   Guo R, 2020, PHARMACOL RES, V152, DOI 10.1016/j.phrs.2020.104627
   Holmdahl R, 2001, IMMUNOL REV, V184, P184, DOI 10.1034/j.1600-065x.2001.1840117.x
   Jazwinska-Kozuba A, 2013, INT J MOL SCI, V14, P21819, DOI 10.3390/ijms141121819
   Jia XY, 2014, INT IMMUNOPHARMACOL, V18, P1, DOI 10.1016/j.intimp.2013.09.007
   Jiang HJ, 2020, J ETHNOPHARMACOL, V258, DOI 10.1016/j.jep.2020.112913
   Kayacelebi A, 2015, AMINO ACIDS, V47, P1885, DOI 10.1007/s00726-015-1915-3
   Li J, 2018, CLIN RHEUMATOL, V37, P1493, DOI 10.1007/s10067-018-4021-6
   Lin JP, 2012, CELL IMMUNOL, V280, P156, DOI 10.1016/j.cellimm.2012.12.005
   Liu R, 2019, PHARM BIOL, V57, P161, DOI 10.1080/13880209.2019.1577461
   Liu SP, 2000, STRUCT FOLD DES, V8, P25, DOI 10.1016/S0969-2126(00)00077-0
   Luo ZQ, 2021, FRONT NUTR, V8, DOI 10.3389/fnut.2021.677659
   Miyazaki Y, 2018, FRONT IMMUNOL, V9, DOI 10.3389/fimmu.2018.02901
   Muz B, 2009, ARTHRITIS RES THER, V11, DOI 10.1186/ar2568
   Narasimhan R, 2018, ARTHRITIS RES THER, V20, DOI 10.1186/s13075-018-1655-3
   Ouyang X, 2011, LUPUS, V20, P1411, DOI 10.1177/0961203311418707
   Pan DM, 2018, INT IMMUNOPHARMACOL, V55, P174, DOI 10.1016/j.intimp.2017.12.011
   Pang ZQ, 2018, INT J MOL SCI, V19, DOI 10.3390/ijms19102894
   Ren JL, 2020, PHYTOMEDICINE, V77, DOI 10.1016/j.phymed.2020.153266
   Shannon P, 2003, GENOME RES, V13, P2498, DOI 10.1101/gr.1239303
   Souto-Carneiro M, 2020, ANN RHEUM DIS, V79, P499, DOI 10.1136/annrheumdis-2019-216374
   Tan YQ, 2020, FRONT PHARMACOL, V11, DOI 10.3389/fphar.2020.01054
   Tetlow LC, 2003, ANN RHEUM DIS, V62, P991, DOI 10.1136/ard.62.10.991
   Urbaniak B, 2019, CYTOKINE, V113, P332, DOI 10.1016/j.cyto.2018.10.002
   Wang ML, 2018, FRONT PHARMACOL, V9, DOI 10.3389/fphar.2018.01051
   Wang QT, 2011, J ETHNOPHARMACOL, V133, P511, DOI 10.1016/j.jep.2010.10.022
   Wang SY, 2020, INT J BIOL MACROMOL, V164, P1554, DOI 10.1016/j.ijbiomac.2020.07.214
   Wu D, 2014, EXP THER MED, V7, P209, DOI 10.3892/etm.2013.1358
   Xiao L, 2022, FRONT PHARMACOL, V13, DOI 10.3389/fphar.2022.906763
   Xiong H, 2020, PHYTOMEDICINE, V74, DOI 10.1016/j.phymed.2019.152928
   Xu X, 2012, INT J MOL SCI, V13, P6964, DOI 10.3390/ijms13066964
   Yan BJ, 2018, J PHARMACEUT BIOMED, V160, P276, DOI 10.1016/j.jpba.2018.08.009
   Zabek A, 2016, J PHARMACEUT BIOMED, V117, P544, DOI 10.1016/j.jpba.2015.10.007
   Zhang AH, 2017, RSC ADV, V7, P51069, DOI 10.1039/c7ra09522h
   [张雯 Zhang Wen], 2014, [中草药, Chinese Traditional and Herbal Drugs], V45, P1418
   Zhou J, 2016, J PHARMACEUT BIOMED, V127, P60, DOI 10.1016/j.jpba.2016.02.004
NR 45
TC 0
Z9 0
U1 4
U2 4
PU MDPI
PI BASEL
PA ST ALBAN-ANLAGE 66, CH-4052 BASEL, SWITZERLAND
EI 1420-3049
J9 MOLECULES
JI Molecules
PD OCT
PY 2022
VL 27
IS 20
AR 7014
DI 10.3390/molecules27207014
PG 13
WC Biochemistry & Molecular Biology; Chemistry, Multidisciplinary
WE Science Citation Index Expanded (SCI-EXPANDED)
SC Biochemistry & Molecular Biology; Chemistry
GA 5S7NJ
UT WOS:000875371400001
PM 36296605
OA Green Published, gold
DA 2023-01-02
ER

PT J
AU Meng, QL
   Wen, ZK
   Meng, WT
   Bian, H
   Gu, HM
   Zuo, RT
   Zhan, JP
   Wang, HL
   Miao, XY
   Fan, W
   Zhou, ZP
   Zheng, FZ
   Wang, LY
   Su, X
   Ma, JF
AF Meng, Qingliang
   Wen, Zhike
   Meng, Wanting
   Bian, Hua
   Gu, Huimin
   Zuo, Ruiting
   Zhan, Junping
   Wang, Huilian
   Miao, Xiyun
   Fan, Wei
   Zhou, Zipeng
   Zheng, Fuzeng
   Wang, Liying
   Su, Xiao
   Ma, Junfu
TI Blimp1 suppressed CD4(+) T cells-induced activation of fibroblast-like
   synoviocytes by upregulating IL-10 via the rho pathway
SO ENVIRONMENTAL TOXICOLOGY
LA English
DT Article
DE Blimp-1; CD4(+) T cells; fibroblast-like synoviocytes; IL-10; rheumatoid
   arthritis
ID RHEUMATOID-ARTHRITIS; INFLAMMATION; SEVERITY; MICE
AB Background B lymphocyte-induced maturation protein 1 (Blimp1) is a risk allele for rheumatoid arthritis (RA), but its functional mechanism in RA remains to be further explored. Methods Flow cytometry was performed to detect CD4(+) T cell differentiation. ELISA was used to measure inflammatory factor secretion. Lentivirus mediated Blimp1 overexpression vector (LV-Blimp1) or short hairpin RNA (sh-Blimp1) were used to infect CD4(+) T cells stimulated by anti-CD28 and anti-CD3 mAbs. RA fibroblast-like synoviocytes (FLSs) were co-cultured with CD4(+) T cells or T cell conditioned medium (CD4CM), and cell proliferation, invasion, and expression of adhesion molecules and cytokines in FLSs were evaluated. Mice were injected intradermally with type II collagen to establish a collagen-induced arthritis (CIA) mouse model, and the severity of CIA was evaluated with H&E and Safranin-O staining. Results Blimp1 knockdown increased pro-inflammatory factor secretion, but downregulated IL-10 concentration in activated CD4(+) T cells. Blimp1 overexpression promoted regulatory T cells (Treg) CD4(+) T cell differentiation and hindered T helper 1 (Th1) and T helper 17 (Th17) CD4(+) T cell differentiation. Blimp1 overexpression suppressed the expression of pro-inflammatory factors and adhesion molecules in CD4(+) T cells by upregulating IL-10. Moreover, Blimp1 overexpression impeded the enhanced effect of CD4(+) T cells/CD4CM on cell adhesion, inflammation, proliferation, invasion and RhoA and Rac1 activities in FLSs by upregulating IL-10. Additionally, administration with LV-Blimp1 alleviated the severity of CIA. Conclusion Blimp1 restrained CD4(+) T cells-induced activation of FLSs by promoting the secretion of IL-10 in CD4(+) T cells via the Rho signaling pathway.
C1 [Meng, Qingliang; Gu, Huimin; Zuo, Ruiting; Zhan, Junping; Wang, Huilian; Miao, Xiyun; Fan, Wei; Zhou, Zipeng; Zheng, Fuzeng; Ma, Junfu] Henan Univ Tradit Chinese Med, Affiliated Hosp 2, Henan Prov Hosp Tradit Chinese Med, Dept Rheumatol, Zhengzhou, Peoples R China.
   [Wen, Zhike; Wang, Liying; Su, Xiao] Henan Univ Tradit Chinese Med, Affiliated Hosp 2, Henan Prov Hosp Tradit Chinese Med, Zhengzhou, Peoples R China.
   [Meng, Wanting] Shanghai Univ Tradit Chinese Med, Shanghai Municipal Hosp Tradit Chinese Med, Shanghai, Peoples R China.
   [Bian, Hua] Nanyang Inst Technol, Zhang Zhongjing Sch Chinese Med, Nanyang, Peoples R China.
C3 Henan University of Traditional Chinese Medicine; Henan University of
   Traditional Chinese Medicine; Shanghai University of Traditional Chinese
   Medicine; Nanyang Institute of Technology
RP Ma, JF (通讯作者)，Henan Prov Hosp Tradit Chinese Med, Dept Rheumatol, 6 Dongfeng Rd, Zhengzhou 450002, Peoples R China.
EM junfuma21@163.com
FU National Natural Science Foundation of China [81804050]
FX This work was supported by the National Natural Science Foundation of
   China (No. 81804050).
CR Bankoti R, 2017, SCI REP-UK, V7, DOI 10.1038/s41598-017-12171-3
   Cretney E, 2018, J AUTOIMMUN, V91, P73, DOI 10.1016/j.jaut.2018.04.003
   Nguyen DX, 2016, J EXP MED, V213, P1241, DOI 10.1084/jem.20151255
   de Oca MM, 2016, PLOS PATHOG, V12, DOI 10.1371/journal.ppat.1005398
   Dong L, 2021, ENVIRON TOXICOL, V36, P2073, DOI 10.1002/tox.23324
   Fearon U, 2019, CLIN EXP IMMUNOL, V197, P170, DOI 10.1111/cei.13228
   Fu WY, 2017, FASEB J, V31, P1354, DOI 10.1096/fj.201601134R
   Gao L, 2022, ENVIRON TOXICOL, V37, P1781, DOI 10.1002/tox.23525
   Gertel S, 2017, CLIN IMMUNOL, V184, P77, DOI 10.1016/j.clim.2017.04.015
   He Y, 2008, ARTHRITIS RHEUM-US, V58, P3366, DOI 10.1002/art.23986
   Hong FS, 2017, ENVIRON TOXICOL, V32, P2234, DOI 10.1002/tox.22439
   Hong SG, 2019, ENVIRON TOXICOL, V34, P1121, DOI 10.1002/tox.22814
   Hunt L, 2016, ANN RHEUM DIS, V75, P1884, DOI 10.1136/annrheumdis-2015-207991
   Jia XY, 2016, J ETHNOPHARMACOL, V189, P194, DOI 10.1016/j.jep.2016.05.034
   Kato H, 2013, MOD RHEUMATOL, V23, P1140, DOI [10.3109/s10165-012-0811-x, 10.1007/s10165-012-0811-x]
   Kennedy A, 2010, ARTHRITIS RHEUM-US, V62, P711, DOI 10.1002/art.27287
   Kim SJ, 2015, IMMUNOL RES, V63, P113, DOI 10.1007/s12026-015-8694-5
   Kondo Y, 2018, ARTHRITIS RHEUMATOL, V70, P653, DOI 10.1002/art.40398
   Lebre MC, 2017, J LEUKOCYTE BIOL, V101, P775, DOI 10.1189/jlb.5A0516-217RR
   Lin MH, 2014, CLIN IMMUNOL, V151, P101, DOI 10.1016/j.clim.2014.02.006
   Liu W, 2018, INT J CLIN EXP PATHO, V11, P333
   Lv MH, 2018, CLIN RHEUMATOL, V37, P59, DOI 10.1007/s10067-017-3800-9
   Martins G, 2008, ANNU REV IMMUNOL, V26, P133, DOI 10.1146/annurev.immunol.26.021607.090241
   Mori M, 2017, MOD RHEUMATOL, V27, P448, DOI 10.1080/14397595.2016.1220353
   Ogawa C, 2018, CELL REP, V25, P19, DOI 10.1016/j.celrep.2018.09.016
   Ospelt C, 2017, RMD OPEN, V3, DOI 10.1136/rmdopen-2017-000471
   Peng WX, 2017, FRONT IMMUNOL, V8, DOI 10.3389/fimmu.2017.00159
   Petrasca A, 2020, RHEUMATOLOGY, V59, P2816, DOI 10.1093/rheumatology/kez682
   Rubtsov YP, 2008, IMMUNITY, V28, P546, DOI 10.1016/j.immuni.2008.02.017
   Serrati S, 2011, ARTHRITIS RHEUM-US, V63, P2584, DOI 10.1002/art.30439
   Wang L, 2020, EXP THER MED, V19, P2127, DOI 10.3892/etm.2019.8404
   Xiao XY, 2020, J AUTOIMMUN, V108, DOI 10.1016/j.jaut.2020.102404
   Zhai WJ, 2018, BIOMED PHARMACOTHER, V106, P255, DOI 10.1016/j.biopha.2018.06.130
   Zhao WG, 2016, EXP CELL RES, V340, P132, DOI 10.1016/j.yexcr.2015.12.002
NR 34
TC 0
Z9 0
U1 0
U2 0
PU WILEY
PI HOBOKEN
PA 111 RIVER ST, HOBOKEN 07030-5774, NJ USA
SN 1520-4081
EI 1522-7278
J9 ENVIRON TOXICOL
JI Environ. Toxicol.
PD JAN
PY 2023
VL 38
IS 1
BP 146
EP 158
DI 10.1002/tox.23672
EA OCT 2022
PG 13
WC Environmental Sciences; Toxicology; Water Resources
WE Science Citation Index Expanded (SCI-EXPANDED)
SC Environmental Sciences & Ecology; Toxicology; Water Resources
GA 7B7TT
UT WOS:000862974800001
PM 36181686
DA 2023-01-02
ER

PT J
AU Wei, YZ
   Huang, XM
   Ma, YM
   Dai, LP
AF Wei, Yazhi
   Huang, Xinmin
   Ma, Yanmei
   Dai, Liping
TI FOXC1-mediated TRIM22 regulates the excessive proliferation and
   inflammation of fibroblast-like synoviocytes in rheumatoid arthritis via
   NF-kappa B signaling pathway
SO MOLECULAR MEDICINE REPORTS
LA English
DT Article
DE rheumatoid arthritis; fibroblast-like synoviocytes; tripartite
   motif-containing 22; forkhead box C1; NF-kappa B signaling pathway
ID TNF-ALPHA; DIAGNOSIS; FOXC1
AB Rheumatoid arthritis (RA) is a common systemic autoimmune disorder of unknown etiology, which threatens public health. The regulatory role of tripartite motif-containing 22 (TRIM22) has been reported in multiple types of cancers and disease, but not in RA. The aim of the present study was therefore to elucidate the potential roles and underlying mechanisms of TRIM22 in fibroblast-like synoviocytes (FLSs) in RA. The Gene Expression Omnibus database was used to examine TRIM22 mRNA expression levels in synovial tissue samples of patients with RA and healthy controls. TRIM22 and forkhead box C1 (FOXC1) mRNA and protein expression levels in normal FLSs and RA-FLSs were assessed using reverse transcription-quantitative PCR (RT-qPCR) and western blotting, respectively. The Cell Counting Kit-8 assay was used to assess cell proliferation. Cell apoptosis was analyzed using flow cytometry. The migratory and invasive abilities of RA-FLSs were assessed using Transwell assays. Western blotting was used to analyze the protein expression levels of apoptosis-related factors, MMP2, MMP9 and NF-kappa B signaling pathway-related proteins. Inflammatory factors levels were assessed via ELISA and RT-qPCR. Furthermore, the JASPAR database, chromatin immunoprecipitation and the dual-luciferase reporter assays were used to determine the interaction between FOXC1 and the TRIM22 promoter. The results of the present study demonstrated that TRIM22 expression levels were significantly elevated in the synovial tissue samples of patients with RA and RA-FLSs. Moreover, FOXC1 was also significantly overexpressed in RA-FLSs. TRIM22 knockdown significantly reduced cell proliferation, migration, invasion and the inflammatory response, whereas cell apoptosis was significantly increased. Furthermore, the results demonstrated that FOXC1 may have positively mediated TRIM22 expression via binding to the TRIM22 promoter. Moreover, FOXC1 overexpression significantly reversed the outcome of TRIM22 knockdown on the proliferation, apoptosis, migration, invasion and inflammation of RA-FLSs. FOXC1 overexpression also significantly reversed the inactivation of the NF-kappa B signaling pathway caused by TRIM22 knockdown. In summary, the present study demonstrated that TRIM22 was potentially activated via FOXC1, which contributed to the progression of RA via the NF-kappa B signaling pathway.
C1 [Wei, Yazhi] Shenzhen Futian Hosp Rheumat Dis, Dept Clin Lab, Shenzhen 518040, Guangdong, Peoples R China.
   [Huang, Xinmin; Dai, Liping] Shenzhen Futian Hosp Rheumat Dis, Dept Rheumatol, Shenzhen 518040, Guangdong, Peoples R China.
   [Ma, Yanmei] Shenzhen Futian Hosp Rheumat Dis, Sci & Educ Div, Shenzhen 518040, Guangdong, Peoples R China.
   [Dai, Liping] Shenzhen Futian Hosp Rheumat Dis, Dept Rheumatol, 22 Nonglin Rd, Shenzhen 518040, Guangdong, Peoples R China.
RP Dai, LP (通讯作者)，Shenzhen Futian Hosp Rheumat Dis, Dept Rheumatol, 22 Nonglin Rd, Shenzhen 518040, Guangdong, Peoples R China.
EM lipinglili21@163.com
FU Basic Research Project of Shenzhen Science and Technology Innovation
   Committee;  [JCYJ20210324120800001]
FX The present study was supported by grants from the Basic Research
   Project of Shenzhen Science and Technology Innovation Committee (grant
   no. JCYJ20210324120800001).
CR Aletaha D, 2018, JAMA-J AM MED ASSOC, V320, P1360, DOI 10.1001/jama.2018.13103
   Burmester GR, 2017, LANCET, V389, P2338, DOI 10.1016/S0140-6736(17)31491-5
   Cao QC, 2019, MOL MED REP, V19, P251, DOI 10.3892/mmr.2018.9650
   Cao SS, 2018, J EXP CLIN CANC RES, V37, DOI 10.1186/s13046-018-0894-0
   Chen H, 2020, CANCER CELL INT, V20, DOI 10.1186/s12935-020-01692-z
   Cheung TT, 2017, SEMIN IMMUNOPATHOL, V39, P487, DOI 10.1007/s00281-017-0623-3
   Deane KD, 2017, BEST PRACT RES CL RH, V31, P3, DOI 10.1016/j.berh.2017.08.003
   Golson ML, 2016, DEVELOPMENT, V143, P4558, DOI 10.1242/dev.112672
   Gong RM, 2019, CANCER SCI, V110, P3663, DOI 10.1111/cas.14213
   Han B, 2017, ONCOGENE, V36, P3957, DOI 10.1038/onc.2017.48
   Han BC, 2018, ONCOGENE, V37, P1399, DOI 10.1038/s41388-017-0021-2
   Han DF, 2020, J CELL MOL MED, V24, P9518, DOI 10.1111/jcmm.15669
   Hatakeyama S, 2017, TRENDS BIOCHEM SCI, V42, P297, DOI 10.1016/j.tibs.2017.01.002
   Hattlmann Clayton J, 2012, Mol Biol Int, V2012, P153415, DOI 10.1155/2012/153415
   Hoesel B, 2013, MOL CANCER, V12, DOI 10.1186/1476-4598-12-86
   Huber R, 2008, ARTHRITIS RES THER, V10, DOI 10.1186/ar2485
   Ji JX, 2021, CELL DEATH DIFFER, V28, P367, DOI 10.1038/s41418-020-00606-w
   Kang CY, 2021, CELL MOL NEUROBIOL, V41, P341, DOI 10.1007/s10571-020-00855-w
   Li LY, 2018, CELL BIOL INT, V42, P1192, DOI 10.1002/cbin.10989
   Li M, 2021, ARCH PATHOL LAB 1116
   Li Qiu-Yue, 2017, Zhongguo Zhong Yao Za Zhi, V42, P3709, DOI 10.19540/j.cnki.cjcmm.20170907.004
   Liu L, 2017, ONCOTARGET, V8, P62069, DOI 10.18632/oncotarget.18911
   Liu RH, 2020, BIOMED RES INT, V2020, DOI 10.1155/2020/1216325
   Liu ZJ, 2018, EXP THER MED, V16, P3369, DOI 10.3892/etm.2018.6627
   Livak KJ, 2001, METHODS, V25, P402, DOI 10.1006/meth.2001.1262
   Lorenz HM, 2012, ORTHOPADE, V41, P514, DOI 10.1007/s00132-012-1928-5
   McInnes IB, 2017, LANCET, V389, P2328, DOI 10.1016/S0140-6736(17)31472-1
   Moelants EAV, 2013, IMMUNOL CELL BIOL, V91, P393, DOI 10.1038/icb.2013.15
   Poma P, 2020, INT J MOL SCI, V21, DOI 10.3390/ijms21239181
   Radner H, 2015, WIEN MED WOCHENSCHR, V165, P3, DOI 10.1007/s10354-015-0344-y
   Sabapathi N, 2019, MOL DIAGN THER, V23, P695, DOI 10.1007/s40291-019-00416-y
   Shao L, 2019, BIOCHEM BIOPH RES CO, V519, P166, DOI 10.1016/j.bbrc.2019.08.092
   Smolen JS, 2016, LANCET, V388, P2023, DOI 10.1016/S0140-6736(16)30173-8
   Song XQ, 2017, RHEUMATOL INT, V37, P1257, DOI 10.1007/s00296-017-3732-3
   Sparks JA, 2019, ANN INTERN MED, V170, pITC1, DOI 10.7326/AITC201901010
   Subramani R, 2018, ONCOGENESIS, V7, DOI 10.1038/s41389-018-0061-7
   Tian H, 2018, YONSEI MED J, V59, P511, DOI 10.3349/ymj.2018.59.4.511
   van der Woude D, 2018, BEST PRACT RES CL RH, V32, P174, DOI 10.1016/j.berh.2018.10.005
   Wang Jinhua, 2018, Oncotarget, V9, P12471, DOI 10.18632/oncotarget.22527
   Wang YJ, 2019, INFLAMMATION, V42, P331, DOI 10.1007/s10753-018-0896-2
   Wasserman A, 2018, AM FAM PHYSICIAN, V97, P455
   Won M, 2016, ARCH PHARM RES, V39, P1075, DOI 10.1007/s12272-016-0772-2
   Wu ZW, 2021, INT IMMUNOPHARMACOL, V93, DOI 10.1016/j.intimp.2021.107392
   Yu H, 2020, SIGNAL TRANSDUCT TAR, V5, DOI 10.1038/s41392-020-00312-6
   Yu ZH, 2018, TISSUE CELL, V53, P15, DOI 10.1016/j.tice.2018.05.011
   Zelova H, 2013, INFLAMM RES, V62, P641, DOI 10.1007/s00011-013-0633-0
   Zhang DP, 2020, CANCER CELL INT, V20, DOI 10.1186/s12935-020-01386-6
   Zhang HJ, 2017, INT IMMUNOPHARMACOL, V50, P283, DOI 10.1016/j.intimp.2017.06.021
   Zhang JF, 2017, ONCOL REP, V38, P2033, DOI 10.3892/or.2017.5926
   Zhang LP, 2020, INT J ONCOL, V56, P1225, DOI 10.3892/ijo.2020.5004
   Zhou ZQ, 2021, CELL DEATH DISCOV, V7, DOI 10.1038/s41420-021-00627-5
NR 51
TC 0
Z9 0
U1 1
U2 1
PU SPANDIDOS PUBL LTD
PI ATHENS
PA POB 18179, ATHENS, 116 10, GREECE
SN 1791-2997
EI 1791-3004
J9 MOL MED REP
JI Mol. Med. Rep.
PD OCT
PY 2022
VL 26
IS 4
AR 304
DI 10.3892/mmr.2022.12820
PG 11
WC Oncology; Medicine, Research & Experimental
WE Science Citation Index Expanded (SCI-EXPANDED)
SC Oncology; Research & Experimental Medicine
GA 4G5VZ
UT WOS:000849265100001
PM 35946462
OA hybrid, Green Published
DA 2023-01-02
ER

PT J
AU Wolnik, J
   Kubiak, G
   Skoczynska, M
   Wiland, P
   Fearon, U
   Veale, D
   Dulak, J
   Biniecka, M
AF Wolnik, Jan
   Kubiak, Grzegorz
   Skoczynska, Marta
   Wiland, Piotr
   Fearon, Ursula
   Veale, Douglas
   Dulak, Jozef
   Biniecka, Monika
TI Generation of two hiPSC lines, (DMBi003-A and DMBi004-A), by
   reprogramming peripheral blood mononuclear cells and fibroblast-like
   synoviocytes from rheumatoid arthritis patients
SO STEM CELL RESEARCH
LA English
DT Article
AB Rheumatoid arthritis (RA) is a chronic inflammatory disease that primarily affects joints but should be considered as a syndrome that also includes extra-articular manifestations and comorbidities. Human-derived induced pluripotent stem cells (hiPSCs) and their differentiated derivatives may be of special interest in the investigation of complex pathophysiology of RA. In this study, we demonstrate and compare the generation of hiPSC from peripheral blood mononuclear cells (PBMC) and fibroblast-like synoviocytes (FLS) from RA patients. Application of three-dimensional cardiac microtissues constructed from RA specific iPSC-derivatives may be a useful approach to investigate RA comorbidities and cardiac protection or toxicity of anti-rheumatic drugs.
C1 [Wolnik, Jan; Dulak, Jozef; Biniecka, Monika] Jagiellonian Univ, Fac Biochem Biophys & Biotechnol, Dept Med Biotechnol, Krakow, Poland.
   [Kubiak, Grzegorz] Univ Informat Technol & Management, Dept Civilizat Dis & Regenerat Med, Rzeszow, Poland.
   [Skoczynska, Marta] T Marciniak Lower Silesian Specialist Hosp, Dept Rheumatol & Internal Med, Wroclaw, Poland.
   [Skoczynska, Marta; Wiland, Piotr] Wroclaw Univ Clin Hosp, Dept Rheumatol & Internal Med, Wroclaw, Poland.
   [Fearon, Ursula] Trinity Coll Dublin, Trinity Biomed Sci Inst, Mol Rheumatol, Dublin, Ireland.
   [Veale, Douglas] St Vincents Univ Hosp, European League Rheumatism EULAR Ctr Excellence Rh, Ctr Arthrit & Rheumat Dis, Dublin, Ireland.
   [Biniecka, Monika] Kardiomed Siles, Silesian Pk Med Technol, Zabrze, Poland.
C3 Jagiellonian University; University of Information Technology &
   Management Rzeszow; Trinity College Dublin; University College Dublin;
   Saint Vincent's University Hospital
RP Biniecka, M (通讯作者)，Jagiellonian Univ, Fac Biochem Biophys & Biotechnol, Dept Med Biotechnol, Krakow, Poland.
EM monika.biniecka@uj.edu.pl
OI Veale, Douglas/0000-0003-2802-4971
FU Horizon 2020 [841627]; Polish National Science Centre (OPUS 13)
   [UMO-2017/ 25/B/NZ5/02243]
FX This study was supported by Horizon 2020 (841627-H2020-MSCA-IF to MB)
   and the Polish National Science Centre (OPUS 13, UMO-2017/
   25/B/NZ5/02243 to MB).
CR Andrysiak K, 2021, PFLUG ARCH EUR J PHY, V473, P1061, DOI 10.1007/s00424-021-02536-z
   Atzeni F, 2021, NAT REV RHEUMATOL, V17, P270, DOI 10.1038/s41584-021-00593-3
   Cassotta M, 2020, ALTEX-ALTERN ANIM EX, V37, P223, DOI 10.14573/altex.1910011
   Lee J, 2014, ARTHRITIS RES THER, V16, DOI 10.1186/ar4470
   Smolen JS, 2016, LANCET, V388, P1984
NR 5
TC 0
Z9 0
U1 0
U2 0
PU ELSEVIER
PI AMSTERDAM
PA RADARWEG 29, 1043 NX AMSTERDAM, NETHERLANDS
SN 1873-5061
EI 1876-7753
J9 STEM CELL RES
JI Stem Cell Res.
PD OCT
PY 2022
VL 64
AR 102886
DI 10.1016/j.scr.2022.102886
PG 5
WC Cell & Tissue Engineering; Biotechnology & Applied Microbiology; Cell
   Biology
WE Science Citation Index Expanded (SCI-EXPANDED)
SC Cell Biology; Biotechnology & Applied Microbiology
GA 4G2QJ
UT WOS:000849047600003
PM 35973333
OA gold
DA 2023-01-02
ER

PT J
AU Zhou, JN
   Mao, YH
   Shi, XT
   Zhang, YD
   Yu, XL
   Liu, X
   Diao, L
   Yang, X
   Liu, CZ
   Liu, D
   Tan, X
   Liu, M
AF Zhou, Junnan
   Mao, Yuhang
   Shi, Xiaotian
   Zhang, Yudie
   Yu, Xiaolu
   Liu, Xuan
   Diao, Li
   Yang, Xue
   Liu, Changze
   Liu, Dan
   Tan, Xin
   Liu, Mei
TI Peimine suppresses collagen-induced arthritis, activated fibroblast-like
   synoviocytes and TNF alpha-induced MAPK pathways
SO INTERNATIONAL IMMUNOPHARMACOLOGY
LA English
DT Article
DE Peimine; Rheumatoid arthritis; Collagen -induced arthritis; Fibroblast
   -like synoviocytes; MAPKs
ID NF-KAPPA-B; RHEUMATOID-ARTHRITIS; CYTOKINES; CELLS
AB Background and purpose: Peimine (PM), a main isosterol alkaloid component isolated from the bulbs of traditional Chinese herb Fritillaria cirrhosa D. Don, has been demonstrated to exhibit multiple pharmacological properties, including anti-inflammation, anti-cancer and pain suppression. However, its effect on rheumatoid arthritis (RA) remains unknown. In the present study, we investigated the effect of PM on collagen-induced arthritis (CIA) rats in vivo and its inhibition on destructive behaviors of arthritic fibroblast-like synoviocytes (FLSs) in vitro.Methods: Arthritis was induced in rats by chicken type II collagen. Arthritis score, radiological evaluation, and histopathological assessment were used to evaluate the therapeutic effects of PM on CIA rats. EdU assay, wound healing assay and real-time PCR were used to examine the inhibitory effect of PM on proliferation, migration, and over-expression of pro-inflammatory cytokines in TNF alpha-induced arthritic FLSs. TRAP staining and scanning electron microscopy were used to analyze the effect of PM on osteoclastogensis and bone resorption. Western blot was used to reveal PM's molecular mechanism of action on RA.Results: PM significantly suppressed synovitis and bone destruction in CIA rats. In vitro experiments showed that PM treatment significantly inhibited TNF alpha-induced destructive behaviors of arthritic FLSs, including over -proliferation, migration and over-expression of pro-inflammatory cytokines. Additionally, RANKL-induced osteoclast formation and bone-resorpting function were also inhibited by PM. Further molecular mechanism studies revealed that PM treatment significantly suppressed TNF alpha-induced activations of MAPKs (ERK, JNK and p38) in arthritic FLSs.Conclusion: Our findings provide strong evidence that PM has the potential to be developed as a therapeutic agent for patients with RA.
C1 [Zhou, Junnan; Mao, Yuhang; Shi, Xiaotian; Zhang, Yudie; Yu, Xiaolu; Liu, Xuan; Diao, Li; Yang, Xue; Liu, Changze; Liu, Dan; Tan, Xin; Liu, Mei] Nanjing Normal Univ, Coll Life Sci, Jiangsu Key Lab Mol & Med Biotechnol, Nanjing 210023, Peoples R China.
C3 Nanjing Normal University
RP Liu, M (通讯作者)，Nanjing Normal Univ, Coll Life Sci, Jiangsu Key Lab Mol & Med Biotechnol, Nanjing 210023, Peoples R China.
EM meiliunj@163.com
FU National Natural Science Foundation of China [31870895, 32071165,
   31171135]
FX Funding This work was funded by National Natural Science Foundation of
   China (Grant No. 31870895; 32071165; 31171135) .
CR Abbasi M, 2019, J CELL PHYSIOL, V234, P10018, DOI 10.1002/jcp.27860
   AREND WP, 1990, ARTHRITIS RHEUM-US, V33, P305, DOI 10.1002/art.1780330302
   Bartok B, 2010, IMMUNOL REV, V233, P233, DOI 10.1111/j.0105-2896.2009.00859.x
   Brennan F, 2007, CURR OPIN RHEUMATOL, V19, P296, DOI 10.1097/BOR.0b013e32805e87f1
   Chen K, 2019, INT J MOL MED, V43, P2241, DOI 10.3892/ijmm.2019.4141
   Choe JY, 2012, JOINT BONE SPINE, V79, P137, DOI 10.1016/j.jbspin.2011.03.018
   Fearon U, 2016, NAT REV RHEUMATOL, V12, P385, DOI 10.1038/nrrheum.2016.69
   Feldmann M, 1999, RHEUMATOLOGY, V38, P3
   Guo JT, 2019, EUR REV MED PHARMACO, V23, P10211, DOI 10.26355/eurrev_201912_19656
   Guo Q, 2018, BONE RES, V6, DOI 10.1038/s41413-018-0016-9
   Huber LC, 2006, RHEUMATOLOGY, V45, P669, DOI 10.1093/rheumatology/kel065
   Lee DM, 2001, LANCET, V358, P903, DOI 10.1016/S0140-6736(01)06075-5
   Lefevre S, 2009, NAT MED, V15, P1414, DOI 10.1038/nm.2050
   Li J, 2020, INT J RHEUM DIS, V23, P1627, DOI 10.1111/1756-185X.13958
   Li M, 2020, XENOBIOTICA, V50, P1202, DOI 10.1080/00498254.2020.1761572
   Liu CF, 2020, J ETHNOPHARMACOL, V260, DOI 10.1016/j.jep.2020.113039
   Liu M, 2018, J CELL PHYSIOL, V233, P6291, DOI 10.1002/jcp.26517
   Liu ZZ, 2018, J CELL PHYSIOL, V233, P8740, DOI 10.1002/jcp.26754
   May MJ, 1998, IMMUNOL TODAY, V19, P80, DOI 10.1016/S0167-5699(97)01197-3
   McInnes IB, 2017, LANCET, V389, P2328, DOI 10.1016/S0140-6736(17)31472-1
   Park JH, 2017, PHARMACOGN MAG, V13, pS359, DOI 10.4103/0973-1296.210173
   Pezhman L, 2019, ARCH PHYSIOL BIOCHEM, V125, P195, DOI 10.1080/13813455.2018.1446178
   Qiu HW, 2018, INT J MOL SCI, V19, DOI 10.3390/ijms19051514
   [仇海文 Qiu Haiwen], 2017, [南京师大学报. 自然科学版, Journal of Nanjing Normal University. Natural Science], V40, P128
   Smolen JS, 2018, NAT REV DIS PRIMERS, V4, DOI 10.1038/nrdp.2018.1
   Smolen JS, 2016, LANCET, V388, P2023, DOI 10.1016/S0140-6736(16)30173-8
   Tan HL, 2020, J CELL BIOCHEM, V121, P81, DOI 10.1002/jcb.28870
   Thalhamer T, 2008, RHEUMATOLOGY, V47, P409, DOI 10.1093/rheumatology/kem297
   Vincenti MP, 1998, ARTHRITIS RHEUM, V41, P1987, DOI 10.1002/1529-0131(199811)41:11<1987::AID-ART14>3.3.CO;2-#
   Wang J, 2019, FRONT PHARMACOL, V10, DOI 10.3389/fphar.2019.01188
   Yi PF, 2013, IMMUNOPHARM IMMUNOT, V35, P567, DOI 10.3109/08923973.2013.822508
   Yip KHM, 2005, J BONE MINER RES, V20, P1462, DOI 10.1359/JBMR.050324
   Zhang LH, 2020, MOLECULES, V25, DOI 10.3390/molecules25051105
   Zhu SL, 2020, FRONT IMMUNOL, V11, DOI 10.3389/fimmu.2020.01300
NR 34
TC 0
Z9 0
U1 7
U2 7
PU ELSEVIER
PI AMSTERDAM
PA RADARWEG 29, 1043 NX AMSTERDAM, NETHERLANDS
SN 1567-5769
EI 1878-1705
J9 INT IMMUNOPHARMACOL
JI Int. Immunopharmacol.
PD OCT
PY 2022
VL 111
AR 109181
DI 10.1016/j.intimp.2022.109181
PG 11
WC Immunology; Pharmacology & Pharmacy
WE Science Citation Index Expanded (SCI-EXPANDED)
SC Immunology; Pharmacology & Pharmacy
GA 4W9IX
UT WOS:000860469500003
PM 36027853
DA 2023-01-02
ER

PT J
AU Zhu, SL
   Dang, JL
   Shi, YM
   Feng, XX
   Hu, YD
   Lin, L
   Huang, JL
AF Zhu, Shangling
   Dang, Junlong
   Shi, Yiming
   Feng, Xiaoxue
   Hu, Yudan
   Lin, Lang
   Huang, Jianlin
TI Sonic hedgehog promotes synovial inflammation and articular damage
   through p38 mitogen-activated protein kinase signaling in experimental
   arthritis
SO JOURNAL OF AUTOIMMUNITY
LA English
DT Article
DE Rheumatoid arthritis; Synovial inflammation; Joint destruction;
   Fibroblast -like synoviocyte; Sonic hedgehog; p38 mitogen-activated
   protein kinase
ID CARTILAGE DAMAGE; INHIBITION; PATHWAY; GROWTH; TRANSCRIPTION;
   SYNOVIOCYTES; DIAGNOSIS; INVASION; CELLS
AB Activated fibroblast-like synoviocytes (FLS) play a pivotal role in synovial inflammation and joint destruction of rheumatoid arthritis (RA). The mechanisms by which sonic hedgehog (SHH) signaling promotes RA FLS-mediated chronic inflammation and tissue damage are not fully understood. The present study aims to deter-mine the role of SHH signaling in the pathogenesis of RA and to explore the potential mechanism(s). We found that the components of SHH signaling were highly expressed in FLS and synovial tissue from patients with RA and in the joint tissue of collagen-induced arthritis (CIA) mice. Overexpression of SHH aggravated the synovial inflammation and joint destruction of CIA and exacerbated cartilage degradation in the cartilage and RA FLS-engrafted severe combined immunodeficiency (SCID) model. Conversely, inhibition of SHH signaling signifi-cantly alleviated arthritis severity and reduced cartilage destruction caused by the invasion of RA FLS in vivo. Moreover, we found that p38 mitogen-activated protein kinase (MAPK) cascade was regulated by SHH signaling in RA FLS and the level of phospho-p38 in the joint tissue of CIA was decreased after blockade of SHH signaling. Inhibition of p38 MAPK abolished the effect of SHH overexpression on synovial inflammation and articular destruction of CIA and suppressed the aggressive properties of RA FLS, which were promoted by SHH agonist. In conclusion, our study suggests that SHH signaling aggravates synovial inflammation and joint destruction of experimental arthritis and promotes the abnormal behavior of RA FLS in a p38-dependent manner. SHH-p38 MAPK signaling could be a potential target for the treatment of RA.
C1 [Zhu, Shangling; Feng, Xiaoxue; Hu, Yudan; Lin, Lang; Huang, Jianlin] Sun Yat sen Univ, Affiliated Hosp 6, Dept Rheumatol, Guangzhou 510655, Peoples R China.
   [Dang, Junlong] Guangdong Prov Peoples Hosp, Guangdong Acad Med Sci, Dept Pathol, Guangzhou 510080, Peoples R China.
   [Dang, Junlong] Sun Yat sen Univ, Affiliated Hosp 3, Dept Clin Immunol, Guangzhou 510630, Peoples R China.
   [Shi, Yiming] Sun Yat sen Univ, Affiliated Hosp 6, Dept Intens Care Unit, Guangzhou 510655, Peoples R China.
C3 Sun Yat Sen University; Guangdong Academy of Medical Sciences &
   Guangdong General Hospital; Sun Yat Sen University; Sun Yat Sen
   University
RP Huang, JL (通讯作者)，Sun Yat sen Univ, Affiliated Hosp 6, Dept Rheumatol, Guangzhou 510655, Peoples R China.
EM hjianl@mail.sysu.edu.cn
FU National Natural Science Foundation of China [81571584, 81701609,
   81871270]
FX Acknowledgments The work was supported by grants from the National
   Natural Science Foundation of China (81571584, 81701609 and 81871270) .
CR Alunno A, 2017, BMC RHEUMATOL, V1, DOI 10.1186/s41927-017-0001-8
   ARNETT FC, 1988, ARTHRITIS RHEUM, V31, P315, DOI 10.1002/art.1780310302
   Bartok B, 2010, IMMUNOL REV, V233, P233, DOI 10.1111/j.0105-2896.2009.00859.x
   Bottini N, 2013, NAT REV RHEUMATOL, V9, P24, DOI 10.1038/nrrheum.2012.190
   Brand DD, 2007, NAT PROTOC, V2, P1269, DOI 10.1038/nprot.2007.173
   Chabaud-Riou M, 2004, AM J PATHOL, V164, P177, DOI 10.1016/S0002-9440(10)63108-2
   Cohen SB, 2008, ARTHRITIS RHEUM, V58, P1299, DOI 10.1002/art.23417
   D'Amato C, 2014, BRIT J CANCER, V111, P1168, DOI 10.1038/bjc.2014.421
   Epstein EH, 2008, NAT REV CANCER, V8, P743, DOI 10.1038/nrc2503
   Hammaker DR, 2004, J IMMUNOL, V172, P1612, DOI 10.4049/jimmunol.172.3.1612
   Hanna A, 2019, ONCOIMMUNOLOGY, V8, DOI 10.1080/2162402X.2018.1548241
   Hoff M, 2011, BMC MUSCULOSKEL DIS, V12, DOI 10.1186/1471-2474-12-54
   Honami T, 2012, ORAL ONCOL, V48, P49, DOI 10.1016/j.oraloncology.2011.08.026
   Horikiri Y, 2013, PLOS ONE, V8, DOI 10.1371/journal.pone.0076785
   Joosten Leo A B, 2008, Arthritis Rheum, V58, pS110, DOI 10.1002/art.23363
   Kangwan N, 2016, INT J CANCER, V138, P1482, DOI 10.1002/ijc.29892
   Kiuru M, 2009, J BONE MINER RES, V24, P1598, DOI [10.1359/JBMR.090313, 10.1359/jbmr.090313]
   Kohara Y, 2020, INT J MOL SCI, V21, DOI 10.3390/ijms21082745
   Korb-Pap A, 2016, RHEUMATOLOGY, V55, P64, DOI 10.1093/rheumatology/kew347
   Laragione T, 2011, ARTHRITIS RHEUM-US, V63, P3274, DOI 10.1002/art.30573
   Lauth M, 2007, P NATL ACAD SCI USA, V104, P8455, DOI 10.1073/pnas.0609699104
   Lee JJ, 2016, P NATL ACAD SCI USA, V113, pE7545, DOI 10.1073/pnas.1616447113
   Lefevre S, 2009, NAT MED, V15, P1414, DOI 10.1038/nm.2050
   Li R, 2015, J PHARM PHARMACOL, V67, P963, DOI 10.1111/jphp.12379
   Lin AC, 2009, NAT MED, V15, P1421, DOI 10.1038/nm.2055
   Liu F, 2018, FRONT IMMUNOL, V9, DOI 10.3389/fimmu.2018.02847
   Mills LD, 2013, J BIOL CHEM, V288, P11786, DOI 10.1074/jbc.M112.438846
   Pap T, 2015, NAT REV RHEUMATOL, V11, P606, DOI 10.1038/nrrheum.2015.95
   Peris K, 2019, EUR J CANCER, V118, P10, DOI 10.1016/j.ejca.2019.06.003
   Redlich K, 2002, J CLIN INVEST, V110, P1419, DOI 10.1172/JCI200215582
   Rimkus TK, 2016, CANCERS, V8, DOI 10.3390/cancers8020022
   Rovida E, 2015, SEMIN CANCER BIOL, V35, P154, DOI 10.1016/j.semcancer.2015.08.003
   Schett G, 2008, ANN RHEUM DIS, V67, P909, DOI 10.1136/ard.2007.074278
   Schett G, 2012, NAT REV RHEUMATOL, V8, P656, DOI 10.1038/nrrheum.2012.153
   Scott JF, 2016, J RHEUMATOL, V43, P1447, DOI 10.3899/jrheum.160062
   Shimo T, 2016, PLOS ONE, V11, DOI 10.1371/journal.pone.0151731
   Smolen JS, 2018, NAT REV DIS PRIMERS, V4, DOI 10.1038/nrdp.2018.1
   Smolen JS, 2012, ANN RHEUM DIS, V71, P687, DOI 10.1136/annrheumdis-2011-200395
   Thalhamer T, 2008, RHEUMATOLOGY, V47, P409, DOI 10.1093/rheumatology/kem297
   Wang YQ, 2016, J CANCER, V7, P2067, DOI 10.7150/jca.15786
   Zhou XY, 2012, PLOS ONE, V7, DOI 10.1371/journal.pone.0044121
   Zhu SL, 2017, CELL MOL IMMUNOL, V14, P214, DOI 10.1038/cmi.2015.67
   Zhu SL, 2015, RHEUMATOLOGY, V54, P1093, DOI 10.1093/rheumatology/keu421
   Zhu SL, 2020, FRONT IMMUNOL, V11, DOI 10.3389/fimmu.2020.01300
NR 44
TC 0
Z9 0
U1 2
U2 2
PU ACADEMIC PRESS LTD- ELSEVIER SCIENCE LTD
PI LONDON
PA 24-28 OVAL RD, LONDON NW1 7DX, ENGLAND
SN 0896-8411
EI 1095-9157
J9 J AUTOIMMUN
JI J. Autoimmun.
PD OCT
PY 2022
VL 132
AR 102902
DI 10.1016/j.jaut.2022.102902
PG 13
WC Immunology
WE Science Citation Index Expanded (SCI-EXPANDED)
SC Immunology
GA 5A8IZ
UT WOS:000863126200006
PM 36088884
DA 2023-01-02
ER

PT J
AU Huang, QX
   Xiao, X
   Yu, JJ
   Yang, YJ
   Yu, JB
   Liu, Y
   Song, HX
   Han, TF
   Zhang, DZ
   Niu, XF
   Li, WF
AF Huang, Qiuxia
   Xiao, Xin
   Yu, Jinjin
   Yang, Yajie
   Yu, Jiabao
   Liu, Yang
   Song, Huixin
   Han, Tengfei
   Zhang, Dezhu
   Niu, Xiaofeng
   Li, Weifeng
TI Tectoridin exhibits anti-rheumatoid arthritis activity through the
   inhibition of the inflammatory response and the MAPK pathway in vivo and
   in vitro
SO ARCHIVES OF BIOCHEMISTRY AND BIOPHYSICS
LA English
DT Article
DE Tectoridin; Rheumatoid arthritis; CompleteFreund?s adjuvant-induced
   arthritis; Human fibroblast-like synoviocytes rheumatoid; arthritis;
   MAPK
ID FIBROBLAST-LIKE SYNOVIOCYTES; NF-KAPPA-B; EXPRESSION; KINASE; CELLS;
   COX-2
AB Rheumatoid arthritis (RA) is a chronic inflammatory disease characterized by inflammation infiltration of the synovial tissues and the fibroblast-like synoviocytes. Tectoridin is a botanical active ingredient with anti-inflammatory properties. In this study, the anti-arthritic effects of tectoridin and its mechanism of action are examined in TNF-alpha-induced human fibroblast-like synovial cells (HFLSs cells) and complete Freund's adjuvant (CFA)-stimulated arthritic mice. Arthritis progression was evaluated via bodyweight, hind paw swelling, organ index, and synovial pathology. IL-1 beta, IL-6 and other pro-inflammatory factors concentrations, and the expression of MAPK pathway proteins in HFLSs cells and arthritic mice were measured using ELISA and western blotting. Results showed that tectoridin significantly decreased the swelling of the paws and joints as well as the increased immune organ index within CFA-induced arthritic mice. Histopathological analysis showed that tectoridin alleviated the lesions of ankle joints and synovial tissues induced by CFA. Secretion of pro-inflammatory cyto-kines in TNF-alpha-induced HFLSs cells and CFA-stimulated arthritic mice were also abated by tectoridin. Similarly, the presence of tectoridin significantly inhibited the abnormal phosphorylation levels of ERK, JNK, and p38 in vivo and in vitro. All those results highlighted that tectoridin exhibits anti-arthritis effects by inhibiting MAPK-mediated inflammatory responses.
C1 [Huang, Qiuxia; Xiao, Xin; Yu, Jinjin; Yang, Yajie; Yu, Jiabao; Liu, Yang; Song, Huixin; Niu, Xiaofeng; Li, Weifeng] Xi An Jiao Tong Univ, Sch Pharm, Xian, Peoples R China.
   [Han, Tengfei; Zhang, Dezhu] Shaanxi Panlong Pharmaceut Grp Ltd Share LTD, Xian, Shaanxi, Peoples R China.
   [Niu, Xiaofeng; Li, Weifeng] Xi An Jiao Tong Univ, Sch Pharm, 76 Western Yanta Rd, Xian 710061, Shaanxi, Peoples R China.
C3 Xi'an Jiaotong University; Xi'an Jiaotong University
RP Niu, XF; Li, WF (通讯作者)，Xi An Jiao Tong Univ, Sch Pharm, 76 Western Yanta Rd, Xian 710061, Shaanxi, Peoples R China.
EM niuxf@mail.xjtu.edu.cn; liwf@mail.xjtu.edu.cn
FU Project of Shaanxi Traditional Chinese Medicine Administration
   [2019-13]; Local projects under the guidance of the central government
   of Shaanxi Provincial Department of science and technology (Shaanxi
   Province, PR China) [2021ZY-CG-04]
FX This work was supported by Project of Shaanxi Traditional Chinese
   Medicine Administration (no.: 2019-13), and Local projects under the
   guidance of the central government of Shaanxi Provincial Department of
   science and technology (no.: 2021ZY-CG-04) (Shaanxi Province, PR China).
   The authors thank AiMi Academic Services (www.aimieditor.com) for the
   English language editing and review services.
CR Abd El-Ghafar OAM, 2020, INFLAMMOPHARMACOLOGY, V28, P1253, DOI 10.1007/s10787-020-00693-8
   Alaaeldin E, 2021, INT J NANOMED, V16, P133, DOI 10.2147/IJN.S289828
   Bartok B, 2010, IMMUNOL REV, V233, P233, DOI 10.1111/j.0105-2896.2009.00859.x
   Berg KD, 2009, HISTOCHEM CELL BIOL, V131, P103, DOI 10.1007/s00418-008-0475-y
   Bottini N, 2013, NAT REV RHEUMATOL, V9, P24, DOI 10.1038/nrrheum.2012.190
   Calis Z, 2020, MINI-REV MED CHEM, V20, P1475, DOI 10.2174/1389557519666190617150051
   Camacho-Barquero L, 2007, INT IMMUNOPHARMACOL, V7, P333, DOI 10.1016/j.intimp.2006.11.006
   Chen JF, 2019, INT IMMUNOPHARMACOL, V70, P274, DOI 10.1016/j.intimp.2019.02.029
   Cuzzocrea S, 2005, FASEB J, V19, P1253, DOI 10.1096/fj.04-3556com
   Dayer JM, 2010, RHEUMATOLOGY, V49, P15, DOI 10.1093/rheumatology/kep329
   Deane KD, 2021, ARTHRITIS RHEUMATOL, V73, P181, DOI 10.1002/art.41417
   Duvvuri B, 2021, J AUTOIMMUN, V119, DOI 10.1016/j.jaut.2021.102630
   Fautrel B, 2018, JOINT BONE SPINE, V85, P679, DOI 10.1016/j.jbspin.2018.02.002
   Guo Q, 2018, BONE RES, V6, DOI 10.1038/s41413-018-0016-9
   Han ZN, 2001, J CLIN INVEST, V108, P73, DOI 10.1172/JCI12466
   Jiang HJ, 2021, CYTOKINE, V138, DOI 10.1016/j.cyto.2020.155397
   Jung WK, 2008, INT J BIOCHEM CELL B, V40, P2572, DOI 10.1016/j.biocel.2008.05.005
   Kato H, 2013, MOD RHEUMATOL, V23, P1140, DOI [10.3109/s10165-012-0811-x, 10.1007/s10165-012-0811-x]
   Kojima M, 2009, ARTHRIT RHEUM-ARTHR, V61, P1018, DOI 10.1002/art.24647
   Priya EKK, 2020, MOL BIOL REP, V47, P8669, DOI 10.1007/s11033-020-05909-2
   Lee DH, 2018, J NAT PROD, V81, P1468, DOI 10.1021/acs.jnatprod.8b00229
   Liu P, 2021, FRONT MED-LAUSANNE, V8, DOI 10.3389/fmed.2021.747922
   Lu S, 2019, BIOMED PHARMACOTHER, V111, P142, DOI 10.1016/j.biopha.2018.12.043
   Ma YQ, 2020, EXP THER MED, V20, P2623, DOI 10.3892/etm.2020.9021
   McMahan ZH, 2022, ARTHRIT CARE RES, V74, P442, DOI 10.1002/acr.24488
   Noack M, 2017, SEMIN IMMUNOPATHOL, V39, P365, DOI 10.1007/s00281-017-0619-z
   Nygaard G, 2020, NAT REV RHEUMATOL, V16, P316, DOI 10.1038/s41584-020-0413-5
   O'Dell JR, 2004, NEW ENGL J MED, V350, P2591, DOI 10.1056/NEJMra040226
   Schett G, 2008, ANN RHEUM DIS, V67, P909, DOI 10.1136/ard.2007.074278
   Selvakumar P, 2020, NUTRIENTS, V12, DOI 10.3390/nu12030761
   Sujitha S, 2017, CLIN CHIM ACTA, V473, P106, DOI 10.1016/j.cca.2017.08.021
   Tan YK, 2020, CLIN RADIOL, V75, DOI 10.1016/j.crad.2020.08.017
   Tanaka Y, 2020, INFLAMM REGEN, V40, DOI 10.1186/s41232-020-00133-8
   Tang MS, 2021, PHARMACOL RES, V166, DOI 10.1016/j.phrs.2021.105498
   Wang JJ, 2017, BIOMED PHARMACOTHER, V96, P466, DOI 10.1016/j.biopha.2017.09.139
   Wang JR, 2020, EXP GERONTOL, V140, DOI 10.1016/j.exger.2020.111057
   Wei JE, 2021, J CANCER RES CLIN, V147, P3, DOI 10.1007/s00432-020-03460-y
   Wendling D, 2010, JOINT BONE SPINE, V77, P96, DOI 10.1016/j.jbspin.2010.01.004
   Xiong LF, 2021, MOL CELL BIOCHEM, V476, P2729, DOI 10.1007/s11010-021-04081-w
   Xu JK, 2009, CYTOKINE GROWTH F R, V20, P7, DOI 10.1016/j.cytogfr.2008.11.007
   Yang M, 2015, J PHARMACEUT BIOMED, V114, P34, DOI 10.1016/j.jpba.2015.05.005
   Zhou Jing, 2005, Zhongguo Zhong Xi Yi Jie He Za Zhi, V25, P723
   Zhou YY, 2018, FRONT PHARMACOL, V9, DOI 10.3389/fphar.2018.00356
   Zhu P., 2020, MED J W CHINA, V32, P8
NR 44
TC 1
Z9 1
U1 8
U2 8
PU ELSEVIER SCIENCE INC
PI NEW YORK
PA STE 800, 230 PARK AVE, NEW YORK, NY 10169 USA
SN 0003-9861
EI 1096-0384
J9 ARCH BIOCHEM BIOPHYS
JI Arch. Biochem. Biophys.
PD SEP 30
PY 2022
VL 727
AR 109328
DI 10.1016/j.abb.2022.109328
PG 9
WC Biochemistry & Molecular Biology; Biophysics
WE Science Citation Index Expanded (SCI-EXPANDED)
SC Biochemistry & Molecular Biology; Biophysics
GA 5W4XB
UT WOS:000877917700002
PM 35750096
DA 2023-01-02
ER

PT J
AU Miura, Y
   Isogai, S
   Maeda, S
   Kanazawa, S
AF Miura, Yoko
   Isogai, Shyuntaro
   Maeda, Shinji
   Kanazawa, Satoshi
TI CTLA-4-Ig internalizes CD80 in fibroblast-like synoviocytes from chronic
   inflammatory arthritis mouse model
SO SCIENTIFIC REPORTS
LA English
DT Article
ID MEMORY B-CELLS; RHEUMATOID-ARTHRITIS; ABATACEPT; EXPRESSION; BLOCKADE;
   AUTOANTIBODIES; DISEASE; MICE
AB CD80 interact with CD28 and CTLA-4 on antigen-presenting cells, and function in the co-stimulatory signaling that regulates T cell activity. CTLA-4-Ig is used to treat RA by blocking co-stimulatory signaling. Chronic inflammatory arthritis was induced in D1BC mice using low-dose arthritogenic antigens and treated with CTLA-4-Ig. We performed histopathology of the joints and lymph nodes, serological examination for rheumatoid factors, and flow cytometric analysis of isolated synovial cells, including CD45(-) FLSs and CD45(+) synovial macrophages. CTLA-4-Ig treatment ameliorated the chronic inflammatory polyarthritis. There was a decrease in the number of infiltrating lymphoid cells in the joints as well as in the levels of RF-IgG associated with a decrease in the number of B cells in the lymph nodes; more than 15% of CD45(-) FLSs expressed CD80, and a small number of them expressed PD-L1, indicating the presence of PD-L1/CD80 cis-heterodimers in these cells. CTLA-4-Ig internalized CD80, but not PD-L1, in isolated synovial cells. Gene ontology analysis revealed that CTLA-4-Ig internalization did not significantly alter the expression of inflammation-related genes. The therapeutic effect of CTLA-4-Ig appears to extend beyond the lymph nodes into the inflamed synovial compartment through the synergistic inactivation of T cells by the CD80 and PD-L1 axes.
C1 [Miura, Yoko; Kanazawa, Satoshi] Nagoya City Univ, Dept Neurodev Disorder Genet, Grad Sch Med Sci, 1 Kawasumi,Mizuho cho,Mizuho ku, Nagoya, Aichi 4678601, Japan.
   [Isogai, Shyuntaro; Maeda, Shinji] Nagoya City Univ, Dept Resp Med Allergy & Clin Immunol, Grad Sch Med Sci, Nagoya, Aichi, Japan.
C3 Nagoya City University; Nagoya City University
RP Kanazawa, S (通讯作者)，Nagoya City Univ, Dept Neurodev Disorder Genet, Grad Sch Med Sci, 1 Kawasumi,Mizuho cho,Mizuho ku, Nagoya, Aichi 4678601, Japan.
EM kanas@med.nagoya-cu.ac.jp
FU Ministry of Education, Culture, Sports, Science and Technology
   (MEXT)/JSPS KAKENHI [JP 26461470, 23591444, 17K09982, 20K17447];
   Bristol-Myers Squibb K.K.; Ono Pharmaceutical Co., LTD.
FX This work was supported by grants-in-aid from the Ministry of Education,
   Culture, Sports, Science and Technology (MEXT)/JSPS KAKENHI Grant
   Numbers JP 26461470, 23591444, 17K09982, 20K17447. SK was supported by
   Bristol-Myers Squibb K.K. and Ono Pharmaceutical Co., LTD. Other authors
   have no competing interests.
CR Adams AB, 2016, J IMMUNOL, V197, P2045, DOI 10.4049/jimmunol.1601135
   Armingol E, 2021, NAT REV GENET, V22, P71, DOI 10.1038/s41576-020-00292-x
   Bonelli M, 2013, ARTHRITIS RHEUM-US, V65, P599, DOI 10.1002/art.37787
   Borriello F, 1997, IMMUNITY, V6, P303, DOI 10.1016/S1074-7613(00)80333-7
   Buch MH, 2009, ANN RHEUM DIS, V68, P1220, DOI 10.1136/ard.2008.091876
   Cavagna L, 2013, BIOMED RES INT, V2013, DOI 10.1155/2013/759760
   Corrigall VM, 2000, ARTHRITIS RHEUM, V43, P1606
   Davis PM, 2007, J RHEUMATOL, V34, P2204
   Derambure C, 2020, PLOS ONE, V15, DOI 10.1371/journal.pone.0237143
   Doyle TJ, 2015, AM J RESP CRIT CARE, V191, P1403, DOI 10.1164/rccm.201411-1950OC
   Garrett-Thomson SC, 2020, PLOS ONE, V15, DOI 10.1371/journal.pone.0233578
   Gazeau P, 2017, CLIN REV ALLERG IMMU, V53, P166, DOI 10.1007/s12016-017-8603-x
   Ge CR, 2019, NAT REV RHEUMATOL, V15, P503, DOI 10.1038/s41584-019-0244-4
   Hasegawa T, 2020, SCI REP-UK, V10, DOI 10.1038/s41598-020-70488-y
   Jaberg-Bentele NF, 2017, CASE REP DERMATOL, V9, P65, DOI 10.1159/000454875
   Kanazawa S, 2006, P NATL ACAD SCI USA, V103, P14465, DOI 10.1073/pnas.0606450103
   Kanbe K, 2013, RHEUMATOL INT, V33, P1883, DOI 10.1007/s00296-011-2326-8
   Kormendy D, 2013, ARTHRITIS RHEUM-US, V65, P81, DOI 10.1002/art.37714
   Korhonen R, 2009, BASIC CLIN PHARMACOL, V104, P276, DOI 10.1111/j.1742-7843.2009.00375.x
   Kristyanto H, 2020, SCI TRANSL MED, V12, DOI 10.1126/scitranslmed.aaz5327
   Lee B, 2016, ANN ONCOL, V27, P1174, DOI 10.1093/annonc/mdw056
   Lorenzetti R, 2019, J AUTOIMMUN, V101, P145, DOI 10.1016/j.jaut.2019.04.016
   Matsui T, 1999, J IMMUNOL, V162, P4328
   Miura Y, 2021, ERJ OPEN RES, V7, DOI 10.1183/23120541.00345-2021
   Miura Y, 2020, INFLAMM REGEN, V40, DOI 10.1186/s41232-020-00115-w
   Miura Y, 2019, JBMR PLUS, V3, DOI 10.1002/jbm4.10132
   Nakamura S, 2016, ARTHRITIS RES THER, V18, DOI 10.1186/s13075-016-1052-8
   Oi K, 2019, CLIN EXP IMMUNOL, V196, P392, DOI 10.1111/cei.13271
   Pechhold K, 2001, J IMMUNOL, V166, P2531, DOI 10.4049/jimmunol.166.4.2531
   Perrin PJ, 1996, J IMMUNOL, V157, P1333
   Preta G, 2015, CELL COMMUN SIGNAL, V13, DOI 10.1186/s12964-015-0102-1
   Qureshi OS, 2011, SCIENCE, V332, P600, DOI 10.1126/science.1202947
   Rau FC, 2009, J IMMUNOL, V183, P7661, DOI 10.4049/jimmunol.0803783
   Scarsi M, 2014, J RHEUMATOL, V41, P666, DOI 10.3899/jrheum.130905
   Sugiura D, 2019, SCIENCE, V364, P558, DOI 10.1126/science.aav7062
   Sumitomo S, 2018, J AUTOIMMUN, V89, P21, DOI 10.1016/j.jaut.2017.11.001
   Tekguc M, 2021, P NATL ACAD SCI USA, V118, DOI 10.1073/pnas.2023739118
   Walunas TL, 1996, J EXP MED, V183, P2541, DOI 10.1084/jem.183.6.2541
   WALUNAS TL, 1994, IMMUNITY, V1, P405, DOI 10.1016/1074-7613(94)90071-X
   WATERHOUSE P, 1995, SCIENCE, V270, P985, DOI 10.1126/science.270.5238.985
   Wei SC, 2018, CANCER DISCOV, V8, P1069, DOI 10.1158/2159-8290.CD-18-0367
   Weisman MH, 2006, J RHEUMATOL, V33, P2162
   Zhang F, 2019, NAT IMMUNOL, V20, P928, DOI 10.1038/s41590-019-0378-1
   Zhao YL, 2019, IMMUNITY, V51, P1059, DOI 10.1016/j.immuni.2019.11.003
NR 44
TC 0
Z9 0
U1 0
U2 0
PU NATURE PORTFOLIO
PI BERLIN
PA HEIDELBERGER PLATZ 3, BERLIN, 14197, GERMANY
SN 2045-2322
J9 SCI REP-UK
JI Sci Rep
PD SEP 30
PY 2022
VL 12
IS 1
AR 16363
DI 10.1038/s41598-022-20694-7
PG 11
WC Multidisciplinary Sciences
WE Science Citation Index Expanded (SCI-EXPANDED)
SC Science & Technology - Other Topics
GA 4Z8AS
UT WOS:000862424900067
PM 36180526
OA gold, Green Submitted, Green Published
DA 2023-01-02
ER

PT J
AU Simonds, MM
   Sullivan, KE
   Brescia, AC
AF Simonds, Megan M.
   Sullivan, Kathleen E.
   Brescia, AnneMarie C.
TI Single-cell analysis reveals heterogeneity of juvenile idiopathic
   arthritis fibroblast-like synoviocytes with implications for disease
   subtype
SO ARTHRITIS RESEARCH & THERAPY
LA English
DT Article
DE Juvenile idiopathic arthritis; Fibroblast-like synoviocytes;
   Chondrocytes; Genomics
ID RHEUMATOID-ARTHRITIS; SYNOVIAL CELL; INFLAMMATION; PHENOTYPE; PATHWAY;
   GROWTH
AB Background Fibroblast-like synoviocytes (FLS) play a crucial role in JIA pathogenesis; however, the mechanisms by which they contribute to disease progression are not well described. Previous studies demonstrated that rheumatoid arthritis FLS are heterogeneous, and subpopulations with transformed, aggressive phenotypes cause invasive and destructive disease activity. We employ single-cell RNA-sequencing (scRNA-seq) to investigate JIA FLS heterogeneity and gene expression that distinguishes JIA subtypes. Methods JIA FLS cell lines from three persistent oligoarticular, three pre-extension oligoarticular, and three polyarticular subtypes were cultured. scRNA-seq was performed by Genewiz according to 10 x Genomics Chromium protocols. SeuratR package was used for QC, analysis, and exploration of data. Results FLS are heterogeneous and have characteristics of fibroblasts, chondrocytes, and smooth muscle cells. The chondrocyte-like subpopulation is the predominant cell type and percentages of this subpopulation increase with disease severity. Despite overlapping subpopulations, the chondrocyte-like cells have unique genetic fingerprints that distinguish between JIA subtypes. LRRC15, GREM1, and GREM2 are overexpressed in chondrocyte-like cells from persistent oligoarticular JIA FLS compared to pre-extension oligoarticular JIA FLS. S100A4, TIMP3, and NBL1 are overexpressed in pre-extension oligoarticular JIA FLS compared to polyarticular JIA FLS. CRLF1, MFAP5, and TNXB are overexpressed in persistent oligoarticular JIA FLS compared to polyarticular JIA FLS. Conclusions We found biologically relevant differences in gene expression between JIA subtypes that support a critical role for FLS in pathogenesis. We also demonstrate that gene expression within the chondrocyte-like subpopulation can be used to distinguish between these subtypes.
C1 [Simonds, Megan M.] Nemours Childrens Hlth, Nemours Biomed Res, 1701 Rockland Rd, Wilmington, DE 19803 USA.
   [Sullivan, Kathleen E.] Childrens Hosp Philadelphia, Allergy & Immunol, Philadelphia, PA 19104 USA.
   [Brescia, AnneMarie C.] Nemours Childrens Hlth, Div Rheumatol, Wilmington, DE USA.
C3 University of Pennsylvania; Pennsylvania Medicine; Childrens Hospital of
   Philadelphia
RP Simonds, MM (通讯作者)，Nemours Childrens Hlth, Nemours Biomed Res, 1701 Rockland Rd, Wilmington, DE 19803 USA.
EM msimonds@nemours.org
FU The Nancy Taylor Foundation for Chronic Diseases [3205042005]
FX This work was supported by the The Nancy Taylor Foundation for Chronic
   Diseases (3205042005), as well as gifts from The Delaware Community
   Foundation and The Open Net Foundation. There was no financial support
   from commercial sources and no financial interests that may cause a
   conflict of interest with the authors.
CR 10xgenomics, SINGLE CELL GENE EXP
   Agarwal S, 2010, INDIAN J MED RES, V131, P771
   Al-Matar MJ, 2002, ARTHRITIS RHEUM-US, V46, P2708, DOI 10.1002/art.10544
   [Anonymous], 2019, 10X GENOMICS 0725
   Arkela-Kautiainen M, 2005, ANN RHEUM DIS, V64, P875, DOI 10.1136/ard.2004.026591
   Bartok B, 2010, IMMUNOL REV, V233, P233, DOI 10.1111/j.0105-2896.2009.00859.x
   Brescia AC, 2014, ARTHRITIS RHEUMATOL, V66, P1352, DOI 10.1002/art.38336
   CALABRO JJ, 1971, CLIN ORTHOP RELAT R, P101
   Chen Y, 2020, MOL THER-METH CLIN D, V17, P1202, DOI 10.1016/j.omtm.2020.05.008
   De Bari C, 2001, ARTHRITIS RHEUM-US, V44, P1928, DOI 10.1002/1529-0131(200108)44:8<1928::AID-ART331>3.0.CO;2-P
   Fantini F, 2003, J RHEUMATOL, V30, P579
   FINK C W, 1991, Recenti Progressi in Medicina, V82, P552
   Firestein GS, 1996, ARTHRITIS RHEUM, V39, P1781, DOI 10.1002/art.1780391103
   Flato B, 2003, J RHEUMATOL, V30, P386
   Gaspari S, 2011, CLIN EXP RHEUMATOL, V29, P104
   Giannelli G, 2004, CLIN EXP RHEUMATOL, V22, P335
   Guillaume S, 2000, ARTHRITIS RHEUM, V43, P1858, DOI 10.1002/1529-0131(200008)43:8<1858::AID-ANR23>3.0.CO;2-A
   HAMERMAN D, 1982, COLLAGEN REL RES, V2, P313
   Kasperkovitz PV, 2005, ARTHRITIS RHEUM-US, V52, P430, DOI 10.1002/art.20811
   Kozhemyakina E, 2015, DEVELOPMENT, V142, P817, DOI 10.1242/dev.105536
   Li LX, 2020, MED SCI MONITOR, V26, DOI 10.12659/MSM.925474
   Mizoguchi F, 2018, NAT COMMUN, V9, DOI 10.1038/s41467-018-02892-y
   Mor A, 2005, CLIN IMMUNOL, V115, P118, DOI 10.1016/j.clim.2004.12.009
   Muhl L, 2020, NAT COMMUN, V11, DOI 10.1038/s41467-020-17740-1
   Packham JC, 2002, RHEUMATOLOGY, V41, P1428, DOI 10.1093/rheumatology/41.12.1428
   Petty RE, 2004, J RHEUMATOL, V31, P390
   Petty Ross E., 1998, Journal of Rheumatology, V25, P1991
   Rabelo FD, 2010, AUTOIMMUN REV, V9, P207, DOI 10.1016/j.autrev.2009.08.003
   Recklies AD, 1998, ARTHRITIS RHEUM, V41, P997, DOI 10.1002/1529-0131(199806)41:6<997::AID-ART6>3.0.CO;2-G
   Senolt L, 2006, AUTOIMMUN REV, V5, P129, DOI 10.1016/j.autrev.2005.09.010
   Simonds MM, 2021, PEDIATR RHEUMATOL, V19, DOI 10.1186/s12969-021-00556-8
   Stephenson W, 2018, NAT COMMUN, V9, DOI 10.1038/s41467-017-02659-x
   Tseng S, 2009, BIOMARK INSIGHTS, V4, P33
   Wu ZG, 2018, BIOCHEM BIOPH RES CO, V498, P495, DOI 10.1016/j.bbrc.2018.03.007
   Xu G, 2022, J ORTHOP SCI, V27, P242, DOI 10.1016/j.jos.2020.12.006
   Xu H, 2021, MOL MED, V27, DOI 10.1186/s10020-021-00369-1
   Xue C, 1997, ANN RHEUM DIS, V56, P262, DOI 10.1136/ard.56.4.262
   Yamanishi Y, 2002, P NATL ACAD SCI USA, V99, P10025, DOI 10.1073/pnas.152333199
   Zhang F, 2019, NAT IMMUNOL, V20, P928, DOI 10.1038/s41590-019-0378-1
NR 39
TC 1
Z9 1
U1 1
U2 1
PU BMC
PI LONDON
PA CAMPUS, 4 CRINAN ST, LONDON N1 9XW, ENGLAND
SN 1478-6354
EI 1478-6362
J9 ARTHRITIS RES THER
JI Arthritis Res. Ther.
PD SEP 27
PY 2022
VL 24
IS 1
AR 225
DI 10.1186/s13075-022-02913-8
PG 12
WC Rheumatology
WE Science Citation Index Expanded (SCI-EXPANDED)
SC Rheumatology
GA 4X0PA
UT WOS:000860553100001
PM 36167601
OA gold, Green Published
DA 2023-01-02
ER

PT J
AU Yang, J
   Zhang, Y
   Liang, JQ
   Yang, XQ
   Liu, L
   Zhao, HM
AF Yang, Jie
   Zhang, Yan
   Liang, Jingqi
   Yang, Xinquan
   Liu, Liang
   Zhao, Hongmou
TI Fibronectin-1 is a dominant mechanism for rheumatoid arthritis via the
   mediation of synovial fibroblasts activity
SO FRONTIERS IN CELL AND DEVELOPMENTAL BIOLOGY
LA English
DT Article
DE rheumatoid arthritis; scrna-seq; fibronectin-1; synovial fibroblasts;
   cell function
ID IDENTIFICATION
AB Rheumatoid arthritis (RA) has a high incidence and adverse effects on patients, thus posing a serious threat to people's life and health. However, the underlying mechanisms regarding the development of RA are still elusive. Herein, we aimed to evaluate the RA-associated molecular mechanisms using the scRNA-seq technique. We used the GEO database to obtain scRNA-seq datasets for synovial fibroblasts (SFs) from RA cases, and the genes were then analyzed using principal component analysis (PCA) and T-Stochastic Neighbor Embedding (TSNE) analyses. Bioinformatics evaluations were carried out for asserting the highly enriched signaling pathways linked to the marker genes, and the key genes related to RA initiation were further identified. According to the obtained results, 3 cell types (0, 1, and 2) were identified by TSNE and some marker genes were statistically upregulated in cell type 1 than the other cell types. These marker genes predominantly contributed to extracellular matrix (ECM) architecture, collagen-harboring ECM, and ECM structural components, and identified as enriched with PI3K/AKT signaling cascade. Notably, fibronectin-1 (FN-1) has been identified as a critical gene that is strongly linked to the development of SFs and has enormous promise for regulating the onset of RA. Moreover, such an investigation offers novel perspectives within onset/progression of RA, suggesting that FN-1 may be a key therapeutic target for RA therapies.
C1 [Yang, Jie; Zhang, Yan; Liang, Jingqi; Yang, Xinquan; Liu, Liang; Zhao, Hongmou] Xi An Jiao Tong Univ, Dept Foot & Ankle Surg, Honghui Hosp, Xian, Peoples R China.
C3 Xi'an Jiaotong University
RP Zhao, HM (通讯作者)，Xi An Jiao Tong Univ, Dept Foot & Ankle Surg, Honghui Hosp, Xian, Peoples R China.
EM zhaohongmou@xiyi.edu.cn
CR Baik JE, 2022, CLIN TRANSL MED, V12, DOI 10.1002/ctm2.758
   Butler A, 2018, NAT BIOTECHNOL, V36, P411, DOI 10.1038/nbt.4096
   Conforti A, 2021, AUTOIMMUN REV, V20, DOI 10.1016/j.autrev.2020.102735
   Deane KD, 2021, ARTHRITIS RHEUMATOL, V73, P181, DOI 10.1002/art.41417
   Figus FA, 2021, AUTOIMMUN REV, V20, DOI 10.1016/j.autrev.2021.102776
   Ginhoux F, 2022, IMMUNITY, V55, P393, DOI 10.1016/j.immuni.2022.02.006
   Grandi F, 2022, J MOL BIOL, V434, DOI 10.1016/j.jmb.2022.167560
   Guo Q, 2018, BONE RES, V6, DOI 10.1038/s41413-018-0016-9
   Hao WT, 2022, ARCH RHEUMATOL, V37, P212, DOI 10.46497/ArchRheumatol.2022.9109
   Hong MY, 2020, J HEMATOL ONCOL, V13, DOI 10.1186/s13045-020-01005-x
   Hwang B, 2018, EXP MOL MED, V50, DOI 10.1038/s12276-018-0071-8
   Liu D, 2020, J MOL MED, V98, P409, DOI 10.1007/s00109-020-01882-2
   Liu G, 2019, JCI INSIGHT, V4, DOI 10.1172/jci.insight.124529
   Micheroli R, 2022, RMD OPEN, V8, DOI 10.1136/rmdopen-2021-001949
   Muller-Ladner U, 2007, ARTHRITIS RES THER, V9, DOI 10.1186/ar2337
   Newsome Grace, 2002, J Am Acad Nurse Pract, V14, P432
   Przybysz M, 2007, RHEUMATOLOGY, V46, P1071, DOI 10.1093/rheumatology/kem067
   Radu AF, 2021, CELLS-BASEL, V10, DOI 10.3390/cells10112857
   Ritchlin C, 2000, ARTHRITIS RES, V2, P356, DOI 10.1186/ar112
   Slovin S, 2021, METHODS MOL BIOL, V2284, P343, DOI 10.1007/978-1-0716-1307-8_19
   Song ZG, 2022, FRONT PUBLIC HEALTH, V10, DOI 10.3389/fpubh.2022.894129
   Su CM, 2019, J CELL PHYSIOL, V234, P9793, DOI 10.1002/jcp.27665
   Tsuchiya H, 2021, INFLAMM REGEN, V41, DOI 10.1186/s41232-021-00157-8
   van Beers JJBC, 2012, ARTHRITIS RES THER, V14, DOI 10.1186/ar3744
   van der Woude D, 2018, BEST PRACT RES CL RH, V32, P174, DOI 10.1016/j.berh.2018.10.005
   Wang J, 2020, THERANOSTICS, V10, P5412, DOI 10.7150/thno.45214
   Wang Q, 2021, CLIN EXP RHEUMATOL, V39, P829, DOI 10.55563/clinexprheumatol/y562nj
   Wang SG, 2018, ARTHRITIS RES THER, V20, DOI 10.1186/s13075-018-1713-x
   Xu J, 2021, INT J GEN MED, V14, P7687, DOI 10.2147/IJGM.S333512
   Zhou J, 2021, NAT METHODS, V18, P1317, DOI 10.1038/s41592-021-01286-1
NR 30
TC 0
Z9 0
U1 2
U2 2
PU FRONTIERS MEDIA SA
PI LAUSANNE
PA AVENUE DU TRIBUNAL FEDERAL 34, LAUSANNE, CH-1015, SWITZERLAND
SN 2296-634X
J9 FRONT CELL DEV BIOL
JI Front. Cell. Dev. Biol.
PD SEP 26
PY 2022
VL 10
AR 1010114
DI 10.3389/fcell.2022.1010114
PG 11
WC Cell Biology; Developmental Biology
WE Science Citation Index Expanded (SCI-EXPANDED)
SC Cell Biology; Developmental Biology
GA 5S7XZ
UT WOS:000875399000001
PM 36225320
OA gold, Green Published
DA 2023-01-02
ER

PT J
AU Qiu, HX
   Liu, MX
   Shi, XF
   Ma, M
   Zhang, J
   Liu, H
AF Qiu, Hongxia
   Liu, Meixia
   Shi, Xuefei
   Ma, Miao
   Zhang, Jing
   Liu, Hua
TI LncRNA HOTAIR inhibits the progression of fibroblast-like synoviocytes
   by sponging miRNA-106b-Sp in rheumatoid arthritis
SO AUTOIMMUNITY
LA English
DT Article
DE Rheumatoid arthritis; fibroblast-like synoviocytes; long non-coding RNAs
ID MATRIX-METALLOPROTEINASE; INVASION; EXPRESSION; CANCER; PROLIFERATION;
   APOPTOSIS; INFLAMMATION; MIGRATION; GROWTH
AB Rheumatoid arthritis (RA) is a chronic progressive autoimmune disease of unknown etiology. Human fibroblast-like synoviocytes (HFLSs) are the main effector cells for synovial hyperplasia and invasion in RA. Long non-coding RNAs (lncRNAs) play key roles in several autoimmune diseases, including RA. We investigated the effects of lncRNA HOX transcript antisense intergenic RNA (HOTAIR) on the pathological behavior of HFLSs in RA. The microRNAs (miRNAs) with potential binding sites for lncRNA HOTAIR were predicted using Starbase v2.0. TargetScan (http://www.targetscan.org ) was used to analyze the potential target genes of miR-106b-5p. The interactions were further verified using a dual-luciferase reporter assay. RNA and protein expression was determined using quantitative reverse transcription polymerase chain reaction (qRT-PCR) and western blotting. The proliferation, cell invasion and migration, and cell apoptosis of HFLSs in RA was detected by the 3-(4,5-dimethylthiazol)-2,5-diphenyl-tetrazolium bromide (MTT) assay, transwell assay, and flow cytometry (FCM). The dual luciferase reporter assay confirmed the interactions between lncRNA HOTAIR and miR-106b-5p and between miR-106b-5p and SMAD family member 7 (SMAD7). The qRT-PCR results indicated that the expression of lncRNA HOTAIR was markedly decreased and that of miR-106b-5p was markedly increased in HFLSs of RA. Cell proliferation, invasion, and migration of HFLSs were inhibited by lncRNA HOTAIR upregulation, and the expression of miR-106b-5p was negatively regulated by lncRNA HOTAIR in HFLSs. Apoptosis of HFLS cells was improved by the overexpression of lncRNA HOTAIR. All the effects of lncRNA HOTAIR upregulation on HFLSs were reversed after the overexpression of miR-106b-5p. Smad7 was identified as a target gene of miR-106b-5p, and the effects of downregulation of miR-106b-5p on HFLSs could be abolished by silencing Smad7. We found that lncRNA HOTAIR was significantly downregulated in the HFLSs of patients with RA. Moreover, lncRNA HOTAIR influenced cell growth, migration, invasion, and apoptosis in HFLSs through the miR-106b-5p/Smad7 axis.
C1 [Qiu, Hongxia; Shi, Xuefei; Ma, Miao; Zhang, Jing; Liu, Hua] Xian 5 Hosp, Dept Rheumatol, Xian, Peoples R China.
   [Qiu, Hongxia] Hosp Northwest Polytech Univ, Med Dept, Xian, Peoples R China.
   [Liu, Meixia] Zaozhuang Municipal Hosp, Dept Rehabil & Phys Therapy, Zaozhuang, Peoples R China.
RP Qiu, HX (通讯作者)，112 Xiguanzheng St, Xian 710000, Peoples R China.
EM qhx1015@163.com
FU Natural Science Basic Research Program of Shaanxi Province [2021JZ-59];
   Xi'an Science and Technology Plan Project [2019114913YX004SF037(4)]
FX The present study was supported by the Natural Science Basic Research
   Program of Shaanxi Province (grant no. 2021JZ-59) and the Xi'an Science
   and Technology Plan Project (grant no. 2019114913YX004SF037(4)).
CR Angelotti F, 2017, CLIN EXP RHEUMATOL, V35, P368
   Bi X, 2019, EBIOMEDICINE, V50, P408, DOI 10.1016/j.ebiom.2019.11.024
   Bottini N, 2013, NAT REV RHEUMATOL, V9, P24, DOI 10.1038/nrrheum.2012.190
   Burmester GR, 2017, LANCET, V389, P2338, DOI 10.1016/S0140-6736(17)31491-5
   Chang L, 2018, CELL PHYSIOL BIOCHEM, V49, P1289, DOI 10.1159/000493408
   Chen Z, 2019, NAT REV RHEUMATOL, V15, P9, DOI 10.1038/s41584-018-0109-2
   Cheng D, 2018, EBIOMEDICINE, V36, P159, DOI 10.1016/j.ebiom.2018.08.055
   Ding XQ, 2015, INT IMMUNOPHARMACOL, V26, P153, DOI 10.1016/j.intimp.2015.03.024
   Fan C, 2020, AM J TRANSL RES, V12, P7709
   Fox DA, 2010, RHEUM DIS CLIN N AM, V36, P311, DOI 10.1016/j.rdc.2010.02.004
   Ghaffar M, 2018, J CANCER, V9, P4242, DOI 10.7150/jca.26095
   Gu H, 2019, CANCER MED-US, V8, P6756, DOI 10.1002/cam4.2511
   Jay GD, 2014, MATRIX BIOL, V39, P17, DOI 10.1016/j.matbio.2014.08.008
   KAPLAN JE, 1990, J ACQ IMMUN DEF SYND, V3, P1096
   Klec C, 2019, EXPERT OPIN THER TAR, V23, P177, DOI 10.1080/14728222.2019.1570499
   Kumar P, 2018, COLD SPRING HARB PRO, V2018, DOI 10.1101/pdb.prot095505
   Li GQ, 2018, BIOSCIENCE REP, V38, DOI 10.1042/BSR20180626
   Liang JY, 2019, J TRANSL INTERN MED, V7, P3, DOI 10.2478/jtim-2019-0002
   Livak KJ, 2001, METHODS, V25, P402, DOI 10.1006/meth.2001.1262
   Masoumi M, 2021, INFLAMMATION, V44, P466, DOI 10.1007/s10753-020-01371-1
   Miller MC, 2009, ARTHRITIS RHEUM-US, V60, P686, DOI 10.1002/art.24331
   Naqvi Atta Abbas, 2017, Diseases, V5, DOI 10.3390/diseases5040027
   Ni SJ, 2018, ONCOTARGETS THER, V11, P3835, DOI 10.2147/OTT.S172887
   Noss EH, 2008, IMMUNOL REV, V223, P252, DOI 10.1111/j.1600-065X.2008.00648.x
   Paraskevopoulou MD, 2016, METHODS MOL BIOL, V1402, P271, DOI 10.1007/978-1-4939-3378-5_21
   Ponting CP, 2009, CELL, V136, P629, DOI 10.1016/j.cell.2009.02.006
   Qiang JH, 2019, BIOSCIENCE REP, V39, DOI 10.1042/BSR20190700
   Sabeh F, 2010, J IMMUNOL, V184, P6396, DOI 10.4049/jimmunol.0904068
   Saliminejad K, 2019, J CELL PHYSIOL, V234, P5451, DOI 10.1002/jcp.27486
   Shaker OG, 2019, J INTERF CYTOK RES, V39, P174, DOI 10.1089/jir.2018.0117
   Shrivastava AK, 2013, J PHYSIOL BIOCHEM, V69, P335, DOI 10.1007/s13105-012-0216-5
   Smolen JS, 2016, LANCET, V388, P2023, DOI 10.1016/S0140-6736(16)30173-8
   Song J, 2015, CLIN EXP MED, V15, P121, DOI 10.1007/s10238-013-0271-4
   Szekanecz Z, 2010, JOINT BONE SPINE, V77, P13, DOI 10.1016/j.jbspin.2009.05.011
   Tao YX, 2017, RHEUMATOLOGY, V56, P1804, DOI 10.1093/rheumatology/kex233
   Telford WG, 2018, METHODS MOL BIOL, V1678, P167, DOI 10.1007/978-1-4939-7346-0_10
   Tolboom TCA, 2002, ANN RHEUM DIS, V61, P975, DOI 10.1136/ard.61.11.975
   Wang KC, 2011, MOL CELL, V43, P904, DOI 10.1016/j.molcel.2011.08.018
   Xiong GX, 2016, IRAN J BASIC MED SCI, V19, P787
   Xu F, 2019, J BIOMED MATER RES A, V107, P468, DOI 10.1002/jbm.a.36562
   Xu GX, 2020, BIOSCIENCE REP, V40, DOI 10.1042/BSR20192560
   Yang CG, 2020, BIOMED PHARMACOTHER, V127, DOI 10.1016/j.biopha.2020.110211
   Zhang HJ, 2017, INT IMMUNOPHARMACOL, V50, P283, DOI 10.1016/j.intimp.2017.06.021
   Zhang J, 2016, ONCOTARGETS THER, V9, P3335, DOI 10.2147/OTT.S107190
   Zhang L, 2021, ONCOL LETT, V21, DOI 10.3892/ol.2020.12383
   Zhang TP, 2018, J CELL BIOCHEM, V119, P10095, DOI 10.1002/jcb.27346
   Zhang Y, 2016, ARTHRITIS RES THER, V18, DOI 10.1186/s13075-016-1129-4
   Zhao CN, 2018, BIOMED PHARMACOTHER, V106, P584, DOI 10.1016/j.biopha.2018.06.175
   Zhao WY, 2018, CANCER MED-US, V7, P842, DOI 10.1002/cam4.1353
   Zheng L, 2015, J TRANSL MED, V13, DOI 10.1186/s12967-015-0592-z
   Zhou GM, 2018, FRONT IMMUNOL, V9, DOI 10.3389/fimmu.2018.02537
NR 51
TC 0
Z9 0
U1 1
U2 1
PU TAYLOR & FRANCIS LTD
PI ABINGDON
PA 2-4 PARK SQUARE, MILTON PARK, ABINGDON OR14 4RN, OXON, ENGLAND
SN 0891-6934
EI 1607-842X
J9 AUTOIMMUNITY
JI Autoimmunity
PD NOV 17
PY 2022
VL 55
IS 8
BP 567
EP 576
DI 10.1080/08916934.2022.2126460
EA SEP 2022
PG 10
WC Immunology
WE Science Citation Index Expanded (SCI-EXPANDED)
SC Immunology
GA 5H1NW
UT WOS:000860549200001
PM 36164683
DA 2023-01-02
ER

PT J
AU Kawabe, A
   Yamagata, K
   Kato, S
   Nakano, K
   Sakata, K
   Tsukada, Y
   Ohmura, K
   Nakayamada, S
   Tanaka, Y
AF Kawabe, Akio
   Yamagata, Kaoru
   Kato, Shigeaki
   Nakano, Kazuhisa
   Sakata, Kei
   Tsukada, Yu-Ichi
   Ohmura, Koichiro
   Nakayamada, Shingo
   Tanaka, Yoshiya
TI Role of DNA dioxygenase Ten-Eleven translocation 3 (TET3) in rheumatoid
   arthritis progression
SO ARTHRITIS RESEARCH & THERAPY
LA English
DT Article
DE Ten-Eleven translocation 3; Rheumatoid arthritis; Fibroblast-like
   synoviocytes; Tumor necrosis factor alpha
ID METHYLATION; 5-HYDROXYMETHYLCYTOSINE; ACTIVATION
AB Background: Rheumatoid arthritis (RA) patients present with abnormal methylation patterns in their fibroblast-like synoviocytes (FLS). Given that DNA demethylation is critical for producing DNA methylation patterns, we hypothesized that DNA demethylation may facilitate RA progression. Therefore, we designed this study to examine the role of DNA dioxygenase family, Ten-Eleven translocation (TET1/2/3), in the pathological process of RA.
   Methods: Synovial tissues and FLS were obtained from patients with RA and Osteoarthritis. K/BxN serum-induced arthritis was induced in Wild-type (WT) and TET3 heterozygous-deficient (TET3(+/-)) C57BL/6 mice.
   Results: We found that both TET3 and 5-hydroxymethylcytosine (5hmC) were upregulated in synovitis tissues from RA patients and confirmed this upregulation in the cultured FLS derived from synovitis tissues. Tumor necrosis factor alpha (TNF alpha) upregulated TET3 and 5hmC levels in cultured FLS, and the stimulated FLS exhibited high cell mobility with increased transcription of cellular migration-related factors such as C-X-C motif chemokine ligand 8 (CXCL8) and C-C motif chemokine ligand 2 (CCL2) in a TET3-dependent manner. In addition, TET3 haploinsufficiency lowered RA progression in a mouse model of serum-induced arthritis.
   Conclusions: Based on these findings, we can assume that TET3-mediated DNA demethylation acts as an epigenetic regulator of RA progression.
C1 [Kawabe, Akio; Yamagata, Kaoru; Nakano, Kazuhisa; Sakata, Kei; Nakayamada, Shingo; Tanaka, Yoshiya] Univ Occupat & Environm Hlth, Sch Med, Dept Internal Med 1, 1-1 Iseigaoka, Kitakyushu, Fukuoka 8078555, Japan.
   [Kato, Shigeaki] Iryo Sosei Univ, Hlth Sci Res Ctr, 5-5-1 Chuodai Iino, Iwaki, Fukushima 9708551, Japan.
   [Kato, Shigeaki] Tokiwa Fdn, Res Inst Innovat Med, 57 Kaminodai,Jyoban Kamiyunagayamachi, Iwaki, Fukushima 9728322, Japan.
   [Sakata, Kei] Mitsubishi Tanabe Pharma Corp, Pharmacol Res Labs 1, Res Div, Aoba Ku, 1000 Kamoshida, Yokohama, Kanagawa 2270033, Japan.
   [Tsukada, Yu-Ichi] Kyushu Univ, AMORI Frontier Res Ctr, Adv Biol Informat Res Div, Nishi Ku, 744 Motooka, Fukuoka 8190395, Japan.
   [Ohmura, Koichiro] Kyoto Univ, Grad Sch Med, Dept Rheumatol & Clin Immunol, Sakyo Ku, 54 Shogoin Kawara, Kyoto 6068507, Japan.
C3 University of Occupational & Environmental Health - Japan; Mitsubishi
   Tanabe Pharma Corporation; Kyushu University; Kyoto University
RP Tanaka, Y (通讯作者)，Univ Occupat & Environm Hlth, Sch Med, Dept Internal Med 1, 1-1 Iseigaoka, Kitakyushu, Fukuoka 8078555, Japan.
EM tanaka@med.uoeh-u.ac.jp
FU Ministry of Health, Labour and Welfare of Japan; Ministry of Education,
   Culture, Sports, Science and Technology of Japan [17K09992]; Boehringer
   Ingelheim [RS2020A000673916]; Eisai [HHCS20200929029]; Mitsubishi-Tanabe
FX This research project was supported in part by a Research Grant-In-Aid
   for Scientific Research by the Ministry of Health, Labour and Welfare of
   Japan, the Ministry of Education, Culture, Sports, Science and
   Technology of Japan (17K09992), Boehringer Ingelheim (RS2020A000673916),
   Eisai (HHCS20200929029) and Mitsubishi-Tanabe.
CR Ai RZ, 2018, NAT COMMUN, V9, DOI 10.1038/s41467-018-04310-9
   Bottini N, 2013, NAT REV RHEUMATOL, V9, P24, DOI 10.1038/nrrheum.2012.190
   Choe JY, 2016, RHEUMATOLOGY, V55, P928, DOI 10.1093/rheumatology/kev422
   Dayer J.-M., 2003, Rheumatology (Oxford), V42, pii3, DOI 10.1093/rheumatology/keg326
   de la Rica L, 2013, J AUTOIMMUN, V41, P6, DOI 10.1016/j.jaut.2012.12.005
   Firestein GS, 2017, IMMUNITY, V46, P183, DOI 10.1016/j.immuni.2017.02.006
   Glossop JR, 2015, EPIGENOMICS-UK, V7, P539, DOI [10.2217/EPI.15.15, 10.2217/epi.15.15]
   Kalliolias GD, 2016, NAT REV RHEUMATOL, V12, P49, DOI 10.1038/nrrheum.2015.169
   Karouzakis E, 2009, ARTHRITIS RHEUM-US, V60, P3613, DOI 10.1002/art.25018
   Khan UA, 2016, J CELL BIOCHEM, V117, P382, DOI 10.1002/jcb.25282
   Koch AE, 2005, ARTHRITIS RHEUM, V52, P710, DOI 10.1002/art.20932
   Korganow AS, 1999, IMMUNITY, V10, P451, DOI 10.1016/S1074-7613(00)80045-X
   Lennartsson J, 2012, PHYSIOL REV, V92, P1619, DOI 10.1152/physrev.00046.2011
   Loh C, 2019, ANN RHEUM DIS, V78, P1205, DOI 10.1136/annrheumdis-2018-214783
   Nakano K, 2013, J IMMUNOL, V190, P1297, DOI 10.4049/jimmunol.1202572
   Nakano K, 2013, ANN RHEUM DIS, V72, P110, DOI 10.1136/annrheumdis-2012-201526
   Nguyen HN, 2017, IMMUNITY, V46, P220, DOI 10.1016/j.immuni.2017.01.004
   Nygaard G, 2020, NAT REV RHEUMATOL, V16, P316, DOI 10.1038/s41584-020-0413-5
   Ospelt C, 2017, SEMIN IMMUNOPATHOL, V39, P409, DOI 10.1007/s00281-017-0621-5
   Rao DA, 2017, NATURE, V542, P110, DOI 10.1038/nature20810
   Schett G, 2021, NAT REV RHEUMATOL, V17, P135, DOI 10.1038/s41584-020-00543-5
   Shen QC, 2018, NATURE, V554, P123, DOI 10.1038/nature25434
   Smolen JS, 2018, NAT REV DIS PRIMERS, V4, DOI 10.1038/nrdp.2018.1
   Stylianou E, 2019, J INFLAMM RES, V12, P1, DOI 10.2147/JIR.S129027
   Tan L, 2012, DEVELOPMENT, V139, P1895, DOI 10.1242/dev.070771
   Taylor SEB, 2016, J BONE MINER RES, V31, P524, DOI 10.1002/jbmr.2711
   Tsuchiya H, 2021, ANN RHEUM DIS, V80, P440, DOI 10.1136/annrheumdis-2020-218189
   Tsukada Y, 2015, SCI REP-UK, V5, DOI 10.1038/srep15876
   Zeng Y, 2019, GENES-BASEL, V10, DOI 10.3390/genes10040257
   Zhang F, 2019, NAT IMMUNOL, V20, P928, DOI 10.1038/s41590-019-0378-1
NR 30
TC 0
Z9 0
U1 1
U2 1
PU BMC
PI LONDON
PA CAMPUS, 4 CRINAN ST, LONDON N1 9XW, ENGLAND
SN 1478-6354
EI 1478-6362
J9 ARTHRITIS RES THER
JI Arthritis Res. Ther.
PD SEP 16
PY 2022
VL 24
IS 1
AR 222
DI 10.1186/s13075-022-02908-5
PG 10
WC Rheumatology
WE Science Citation Index Expanded (SCI-EXPANDED)
SC Rheumatology
GA 4O1VI
UT WOS:000854494300001
PM 36114544
OA gold, Green Published
DA 2023-01-02
ER

PT J
AU Bi, ZH
   Zhao, Y
   Hu, JH
   Ding, J
   Yang, P
   Liu, Y
   Lu, Y
   Jin, Y
   Tang, HM
   Liu, YH
   Zhang, YQ
AF Bi, Zenghao
   Zhao, Yan
   Hu, Jinghong
   Ding, Jie
   Yang, Pei
   Liu, Yan
   Lu, Yuan
   Jin, Ying
   Tang, Huimin
   Liu, Yuhong
   Zhang, Yongqing
TI A novel polysaccharide from Lonicerae Japonicae Caulis: Characterization
   and effects on the function of fibroblast-like synoviocytes
SO CARBOHYDRATE POLYMERS
LA English
DT Article
DE Lonicerae Japonicae caulis; Polysaccharides; Structure characterization;
   Rheumatoid arthritis; Fibroblast-like synoviocytes
ID RHEUMATOID-ARTHRITIS; ANTIOXIDANT ACTIVITY
AB A novel polysaccharide (LJCP-2b) was isolated from Lonicerae Japonicae Caulis, and its structural features were identified by molecular weight distribution, infrared spectrum, monosaccharide composition, methylation analysis and NMR. LJCP-2b was a homogeneous heteropolysaccharide with a molecular weight of 7.0 kDa and composed of glucose, galacturonic acid, galactose, arabinose, rhamnose, xylose, mannose and glucuronic acid. Structural analysis revealed that LJCP-2b was mainly consisted of 1,3,6-beta-D-Galp, 1,4-alpha-D-Glcp, 1,4,6-alpha-D-Glcp, 1,4-beta-D-Galp, 1,2,4-alpha-L-Rhap and 1,4-alpha-D-GalpA. In vitro experiments showed that LJCP-2b could affect the function of TNF-alpha-induced rheumatoid arthritis fibroblast-like synoviocytes (RA-FLS), including weakening cell viability, increasing apoptosis rate, decreased migration number and adhesion capacity, and reduced the levels of IL-6 and IL-1 beta. These results indicated that LJCP-2b exhibited the activity of inhibiting the hyperproliferation and inflammatory response of RA-FLS, which may be developed for prevention or treatment of RA.
C1 [Bi, Zenghao; Hu, Jinghong; Ding, Jie; Yang, Pei; Liu, Yan; Lu, Yuan; Jin, Ying; Tang, Huimin; Liu, Yuhong; Zhang, Yongqing] Shandong Univ Tradit Chinese Med, Coll Pharm, Jinan 250355, Peoples R China.
   [Zhao, Yan] Yantai Univ, Univ Shandong, Collaborat Innovat Ctr Adv Drug Delivery Syst & Bi, Sch Pharm,Key Lab Mol Pharmacol & Drug Evaluat, Yantai 264005, Peoples R China.
C3 Shandong University of Traditional Chinese Medicine; Shandong
   University; Yantai University
RP Liu, YH; Zhang, YQ (通讯作者)，Shandong Univ Tradit Chinese Med, Coll Pharm, Jinan 250355, Peoples R China.
EM yhliu@sdutcm.edu.cn; zyq622003@126.com
FU Shandong Province Major Science and Technology Innovation Project
   [2019JZZY011020]; Natural Science Foundation of Shandong Province
   [ZR2019MH082]; Taishan Industry Leading Talents Project [tscy20200410];
   Collaborative Innovation Center for quality Control of traditional
   Chinese Medicine and Con-struction of whole Industry chain in Colleges
   and Universities of Shan-dong Province [CYLXTCX2020]
FX Acknowledgements This work was supported by Shandong Province Major
   Science and Technology Innovation Project (2019JZZY011020) , Natural
   Science Foundation of Shandong Province (ZR2019MH082) , Taishan Industry
   Leading Talents Project (tscy20200410) , Collaborative Innovation Center
   for quality Control of traditional Chinese Medicine and Con-struction of
   whole Industry chain in Colleges and Universities of Shan-dong Province
   (CYLXTCX2020) .
CR Alunno A, 2017, BMC RHEUMATOL, V1, DOI 10.1186/s41927-017-0001-8
   Barbieri SF, 2017, CARBOHYD POLYM, V174, P887, DOI 10.1016/j.carbpol.2017.07.015
   BRADFORD MM, 1976, ANAL BIOCHEM, V72, P248, DOI 10.1016/0003-2697(76)90527-3
   Bullock J, 2018, MED PRIN PRACT, V27, P501, DOI 10.1159/000493390
   Cai ZC, 2019, MOLECULES, V24, DOI 10.3390/molecules24101936
   Chen L, 2018, INT J BIOL MACROMOL, V108, P408, DOI 10.1016/j.ijbiomac.2017.12.034
   Ci BB, 2018, PAK J PHARM SCI, V31, P2791
   Colodel C, 2018, INT J BIOL MACROMOL, V117, P385, DOI 10.1016/j.ijbiomac.2018.05.048
   Cui LN, 2021, FOOD RES INT, V140, DOI 10.1016/j.foodres.2020.109859
   Dou ZM, 2019, J AGR FOOD CHEM, V67, P12428, DOI 10.1021/acs.jafc.9b03505
   DUBOIS M, 1951, NATURE, V168, P167, DOI 10.1038/168167a0
   Falconer J, 2018, ARTHRITIS RHEUMATOL, V70, P984, DOI 10.1002/art.40504
   Gandhi GR, 2021, PHYTOMEDICINE, V93, DOI 10.1016/j.phymed.2021.153766
   Garcia-Vello P, 2020, CARBOHYD POLYM, V233, DOI 10.1016/j.carbpol.2020.115857
   Gurpilhares DD, 2019, FOOD CHEM, V280, P175, DOI 10.1016/j.foodchem.2018.12.023
   He LH, 2021, CHIN MED-UK, V16, DOI 10.1186/s13020-021-00510-6
   Huang LL, 2021, CARBOHYD POLYM, V269, DOI 10.1016/j.carbpol.2021.118288
   Lei SW, 2019, YONSEI MED J, V60, P585, DOI 10.3349/ymj.2019.60.6.585
   Li D.M., 2018, FOOD RES DEV, V39, P190, DOI [10.3969/j.issn.1005-6521.2018.18.034, DOI 10.3969/J.ISSN.1005-6521.2018.18.034]
   Littlejohn EA, 2018, PRIMARY CARE, V45, P237, DOI 10.1016/j.pop.2018.02.010
   Liu Lei, 2014, China Journal of Traditional Chinese Medicine and Pharmacy, V29, P1826
   Liu X, 2017, CELL BIOL TOXICOL, V33, P15, DOI 10.1007/s10565-016-9356-7
   Maity P, 2021, INT J BIOL MACROMOL, V172, P408, DOI 10.1016/j.ijbiomac.2021.01.081
   Meng QL, 2017, APOPTOSIS, V22, P1138, DOI 10.1007/s10495-017-1387-x
   National Commission of Chinese Pharmacopoeia, 2020, PHARMACOPOEIA PEOPLE
   Ning X, 2021, CARBOHYD POLYM, V262, DOI 10.1016/j.carbpol.2021.117925
   Pettolino FA, 2012, NAT PROTOC, V7, P1590, DOI 10.1038/nprot.2012.081
   Puluhulawa LE, 2021, MOLECULES, V26, DOI 10.3390/molecules26113362
   Roman L, 2021, FOOD HYDROCOLLOID, V113, DOI 10.1016/j.foodhyd.2020.106476
   Rosenbohm C., 2003, CARBOHYD RES, V13
   Shakhmatov EG, 2020, CARBOHYD POLYM, V235, DOI 10.1016/j.carbpol.2020.115978
   Shang XF, 2011, J ETHNOPHARMACOL, V138, P1, DOI 10.1016/j.jep.2011.08.016
   Shu ZH, 2015, INFLAMMATION, V38, P1777, DOI 10.1007/s10753-015-0155-8
   Sims IM, 2018, CARBOHYD POLYM, V188, P1, DOI 10.1016/j.carbpol.2017.12.075
   Sousa SG, 2018, CARBOHYD POLYM, V197, P515, DOI 10.1016/j.carbpol.2018.06.042
   Stanczyk J, 2006, CURR OPIN RHEUMATOL, V18, P262, DOI 10.1097/01.bor.0000218947.42730.dd
   Su XR, 2021, J ETHNOPHARMACOL, V267, DOI 10.1016/j.jep.2020.113502
   Sun J, 2018, INT J BIOL MACROMOL, V115, P69, DOI 10.1016/j.ijbiomac.2018.04.033
   Sun LQ, 2012, CARBOHYD POLYM, V87, P1206, DOI 10.1016/j.carbpol.2011.08.097
   Tang YL, 2016, PHYTOMEDICINE, V23, P597, DOI 10.1016/j.phymed.2016.01.016
   Tian J, 2012, CARBOHYD POLYM, V90, P1642, DOI 10.1016/j.carbpol.2012.07.044
   Wang CZ, 2021, PHYTOTHER RES, V35, P2807, DOI 10.1002/ptr.7026
   Wang L, 2018, FOOD CHEM, V249, P127, DOI 10.1016/j.foodchem.2018.01.011
   Wang PP, 2014, CARBOHYD POLYM, V110, P142, DOI 10.1016/j.carbpol.2014.03.060
   Wang XH, 2021, CHIN J NAT MEDICINES, V19, P741, DOI 10.1016/S1875-5364(21)60107-3
   Widdifield J, 2014, ARTHRITIS RHEUMATOL, V66, P786, DOI 10.1002/art.38306
   Wu DT, 2019, MOLECULES, V24, DOI 10.3390/molecules24152817
   Wu JX, 2021, INT J BIOL MACROMOL, V176, P352, DOI 10.1016/j.ijbiomac.2021.02.016
   Yang QX, 2019, INT J BIOL MACROMOL, V123, P801, DOI 10.1016/j.ijbiomac.2018.11.077
   Yu M, 2019, MOLECULES, V24, DOI 10.3390/molecules24050970
   Zhang F, 2020, CARBOHYD POLYM, V249, DOI 10.1016/j.carbpol.2020.116894
   Zhang H, 2019, ACS BIOMATER SCI ENG, V5, P3974, DOI 10.1021/acsbiomaterials.9b00410
   Zhang Q, 2019, BIOMED PHARMACOTHER, V118, DOI 10.1016/j.biopha.2019.109367
   Zhang X, 2020, IUBMB LIFE, V72, P1951, DOI 10.1002/iub.2328
   Zhang Z, 2020, CARBOHYD POLYM, V231, DOI 10.1016/j.carbpol.2019.115688
   Zhou RM, 2020, INT J BIOL MACROMOL, V161, P810, DOI 10.1016/j.ijbiomac.2020.06.124
   Zhou XN, 2021, BIOMED RES INT, V2021, DOI 10.1155/2021/8878633
   Zou YY, 2021, ANN TRANSL MED, V9, DOI 10.21037/atm-21-1362
NR 58
TC 0
Z9 0
U1 39
U2 47
PU ELSEVIER SCI LTD
PI OXFORD
PA THE BOULEVARD, LANGFORD LANE, KIDLINGTON, OXFORD OX5 1GB, OXON, ENGLAND
SN 0144-8617
EI 1879-1344
J9 CARBOHYD POLYM
JI Carbohydr. Polym.
PD SEP 15
PY 2022
VL 292
AR 119674
DI 10.1016/j.carbpol.2022.119674
PG 13
WC Chemistry, Applied; Chemistry, Organic; Polymer Science
WE Science Citation Index Expanded (SCI-EXPANDED)
SC Chemistry; Polymer Science
GA 2B5WY
UT WOS:000810259500005
PM 35725209
DA 2023-01-02
ER

PT J
AU Gan, PR
   Sun, MH
   Wu, H
   Ke, JT
   Dong, XT
   Chen, FY
AF Gan, Peirong
   Sun, Minghui
   Wu, Hong
   Ke, Jiangtao
   Dong, Xintong
   Chen, Fangyuan
TI A novel mechanism for inhibiting proliferation of rheumatoid arthritis
   fibroblast-like synoviocytes: geniposide suppresses HIF-1 alpha
   accumulation in the hypoxic microenvironment of synovium
SO INFLAMMATION RESEARCH
LA English
DT Article
DE Rheumatoid arthritis; Hypoxia; Fibroblast-like synoviocytes; Geniposide;
   Hypoxia inducible factor-1 alpha; Proliferation
ID B-CELLS; HYDROXYLASES; SURVIVAL; RATS
AB Objective The excessive proliferation of fibroblast-like synoviocytes (FLSs) is a key inducement for the occurrence and development of rheumatoid arthritis (RA). Hypoxia inducible factor-alpha (HIF-alpha) accumulation is involved in the regulation of cell biological functions in the hypoxic microenvironment of synovium. This study aimed to investigate the roles of HIF-alpha and its level regulator prolyl hydroxylases (PHDs) in FLSs proliferation and to explore the regulatory effect of geniposide (GE).
   Materials and methods Adjuvant arthritis rats and RA-FLSs cell line MH7A were taken as the research objects. MH7A cells were incubated in a hypoxic chamber with 2% O-2 for hypoxia treatment. CCK-8, FACS, EdU and Western blot assays were performed to evaluate MH7A cells proliferation. Iron assay was conducted to determine intracellular Fe2+ level.
   Results MH7A cells proliferation was significantly enhanced under hypoxia, accompanied by an increase of HIF-1 alpha level. Decreased HIF-1 alpha level by PX-478 inhibited MH7A cells proliferation. Furthermore, PHD2 was highly expressed in vivo and in vitro, and played a key role in modulation of HIF-1 alpha protein level, which was confirmed by PHD2 inhibitor IOX4 and proteasome inhibitor MG132. GE treatment alleviated synovial hyperplasia in AA rats and inhibited MH7A cells proliferation with a reduction in HIF-1 alpha level. Fe2+ acts as an enzymatic cofactor to control PHD2 activity. Iron assay showed that GE reversed the decline of Fe2+ level in MH7A cells under hypoxia.
   Conclusion GE attenuates abnormal proliferation of RA-FLSs via inhibiting HIF-1 alpha accumulation through enhancement of PHD2 activity.
C1 [Gan, Peirong; Sun, Minghui; Wu, Hong; Ke, Jiangtao; Dong, Xintong; Chen, Fangyuan] Anhui Univ Chinese Med, Coll Pharm, Qian Jiang Rd 1, Hefei 230012, Peoples R China.
   [Gan, Peirong; Sun, Minghui; Wu, Hong; Ke, Jiangtao; Dong, Xintong; Chen, Fangyuan] Minist Educ, Key Lab Xinan Med, Hefei 230012, Peoples R China.
   [Gan, Peirong; Sun, Minghui; Wu, Hong; Ke, Jiangtao; Dong, Xintong; Chen, Fangyuan] Anhui Prov Key Lab Res & Dev Chinese Med, Hefei 230012, Peoples R China.
C3 Anhui University of Chinese Medicine
RP Wu, H (通讯作者)，Anhui Univ Chinese Med, Coll Pharm, Qian Jiang Rd 1, Hefei 230012, Peoples R China.; Wu, H (通讯作者)，Minist Educ, Key Lab Xinan Med, Hefei 230012, Peoples R China.; Wu, H (通讯作者)，Anhui Prov Key Lab Res & Dev Chinese Med, Hefei 230012, Peoples R China.
EM wuhongprof@aliyun.com
FU National Natural Science Foundation of China [81473400, 81874360]
FX This work was supported by the National Natural Science Foundation of
   China (No 81473400; No 81874360).
CR Bagnall J, 2014, J BIOL CHEM, V289, P5549, DOI 10.1074/jbc.M113.500405
   Bahrami A, 2018, PHARMACOL RES, V137, P159, DOI 10.1016/j.phrs.2018.10.009
   Bartok B, 2010, IMMUNOL REV, V233, P233, DOI 10.1111/j.0105-2896.2009.00859.x
   Bottini N, 2013, NAT REV RHEUMATOL, V9, P24, DOI 10.1038/nrrheum.2012.190
   Castelli S, 2021, J EXP CLIN CANC RES, V40, DOI 10.1186/s13046-021-01887-w
   Chen D, 2020, PHYTOMEDICINE, V67, DOI 10.1016/j.phymed.2019.153138
   Chen JH, 2021, ARTHRITIS RHEUMATOL, V73, P1810, DOI 10.1002/art.41748
   Chen JY, 2015, INT IMMUNOPHARMACOL, V24, P102, DOI 10.1016/j.intimp.2014.11.017
   Dai MM, 2014, INT IMMUNOPHARMACOL, V20, P46, DOI 10.1016/j.intimp.2014.02.021
   Deng W, 2016, CELL IMMUNOL, V303, P7, DOI 10.1016/j.cellimm.2016.04.001
   Firestein GS, 2017, IMMUNITY, V46, P183, DOI 10.1016/j.immuni.2017.02.006
   Ganesan R, 2017, INT REV IMMUNOL, V36, P20, DOI 10.1080/08830185.2016.1269175
   He SD, 2020, PHARM BIOL, V58, P146, DOI 10.1080/13880209.2020.1711783
   Henze AT, 2010, CANCER RES, V70, P357, DOI 10.1158/0008-5472.CAN-09-1876
   Hu FL, 2016, EUR J IMMUNOL, V46, P742, DOI 10.1002/eji.201545784
   Hu YY, 2019, PHYTOMEDICINE, V53, P223, DOI 10.1016/j.phymed.2018.07.005
   Ivan M, 2017, MOL CELL, V66, P772, DOI 10.1016/j.molcel.2017.06.002
   Kang MS, 2019, NAT COMMUN, V10, DOI 10.1038/s41467-019-10376-w
   Lee SY, 2018, FOOD CHEM TOXICOL, V116, P70, DOI 10.1016/j.fct.2018.04.005
   Li F, 2018, MOLECULES, V23, DOI 10.3390/molecules23010091
   Li G, 2021, FRONT PHARMACOL, V12, DOI 10.3389/fphar.2021.720307
   Li N, 2019, OXID MED CELL LONGEV, V2019, DOI 10.1155/2019/7480512
   Liu N, 2017, INFLAMM RES, V66, P603, DOI 10.1007/s00011-017-1041-7
   Mankia K, 2015, DISCOV MED, V20, P129
   Park YH, 2018, J DERMATOL SCI, V91, P104, DOI 10.1016/j.jdermsci.2018.03.010
   Rao DA, 2017, NATURE, V542, P110, DOI 10.1038/nature20810
   Ryu JH, 2014, PLOS BIOL, V12, DOI 10.1371/journal.pbio.1001881
   Shan MQ, 2017, MOLECULES, V22, DOI 10.3390/molecules22101689
   Sun MH, 2020, LIFE SCI, V256, DOI 10.1016/j.lfs.2020.117988
   Sun WW, 2020, ARTHRITIS RES THER, V22, DOI 10.1186/s13075-020-2133-2
   Nguyen TL, 2016, INT J BIOCHEM CELL B, V80, P71, DOI 10.1016/j.biocel.2016.09.026
   Tu YY, 2021, OXID MED CELL LONGEV, V2021, DOI 10.1155/2021/9247947
   Wang RH, 2020, FRONT PHARMACOL, V11, DOI 10.3389/fphar.2020.584176
   Wang Y, 2021, PHYTOTHER RES, V35, P4347, DOI 10.1002/ptr.7130
   Watts ER, 2019, TRENDS MOL MED, V25, P33, DOI 10.1016/j.molmed.2018.10.006
   Wohlrab C, 2019, HYPOXIA, V7, P17, DOI 10.2147/HP.S201643
   Wollenick K, 2012, NUCLEIC ACIDS RES, V40, P1928, DOI 10.1093/nar/gkr978
NR 37
TC 0
Z9 0
U1 4
U2 4
PU SPRINGER BASEL AG
PI BASEL
PA PICASSOPLATZ 4, BASEL, 4052, SWITZERLAND
SN 1023-3830
EI 1420-908X
J9 INFLAMM RES
JI Inflamm. Res.
PD NOV
PY 2022
VL 71
IS 10-11
BP 1375
EP 1388
DI 10.1007/s00011-022-01636-5
EA SEP 2022
PG 14
WC Cell Biology; Immunology
WE Science Citation Index Expanded (SCI-EXPANDED)
SC Cell Biology; Immunology
GA 5U2AJ
UT WOS:000854685600001
PM 36109396
DA 2023-01-02
ER

PT J
AU Yang, YP
   Jian, YQ
   Liu, YB
   Xie, QL
   Yu, HH
   Wang, B
   Li, B
   Peng, CY
   Wang, W
AF Yang, Yu-pei
   Jian, Yu-qing
   Liu, Yong-bei
   Xie, Qing-ling
   Yu, Huang-he
   Wang, Bin
   Li, Bin
   Peng, Cai-yun
   Wang, Wei
TI Heilaohuacid G, a new triterpenoid from Kadsura coccinea inhibits
   proliferation, induces apoptosis, and ameliorates inflammation in RA-FLS
   and RAW 264.7 cells via suppressing NF-kappa B pathway
SO PHYTOTHERAPY RESEARCH
LA English
DT Article
DE Heilaohu; Kadsura coccinea; Rheumatoid arthritis; Schisandraceae;
   Triterpenoid; Tujia ethnomedicine
ID FIBROBLAST-LIKE SYNOVIOCYTES; ARTHRITIS
AB Heilaohu, the roots of Kadsura coccinea, has been used in Tujia ethnomedicine to treat rheumatic arthritis (RA). Heilaohuacid G (1), a new 3,4-seco-lanostane type triterpenoid isolated from the ethanol extract of Heilaohu, whose structure was determined using HR-ESI-MS data, NMR spectroscopic analyses, and ECD calculations. In this study, our purpose is to elucidate the mechanisms of Heilaohuacid G in the treatment of RA by inhibited proliferation of rheumatoid arthritis-fibroblastoid synovial (RA-FLS) cells and inhibited the inflammatory reactions in LPS-induced RA-FLS and RAW 264.7 cell lines via inhibiting NF-kappa B pathway. The biological activity screening experiments indicated that Heilaohuacid G significantly inhibited proliferation of RA-FLS cells with IC50 value of 8.16 +/- 0.47 mu M. CCK-8 assay, ELISA, flow cytometry assay, and Western blot were used to measure the changes of cell viability, apoptosis, and the release of inflammatory cytokines. Heilaohuacid G was found not only induced RA-FLS cell apoptosis, but also inhibited the inflammatory reactions in LPS-induced RA-FLS and RAW 264.7 cell lines via inhibiting NF-kappa B pathway. Furthermore, Heilaohuacid G (p.o.) at doses of 3.0, 6.0, and 12.0 mg/kg and the ethanol extracts of Heilaohu (p.o.) at doses of 200, 400, and 800 mg/kg both were confirmed antiinflammatory effects on xylene-induced ear mice edema model.
C1 [Yang, Yu-pei; Jian, Yu-qing; Liu, Yong-bei; Xie, Qing-ling; Yu, Huang-he; Wang, Bin; Li, Bin; Peng, Cai-yun; Wang, Wei] Hunan Univ Chinese Med, Innovat Mat Med Res Inst, TCM & Ethnomed Innovat & Amp Dev Int Lab, Sch Pharm, Changsha 410208, Hunan, Peoples R China.
C3 Hunan University of Chinese Medicine
RP Wang, W (通讯作者)，Hunan Univ Chinese Med, Innovat Mat Med Res Inst, TCM & Ethnomed Innovat & Amp Dev Int Lab, Sch Pharm, Changsha 410208, Hunan, Peoples R China.
EM wangwei402@hotmail.com
FU Changjiang Scholars Program in Ministry Education [T2019133]; National
   Natural Science Foundation of China [82174078, 81803708, 81874369,
   82074122]
FX Changjiang Scholars Program in Ministry Education, Grant/Award Number:
   T2019133; National Natural Science Foundation of China, Grant/Award
   Numbers: 82174078, 81803708, 81874369, 82074122
CR Ban NK, 2009, PLANTA MED, V75, P1253, DOI 10.1055/s-0029-1185537
   Bartok B, 2010, IMMUNOL REV, V233, P233, DOI 10.1111/j.0105-2896.2009.00859.x
   Chen DP, 2011, CELL MOL IMMUNOL, V8, P469, DOI 10.1038/cmi.2011.35
   Chen Y., 2020, PHYTOTHER RES, V34, P1
[truncated: 41,209,449 more chars]
