# Supplementary material for: Global trends in research of fibroblasts associated with rheumatoid diseases in the 21st century: A bibliometric analysis
Source: Front Immunol. 2023 Feb 10;14:1098977. doi: 10.3389/fimmu.2023.1098977 (PMC9950622; doi:10.3389/fimmu.2023.1098977)
Supplement: Supplementary file 4 [file DataSheet_4.zip]

Archive with 1 entries (1 files):
- Raw data - subgroup 2.txt
