# Supplementary material for: Global trends in research of fibroblasts associated with rheumatoid diseases in the 21st century: A bibliometric analysis
Source: Front Immunol. 2023 Feb 10;14:1098977. doi: 10.3389/fimmu.2023.1098977 (PMC9950622; doi:10.3389/fimmu.2023.1098977)
Supplement: Supplementary file 4 [file DataSheet_4.zip › Raw data - subgroup 2.txt]

FN Clarivate Analytics Web of Science
VR 1.0
PT J
AU Oliveira, AS
   Rolo, J
   Gaspar, C
   Ramos, L
   Cavaleiro, C
   Salgueiro, L
   Palmeira-de-Oliveira, R
   Teixeira, JP
   Martinez-de-Oliveira, J
   Palmeira-de-Oliveira, A
AF Oliveira, Ana S.
   Rolo, Joana
   Gaspar, Carlos
   Ramos, Leonor
   Cavaleiro, Carlos
   Salgueiro, Ligia
   Palmeira-de-Oliveira, Rita
   Teixeira, Joao Paulo
   Martinez-de-Oliveira, Jose
   Palmeira-de-Oliveira, Ana
TI Thymus mastichina (L.) L. and Cistus ladanifer L. for skin application:
   chemical characterization and in vitro bioactivity assessment
SO JOURNAL OF ETHNOPHARMACOLOGY
LA English
DT Article
DE Antimicrobial activity; Cistus ladanifer L; Inflammation; Wound healing;
   Thymus mastichina (L; ) L
ID ESSENTIAL OILS; ANTIOXIDANT ACTIVITY; MAJOR COMPONENTS; CISTACEAE
AB Ethnopharmacological relevance: Thymus mastichina (L.) L. (TM) and Cistus ladanifer L. (CL) are two Portuguese autochthonous species with traditional skin application in folk medicine. TM is majorly known for its antiseptic and wound healing properties, as an external anti-inflammatory agent and for its application in folk cosmetics and hygiene products. Its use in acne vulgaris has also been reported. CL is traditionally used in remedies for wounds, ulcers and other skin ailments such as psoriasis and eczema. Its application has been found useful due to its anti-inflammatory, astringent, wound healing and antiseptic properties.Aim of the study: With this work, we aimed to investigate relevant bioactivities related with the traditional application of TM and CL essential oils (EOs) and hydrolates (by-products of EO production) in skin ailments. Specifically their in vitro antioxidant, anti-inflammatory, cytotoxic, wound healing and antimicrobial properties were evaluated. The chemical composition of both EOs and respective hydrolates was also characterized.Materials and methods: Chemical characterization of EOs and hydrolates was performed by GC-FID and GC-MS. Cellular biocompatibility was evaluated using the MTT assay in macrophages (RAW 264.7) and fibroblasts (L929) cell lines. Anti-inflammatory activity was investigated by studying nitric oxide (NO) production by macrophages with Griess reagent. Wound healing potential was evaluated with the scratch-wound assay. The antioxidant potential was studied by the DPPH scavenging method. Antimicrobial activity was evaluated by broth microdilution assay against relevant microbial strains and skin pathogens, namely Staphylococcus aureus, Staphylococcus epidermidis, Cutibacterium acnes, Pseudomonas aeruginosa, Escherichia coli, Candida albicans and Aspergillus brasiliensis.Results: The major compounds present in TM and CL EOs were 1,8-cineole and alpha-pinene, respectively. 1,8-cineole and E-pinocarveol were the major compounds in the correspondent hydrolates. CL EO presented the highest anti-inflammatory potential [EC50 = 0.002% (v/v)], still with significant cytotoxicity [IC50 = 0.012% (v/v)]. TM preparations presented anti-inflammatory potential, also presenting higher biocompatibility. The same profile was present on fibroblasts regarding biocompatibility of the tested preparations. CL EO and hydrolate increased fibroblasts' migration by 155.7% and 148.4%, respectively. TM hydrolate presented a milder activity than CL hydrolate, but wound healing potential was still present, increasing cell migration by 125.1%. All preparations presented poor antioxidant capacity. CL EO presented higher antimicrobial activity, with MICs ranging from 0.06% (v/v) to 2% (v/v), against different microorganisms.
C1 [Oliveira, Ana S.; Rolo, Joana; Gaspar, Carlos; Ramos, Leonor; Palmeira-de-Oliveira, Rita; Martinez-de-Oliveira, Jose; Palmeira-de-Oliveira, Ana] Univ Beira Interior, Hlth Sci Res Ctr CICS UBI, Av Infante D Henrique, P-6200506 Covilha, Portugal.
   [Oliveira, Ana S.; Gaspar, Carlos; Ramos, Leonor; Palmeira-de-Oliveira, Rita; Martinez-de-Oliveira, Jose; Palmeira-de-Oliveira, Ana] Univ Beira Interior, Fac Hlth Sci, Av Infante D Henrique, P-6200506 Covilha, Portugal.
   [Gaspar, Carlos; Palmeira-de-Oliveira, Rita; Palmeira-de-Oliveira, Ana] Labfit Hlth Prod Res & Dev Lda, UBImed, Estr Nacl 506, P-6200284 Covilha, Portugal.
   [Cavaleiro, Carlos; Salgueiro, Ligia] Univ Coimbra, Fac Pharm, Coimbra, Portugal.
   [Cavaleiro, Carlos; Salgueiro, Ligia] Univ Coimbra, Chem Proc Engn & Forest Prod Res Ctr, Coimbra, Portugal.
   [Teixeira, Joao Paulo] Natl Inst Hlth, Environm Hlth Dept, Rua Alexandre Herculano 321, P-4000055 Porto, Portugal.
   [Teixeira, Joao Paulo] Univ Porto, EPIUnit, Inst Saude Publ, Rua Taipas 135, P-4050600 Porto, Portugal.
C3 Universidade da Beira Interior; Universidade da Beira Interior;
   Universidade de Coimbra; Universidade de Coimbra; Universidade do Porto
RP Palmeira-de-Oliveira, A (通讯作者)，Univ Beira Interior, Fac Hlth Sci, Av Infante D Henrique, P-6200506 Covilha, Portugal.
EM ana_g2s@hotmail.com; joanarolo@fcsaude.ubi.pt; cgaspar@fcsaude.ubi.pt;
   leonor.freire.pires.ramos@gmail.com; cavaleir@ff.uc.pt; ligia@ff.uc.pt;
   rpo@fcsaude.ubi.pt; jpft12@gmail.com; joanarolo@fcsaude.ubi.pt;
   ana_g2s@hotmail.com
RI ; Cavaleiro, Carlos/E-6147-2010
OI Oliveira, Ana/0000-0002-0659-4386; Palmeira-de-Oliveira,
   Rita/0000-0001-9311-8355; Cavaleiro, Carlos/0000-0002-5937-1127
CR Aazza S, 2016, NAT PROD COMMUN, V11, P1029
   Adadi I, 2022, J PHARMACEUT BIOMED, V219, DOI 10.1016/j.jpba.2022.114960
   Adams R.P, 2007, IDENTIFICATION ESSEN, Vfourth
   Antonio Gonzalez Jose, 2012, Lazaroa, V33, P9, DOI 10.5209/rev_LAZA.2012.v33.40276
   Arantes S, 2017, NAT PROD RES, V31, P2183, DOI 10.1080/14786419.2017.1278598
   Bakkali F, 2008, FOOD CHEM TOXICOL, V46, P446, DOI 10.1016/j.fct.2007.09.106
   Barrajon-Catalan E, 2010, FOOD CHEM TOXICOL, V48, P2273, DOI 10.1016/j.fct.2010.05.060
   Barreto RSS, 2016, INT WOUND J, V13, P799, DOI 10.1111/iwj.12385
   Barros L, 2010, LWT-FOOD SCI TECHNOL, V43, P544, DOI 10.1016/j.lwt.2009.09.024
   Bohn T., 2012, NUTR WELL BEING HLTH, DOI [10.5772/1864, DOI 10.5772/1864]
   Clinical and Laboratory Standards Institute`, 2008, REF METH BROTH DIL A
   CLSI, 2012, M11A8 CLSI
   CLSI,, 2012, M07A9 CLSI
   Cutillas AB, 2018, PLOS ONE, V13, DOI 10.1371/journal.pone.0190790
   De Canha MN, 2020, FRONT PHARMACOL, V10, DOI 10.3389/fphar.2019.01559
   Deforce K, 2006, VEG HIST ARCHAEOBOT, V15, P145, DOI 10.1007/s00334-005-0021-y
   Di Lodovico S, 2020, FRONT MICROBIOL, V11, DOI 10.3389/fmicb.2020.01852
   Di Vito M, 2021, ANTIBIOTICS-BASEL, V10, DOI 10.3390/antibiotics10010088
   Faleiro ML, 2003, LETT APPL MICROBIOL, V36, P35, DOI 10.1046/j.1472-765X.2003.01259.x
   Ferraz CA, 2022, ENVIRON POLLUT, V292, DOI 10.1016/j.envpol.2021.118319
   Flohr C, 2021, BRIT J DERMATOL, V184, P189, DOI 10.1111/bjd.19704
   Frazao DF, 2022, PLANTS-BASEL, V11, DOI 10.3390/plants11111477
   Frazao DF, 2018, PLANTA, V247, P289, DOI 10.1007/s00425-017-2825-2
   Gawel-Beben K, 2020, ANTIOXIDANTS-BASEL, V9, DOI 10.3390/antiox9030202
   Gordo J, 2012, NAT PROD COMMUN, V7, P1491
   GREEN LC, 1982, ANAL BIOCHEM, V126, P131, DOI 10.1016/0003-2697(82)90118-X
   Haponska M, 2021, MATERIALS, V14, DOI 10.3390/ma14030582
   Hewitt C.L., 2017, THERAPEUTIC ACTIONS
   Honraet K., 2013, PATHOGENESIS TREATME, P155, DOI [10.1007/978-3-540-69375-8_19, DOI 10.1007/978-3-540-69375-8_19]
   Inouye S., 2008, International Journal of Essential Oil Therapeutics, V2, P89
   International Organization for Standardization, 2003, 47282003 ISO, Vsecond
   International Organization for Standardization, 2014, 175162014 ISO, Vfirst
   ISO, 109935 ISO
   Kessler JC, 2022, MOLECULES, V27, DOI 10.3390/molecules27030694
   Kivi M., 2022, AROMAT MAG, V9, P12
   Linstrom P.J., 2019, NIST STANDARD REFERE
   Luis A, 2020, ANTIBIOTICS-BASEL, V9, DOI 10.3390/antibiotics9100681
   Mai LM, 2003, BIOMATERIALS, V24, P3005, DOI 10.1016/S0142-9612(03)00126-1
   Man MQ, 2022, INFLAMMATION, V45, P949, DOI 10.1007/s10753-021-01615-8
   McLafferty F.W., 2010, WILEY REGISTRY MASS, Vninth
   Mendanha SA, 2013, TOXICOL IN VITRO, V27, P323, DOI 10.1016/j.tiv.2012.08.022
   Mendez-Tovar I, 2015, IND CROP PROD, V66, P291, DOI 10.1016/j.indcrop.2014.11.029
   Miguel MG, 2015, EVID-BASED COMPL ALT, V2015, DOI 10.1155/2015/851721
   Molyneux P, 2004, SONGKLANAKARIN J SCI, V26, P211
   Najar B, 2020, CHEM BIODIVERS, V17, DOI 10.1002/cbdv.201900478
   Novais MH, 2004, J ETHNOPHARMACOL, V93, P183, DOI 10.1016/j.jep.2004.02.015
   Oh TH, 2009, J GEN APPL MICROBIOL, V55, P63, DOI 10.2323/jgam.55.63
   Oliveira AS, 2022, J ETHNOPHARMACOL, V287, DOI 10.1016/j.jep.2021.114935
   Oliveira AS, 2020, INT J BIOMETEOROL, V64, P1957, DOI 10.1007/s00484-020-01986-x
   de Oliveira AP, 2018, TOXICOL LETT, V295, pS264, DOI 10.1016/j.toxlet.2018.06.1063
   Pardo de Santayana M., 2014, INVENTARIO ESPANOL C
   Pardo-de-Santayana M, 2007, J ETHNOBIOL ETHNOMED, V3, DOI 10.1186/1746-4269-3-27
   Perez-Recalde M, 2018, PHYTOMEDICINE, V38, P57, DOI 10.1016/j.phymed.2017.09.024
   Pina-Vaz C, 2004, J EUR ACAD DERMATOL, V18, P73, DOI 10.1111/j.1468-3083.2004.00886.x
   Prieto J.M., 2012, DR PRIETOS DPPH MICR, P1
   Prusinowska R, 2016, NAT PROD RES, V30, P386, DOI 10.1080/14786419.2015.1016939
   Queiroga M. C., 2018, Journal of Essential Oil-Bearing Plants, V21, P1155, DOI 10.1080/0972060X.2018.1491330
   Raimundo JR, 2018, PLANTA, V248, P1351, DOI 10.1007/s00425-018-2997-4
   RAMAN A, 1995, LETT APPL MICROBIOL, V21, P242, DOI 10.1111/j.1472-765X.1995.tb01051.x
   Reuter J, 2010, AM J CLIN DERMATOL, V11, P247, DOI 10.2165/11533220-000000000-00000
   Rivera D, 2019, J ETHNOPHARMACOL, V241, DOI 10.1016/j.jep.2019.111968
   Rocha MI, 2021, J ETHNOPHARMACOL, V276, DOI 10.1016/j.jep.2021.114146
   Rodrigues M, 2020, PHARMACEUTICALS-BASE, V13, DOI 10.3390/ph13120479
   Roxo M, 2020, SCI REP-UK, V10, DOI 10.1038/s41598-020-75244-w
   Salas-Oropeza J, 2021, MOLECULES, V26, DOI 10.3390/molecules26092488
   Scherer R, 2009, FOOD CHEM, V112, P654, DOI 10.1016/j.foodchem.2008.06.026
   Silva A, 2020, SCI REP-UK, V10, DOI 10.1038/s41598-020-79394-9
   Sun LX, 2019, J IMMUNOL RES, V2019, DOI 10.1155/2019/1824624
   Taghouti M, 2020, ANTIOXIDANTS-BASEL, V9, DOI 10.3390/antiox9010034
   Tavares CS, 2022, PHYTOCHEM REV, V21, P1661, DOI 10.1007/s11101-022-09803-6
   Tavares CS, 2020, IND CROP PROD, V144, DOI 10.1016/j.indcrop.2019.112034
   The European Committee on Antimicrobial Susceptibility Testing, 2020, BREAKPOINT TABLES IN
   The European Committee on Antimicrobial Susceptibility Testing, 2022, BREAKPOINT TABLES IN
   Toncer O, 2017, NOT BOT HORTI AGROBO, V45, P185, DOI 10.15835/nbha45110672
   Tschiggerl C, 2012, PHYTOCHEM REV, V11, P245, DOI 10.1007/s11101-012-9244-6
   Vieira M, 2017, CHEM BIODIVERS, V14, DOI 10.1002/cbdv.201700006
   Wayne P., 2008, M38A2 CLSI
   Zarybnicky T, 2018, ARCH TOXICOL, V92, P1, DOI 10.1007/s00204-017-2062-2
   Zeng H., 2017, COSMETICS-BASEL, V4, DOI [10.3390/cosmetics4030029, DOI 10.3390/COSMETICS4030029]
NR 79
TC 0
Z9 0
U1 4
U2 4
PU ELSEVIER IRELAND LTD
PI CLARE
PA ELSEVIER HOUSE, BROOKVALE PLAZA, EAST PARK SHANNON, CO, CLARE, 00000,
   IRELAND
SN 0378-8741
EI 1872-7573
J9 J ETHNOPHARMACOL
JI J. Ethnopharmacol.
PD FEB 10
PY 2023
VL 302
AR 115830
DI 10.1016/j.jep.2022.115830
PN A
PG 18
WC Plant Sciences; Chemistry, Medicinal; Integrative & Complementary
   Medicine; Pharmacology & Pharmacy
WE Science Citation Index Expanded (SCI-EXPANDED)
SC Plant Sciences; Pharmacology & Pharmacy; Integrative & Complementary
   Medicine
GA 6R3KH
UT WOS:000892205900002
PM 36243295
OA hybrid
DA 2023-01-02
ER

PT J
AU Sun, YQ
   Liu, J
   Xin, L
   Wen, JT
   Zhou, Q
   Chen, XL
   Ding, X
   Zhang, XH
AF Sun, Yanqiu
   Liu, Jian
   Xin, Ling
   Wen, Jianting
   Zhou, Qin
   Chen, Xiaolu
   Ding, Xiang
   Zhang, Xianheng
TI Xinfeng capsule inhibits inflammation and oxidative stress in rheumatoid
   arthritis by up-regulating LINC00638 and activating Nrf2/HO-1 pathway
SO JOURNAL OF ETHNOPHARMACOLOGY
LA English
DT Article
DE Rheumatoid arthritis; Xinfeng capsule; Long non-coding RNA;
   Inflammation; Oxidative stress
ID CELLS; MEDICINE
AB Ethnopharmacological relevance: Xinfeng capsule is a traditional Chinese medicine compound, which has been clinically used for more than 20 years in the treatment of rheumatoid arthritis (RA), ankylosing spondylitis, osteoarthritis and its extracurricular lesions. However, the molecular role of XFC in the treatment of RA remains unclear.Objective: This study aims to explore the efficacy and potential mechanism of XFC through retrospective data mining analysis, animal experiments and cell experiments.Methods: The effect of XFC on clinical laboratory indexes of RA patients was observed using data mining tech-niques combined with association rule analysis and a random walk model. Afterwards, a rat model of adjuvant arthritis (AA) was established with Freund's complete adjuvant, followed by the observation of pathological changes in synovial tissues and the ultrastructure of synoviocytes. A RA cell model was constructed by inducing fibroblast-like synoviocytes (FLSs) with tumor necrosis factor-alpha (TNF-alpha) to assess the effects of XFC-containing serum on inflammation and oxidative stress through long non-coding RNA LINC00638.Results: In retrospective data mining, XFC effectively reduced immune inflammation and increase the level of antioxidant enzymes in RA patients. Subsequently, animal experiments showed that XFC significantly repressed immune inflammation, oxidative stress, synovial hyperplasia, and cartilage destruction, while improving the ultrastructure of synoviocytes in AA rats. XFC-containing serum diminished the proliferation of TNF-alpha-induced RA-FLSs, increased LINC00638 expression (P<0.01), decreased interleukin-6 (IL-6), IL-17, reactive oxygen species (ROS) and reactive nitrogen species (RNS) levels (P<0.01), and increased the protein expression of nuclear factor erythrocyte 2-related factor 2 (Nrf2), heme oxygenase 1 (HO-1), and superoxide dismutase 2 (SOD2) (P<0.01). Furthermore, rescue experiments manifested that XFC-containing serum reversed the effects of silencing LINC00638 on inflammation and oxidative stress in RA-FLSs.Conclusion: XFC inhibits inflammation and oxidative stress in RA by up-regulating LINC00638 and activating Nrf2/HO-1 pathway.
C1 [Sun, Yanqiu; Liu, Jian; Wen, Jianting; Zhou, Qin; Chen, Xiaolu; Ding, Xiang; Zhang, Xianheng] Anhui Univ Tradit Chinese Med, Affiliated Hosp 1, Dept Rheumatol, Hefei 230038, Anhui, Peoples R China.
   [Xin, Ling] Anhui Univ Tradit Chinese Med, Affiliated Hosp 1, Informat Ctr, Hefei 230038, Anhui, Peoples R China.
   [Sun, Yanqiu; Liu, Jian; Xin, Ling; Wen, Jianting; Zhou, Qin; Chen, Xiaolu; Ding, Xiang; Zhang, Xianheng] Anhui Acad Chinese Med, Inst Rheumatol, Hefei 230012, Anhui, Peoples R China.
C3 Anhui University of Chinese Medicine; Anhui University of Chinese
   Medicine; Anhui University of Chinese Medicine
RP Liu, J (通讯作者)，Anhui Univ Tradit Chinese Med, Affiliated Hosp 1, Dept Rheumatol, Hefei 230038, Anhui, Peoples R China.
EM 1007900836@qq.com; liujianahzy@126.com; lilichaohu1982@qq.com;
   1548325662@qq.com; 2273171656@qq.com; 18709828532@qq.com;
   1483929310@qq.com; 1148465915@qq.com
FU Ministry of Science and Technology National Key Research and Development
   Program Chinese Medicine Modernization Research Key Project
   [2018YFC1705204]; National Nature Fund Program [82074373]; University
   Synergy Innovation Program of Anhui Province [GXXT-2020-025]; Anhui
   Provincial Laboratory of Applied Basis and Development of Internal
   Medicine of Modern Traditional Chinese Medicine [2016080503B041]; Anhui
   Famous Traditional Chinese Medicine Liu Jian Studio Construction Project
   (Traditional Chinese Medicine Development Secret [2018]) [11]; Key
   Laboratory of Xinan Ministry of Medical Education [2020xayx10]; 2021
   open fund of Anhui Key Laboratory of applied basic and Development
   Research of modern internal medicine of traditional Chinese medicine
   [2021AKLMCM005]; 2021 Anhui Province Major Difficult Diseases
   Collaborative Project of Traditional Chinese and Western Medicine (Anhui
   Traditional Chinese Medicine Development Secret [2021]) [70]
FX This work was supported by grants from the Ministry of Science and
   Technology National Key Research and Development Program Chinese
   Medicine Modernization Research Key Project (2018YFC1705204), National
   Nature Fund Program (82074373), The University Synergy Innovation
   Program of Anhui Province (GXXT-2020-025), Anhui Provincial Laboratory
   of Applied Basis and Development of Internal Medicine of Modern
   Traditional Chinese Medicine (2016080503B041), Anhui Famous Traditional
   Chinese Medicine Liu Jian Studio Construction Project (Traditional
   Chinese Medicine Development Secret [2018] No.11) , The Key Laboratory
   of Xinan Ministry of Medical Education (No.2020xayx10), The 2021 open
   fund of Anhui Key Laboratory of applied basic and Development Research
   of modern internal medicine of traditional Chinese medicine
   (2021AKLMCM005) , and The 2021 Anhui Province Major Difficult Diseases
   Collaborative Project of Traditional Chinese and Western Medicine (Anhui
   Traditional Chinese Medicine Development Secret [2021] No. 70) .
CR Alfaro-Lara R, 2019, REUMATOL CLIN, V15, P133, DOI 10.1016/j.reuma.2017.07.020
   Anchi P, 2021, LIFE SCI, V266, DOI 10.1016/j.lfs.2020.118911
   Bartok B, 2010, IMMUNOL REV, V233, P233, DOI 10.1111/j.0105-2896.2009.00859.x
   Beckmann D, 2021, NAT COMMUN, V12, DOI 10.1038/s41467-021-23706-8
   Bykerk VP, 2012, J RHEUMATOL, V39, P1559, DOI 10.3899/jrheum.110207
   Cao YX, 2011, CHIN J INTEGR MED, V17, P738, DOI 10.1007/s11655-011-0873-1
   Chadha S, 2020, CURR RES TRANSL MED, V68, P171, DOI 10.1016/j.retram.2020.05.002
   Fonseca LJS, 2019, OXID MED CELL LONGEV, V2019, DOI 10.1155/2019/7536805
   Dai X, 2020, PHARM BIOL, V58, P157, DOI 10.1080/13880209.2020.1720745
   Deng YQ, 2020, CHIN MED-UK, V15, DOI 10.1186/s13020-020-00311-3
   Ding XQ, 2019, BIOMED PHARMACOTHER, V110, P85, DOI 10.1016/j.biopha.2018.11.018
   Fan DP, 2018, INT J MOL SCI, V19, DOI 10.3390/ijms19020376
   Fang YY, 2020, BIOMED RES INT, V2020, DOI 10.1155/2020/4031015
   Firestein GS, 2017, IMMUNITY, V46, P183, DOI 10.1016/j.immuni.2017.02.006
   Gao LL, 2021, ACTA CHROMATOGR, V33, P37, DOI 10.1556/1326.2020.00743
   Guan Y, 2020, J ORTHOP SURG RES, V15, DOI 10.1186/s13018-020-02004-x
   Guo QQ, 2017, FRONT PHARMACOL, V8, DOI 10.3389/fphar.2017.00230
   Haikal SM, 2019, CELLS-BASEL, V8, DOI 10.3390/cells8080823
   Han JW, 2020, DRUG DES DEV THER, V14, P5235, DOI 10.2147/DDDT.S282112
   Huang CY, 2020, NUTRIENTS, V12, DOI 10.3390/nu12061742
   Lal R, 2021, EUR J PHARMACOL, V899, DOI 10.1016/j.ejphar.2021.174044
   Li WG, 2008, BIOCHEM PHARMACOL, V76, P1485, DOI 10.1016/j.bcp.2008.07.017
   Li X, 2022, BIOMED RES INT, V2022, DOI 10.1155/2022/8796980
   Lin WJ, 2021, FRONT IMMUNOL, V12, DOI 10.3389/fimmu.2021.635021
   Liu J, 2014, J TRADIT CHIN MED, V34, P532, DOI 10.1016/S0254-6272(15)30058-3
   Liu J, 2013, J INTEGR MED-JIM, V11, P428, DOI 10.3736/jintegrmed2013059
   Liu J, 2011, CHIN J INTEGR MED, V17, P735, DOI 10.1007/s11655-011-0872-2
   Lodde V, 2020, BIOMOLECULES, V10, DOI 10.3390/biom10071044
   Quinonez-Flores CM, 2016, BIOMED RES INT, V2016, DOI 10.1155/2016/6097417
   McInnes IB, 2011, NEW ENGL J MED, V365, P2205, DOI 10.1056/NEJMra1004965
   Meng M, 2021, FRONT PHARMACOL, V12, DOI 10.3389/fphar.2021.683698
   Mukai T, 2015, ARTHRITIS RHEUMATOL, V67, P656, DOI 10.1002/art.38975
   Roubenoff R, 1997, ARTHRITIS RHEUM, V40, P534, DOI 10.1002/art.1780400320
   Schinocca C, 2021, FRONT IMMUNOL, V12, DOI 10.3389/fimmu.2021.637829
   Shen P, 2021, EVID-BASED COMPL ALT, V2021, DOI 10.1155/2021/2843623
   Smolen JS, 2016, LANCET, V388, P2023, DOI 10.1016/S0140-6736(16)30173-8
   Song CY, 2020, J ZHEJIANG UNIV-SC B, V21, P280, DOI 10.1631/jzus.B1900607
   Sun Y, 2021, Nan Fang Yi Ke Da Xue Xue Bao, V41, P965, DOI 10.12122/j.issn.1673-4254.2021.07.01
   Sun Y, 2018, J TRADIT CHIN MED, V38, P601
   Sun Yue, 2015, Xi Bao Yu Fen Zi Mian Yi Xue Za Zhi, V31, P93
   Tang Z., 2021, 2021 EVID BASED COMP
   Wan Lei, 2017, Xi Bao Yu Fen Zi Mian Yi Xue Za Zhi, V33, P942
   Wan L, 2016, CHIN J INTEGR MED, V22, P168, DOI 10.1007/s11655-015-2093-6
   Wan Lei, 2015, Nan Fang Yi Ke Da Xue Xue Bao, V35, P1390
   Wang GY, 2020, BIOFACTORS, V46, P441, DOI 10.1002/biof.1599
   Wang W, 2015, LAT AM J PHARM, V34, P862
   Wang YL, 2015, J TRADIT CHIN MED, V35, P626
   Wang Y, 2021, J ETHNOPHARMACOL, V279, DOI 10.1016/j.jep.2021.114368
   Wood PR, 2018, RHEUM DIS CLIN N AM, V44, P29, DOI 10.1016/j.rdc.2017.09.003
   Yan HX, 2021, EVID-BASED COMPL ALT, V2021, DOI 10.1155/2021/6812374
   Yin JJ, 2014, J ETHNOPHARMACOL, V154, P229, DOI 10.1016/j.jep.2014.04.011
   Yuan L, 2019, BIOSCIENCE REP, V39, DOI 10.1042/BSR20181286
   Zhou Q, 2021, EVID-BASED COMPL ALT, V2021, DOI 10.1155/2021/2361512
NR 53
TC 1
Z9 1
U1 6
U2 6
PU ELSEVIER IRELAND LTD
PI CLARE
PA ELSEVIER HOUSE, BROOKVALE PLAZA, EAST PARK SHANNON, CO, CLARE, 00000,
   IRELAND
SN 0378-8741
EI 1872-7573
J9 J ETHNOPHARMACOL
JI J. Ethnopharmacol.
PD JAN 30
PY 2023
VL 301
AR 115839
DI 10.1016/j.jep.2022.115839
PG 15
WC Plant Sciences; Chemistry, Medicinal; Integrative & Complementary
   Medicine; Pharmacology & Pharmacy
WE Science Citation Index Expanded (SCI-EXPANDED)
SC Plant Sciences; Pharmacology & Pharmacy; Integrative & Complementary
   Medicine
GA 5Z6MS
UT WOS:000880085800001
PM 36272490
OA hybrid
DA 2023-01-02
ER

PT J
AU Chang, JW
   Liu, SC
   Lin, YY
   He, XY
   Wu, YS
   Su, CM
   Tsai, CH
   Chen, HT
   Fong, YC
   Hu, SL
   Huang, CC
   Tang, CH
AF Chang, Jun-Way
   Liu, Shan-Chi
   Lin, Yen-You
   He, Xiu-Yuan
   Wu, Yi-Syuan
   Su, Chen-Ming
   Tsai, Chun-Hao
   Chen, Hsien-Te
   Fong, Yi-Ching
   Hu, Sung-Lin
   Huang, Chien-Chung
   Tang, Chih-Hsin
TI Nesfatin-1 Stimulates CCL2-dependent Monocyte Migration And M1
   Macrophage Polarization: Implications For Rheumatoid Arthritis Therapy
SO INTERNATIONAL JOURNAL OF BIOLOGICAL SCIENCES
LA English
DT Article
DE rheumatoid arthritis; nesfatin-1; CCL2; M1 macrophages; synovial
   fibroblasts
ID SYNOVIAL FIBROBLASTS; EXPRESSION; MCP-1; CCL2; IDENTIFICATION;
   CHEMOKINES; RANTES; FLUID
AB Rheumatoid arthritis (RA) is a prototypic inflammatory disease, characterized by the infiltration of proinflammatory cytokines into the joint synovium and the migration of mononuclear cells into inflammatory sites. The adipokine nesfatin-1 is linked to inflammatory events in various diseases, although its role in RA pathology is uncertain. Analysis of the Gene Expression Omnibus GSE55235 dataset revealed high levels of expression of the adipokine nesfatin-1 in human RA synovial tissue. Similarly, our human synovial tissue samples exhibited increasing levels of nesfatin-1 expression and Ccl2 mRNA expression. Nesfatin-1-induced stimulation of CCL2 expression and monocyte migration involved the MEK/ERK, p38, and NF-.B signaling pathways. Notably, nesfatin-1-induced increases in CCL2 expression favored M1 macrophage polarization, which increased the expression of proinflammatory cytokines IL-1 ss, IL-6, and TNF-alpha. Finally, nesfatin-1 shRNA ameliorated the severity of inflammatory disease and reduced levels of M1 macrophage expression in CIA mice. Our studies confirm that nesfatin-1 appears to be worth targeting in RA treatment.
C1 [Chang, Jun-Way] China Med Univ, PhD Program Biotechnol & Biomed Ind, Taichung, Taiwan.
   [Liu, Shan-Chi] China Med Univ, Beigang Hosp, Dept Med Educ & Res, Beigang Township, Yunlin, Taiwan.
   [Lin, Yen-You; He, Xiu-Yuan; Hu, Sung-Lin; Huang, Chien-Chung; Tang, Chih-Hsin] China Med Univ, Sch Med, Taichung, Taiwan.
   [Wu, Yi-Syuan; Su, Chen-Ming; Tsai, Chun-Hao; Chen, Hsien-Te; Fong, Yi-Ching] China Med Univ, Coll Hlth Care, Dept Sports Med, Taichung, Taiwan.
   [Tsai, Chun-Hao; Chen, Hsien-Te] China Med Univ Hosp, Dept Orthoped Surg, Taichung, Taiwan.
   [Fong, Yi-Ching] China Med Univ, Beigang Hosp, Dept Orthoped Surg, Beigang Township, Yunlin, Taiwan.
   [Hu, Sung-Lin] China Med Univ, Hsinchu Hosp, Dept Family Med, Hsinchu, Taiwan.
   [Huang, Chien-Chung] China Med Univ Hosp, Dept Internal Med, Div Immunol & Rheumatol, Taichung, Taiwan.
   [Tang, Chih-Hsin] China Med Univ, Grad Inst Biomed Sci, Taichung, Taiwan.
   [Tang, Chih-Hsin] China Med Univ, Chinese Med Res Ctr, Taichung, Taiwan.
   [Tang, Chih-Hsin] Asia Univ, Coll Hlth Sci, Dept Biotechnol, Taichung, Taiwan.
C3 China Medical University Taiwan; China Medical University Taiwan; China
   Medical University Taiwan; China Medical University Taiwan; China
   Medical University Taiwan; China Medical University Hospital - Taiwan;
   China Medical University Taiwan; China Medical University Taiwan; China
   Medical University Hospital - Taiwan; China Medical University Taiwan;
   China Medical University Taiwan; Asia University Taiwan
RP Huang, CC; Tang, CH (通讯作者)，China Med Univ, Sch Med, Taichung, Taiwan.; Huang, CC (通讯作者)，China Med Univ Hosp, Dept Internal Med, Div Immunol & Rheumatol, Taichung, Taiwan.; Tang, CH (通讯作者)，China Med Univ, Grad Inst Biomed Sci, Taichung, Taiwan.; Tang, CH (通讯作者)，China Med Univ, Chinese Med Res Ctr, Taichung, Taiwan.; Tang, CH (通讯作者)，Asia Univ, Coll Hlth Sci, Dept Biotechnol, Taichung, Taiwan.
EM cchuang10127@mail.cmu.edu.tw; chtang@mail.cmu.edu.tw
FU Ministry of Science and Technology of Taiwan [MOST
   110-2320-B-039-022-MY3, MOST 110-2314-B-039-008, MOST
   111-2314-B-039-038]; China Medical University Hospital [DMR-111-235,
   DMR-111-229]
FX This work was supported by a grant from the Ministry of Science and
   Technology of Taiwan (MOST 110-2320-B-039-022-MY3; MOST
   110-2314-B-039-008; MOST 111-2314-B-039-038). China Medical University
   Hospital (DMR-111-235; DMR-111-229).
CR AKAHOSHI T, 1993, ARTHRITIS RHEUM-US, V36, P762, DOI 10.1002/art.1780360605
   Akhter N, 2021, INT J MOL SCI, V22, DOI 10.3390/ijms221910519
   Al-Roub A, 2021, INT J MOL SCI, V22, DOI 10.3390/ijms22147683
   An QY, 2018, INT IMMUNOPHARMACOL, V65, P119, DOI 10.1016/j.intimp.2018.09.011
   Bottini N, 2013, NAT REV RHEUMATOL, V9, P24, DOI 10.1038/nrrheum.2012.190
   Carrion M, 2019, INT J MOL SCI, V20, DOI 10.3390/ijms20174091
   Chang WS, 2021, J FOOD BIOCHEM, V45, DOI 10.1111/jfbc.13666
   Chen CY, 2017, SCI REP-UK, V7, DOI 10.1038/s41598-017-00513-0
   Chen Wei-Cheng, 2019, Cell Physiol Biochem, V52, P408, DOI 10.33594/000000029
   Chuang JY, 2013, PLOS ONE, V8, DOI 10.1371/journal.pone.0078022
   Conti P, 2002, IMMUNOL LETT, V80, P105, DOI 10.1016/S0165-2478(01)00303-0
   Dhaiban S, 2020, J INFLAMM RES, V13, P619, DOI 10.2147/JIR.S270872
   Do DC, 2019, JCI INSIGHT, V4, DOI 10.1172/jci.insight.126832
   Eisinger K, 2012, EXP MOL PATHOL, V92, P90, DOI 10.1016/j.yexmp.2011.10.006
   Falconer J, 2018, ARTHRITIS RHEUMATOL, V70, P984, DOI 10.1002/art.40504
   Fang QH, 2020, MEDIAT INFLAMM, V2020, DOI 10.1155/2020/3830212
   Fei LY, 2021, FRONT IMMUNOL, V12, DOI 10.3389/fimmu.2021.771210
   Goldbergova MP, 2012, MOL IMMUNOL, V52, P273, DOI 10.1016/j.molimm.2012.06.006
   Han EJ, 2016, J RHEUMATOL, V43, P474, DOI 10.3899/jrheum.150523
   Hayer S, 2021, ANN RHEUM DIS, V80, P714, DOI 10.1136/annrheumdis-2020-219247
   Huang CC, 2019, J PINEAL RES, V66, DOI 10.1111/jpi.12560
   Jiang Lifeng, 2020, Aging (Albany NY), V12, P1760, DOI 10.18632/aging.102711
   Kaneko K, 2011, ARTHRITIS RES THER, V13, DOI 10.1186/ar3475
   Kumar RA, 2018, INT IMMUNOPHARMACOL, V65, P348, DOI 10.1016/j.intimp.2018.10.016
   Kvlividze T Z, 2019, Klin Lab Diagn, V64, P53, DOI 10.18821/0869-2084-2019-64-1-53-56
   Lee KT, 2021, AGING-US, V13, P22490, DOI 10.18632/aging.203559
   Li J, 2020, INT J RHEUM DIS, V23, P1627, DOI 10.1111/1756-185X.13958
   Lin X, 2022, ECOTOX ENVIRON SAFE, V238, DOI 10.1016/j.ecoenv.2022.113561
   Lin YY, 2021, J CELL PHYSIOL, V236, P6988, DOI 10.1002/jcp.30361
   Liu YC, 2014, INT J BIOL SCI, V10, P520, DOI 10.7150/ijbs.8879
   Moadab F, 2021, LIFE SCI, V269, DOI 10.1016/j.lfs.2021.119034
   Neumann E, 2021, CELLS-BASEL, V10, DOI 10.3390/cells10020216
   Nygaard G, 2020, NAT REV RHEUMATOL, V16, P316, DOI 10.1038/s41584-020-0413-5
   Oh-I S, 2006, NATURE, V443, P709, DOI 10.1038/nature05162
   Palacios BS, 2015, J PATHOL, V235, P515, DOI 10.1002/path.4466
   Patel U, 2017, DRUG DISCOV TODAY, V22, P186, DOI 10.1016/j.drudis.2016.08.006
   Petrelli F, 2022, CLIN EXP RHEUMATOL, V40, P475, DOI 10.55563/clinexprheumatol/l9lyen
   Philp AM, 2021, INT J MOL SCI, V22, DOI 10.3390/ijms22136719
   Recinella L, 2020, FRONT PHYSIOL, V11, DOI 10.3389/fphys.2020.578966
   Robinson C, 2018, PEPTIDES, V102, P31, DOI 10.1016/j.peptides.2018.02.002
   Rupp SK, 2021, FRONT ENDOCRINOL, V12, DOI 10.3389/fendo.2021.740174
   Sierra-Filardi E, 2014, J IMMUNOL, V192, P3858, DOI 10.4049/jimmunol.1302821
   Siouti E, 2019, BIOCHEM PHARMACOL, V165, P152, DOI 10.1016/j.bcp.2019.03.029
   Smolen JS, 2018, NAT REV DIS PRIMERS, V4, DOI 10.1038/nrdp.2018.1
   Smolen JS, 2016, LANCET, V388, P2023, DOI 10.1016/S0140-6736(16)30173-8
   Udalova IA, 2016, NAT REV RHEUMATOL, V12, P472, DOI 10.1038/nrrheum.2016.91
   Xu YY, 2022, LAB INVEST, V102, P859, DOI 10.1038/s41374-022-00774-y
   Yang XZ, 2020, CELL PROLIFERAT, V53, DOI 10.1111/cpr.12854
   Zhang L, 2015, YONSEI MED J, V56, P1134, DOI 10.3349/ymj.2015.56.4.1134
   Zhang S, 2021, INT J GEN MED, V14, P5269, DOI 10.2147/IJGM.S330099
   Zhang Y, 2021, FRONT IMMUNOL, V11
NR 51
TC 0
Z9 0
U1 1
U2 1
PU IVYSPRING INT PUBL
PI LAKE HAVEN
PA PO BOX 4546, LAKE HAVEN, NSW 2263, AUSTRALIA
SN 1449-2288
J9 INT J BIOL SCI
JI Int. J. Biol. Sci.
PY 2023
VL 19
IS 1
BP 281
EP 293
DI 10.7150/ijbs.77987
PG 13
WC Biochemistry & Molecular Biology; Biology
WE Science Citation Index Expanded (SCI-EXPANDED)
SC Biochemistry & Molecular Biology; Life Sciences & Biomedicine - Other
   Topics
GA 6Q4WN
UT WOS:000891614200005
OA Green Submitted
DA 2023-01-02
ER

PT J
AU Lu, QJ
   Li, JY
   Lin, HX
   Cai, YS
   Liu, CS
   Fu, LP
   Liu, G
   Yuan, LX
AF Lu, Qi-Jin
   Li, Jia-Yu
   Lin, Hong-Xin
   Cai, Yi-Si
   Liu, Chang-Shun
   Fu, Li-Ping
   Liu, Gang
   Yuan, Li-Xia
TI Danggui Niantong granules ameliorate rheumatoid arthritis by regulating
   intestinal flora and promoting mitochondrial apoptosis
SO PHARMACEUTICAL BIOLOGY
LA English
DT Article
DE Adjuvant-induced arthritis rats; fibroblast-like synovial cells; gut
   microbiota; traditional Chinese medicine
ID TERMINAL DETERMINANTS; GUT MICROBIOTA; PATHWAY; PATHOGENESIS; PROTEIN;
   CELLS; MODEL
AB Context Danggui Niantong Granules (DGNTG) are a valid and reliable traditional herbal formula, commonly used in clinical practice to treat rheumatoid arthritis (RA). However, the mechanism of its effect on RA remains unclear. Objective An investigation of the therapeutic effects of DGNTG on RA. Materials and methods Twenty-four male Sprague-Dawley (SD) rats were divided into four groups: control, model, DGNTG (2.16 g/kg, gavage), methotrexate (MTX) (1.35 mg/kg, gavage) for 28 days. The morphology of synovial and ankle tissues was observed by haematoxylin-eosin staining. The responses of mitochondrial apoptosis were assessed by qPCR, Western blotting and immunohistochemical staining. Rat faeces were analysed by 16S rRNA sequencing. Results Our results showed that DGNTG treatment reduced AI scores (7.83 +/- 0.37 vs. 4.67 +/- 0.47, p < 0.01) and paw volumes (7.63 +/- 0.17 vs. 6.13 +/- 0.11, p < 0.01) compared with the model group. DGNTG also increased the expression of Bax (0.34 +/- 0.03 vs. 0.73 +/- 0.03, p < 0.01), cytochrome c (CYTC) (0.24 +/- 0.02 vs. 0.64 +/- 0.01, p < 0.01) and cleaved caspase-9 (0.24 +/- 0.04 vs. 0.83 +/- 0.08, p < 0.01), and decreased bcl-2 (1.70 +/- 0.11 vs. 0.60 +/- 0.09, p < 0.01) expression. DGNTG treatment regulated the structure of gut microbiota. Discussion and conclusions DGNTG ameliorated RA by promoting mitochondrial apoptosis, which may be associated with regulating gut microbiota structure. DGNTG can be used as a supplement and alternative drug for the treatment of RA; its ability to prevent RA deserves further study.
C1 [Lu, Qi-Jin; Lin, Hong-Xin; Cai, Yi-Si] Southern Med Univ, Sch Tradit Chinese Med, Tradit Chinese Pharmacol Lab, Guangzhou, Peoples R China.
   [Li, Jia-Yu] Southern Med Univ, Sch Lab Med & Biotechnol, Guangzhou, Peoples R China.
   [Liu, Chang-Shun; Yuan, Li-Xia] Southern Med Univ, Sch Tradit Chinese Med, Guangzhou, Peoples R China.
   [Liu, Chang-Shun; Yuan, Li-Xia] Southern Med Univ, Guangdong Prov Key Lab Chinese Med Pharmaceut, Guangzhou, Peoples R China.
   [Fu, Li-Ping; Liu, Gang] Southern Med Univ, Nanfang Hosp, Guangzhou, Peoples R China.
C3 Southern Medical University - China; Southern Medical University -
   China; Southern Medical University - China; Southern Medical University
   - China; Southern Medical University - China
RP Yuan, LX (通讯作者)，Southern Med Univ, Guangdong Prov Key Lab Chinese Med Pharmaceut, Guangzhou, Peoples R China.; Liu, G (通讯作者)，Southern Med Univ, Nanfang Hosp, Guangzhou, Peoples R China.
EM liugang0999@126.com; cnylxtcm@163.com
FU Natural Science Foundation of Guangdong Province [2022A1515011681];
   Natural Science Foundation of China (NSFC) [8177150993]
FX This work was supported by the Natural Science Foundation of Guangdong
   Province [grant number 2022A1515011681], Natural Science Foundation of
   China (NSFC) [grant number 8167151349] and Natural Science Foundation of
   China (NSFC) [grant number 8177150993].
CR Alamanos Y, 2005, AUTOIMMUN REV, V4, P130, DOI 10.1016/j.autrev.2004.09.002
   Aletaha D, 2018, JAMA-J AM MED ASSOC, V320, P1360, DOI 10.1001/jama.2018.13103
   Asquith M, 2019, ARTHRITIS RHEUMATOL, V71, P1642, DOI 10.1002/art.40917
   Backhed F, 2005, SCIENCE, V307, P1915, DOI 10.1126/science.1104816
   de Aquino SG, 2014, J IMMUNOL, V192, P4103, DOI 10.4049/jimmunol.1301970
   Durai M, 2004, J IMMUNOL, V173, P181, DOI 10.4049/jimmunol.173.1.181
   Espina MD, 2019, FEMS MICROBIOL REV, V43, P1, DOI 10.1093/femsre/fuy035
   Estaquier J, 2012, ADV EXP MED BIOL, V942, P157, DOI 10.1007/978-94-007-2869-1_7
   Feng FB, 2018, BIOMED PHARMACOTHER, V102, P1209, DOI 10.1016/j.biopha.2018.03.142
   Fu XH, 2019, J IMMUNOL RES, V2019, DOI 10.1155/2019/8042097
   Horta-Baas G, 2017, J IMMUNOL RES, V2017, DOI 10.1155/2017/4835189
   Jeon JI, 2020, INT J MOL SCI, V21, DOI 10.3390/ijms21155383
   Kim K, 2019, MOL MED REP, V20, P1569, DOI 10.3892/mmr.2019.10431
   Ko SH, 2016, INFECT IMMUN, V84, P2541, DOI 10.1128/IAI.00191-16
   Larsen JM, 2017, IMMUNOLOGY, V151, P363, DOI 10.1111/imm.12760
   Lou LX, 2016, EXP THER MED, V11, P2054, DOI 10.3892/etm.2016.3136
   Ma CL, 2019, J CELL BIOCHEM, V120, P16254, DOI 10.1002/jcb.28906
   Mathew OP, 2019, INT J MOL SCI, V20, DOI 10.3390/ijms20122902
   Moudgil KD, 1997, J EXP MED, V185, P1307, DOI 10.1084/jem.185.7.1307
   Nair Anroop B, 2016, J Basic Clin Pharm, V7, P27, DOI 10.4103/0976-0105.177703
   Nemoto N, 2020, INT IMMUNOL, V32, P49, DOI 10.1093/intimm/dxz058
   Nie NN, 2020, MOL CELL BIOCHEM, V464, P83, DOI 10.1007/s11010-019-03651-3
   Rogier R, 2017, SCI REP-UK, V7, DOI 10.1038/s41598-017-15802-x
   Saito K, 2019, BIOMED REP, V10, P175, DOI 10.3892/br.2019.1193
   Shu YJ, 2014, ANTI-CANCER AGENT ME, V14, P1136, DOI 10.2174/1871520614666140223191626
   Smolen JS, 2016, LANCET, V388, P2023, DOI 10.1016/S0140-6736(16)30173-8
   Sun FC, 2019, J CELL COMMUN SIGNAL, V13, P65, DOI 10.1007/s12079-018-0475-1
   Sun Y, 2019, FRONT CELL INFECT MI, V9, DOI 10.3389/fcimb.2019.00369
   Wan DQ, 2018, NAT PROD RES, V32, P1996, DOI 10.1080/14786419.2017.1359173
   Wang QQ, 2019, BMC GENOMICS, V20, DOI 10.1186/s12864-019-5510-y
   Wang WY, 2018, EUR J MED CHEM, V158, P502, DOI 10.1016/j.ejmech.2018.09.027
   Xiao M, 2018, J ETHNOPHARMACOL, V226, P97, DOI 10.1016/j.jep.2018.08.012
   Zaiss MM, 2021, NAT REV RHEUMATOL, V17, P224, DOI 10.1038/s41584-021-00585-3
   Zhang Q, 2019, BIOMOLECULES, V9, DOI 10.3390/biom9120795
   Zhang RX, 2009, J ETHNOPHARMACOL, V121, P366, DOI 10.1016/j.jep.2008.11.018
   Zhao Fan, 2020, Nan Fang Yi Ke Da Xue Xue Bao, V40, P1119, DOI 10.12122/j.issn.1673-4254.2020.08.08
   [赵海玲 Zhao Hailing], 2019, [中国实验方剂学杂志, Chinese Journal of Experimental Traditional Medical Formulae], V25, P105
   Zhong DL, 2018, CLIN RHEUMATOL, V37, P25, DOI 10.1007/s10067-017-3821-4
   Zhou WY, 2020, OXID MED CELL LONGEV, V2020, DOI 10.1155/2020/5394096
NR 39
TC 0
Z9 0
U1 18
U2 18
PU TAYLOR & FRANCIS LTD
PI ABINGDON
PA 2-4 PARK SQUARE, MILTON PARK, ABINGDON OR14 4RN, OXON, ENGLAND
SN 1388-0209
EI 1744-5116
J9 PHARM BIOL
JI Pharm. Biol.
PD DEC 31
PY 2022
VL 60
IS 1
BP 1606
EP 1615
DI 10.1080/13880209.2022.2107018
PG 10
WC Plant Sciences; Medical Laboratory Technology; Pharmacology & Pharmacy
WE Science Citation Index Expanded (SCI-EXPANDED)
SC Plant Sciences; Medical Laboratory Technology; Pharmacology & Pharmacy
GA 3S9UF
UT WOS:000839931400001
PM 35961296
OA gold, Green Published
DA 2023-01-02
ER

PT J
AU Ansari, MJ
   Aldawsari, MF
   Zafar, A
   Soltani, A
   Yasir, M
   Jahangir, MA
   Taleuzzaman, M
   Erfani-Moghadam, V
   Daneshmandi, L
   Mahmoodi, NO
   Yahyazadeh, A
   Rahman, ML
   Sarjadi, MS
AF Ansari, Mohammad Javed
   Aldawsari, Mohammed F.
   Zafar, Ameeduzzafar
   Soltani, Alireza
   Yasir, Mohd
   Jahangir, Mohammed Asadullah
   Taleuzzaman, Mohamad
   Erfani-Moghadam, Vahid
   Daneshmandi, Leila
   Mahmoodi, Nosrat O.
   Yahyazadeh, Asieh
   Rahman, Md Lutfor
   Sarjadi, Mohd Sani
TI In vitro release and cytotoxicity study of encapsulated sulfasalazine
   within LTSP micellar/liposomal and TSP micellar/niosomal
   nano-formulations
SO ALEXANDRIA ENGINEERING JOURNAL
LA English
DT Article
DE Micelles; Niosomes; Liposomes; Sulfasalazine; Drug Delivery;
   Bioavailability
ID RHEUMATOID-ARTHRITIS; KAPPA-B; NANOPARTICLES; METHOTREXATE; INDUCTION;
   DELIVERY; DRUGS
AB The micelles/liposome formulation for the first time has been constructed via thin-film hydration method containing soy lecithin (L), tween 80 (T), squalene (S), and polyvinyl alcohol (P) (LTSP nanoparticles). Similar ingredients except for lecithin were used for preparing micellar/niosomal vesicular SSZ nanoformulation (TSP nanoparticles). The percent drug loading and encapsulation efficiency of SSZ was 7.39% and 98.5 +/- 0.3 % for the 7.5:100 (w/w) ratio of SSZ: total weight of LTSP, while the percent drug loading and encapsulation efficiency of SSZ was 4.7% and 62.85 +/- 0.3 % in the TSP nanoformulation. Dynamic light scattering (DLS) and transmission electron microscopy (TEM) results showed that both formulations formed spherical micelles and vesicles with globule sizes of 25 +/- 1.2 nm and 100 +/- 20.5 nm respectively. The cell toxicity evaluations showed that both LTSP and TSP nanoformulations without drug were nontoxic (at the range of this experiment) for Human Dermal Fibroblasts (HDF) as a normal cell line but SSZ loaded nanoformulation exhibited increased cell toxicity with half-maximal inhibitory concentration (IC50) of 940 mu M for SSZ alone to near 240 mu M for SSZ loaded nanoformulation (approximately four times). In vitro release experiments exhibited sustained release of SSZ from both nanoformulations. The LTSP micellar/liposomal and TSP micellar/niosomal nanoformulation for SSZ delivery can be considered as appropriate approaches for improving its bioavailability and probably they are good candidates for future clinical investigations. (C) 2022 The Authors. Published by Elsevier B.V. on behalf of Faculty of Engineering, Alexandria University.
C1 [Ansari, Mohammad Javed; Aldawsari, Mohammed F.] Prince Sattam Bin Abdulaziz Univ, Coll Pharm, Dept Pharmaceut, Al Kharj, Saudi Arabia.
   [Zafar, Ameeduzzafar] Jouf Univ, Coll Pharm, Dept Pharmaceut, Aljouf, Saudi Arabia.
   [Soltani, Alireza; Mahmoodi, Nosrat O.; Yahyazadeh, Asieh] Univ Guilan, Fac Sci, Dept Chem, POB 41335-1914, Rasht, Iran.
   [Soltani, Alireza] Golestan Univ Med Sci, Golestan Rheumatol Res Ctr, Gorgan, Golestan, Iran.
   [Yasir, Mohd] Arsi Univ, Coll Hlth Sci, Dept Pharm, Asella, Ethiopia.
   [Jahangir, Mohammed Asadullah] Nibha Inst Pharmaceut Sci, Dept Pharmaceut, Rajgir 803116, Bihar, India.
   [Taleuzzaman, Mohamad] Maulana Azad Univ, Fac Pharm, Dept Pharmaceut Chem, Jodhpur, Rajasthan, India.
   [Erfani-Moghadam, Vahid] Golestan Univ Med Sci, Canc Res Ctr, Gorgan, Golestan, Iran.
   [Erfani-Moghadam, Vahid] Golestan Univ Med Sci, Sch Adv Technol Med, Dept Med Nanotechnol, Gorgan, Golestan, Iran.
   [Daneshmandi, Leila] Univ Connecticut, Dept Biomed Engn, Storrs, CT 06269 USA.
   [Rahman, Md Lutfor; Sarjadi, Mohd Sani] Univ Malaysia Sabah, Fac Sci & Nat Resources, Kota Kinabalu 88400, Sabah, Malaysia.
C3 Prince Sattam Bin Abdulaziz University; Al Jouf University; University
   of Guilan; Golestan University of Medical Sciences; Golestan University
   of Medical Sciences; Golestan University of Medical Sciences; University
   of Connecticut; Universiti Kebangsaan Malaysia; Universiti Malaysia
   Sabah
RP Ansari, MJ; Soltani, A; Mahmoodi, NO; Yahyazadeh, A; Rahman, ML (通讯作者)，Prince Sattam Bin Abdulaziz Univ, Al Kharj, Saudi Arabia.
EM mj.ansari@psau.edu.sa; alireza.soltani@goums.ac.ir;
   mahmoodi@guilan.ac.ir; yahyazadehphd@yahoo.com; lotfor@ums.edu.my
RI Aldawsari, Mohammed/ADJ-3955-2022
FU Prince Sattam Bin Abdulaziz University; University of Guilan; Golestan
   University of Medical Sciences, Iran
FX We would like to thank Deanship of scientific Research, Prince Sattam
   Bin Abdulaziz University and University of Guilan and Golestan
   University of Medical Sciences, Iran for their support.
CR Aghaei M, 2021, J MOL STRUCT, V1230, DOI 10.1016/j.molstruc.2021.129874
   Amirmahani N, 2017, J IND ENG CHEM, V55, P21, DOI 10.1016/j.jiec.2017.06.050
   Anwar DM, 2018, BIOCONJUGATE CHEM, V29, P3026, DOI 10.1021/acs.bioconjchem.8b00428
   ASTBURY C, 1990, ANN RHEUM DIS, V49, P587, DOI 10.1136/ard.49.8.587
   Bentley R, 2009, J IND MICROBIOL BIOT, V36, P775, DOI 10.1007/s10295-009-0553-8
   Bishnoi S, 2021, ACS OMEGA, V6, P22616, DOI 10.1021/acsomega.1c02632
   Cairo P, 2008, CHEM PHYS LETT, V454, P374, DOI 10.1016/j.cplett.2008.02.050
   Cao Y, 2021, ARAB J CHEM, V14, DOI 10.1016/j.arabjc.2021.103190
   Carretero G, 2010, ACTAS DERMO-SIFILOGR, V101, P600
   Chen ZF, 2003, APPL ORGANOMET CHEM, V17, P887, DOI 10.1002/aoc.539
   Chiong HS, 2013, INT J NANOMED, V8, P1245, DOI 10.2147/IJN.S42801
   Davoodi H, 2012, IRAN J ALLERGY ASTHM, V11, P121, DOI 011.02/ijaai.121132
   Dik B, 2018, EXP ANIM TOKYO, V67, P403, DOI 10.1538/expanim.18-0029
   Dolati S, 2016, BIOMED PHARMACOTHER, V80, P30, DOI 10.1016/j.biopha.2016.03.004
   El-Wahed MGA, 2009, B MATER SCI, V32, P205, DOI 10.1007/s12034-009-0032-x
   Erfani-Moghadam V, 2020, J MOL STRUCT, V1211, DOI 10.1016/j.molstruc.2020.127867
   Erfani-Moghadam V, 2014, INT J NANOMED, V9, P5541, DOI 10.2147/IJN.S63762
   Famurewa AC, 2019, J FOOD BIOCHEM, V43, DOI 10.1111/jfbc.12748
   Fazel A, 2019, CANCER EPIDEMIOL, V62, DOI 10.1016/j.canep.2019.101573
   Gupta R, 2014, EUR J PHARM BIOPHARM, V86, P449, DOI 10.1016/j.ejpb.2013.10.018
   Hasanpour-Heidari S, 2019, CANCER EPIDEMIOL, V59, P143, DOI 10.1016/j.canep.2019.02.003
   Janakiraman K, 2018, MATER TODAY COMMUN, V17, P200, DOI 10.1016/j.mtcomm.2018.09.011
   Lay JD, 2007, CANCER RES, V67, P3878, DOI 10.1158/0008-5472.CAN-06-3191
   Liptay S, 1999, BRIT J PHARMACOL, V128, P1361, DOI 10.1038/sj.bjp.0702937
   Mahmoodi NO, 2016, J PHOTOCH PHOTOBIO B, V162, P681, DOI 10.1016/j.jphotobiol.2016.07.037
   Gonzalez-Cruz EM, 2021, POLYM BULL, V78, P3561, DOI 10.1007/s00289-020-03292-3
   Mokhtary P, 2018, INT J NANOMED, V13, P7107, DOI 10.2147/IJN.S177674
   Mooney MR, 2019, BIOCHEM PHARMACOL, V162, P237, DOI 10.1016/j.bcp.2019.01.007
   Nikfar S, 2009, DIGEST DIS SCI, V54, P1157, DOI 10.1007/s10620-008-0481-x
   Nogueira E, 2016, NANOMED-NANOTECHNOL, V12, P1113, DOI 10.1016/j.nano.2015.12.365
   Nzai JM, 1999, J AM OIL CHEM SOC, V76, P61, DOI 10.1007/s11746-999-0048-9
   Plosker GL, 2005, DRUGS, V65, P1825, DOI 10.2165/00003495-200565130-00008
   Popova M, 2018, J DRUG DELIV SCI TEC, V44, P415, DOI 10.1016/j.jddst.2018.01.020
   Priyam A, 2018, COLLOID SURFACE A, V547, P157, DOI 10.1016/j.colsurfa.2018.03.048
   Ren J, 2015, INT J PHARMACEUT, V487, P177, DOI 10.1016/j.ijpharm.2015.04.014
   Samed N, 2018, APPL SURF SCI, V449, P567, DOI 10.1016/j.apsusc.2017.11.055
   Sepehr KS, 2020, CANCER IMMUNOL IMMUN, V69, P1841, DOI 10.1007/s00262-020-02567-y
   Shimokawa R, 2018, J PHOTOCH PHOTOBIO B, V185, P235, DOI 10.1016/j.jphotobiol.2018.06.008
   Soltani A, 2022, ARAB J CHEM, V15, DOI 10.1016/j.arabjc.2021.103464
   Song Y, 2017, J EXP CLIN CANC RES, V36, DOI 10.1186/s13046-017-0511-7
   Stein RB, 2001, SURG CLIN N AM, V81, P71, DOI 10.1016/S0039-6109(05)70274-7
   Tao R, 2018, ACS APPL MATER INTER, V10, P21836, DOI 10.1021/acsami.8b04192
   Toopkanloo SP, 2020, MOLECULES, V25, DOI 10.3390/molecules25245873
   Wu Y, 2020, FOOD RES INT, V132, DOI 10.1016/j.foodres.2020.109098
   Zeng ZP, 2018, ACS APPL MATER INTER, V10, P24969, DOI 10.1021/acsami.8b07024
   Zhang JL, 2020, PHARMACEUTICS, V12, DOI 10.3390/pharmaceutics12030282
   Zhang ZJ, 2020, INT J PHARMACEUT, V585, DOI 10.1016/j.ijpharm.2020.119500
NR 47
TC 2
Z9 2
U1 5
U2 6
PU ELSEVIER
PI AMSTERDAM
PA RADARWEG 29, 1043 NX AMSTERDAM, NETHERLANDS
SN 1110-0168
EI 2090-2670
J9 ALEX ENG J
JI Alex. Eng. J.
PD DEC
PY 2022
VL 61
IS 12
BP 9749
EP 9756
DI 10.1016/j.aej.2022.02.0191110-0168
PG 8
WC Engineering, Multidisciplinary
WE Science Citation Index Expanded (SCI-EXPANDED)
SC Engineering
GA 1V6EC
UT WOS:000806179500006
DA 2023-01-02
ER

PT J
AU Celik, DS
   Ayar, K
   Ermurat, S
   Ustundag, Y
AF Celik, Direnc Serif
   Ayar, Koray
   Ermurat, Selime
   Ustundag, Yasemin
TI Fibroblast growth factor 23 (Fgf23) levels and their relationship with
   disease activity, bone mineral density, and radiological damage score in
   patients with rheumatoid arthritis: a single center case-control study
SO EGYPTIAN RHEUMATOLOGY AND REHABILITATION
LA English
DT Article
DE Fgf23; Modified Sharp score; Bone mineral density; Rheumatoid arthritis
ID INFLAMMATION; OSTEOPOROSIS; PHOSPHATE; FGF-23
AB Background: There is limited and conflicting information on Fgf23 levels and their relationship with bone loss and disease activity in rheumatoid arthritis (RA). The aim of this study was to compare Fgf23 levels in RA patients with a healthy population and to evaluate the relationship between Fgf23 levels in RA with disease activity, bone mineral density (BMD), and radiological damage score.
   Results: The median Fgf23 levels in patients with RA and in hospital staff were 20.06 (11.2-51.0) and 26.40 (12.6-49.5) pg/ml (P < 0.001), respectively. RA patients were divided into active (DAS28 >3.2) and inactive (DAS28 <= 3.2) subgroups.The median Fgf23 levels in active and inactive RA patients were 22.12 (13.90-51.02) and 17.71 (11.20-31.19) pg/ml, respectively (P = 0.001). BMD of RA patients was evaluated with dual-energy X-ray absorptiometry and radiological damage scores were evaluated independently by two investigators using the modified Sharp score (MSS). In RA patients, Fgf23 values correlated with DAS28 and with erosion score of observer-2 (r= 0.297, P = 0.036), but not with erosion score of observer-1 (r= 0.252, P = 0.077). No correlation was found between DAS28 and femur and lumbar vertebra BMD.
   Conclusion: In RA, Fgf23 is not associated with BMD but may be associated with local bone loss and disease activity.
C1 [Celik, Direnc Serif] Univ Hlth Sci, Bursa Yuksek Ihtisas Training & Res Hosp, Dept Internal Med, Bursa, Turkey.
   [Ayar, Koray; Ermurat, Selime] Univ Hlth Sci, Bursa Yuksek Ihtisas Training & Res Hosp, Dept Rheumatol, Bursa, Turkey.
   [Ustundag, Yasemin] Bursa Yuksek Ihtisas Training & Res Hosp, Dept Biochem, Bursa, Turkey.
C3 University of Health Sciences Turkey; Yuksek Ihtisas Training & Research
   Hospital; University of Health Sciences Turkey; Yuksek Ihtisas Training
   & Research Hospital; Yuksek Ihtisas Training & Research Hospital
RP Ermurat, S (通讯作者)，Univ Hlth Sci, Bursa Yuksek Ihtisas Training & Res Hosp, Dept Rheumatol, Bursa, Turkey.
EM selimeermurat@hotmail.com
OI Ermurat, Selime/0000-0001-9945-8940; Ustundag,
   Yasemin/0000-0003-2415-0372; Ayar, Koray/0000-0002-8798-4828; CELIK,
   Direnc Serif/0000-0002-8061-3901
CR Aletaha D, 2010, ARTHRITIS RHEUM-US, V62, P2569, DOI 10.1002/art.27584
   Alvarez-Cienfuegos A, 2020, CLIN EXP RHEUMATOL, V38, P50
   Bejarano V, 2012, ARTHRIT CARE RES, V64, P66, DOI 10.1002/acr.20553
   Ben-Dov IZ, 2007, J CLIN INVEST, V117, P4003, DOI 10.1172/JCI32409
   Bottcher J, 2006, INVEST RADIOL, V41, P36
   Charoenngam N, 2019, OSTEOPOROSIS INT, V30, P2183, DOI 10.1007/s00198-019-05102-7
   Coskun Y, 2016, TRANSPL P, V48, P2040, DOI 10.1016/j.transproceed.2016.05.012
   Czaya B, 2019, KIDNEY INT, V96, P813, DOI 10.1016/j.kint.2019.05.018
   Deal C, 2012, CURR RHEUMATOL REP, V14, P231, DOI 10.1007/s11926-012-0253-7
   Desbiens LC, 2018, OSTEOPOROSIS INT, V29, P2345, DOI 10.1007/s00198-018-4598-2
   El-Hodhod MAA, 2012, BMC GASTROENTEROL, V12, DOI 10.1186/1471-230X-12-44
   Fayed A, 2020, CLIN RHEUMATOL, V39, P1121, DOI 10.1007/s10067-019-04878-7
   Francis C, 2016, CURR OPIN NEPHROL HY, V25, P325, DOI 10.1097/MNH.0000000000000232
   Gohil A, 2019, PEDIATR ENDOCR REV P, V17, P17, DOI 10.17458/per.vol17.2019.gi.fgf23anddisordersphosphate
   Haugeberg G, 2006, ANN RHEUM DIS, V65, P736, DOI 10.1136/ard.2005.043869
   Hauser B, 2014, RHEUMATOLOGY, V53, P1759, DOI 10.1093/rheumatology/keu162
   Hofbauer LC, 2004, JAMA-J AM MED ASSOC, V292, P490, DOI 10.1001/jama.292.4.490
   Isakova T, 2020, AM J KIDNEY DIS, V75, P235, DOI 10.1053/j.ajkd.2019.07.022
   Isakova T, 2011, KIDNEY INT, V79, P1370, DOI 10.1038/ki.2011.47
   Kong YY, 1999, NATURE, V402, P304, DOI 10.1038/35005552
   Kotyla PJ, 2018, J CLIN MED, V7, DOI 10.3390/jcm7120558
   Kumar S, 2020, BONE REP, V12, DOI 10.1016/j.bonr.2020.100276
   Lai CC, 2015, OSTEOPOROSIS INT, V26, P601, DOI 10.1007/s00198-014-2910-3
   Orstavik RE, 2003, ARTHRIT RHEUM-ARTHR, V49, P355, DOI 10.1002/art.11118
   Pereira RC, 2009, BONE, V45, P1161, DOI 10.1016/j.bone.2009.08.008
   Ray S, 2015, CLIN CASES MINER BON, V12, P65, DOI 10.11138/ccmbm/2015.12.1.065
   Reyes-Garcia R, 2014, DIABETES CARE, V37, pE89, DOI 10.2337/dc13-2235
   Sato H, 2016, INTERNAL MED, V55, P121, DOI 10.2169/internalmedicine.55.5507
   Schett G, 2009, ANN NY ACAD SCI, V1154, P35, DOI 10.1111/j.1749-6632.2009.04383.x
   Seiler S, 2009, KIDNEY INT, V76, pS34, DOI 10.1038/ki.2009.405
   SHARP JT, 1985, ARTHRITIS RHEUM, V28, P1326, DOI 10.1002/art.1780281203
   Singh S, 2016, KIDNEY INT, V90, P985, DOI 10.1016/j.kint.2016.05.019
   Solomon DH, 2009, ARTHRITIS RHEUM, V60, P1624, DOI 10.1002/art.24551
   Tanaka S, 2001, Clin Calcium, V11, P598
   Then C, 2020, MEDICINA-LITHUANIA, V56, DOI 10.3390/medicina56010034
   Torres PU, 2008, KIDNEY INT, V73, P102, DOI 10.1038/sj.ki.5002622
   Tunon J, 2016, DIABETES-METAB RES, V32, P685, DOI 10.1002/dmrr.2787
   Turner C, 2013, J CLIN ENDOCR METAB, V98, P550, DOI 10.1210/jc.2012-2790
   VANDERHEIJDE DMFM, 1990, SCAND J RHEUMATOL, V19, P407, DOI 10.3109/03009749009097629
NR 39
TC 0
Z9 0
U1 0
U2 0
PU SPRINGERNATURE
PI LONDON
PA CAMPUS, 4 CRINAN ST, LONDON, N1 9XW, ENGLAND
SN 1110-161X
EI 2090-3235
J9 EGYPT RHEUMATOL REH
JI Egypt. Rheumatol. Rehabil.
PD DEC
PY 2022
VL 49
IS 1
AR 50
DI 10.1186/s43166-022-00152-y
PG 10
WC Rheumatology
WE Emerging Sources Citation Index (ESCI)
SC Rheumatology
GA 4W1QX
UT WOS:000859941400002
OA gold
DA 2023-01-02
ER

PT J
AU Chen, J
   Lin, X
   He, J
   Liu, DD
   He, LH
   Zhang, MM
   Luan, HJ
   Hu, YP
   Tao, C
   Wang, QW
AF Chen, Jian
   Lin, Xian
   He, Juan
   Liu, Dandan
   He, Lianhua
   Zhang, Miaomiao
   Luan, Huijie
   Hu, Yiping
   Tao, Cheng
   Wang, Qingwen
TI Artemisitene suppresses rheumatoid arthritis progression via modulating
   METTL3-mediated N6-methyladenosine modification of ICAM2 mRNA in
   fibroblast-like synoviocytes
SO CLINICAL AND TRANSLATIONAL MEDICINE
LA English
DT Article
DE artemisitene; fibroblast-like synoviocytes; ICAM2; METTL3; rheumatoid
   arthritis
ID NF-KAPPA-B; PATHWAY; PROLIFERATION; EXPRESSION; ARTESUNATE;
   METHOTREXATE; MIGRATION; CELLS
AB BackgroundRheumatoid arthritis (RA) is a chronic autoimmune disease. We previously revealed that the natural compound artemisitene (ATT) exhibits excellent broad anticancer activities without toxicity on normal tissues. Nevertheless, the effect of ATT on RA is undiscovered. Herein, we aim to study the effect and potential mechanism of ATT on RA management. MethodsA collagen-induced arthritis (CIA) mouse model was employed to confirm the anti-RA potential of ATT. Cell Counting Kit-8 (CCK-8) and 5-ethynyl-2'-deoxyuridine (EdU) assays, cell cycle and apoptosis analysis, immunofluorescence, migration and invasion assays, quantitative real-time PCR (RT-qPCR), Western blot, RNA-sequencing (RNA-seq) analysis, plasmid construction and lentivirus infection, and methylated RNA immunoprecipitation and chromatin immunoprecipitation assays, were carried out to confirm the effect and potential mechanism of ATT on RA management. ResultsATT relieved CIA in mice. ATT inhibited proliferation and induced apoptosis of RA-fibroblast-like synoviocytes (FLSs). ATT restrained RA-FLSs migration and invasion via suppressing epithelial-mesenchymal transition. RNA-sequencing analysis and bioinformatics analysis identified intercellular adhesion molecule 2 (ICAM2) as a promoter of RA progression in RA-FLSs. ATT inhibits RA progression by suppressing ICAM2/phosphoinositide 3-kinase (PI3K)/protein kinase B (AKT)/p300 pathway in RA-FLSs. Moreover, ATT inhibited methyltransferase-like 3 (METTL3)-mediated N6-methyladenosine methylation of ICAM2 mRNA in RA-FLSs. Interestingly, p300 directly facilitated METTL3 transcription, which could be restrained by ATT in RA-FLSs. Importantly, METTL3, ICAM2 and p300 expressions in synovium tissues of RA patients were related to clinical characteristics and therapy response. ConclusionsWe provided strong evidence that ATT has therapeutic potential for RA management by suppressing proliferation, migration and invasion, in addition to inducing apoptosis of RA-FLSs through modulating METTL3/ICAM2/PI3K/AKT/p300 feedback loop, supplying the fundamental basis for the clinical application of ATT in RA therapy. Moreover, METTL3, ICAM2 and p300 might serve as biomarkers for the therapy response of RA patients.
C1 [Chen, Jian; Lin, Xian; He, Juan; He, Lianhua; Zhang, Miaomiao; Luan, Huijie; Hu, Yiping; Wang, Qingwen] Peking Univ, Dept Rheumatism & Immunol, Shenzhen Hosp, Shenzhen, Guangdong, Peoples R China.
   [Chen, Jian; Lin, Xian; He, Juan; He, Lianhua; Zhang, Miaomiao; Luan, Huijie; Hu, Yiping; Wang, Qingwen] Shenzhen Key Lab Inflammatory & Immunol Dis, Shenzhen, Guangdong, Peoples R China.
   [Liu, Dandan] Guangzhou Univ Chinese Med, Sch Basic Med Sci, Guangzhou, Guangdong, Peoples R China.
   [Tao, Cheng] Guangdong Med Univ, Sch Pharm, Dongguan, Guangdong, Peoples R China.
   [Tao, Cheng] Guangdong Med Univ, Sch Pharm, 1 Xincheng Blvd, Dongguan 523808, Guangdong, Peoples R China.
   [Chen, Jian; Wang, Qingwen] Peking Univ, Dept Rheumatism & Immunol, Shenzhen Hosp, 1120 Lianhua Rd, Shenzhen 518036, Guangdong, Peoples R China.
C3 Peking University; Guangzhou University of Chinese Medicine; Guangdong
   Medical University; Guangdong Medical University; Peking University
RP Tao, C (通讯作者)，Guangdong Med Univ, Sch Pharm, 1 Xincheng Blvd, Dongguan 523808, Guangdong, Peoples R China.; Chen, J; Wang, QW (通讯作者)，Peking Univ, Dept Rheumatism & Immunol, Shenzhen Hosp, 1120 Lianhua Rd, Shenzhen 518036, Guangdong, Peoples R China.
EM chenjian@pkuszh.com; taocheng@gdmu.edu.cn; wqw_sw@163.com
OI Chen, Jian/0000-0001-7535-6499
FU Scientific Research Foundation of Peking University Shenzhen Hospital;
   Shenzhen Key Laboratory of Inflammatory and Immunology Diseases; Natural
   Science Foundation of Shenzhen City; National Natural Science Foundation
   of China; Natural Science Foundation of Guangdong Province; Key Program
   for Basic Research of Shenzhen Science and Technology Innovation
   Commission; Shenzhen Sanming Project of Shenzhen Municipal Health
   Commission;  [KYQD202100X];  [KYQD2021034];  [ZDSYS20200811143756018]; 
   [JCYJ20210324110209026];  [82103692];  [81974253];  [2019A1515011112]; 
   [JCYJ20200109140203849];  [SZSM201612009]
FX ACKNOWLEDGEMENTS This study was supported by the Scientific Research
   Foundation of Peking University Shenzhen Hospital KYQD202100X (no.
   KYQD2021034), Shenzhen Key Laboratory of Inflammatory and Immunology
   Diseases (no. ZDSYS20200811143756018), Natural Science Foundation of
   Shenzhen City (no. JCYJ20210324110209026), National Natural Science
   Foundation of China (nos. 82103692 and 81974253), Natural Science
   Foundation of Guangdong Province (no. 2019A1515011112), Key Program for
   Basic Research of Shenzhen Science and Technology Innovation Commission
   (no. JCYJ20200109140203849) and Shenzhen Sanming Project of Shenzhen
   Municipal Health Commission (no. SZSM201612009). We thank Dr. Jingfeng
   Liu (Shenzhen Institute of Advanced Technology) for the histopathology
   analysis. We also thank the Central Laboratory of Peking University
   Shenzhen Hospital for the help of laboratory management.
CR ACTON N, 1985, PLANTA MED, V51, P441, DOI 10.1055/s-2007-969543
   Barbieri I, 2017, NATURE, V552, P126, DOI 10.1038/nature24678
   Bi X, 2019, EBIOMEDICINE, V50, P408, DOI 10.1016/j.ebiom.2019.11.024
   Brand DD, 2007, NAT PROTOC, V2, P1269, DOI 10.1038/nprot.2007.173
   Brenner M, 2005, ARTHRITIS RHEUM-US, V52, P322, DOI 10.1002/art.20782
   Chen HR, 2021, GASTROENTEROLOGY, V160, P1284, DOI 10.1053/j.gastro.2020.11.013
   Chen J., 2022, BIOORG CHEM, V128
   Chen J, 2018, ONCOGENE, V37, P5079, DOI 10.1038/s41388-018-0331-z
   Chen WM, 2016, FASEB J, V30, P2500, DOI 10.1096/fj.201500109R
   Cheng Q, 2021, J TRANSL MED, V19, DOI 10.1186/s12967-020-02689-y
   Chi PL, 2011, ARTHRITIS RHEUM-US, V63, P2905, DOI 10.1002/art.30504
   Efferth T, 2011, PHYTOMEDICINE, V18, P959, DOI 10.1016/j.phymed.2011.06.008
   Feng FB, 2018, BIOMED PHARMACOTHER, V102, P1209, DOI 10.1016/j.biopha.2018.03.142
   He J, 2018, J IMMUNOL, V201, P3514, DOI 10.4049/jimmunol.1800412
   He Y, 2011, RHEUMATOL INT, V31, P53, DOI 10.1007/s00296-009-1218-7
   Hou LF, 2014, PLOS ONE, V9, DOI 10.1371/journal.pone.0104762
   Jiang H, 2021, J INFLAMM RES, V14, P575, DOI 10.2147/JIR.S296006
   Lee SW, 2012, BIOMATERIALS, V33, P1563, DOI 10.1016/j.biomaterials.2011.10.079
   Lefevre S, 2009, NAT MED, V15, P1414, DOI 10.1038/nm.2050
   Li GQ, 2013, MOL CELL BIOCHEM, V372, P221, DOI 10.1007/s11010-012-1463-z
   Li GJ, 2019, INT J MOL MED, V43, P1289, DOI 10.3892/ijmm.2019.4063
   Li H., 2022, ACTA MAT MED, V1, DOI [10.15212/AMM-2022-1001, 10.15212/amm-2022-1001]
   Lin X, 2022, PHYTOMEDICINE, V95, DOI 10.1016/j.phymed.2021.153871
   Lin X, 2020, SIGNAL TRANSDUCT TAR, V5, DOI 10.1038/s41392-020-0111-4
   Liu JF, 2021, PHYTOMEDICINE, V91, DOI 10.1016/j.phymed.2021.153678
   Liu SS, 2019, BIOMED RES INT, V2019, DOI 10.1155/2019/5198138
   Lu P, 2021, EXP CELL RES, V406, DOI 10.1016/j.yexcr.2021.112761
   Luo Q, 2019, MOL MED REP, V19, P589, DOI 10.3892/mmr.2018.9632
   Ma JD, 2019, ARTHRITIS RES THER, V21, DOI 10.1186/s13075-019-1935-6
   Mahdavi AM, 2021, AMINO ACIDS, V53, P783, DOI 10.1007/s00726-021-02988-8
   Mueller AL, 2021, CELLS-BASEL, V10, DOI 10.3390/cells10113017
   Nygaard G, 2020, NAT REV RHEUMATOL, V16, P316, DOI 10.1038/s41584-020-0413-5
   Ooko E, 2015, PHYTOMEDICINE, V22, P1045, DOI 10.1016/j.phymed.2015.08.002
   Perez OD, 2002, IMMUNITY, V16, P51, DOI 10.1016/S1074-7613(02)00266-2
   Prado C, 2019, J IMMUNOL RES, V2019, DOI 10.1155/2019/1982570
   Shi CC, 2015, MEDIAT INFLAMM, V2015, DOI 10.1155/2015/435713
   Shi W, 2021, FRONT MED-LAUSANNE, V8, DOI 10.3389/fmed.2021.607585
   Silvagni E, 2021, CLIN EXP RHEUMATOL, V39, P705, DOI 10.55563/clinexprheumatol/beucf1
   Singh K, 2008, J IMMUNOL, V180, P1971, DOI 10.4049/jimmunol.180.3.1971
   Tao C, 2020, EUR J MED CHEM, V199, DOI 10.1016/j.ejmech.2020.112441
   Wang DD, 2020, BIOCHEM BIOPH RES CO, V526, P805, DOI 10.1016/j.bbrc.2020.03.164
   Wang JX, 2008, BRIT J PHARMACOL, V153, P1303, DOI 10.1038/bjp.2008.11
   Wang JH, 2019, MEDIAT INFLAMM, V2019, DOI 10.1155/2019/3120391
   Wang Q, 2021, EXP THER MED, V22, DOI 10.3892/etm.2021.10346
   Wang Q, 2020, GUT, V69, P1193, DOI 10.1136/gutjnl-2019-319639
   Wang WY, 2018, EUR J MED CHEM, V158, P502, DOI 10.1016/j.ejmech.2018.09.027
   Wei JB, 2021, CURR OPIN CELL BIOL, V70, P109, DOI 10.1016/j.ceb.2020.11.005
   Wu CY, 2008, J NEUROCHEM, V105, P1499, DOI 10.1111/j.1471-4159.2008.05318.x
   Xhemalce B, 2021, BRIEF FUNCT GENOMICS, V20, P75, DOI 10.1093/bfgp/elab019
   Xu H, 2007, RHEUMATOLOGY, V46, P920, DOI 10.1093/rheumatology/kem014
   Xu Q, 2020, ONCOL REP, V43, P41, DOI 10.3892/or.2019.7389
   Yao FY, 2022, J IMMUNOTOXICOL, V19, P53, DOI 10.1080/1547691X.2022.2067916
   Ybarrondo B, 2001, J BIOL REG HOMEOS AG, V15, P188
   Yi YC, 2020, MOL CANCER, V19, DOI 10.1186/s12943-020-01233-2
   Yue B, 2019, MOL CANCER, V18, DOI 10.1186/s12943-019-1065-4
   Zeng TT, 2018, BIOMARK MED, V12, P917, DOI 10.2217/bmm-2017-0385
   Zhang SH, 2021, AUTOIMMUNITY, V54, P514, DOI 10.1080/08916934.2021.1969550
   Zhang X, 2021, EUR CYTOKINE NETW, V32, P15, DOI 10.1684/ecn.2021.0465
   Zhang YR, 2020, INT J PHARMACEUT, V579, DOI 10.1016/j.ijpharm.2020.119178
   Zhang Y, 2021, THERANOSTICS, V11, P1473, DOI 10.7150/thno.51245
   Zhao CP, 2021, CANCER CELL INT, V21, DOI 10.1186/s12935-021-02113-5
   Zyad A, 2018, PHYTOTHER RES, V32, P216, DOI 10.1002/ptr.5958
NR 62
TC 0
Z9 0
U1 0
U2 0
PU JOHN WILEY & SONS LTD
PI CHICHESTER
PA THE ATRIUM, SOUTHERN GATE, CHICHESTER PO19 8SQ, W SUSSEX, ENGLAND
SN 2001-1326
J9 CLIN TRANSL MED
JI Clin. Transl. Med.
PD DEC
PY 2022
VL 12
IS 12
AR e1148
DI 10.1002/ctm2.1148
PG 19
WC Oncology; Medicine, Research & Experimental
WE Science Citation Index Expanded (SCI-EXPANDED)
SC Oncology; Research & Experimental Medicine
GA 7B1AG
UT WOS:000898874600001
PM 36536495
OA Green Published
DA 2023-01-02
ER

PT J
AU Cordero, OJ
   Vieitez, I
   Altabas, I
   Nuno-Nuno, L
   Villalba, A
   Novella-Navarro, M
   Peiteado, D
   Miranda-Carus, ME
   Balsa, A
   Varela-Calvino, R
   Gomez-Tourino, I
   Pego-Reigosa, JM
AF Cordero, Oscar J.
   Vieitez, Irene
   Altabas, Irene
   Nuno-Nuno, Laura
   Villalba, Alejandro
   Novella-Navarro, Marta
   Peiteado, Diana
   Miranda-Carus, Maria-Eugenia
   Balsa, Alejandro
   Varela-Calvino, Ruben
   Gomez-Tourino, Iria
   Pego-Reigosa, Jose M.
TI Study of Plasma Anti-CD26 Autoantibody Levels in a Cohort of
   Treatment-Naive Early Arthritis Patients
SO ARCHIVUM IMMUNOLOGIAE ET THERAPIAE EXPERIMENTALIS
LA English
DT Article
DE Autoantibodies; CD26; Anti-CD26; Early rheumatoid arthritis;
   Autoimmunity; Etiology
ID DIPEPTIDYL-PEPTIDASE-IV; RHEUMATOID-ARTHRITIS; PORPHYROMONAS-GINGIVALIS;
   SURFACE; FIBROBLASTS; SERUM; CD26
AB In rheumatoid arthritis (RA), the identification of biomarkers to adjust treatment intensity and to correctly diagnose the disease in early stages still constitutes a challenge and, as such, novel biomarkers are needed. We proposed that autoantibodies (aAbs) against CD26 (DPP4) might have both etiological importance and clinical value. Here, we perform a prospective study of the potential diagnostic power of Anti-CD26 aAbs through their quantification in plasmas from 106 treatment-naive early and undifferentiated AR. Clinical antibodies, Anti-CD26 aAbs, and other disease-related biomarkers were measured in plasmas obtained in the first visit from patients, which were later classified as RA and non-RA according to the American College of Rheumatology criteria. Two different isotype signatures were found among ten groups of patients, one for Anti-CD26 IgA and other for Anti-CD26 IgG and IgM isotypes, both converging in patients with arthritis (RA and Unresolved Undifferentiated Arthritis: UUA), who present elevated levels of all three isotypes. The four UUA patients, unresolved after two years, were ACPA and rheumatic factor (RF) negatives. In the whole cohort, 51.3% of ACPA/RF seronegatives were Anti-CD26 positives, and a similar frequency was observed in the seropositive RA patients. Only weak associations of the three isotypes with ESR, CRP and disease activity parameters were observed. Anti-CD26 aAbs are present in treatment-naive early arthritis patients, including ACPA and RF seronegative individuals, suggestive of a potential pathogenic and/or biomarker role of Anti-CD26 aAbs in the development of rheumatic diseases.
C1 [Cordero, Oscar J.; Varela-Calvino, Ruben; Gomez-Tourino, Iria] Univ Santiago Compostela, Dept Biochem & Mol Biol, Edificio CIBUS,Campus Vida, Santiago De Compostela 15782, Galicia, Spain.
   [Vieitez, Irene] SERGAS UVIGO, Galicia Sur Hlth Res Inst IIS Galicia Sur, Rare Dis & Pediat Med Res Grp, Vigo, Spain.
   [Altabas, Irene; Pego-Reigosa, Jose M.] SERGAS UVIGO, Galicia Sur Hlth Res Inst IISGS, Rheumatol & Immune Mediated Dis Res Grp IRIDIS, Vigo, Spain.
   [Altabas, Irene; Pego-Reigosa, Jose M.] Univ Hosp Complex Vigo SERGAS, Dept Rheumatol, Vigo, Spain.
   [Nuno-Nuno, Laura; Villalba, Alejandro; Novella-Navarro, Marta; Peiteado, Diana; Miranda-Carus, Maria-Eugenia; Balsa, Alejandro] Hosp Univ La Paz, Res Inst IDIPAZ, Dept Rheumatol, Madrid, Spain.
   [Cordero, Oscar J.; Varela-Calvino, Ruben] Univ Santiago Compostela, Ctr Res Mol Med & Chron Dis CiMUS, Gene Regulatory Control Dis Grp, Santiago, Spain.
   [Gomez-Tourino, Iria] Univ Santiago Compostela, Ctr Res Mol Med & Chron Dis CiMUS, Santiago, Spain.
   [Cordero, Oscar J.; Varela-Calvino, Ruben; Gomez-Tourino, Iria] Hlth Res Inst Santiago Compostela IDIS, Santiago, Spain.
C3 Universidade de Santiago de Compostela; Hospital Universitario La Paz;
   Universidade de Santiago de Compostela; Universidade de Santiago de
   Compostela
RP Cordero, OJ (通讯作者)，Univ Santiago Compostela, Dept Biochem & Mol Biol, Edificio CIBUS,Campus Vida, Santiago De Compostela 15782, Galicia, Spain.; Cordero, OJ (通讯作者)，Univ Santiago Compostela, Ctr Res Mol Med & Chron Dis CiMUS, Gene Regulatory Control Dis Grp, Santiago, Spain.; Cordero, OJ (通讯作者)，Hlth Res Inst Santiago Compostela IDIS, Santiago, Spain.
EM oscarj.cordero@usc.es
RI ; Cordero, Oscar Javier/K-5415-2015
OI /0000-0002-0797-5391; Cordero, Oscar Javier/0000-0003-1026-124X;
   Varela-Calvino, Ruben/0000-0002-4978-661X; Vieitez,
   Irene/0000-0001-9241-0207
FU CRUE-CSIC agreement; Springer Nature; European Union (Interreg V-A
   Spain-Portugal Cooperative Program (POCTEP)); Health Research Institute
   Carlos III (Cofinanciado por la Union Europea/FEDER)
   [ISCIII/PI21/00370]; USC-SERGAS Cooperation 2018-2019 [0227_ CodigoMais_
   1_ E]
FX Open Access funding provided thanks to the CRUE-CSIC agreement with
   Springer Nature. This work was supported by the European Union (Interreg
   V-A Spain-Portugal Cooperative Program (POCTEP), the Health Research
   Institute Carlos III (ISCIII/PI21/00370/Cofinanciado por la Union
   Europea/FEDER), and 0227_ CodigoMais_ 1_ E, USC-SERGAS Cooperation
   2018-2019. The funders had no role in study design, data collection and
   analysis, decision to publish, or preparation of the manuscript.
CR Aletaha D, 2010, ANN RHEUM DIS, V69, P1580, DOI [10.1136/ard.2010.138461, 10.1002/art.27584]
   Alivernini S, 2019, PHARMACOL RES, V149, DOI 10.1016/j.phrs.2019.104465
   Amara K, 2013, J EXP MED, V210, P445, DOI 10.1084/jem.20121486
   Assmann G, 2020, CLIN EXP RHEUMATOL, V38, P94
   BAUVOIS B, 1988, BIOCHEM J, V252, P723, DOI 10.1042/bj2520723
   Cabral-Marques O, 2018, NAT COMMUN, V9, DOI 10.1038/s41467-018-07598-9
   Cabral-Marques O, 2017, NAT REV RHEUMATOL, V13, P648, DOI 10.1038/nrrheum.2017.134
   Clais S, 2014, PATHOG DIS, V70, P408, DOI 10.1111/2049-632X.12156
   Conti V, 2020, BIOMOLECULES, V10, DOI 10.3390/biom10121672
   Cordero OJ, 2017, CLIN BIOCHEM, V50, P903, DOI 10.1016/j.clinbiochem.2017.06.001
   Cuchacovich M, 2002, CLIN DIAGN LAB IMMUN, V9, P1253, DOI 10.1128/CDLI.9.6.1253-1259.2002
   De Chiara L, 2020, DIS MARKERS, V2020, DOI 10.1155/2020/4347936
   Demoruelle MK, 2014, CURR OPIN RHEUMATOL, V26, P64, DOI 10.1097/BOR.0000000000000017
   Fasshauer M, 2015, TRENDS PHARMACOL SCI, V36, P461, DOI 10.1016/j.tips.2015.04.014
   Ghersi G, 2002, J BIOL CHEM, V277, P29231, DOI 10.1074/jbc.M202770200
   Gonzalez-Gronow M, 2008, FRONT BIOSCI-LANDMRK, V13, P1610, DOI 10.2741/2785
   IWASEOKADA K, 1985, EXPERIENTIA, V41, P487, DOI 10.1007/BF01966162
   Kalden JR, 2016, RHEUMATOL THER, V3, P31, DOI 10.1007/s40744-016-0032-4
   Kurowska W, 2020, J CLIN MED, V9, DOI 10.3390/jcm9051555
   LOSTER K, 1995, BIOCHEM BIOPH RES CO, V217, P341, DOI 10.1006/bbrc.1995.2782
   Mauri C, 2012, ANNU REV IMMUNOL, V30, P221, DOI 10.1146/annurev-immunol-020711-074934
   McInnes IB, 2017, LANCET, V389, P2328, DOI 10.1016/S0140-6736(17)31472-1
   Mikuls TR, 2014, ARTHRITIS RHEUMATOL, V66, P1090, DOI 10.1002/art.38348
   Nemoto E, 1999, INFECT IMMUN, V67, P6225
   Nielen MMJ, 2004, ARTHRITIS RHEUM-US, V50, P380, DOI 10.1002/art.20018
   Ohyama K, 2011, CLIN CHEM, V57, P905, DOI 10.1373/clinchem.2010.157776
   Orozco G, 2008, RHEUMATOLOGY, V47, P138, DOI 10.1093/rheumatology/kem343
   Regueiro C, 2019, ARTHRITIS RES THER, V21, DOI 10.1186/s13075-019-2079-4
   Regueiro C, 2017, SCI REP-UK, V7, DOI 10.1038/s41598-017-09657-5
   Sanchez-Otero N, 2014, SCI REP-UK, V4, DOI 10.1038/srep03999
   Seror R, 2015, ARTHRITIS RHEUMATOL, V67, P1729, DOI 10.1002/art.39118
   Shah A, 2012, CURR ALLERGY ASTHM R, V12, P520, DOI 10.1007/s11882-012-0293-0
   Smolen JS, 2010, ANN RHEUM DIS, V69, P964, DOI 10.1136/ard.2009.126532
   Szklarski M, 2021, FRONT IMMUNOL, V12, DOI 10.3389/fimmu.2021.644548
   Tarn JR, 2020, EXPERT REV CLIN IMMU, V16, P621, DOI 10.1080/1744666X.2020.1771183
   van Dongen H, 2007, ARTHRITIS RHEUM-US, V56, P1424, DOI 10.1002/art.22525
   Wang Y, 2019, CLIN EXP RHEUMATOL, V37, P929
   White MJV, 2018, J LEUKOCYTE BIOL, V103, P119, DOI 10.1002/JLB.3A0717-308R
NR 38
TC 1
Z9 1
U1 1
U2 1
PU SPRINGER BASEL AG
PI BASEL
PA PICASSOPLATZ 4, BASEL, 4052, SWITZERLAND
SN 0004-069X
EI 1661-4917
J9 ARCH IMMUNOL THER EX
JI Arch. Immunol. Ther. Exp.
PD DEC
PY 2022
VL 70
IS 1
AR 12
DI 10.1007/s00005-022-00649-6
PG 9
WC Immunology
WE Science Citation Index Expanded (SCI-EXPANDED)
SC Immunology
GA ZV6AY
UT WOS:000770611900001
PM 35304639
OA Green Published, hybrid
DA 2023-01-02
ER

PT J
AU Dai, LP
   Xu, XD
   Yang, TT
   Yin, ZH
   Ye, ZZ
   Wei, YZ
AF Dai, Li-ping
   Xu, Xiao-dong
   Yang, Ting-ting
   Yin, Zhi-hua
   Ye, Zhi-zhong
   Wei, Ya-zhi
TI SPTBN1 attenuates rheumatoid arthritis synovial cell proliferation,
   invasion, migration and inflammatory response by binding to PIK3R2
SO IMMUNITY INFLAMMATION AND DISEASE
LA English
DT Article
DE inflammation; invasion; migration; PIK3R2; proliferation; rheumatoid
   arthritis; SPTBN1
AB Background: As an autoimmune systemic disorder, rheumatoid arthritis (RA) features chronic inflammation as well as synovial infiltration of immune cells. This study was designed with the purpose of discussing the hidden mechanism of SPTBN1 and exploring favorable molecular-targeted therapies.
   Methods: With the application of RT-qPCR and western blot, the expressions of SPTBN1 and PIK3R2 before or after transfection were estimated. Besides, Cell Counting Kit-8, Edu, wound healing, transwell, enzyme-linked immunosorbent assay, and TUNEL were adopted for the evaluation of the viability, proliferation, migration, invasion, inflammatory response, and apoptosis of fibroblast-like synoviocyte (FLS). In addition, the interaction of SPTBN1 and PIK3R2 was testified by applying immunoprecipitation (IP) and western blot was utilized for the assessment of migration-, apoptosis-, and PI3K/AKT signal-related proteins.
   Results: It was discovered that SPTBN1 declined in RA synovial cells and its overexpression repressed the proliferation, migration, invasion, and inflammation of RA-FLSs but promoted apoptosis. IP confirmed that SPTBN1 could bind to PIK3R2 in FLSs. To further figure out the hidden mechanism of SPTBN1 in RA, a series of functional experiments were carried out and the results demonstrated that the reduced expressions of MMP2, MMP9, IL-8, IL-1 beta, IL-6, and Bcl2 as well as increased levels of Bax and cleaved caspase3 in SPTBN1-overexpressed RA-FLSs were reversed by PIK3R2 depletion, revealing that SPTBN1 repressed the migration and inflammation and promoted the apoptosis of RA-FLSs via binding to PIK3R2. Results obtained from western blot also revealed that PIK3R2 interference ascended the contents of p-PI3K and p-AKT in SPTBN1-overexpressed RA-FLSs, implying that SPTBN1 repressed PI3K/AKT signal in RA via PIK3R2.
   Discussion: SPTBN1 alleviated the proliferation, migration, invasion, and inflammation in RA via interacting with PIK3R2.
C1 [Dai, Li-ping; Xu, Xiao-dong; Yang, Ting-ting; Yin, Zhi-hua; Ye, Zhi-zhong; Wei, Ya-zhi] Futian Dist Rheumatol Hosp, Dept Rheumatol, 22 Nonglin Rd, Shenzhen 518040, Guangdong, Peoples R China.
RP Wei, YZ (通讯作者)，Futian Dist Rheumatol Hosp, Dept Rheumatol, 22 Nonglin Rd, Shenzhen 518040, Guangdong, Peoples R China.
EM weiyazhi0225@163.com
FU Basic Research Project of Shenzhen Science and Technology Innovation
   Committee [JCYJ20210324120800001]
FX Basic Research Project of Shenzhen Science and Technology Innovation
   Committee, Grant/Award Number: JCYJ20210324120800001
CR Chen M, 2020, AGING-US, V12, P10896, DOI 10.18632/aging.103303
   Chen SY, 2022, CELL MOL GASTROENTER, V13, P949, DOI 10.1016/j.jcmgh.2021.10.012
   Chen YC, 2020, THORAC CANCER, V11, P1848, DOI 10.1111/1759-7714.13465
   Davis JM, 2012, MAYO CLIN PROC, V87, P659, DOI 10.1016/j.mayocp.2012.03.011
   Gao J, 2016, EXP MOL PATHOL, V100, P192, DOI 10.1016/j.yexmp.2015.12.015
   Haapalainen AM, 2021, J CELL MOL MED, V25, P6304, DOI 10.1111/jcmm.16607
   Hyndman IJ, 2017, INT J RHEUM DIS, V20, P417, DOI 10.1111/1756-185X.12823
   Lawrence RC, 2008, ARTHRITIS RHEUM, V58, P26, DOI 10.1002/art.23176
   Littlejohn EA, 2018, PRIMARY CARE, V45, P237, DOI 10.1016/j.pop.2018.02.010
   Liu F, 2018, FRONT IMMUNOL, V9, DOI 10.3389/fimmu.2018.02847
   Liu LY, 2014, INT J ONCOL, V45, P1257, DOI 10.3892/ijo.2014.2516
   McInnes IB, 2011, NEW ENGL J MED, V365, P2205, DOI 10.1056/NEJMra1004965
   Mohamadzade Z, 2021, INT J BIOCHEM CELL B, V134, DOI 10.1016/j.biocel.2021.105965
   Myasoedova E, 2010, ARTHRITIS RHEUM-US, V62, P1576, DOI 10.1002/art.27425
   Rathinaswamy Manoj K., 2020, Advances in Biological Regulation, V75, P100657, DOI 10.1016/j.jbior.2019.100657
   Smolen JS, 2016, LANCET, V388, P2023, DOI 10.1016/S0140-6736(16)30173-8
   Susuki K, 2018, J NEUROSCI, V38, P6063, DOI 10.1523/JNEUROSCI.3647-17.2018
   Tan EM, 2016, J EXP MED, V213, P1937, DOI 10.1084/jem.20160792
   Wu HJ, 2021, EUR J PHARMACOL, V909, DOI 10.1016/j.ejphar.2021.174401
   Xu XJ, 2021, FRONT CELL DEV BIOL, V9, DOI 10.3389/fcell.2021.653724
   Yang BL, 2019, CELL BIOCHEM FUNCT, V37, P208, DOI 10.1002/cbf.3386
   Yang PY, 2021, INT J BIOL SCI, V17, P32, DOI 10.7150/ijbs.52375
   Yang XZ, 2020, CELL PROLIFERAT, V53, DOI 10.1111/cpr.12854
NR 23
TC 0
Z9 0
U1 1
U2 1
PU WILEY
PI HOBOKEN
PA 111 RIVER ST, HOBOKEN 07030-5774, NJ USA
EI 2050-4527
J9 IMMUN INFLAMM DIS
JI IMMUN. INFLAMM. DIS.
PD DEC
PY 2022
VL 10
IS 12
AR e724
DI 10.1002/iid3.724
PG 12
WC Immunology
WE Science Citation Index Expanded (SCI-EXPANDED)
SC Immunology
GA 6F7QF
UT WOS:000884252400001
PM 36444616
OA Green Published
DA 2023-01-02
ER

PT J
AU de Jong, TA
   de Hair, MJH
   van de Sande, MGH
   Semmelink, JF
   Choi, IY
   Gerlag, DM
   Tak, PP
   van Baarsen, LGM
AF de Jong, Tineke A.
   de Hair, Maria J. H.
   van de Sande, Marleen G. H.
   Semmelink, Johanna F.
   Choi, Ivy Y.
   Gerlag, Danielle M.
   Tak, Paul P.
   van Baarsen, Lisa G. M.
TI Synovial gene signatures associated with the development of rheumatoid
   arthritis in at risk individuals: A prospective study
SO JOURNAL OF AUTOIMMUNITY
LA English
DT Article
DE Rheumatoid arthritis; Synovial tissue; Lipid metabolism
ID JOINT DAMAGE; T-CELLS; EXPRESSION; BRCA2; DIFFERENTIATION;
   PROLIFERATION; PATHOGENESIS; PROGRESSION; PREVENTION; CXCR4
AB Objective: To identify molecular changes in synovium before arthritis development in individuals at risk of developing rheumatoid arthritis (RA).Materials and methods: We included 67 IgM rheumatoid factor and/or anti-citrullinated protein antibody positive individuals with arthralgia but without arthritis. Synovial biopsies were collected after which individuals were prospectively followed for at least 2 years during which 17 developed arthritis. An exploratory genome-wide transcriptional profiling study was performed in 13 preselected individuals to identify transcripts associated with arthritis development (n = 6). Findings were validated using quantitative real-time PCR and immunohistochemistry in the total cohort. Results: Microarray-based survival analyses identified 5588 transcripts whose expression levels in synovium were significantly associated with arthritis development. Pathway analysis revealed that synovial tissue of at risk individuals who later developed arthritis display higher expression of genes involved in adaptive immune response-related pathways compared to at risk individuals who did not develop arthritis. Lower expression was observed for genes involved in extracellular matrix receptor interaction, Wnt-mediated signal transduction and lipid metabolism. Two-way hierarchical clustering analyses of a 27-gene signature separated the total at risk cohort into two groups, where pre-RA individuals preferred to cluster together. Immunohistochemistry studies revealed more podoplanin positive cells and lower lipid droplet staining in synovial tissue from pre-RA individuals.Conclusion: Synovial alterations in adaptive immune response and lipid metabolism are associated with future development of arthritis. Since this data show synovial changes without overt cellular infiltration, these may be attributed to preclinical changes in resident synovial tissue cells such as fibroblasts, macrophages and tissue resident T cells.
C1 [de Jong, Tineke A.; de Hair, Maria J. H.; van de Sande, Marleen G. H.; Semmelink, Johanna F.; Choi, Ivy Y.; Gerlag, Danielle M.; Tak, Paul P.; van Baarsen, Lisa G. M.] Univ Amsterdam, Amsterdam UMC, Dept Rheumatol & Clin Immunol, Amsterdam, Netherlands.
   [de Jong, Tineke A.; de Hair, Maria J. H.; van de Sande, Marleen G. H.; Semmelink, Johanna F.; Choi, Ivy Y.; Gerlag, Danielle M.; Tak, Paul P.; van Baarsen, Lisa G. M.] Amsterdam Infect & Immun Inst, Dept Expt Immunol, Amsterdam, Netherlands.
   [de Jong, Tineke A.; van de Sande, Marleen G. H.; Semmelink, Johanna F.; Choi, Ivy Y.; van Baarsen, Lisa G. M.] Amsterdam Rheumatol & Immunol Ctr ARC, Acad Med Ctr, Amsterdam, Netherlands.
   [Gerlag, Danielle M.] UCB Pharm, Slough SL1 3XE, England.
   [Tak, Paul P.] Candel Therapeut, Needham, MA USA.
   [Tak, Paul P.] Univ Cambridge, Internal Med, Cambridge CB2 1TN, England.
C3 University of Amsterdam; University of Amsterdam; Academic Medical
   Center Amsterdam; Vrije Universiteit Amsterdam; University of Cambridge
RP van Baarsen, LGM (通讯作者)，Univ Amsterdam, Amsterdam UMC, Dept Rheumatol & Clin Immunol, Amsterdam, Netherlands.; van Baarsen, LGM (通讯作者)，Amsterdam Infect & Immun Inst, Dept Expt Immunol, Amsterdam, Netherlands.
EM e.g.vanbaarsen@amsterdamumc.nl
RI van Baarsen, Lisa/N-3646-2015
OI van Baarsen, Lisa/0000-0003-3346-8921; de Jong,
   Tineke/0000-0002-2267-2639
FU FP7 HEALTH programme (EuroTEAM) [FP7-HEALTH-F2-2012-305549]; IMI EU
   [115,142]; SmartMix subsidy of the Ministry of Economic Affairs of the
   Netherlands [SSM06010]; Dutch Arthritis Foundation [11-1-308]; Dutch
   Organization for Health Research and Development (ZonMw) [91,612,109,
   91,718,371]
FX The research leading to these results was funded within the FP7 HEALTH
   programme (EuroTEAM) under the grant agreement
   FP7-HEALTH-F2-2012-305549, the IMI EU funded project BeTheCure no
   115,142, SmartMix subsidy of the Ministry of Economic Affairs of the
   Netherlands SSM06010, the Dutch Arthritis Foundation no 11-1-308 and the
   Dutch Organization for Health Research and Development (ZonMw) Veni no
   91,612,109 and VIDI no 91,718,371.
CR AHO K, 1991, J RHEUMATOL, V18, P1282
   Aletaha D, 2010, ANN RHEUM DIS, V69, P1580, DOI [10.1136/ard.2010.138461, 10.1002/art.27584]
   de la Rosa IA, 2018, J INTERN MED, V284, P61, DOI 10.1111/joim.12743
   Astarita JL, 2012, FRONT IMMUNOL, V3, DOI 10.3389/fimmu.2012.00283
   Bosma M, 2012, PROG LIPID RES, V51, P36, DOI 10.1016/j.plipres.2011.11.003
   Buckley CD, 2000, J IMMUNOL, V165, P3423, DOI 10.4049/jimmunol.165.6.3423
   Chen DY, 2018, INT J RHEUM DIS, V21, P362, DOI 10.1111/1756-185X.13238
   Choi IY, 2017, PLOS ONE, V12, DOI 10.1371/journal.pone.0182751
   Ciubotariu E, 2014, J RHEUMATOL, V41, P1576, DOI 10.3899/jrheum.130767
   Croft AP, 2016, ARTHRITIS RES THER, V18, DOI 10.1186/s13075-016-1156-1
   de Hair MJH, 2014, ARTHRITIS RHEUMATOL, V66, P513, DOI 10.1002/art.38273
   de Hair MJH, 2013, ANN RHEUM DIS, V72, P1654, DOI 10.1136/annrheumdis-2012-202254
   Dolhain RJEM, 1998, BRIT J RHEUMATOL, V37, P324
   Eisen MB, 1998, P NATL ACAD SCI USA, V95, P14863, DOI 10.1073/pnas.95.25.14863
   Ekwall AKH, 2011, ARTHRITIS RES THER, V13, DOI 10.1186/ar3274
   Firestein GS, 1996, AM J PATHOL, V149, P2143
   Gerlag D, 2005, BEST PRACT RES CL RH, V19, P387, DOI 10.1016/j.berh.2005.01.005
   Gerlag DM, 2019, ANN RHEUM DIS, V78, P179, DOI 10.1136/annrheumdis-2017-212763
   Gerlag DM, 2016, RHEUMATOLOGY, V55, P607, DOI 10.1093/rheumatology/kev347
   Gerlag DM, 2012, ANN RHEUM DIS, V71, P638, DOI 10.1136/annrheumdis-2011-200990
   Kanbe K, 2002, ARTHRITIS RHEUM-US, V46, P130, DOI 10.1002/1529-0131(200201)46:1<130::AID-ART10020>3.0.CO;2-D
   Kanbe K, 2016, MOD RHEUMATOL, V26, P46, DOI 10.3109/14397595.2015.1054088
   Koopman FA, 2016, EBIOMEDICINE, V6, P231, DOI 10.1016/j.ebiom.2016.02.029
   Kraan MC, 2002, ARTHRITIS RHEUM-US, V46, P2034, DOI 10.1002/art.10556
   Kyburz D, 2011, RHEUMATOLOGY, V50, P1106, DOI 10.1093/rheumatology/keq424
   Lewis MJ, 2019, CELL REP, V28, P2455, DOI 10.1016/j.celrep.2019.07.091
   Liu D, 2017, AM J TRANSL RES, V9, P3758
   Martin S, 2006, NAT REV MOL CELL BIO, V7, P373, DOI 10.1038/nrm1912
   Martin-Villar E, 2005, INT J CANCER, V113, P899, DOI 10.1002/ijc.20656
   Mizoguchi F, 2018, NAT COMMUN, V9, DOI 10.1038/s41467-018-02892-y
   Moynahan ME, 2001, MOL CELL, V7, P263, DOI 10.1016/S1097-2765(01)00174-5
   Nagafuchi Y, 2016, SCI REP-UK, V6, DOI 10.1038/srep29338
   Nielen MMJ, 2004, ARTHRITIS RHEUM-US, V50, P380, DOI 10.1002/art.20018
   Perucha E, 2019, NAT COMMUN, V10, DOI 10.1038/s41467-019-08332-9
   Platzer A, 2019, PLOS ONE, V14, DOI 10.1371/journal.pone.0219698
   Pollard L, 2005, CLIN EXP RHEUMATOL, V23, pS43
   Rajan JV, 1997, DEV BIOL, V184, P385, DOI 10.1006/dbio.1997.8526
   Rajan JV, 1996, P NATL ACAD SCI USA, V93, P13078, DOI 10.1073/pnas.93.23.13078
   Rantapaa-Dahlqvist S, 2003, ARTHRITIS RHEUM, V48, P2741, DOI 10.1002/art.11223
   Roy R, 2012, NAT REV CANCER, V12, P68, DOI 10.1038/nrc3181
   Salazar R, 2011, J CLIN ONCOL, V29, P17, DOI 10.1200/JCO.2010.30.1077
   Shen Y, 2017, NAT IMMUNOL, V18, P1025, DOI 10.1038/ni.3808
   Sheriff L, 2018, STEM CELLS, V36, P1062, DOI 10.1002/stem.2811
   Storey JD, 2002, J ROY STAT SOC B, V64, P479, DOI 10.1111/1467-9868.00346
   Subramanian A, 2005, P NATL ACAD SCI USA, V102, P15545, DOI 10.1073/pnas.0506580102
   Suchanski J, 2017, PLOS ONE, V12, DOI 10.1371/journal.pone.0184970
   Tak PP, 2000, ARTHRITIS RHEUM-US, V43, P2619, DOI 10.1002/1529-0131(200012)43:12<2619::AID-ANR1>3.0.CO;2-V
   Tusher VG, 2001, P NATL ACAD SCI USA, V98, P5116, DOI 10.1073/pnas.091062498
   van de Sande MGH, 2011, ANN RHEUM DIS, V70, P772, DOI 10.1136/ard.2010.139527
   van de Sande MGH, 2011, ANN RHEUM DIS, V70, P423, DOI 10.1136/ard.2010.139550
   van de Stadt LA, 2013, ANN RHEUM DIS, V72, P1920, DOI 10.1136/annrheumdis-2012-202127
   Vaughn JP, 1996, CANCER RES, V56, P4590
   Ward LSC, 2019, J CELL SCI, V132, DOI 10.1242/jcs.222067
   Welcsh PL, 2000, TRENDS GENET, V16, P69, DOI 10.1016/S0168-9525(99)01930-7
   World Med Assoc, 2013, JAMA-J AM MED ASSOC, V310, P2191, DOI 10.1001/jama.2013.281053
NR 55
TC 0
Z9 0
U1 0
U2 0
PU ACADEMIC PRESS LTD- ELSEVIER SCIENCE LTD
PI LONDON
PA 24-28 OVAL RD, LONDON NW1 7DX, ENGLAND
SN 0896-8411
EI 1095-9157
J9 J AUTOIMMUN
JI J. Autoimmun.
PD DEC
PY 2022
VL 133
AR 102923
DI 10.1016/j.jaut.2022.102923
PG 9
WC Immunology
WE Science Citation Index Expanded (SCI-EXPANDED)
SC Immunology
GA 5I2VT
UT WOS:000868221600003
PM 36208493
OA Green Submitted, hybrid
DA 2023-01-02
ER

PT J
AU Deng, R
   Wang, Y
   Bu, YH
   Wu, H
AF Deng, Ran
   Wang, Yan
   Bu, Yanhong
   Wu, Hong
TI BNIP3 mediates the different adaptive responses of fibroblast-like
   synovial cells to hypoxia in patients with osteoarthritis and rheumatoid
   arthritis
SO MOLECULAR MEDICINE
LA English
DT Article
DE BNIP3; Mitophagy; Apoptosis; Fibroblast-like synovial cells; Rheumatoid
   arthritis
ID APOPTOSIS; AUTOPHAGY; BCL-2; MITOCHONDRIAL; DEATH
AB Background Hypoxia is one of the important characteristics of synovial microenvironment in rheumatoid arthritis (RA), and plays an important role in synovial hyperplasia. In terms of cell survival, fibroblast-like synovial cells (FLSs) are relatively affected by hypoxia. In contrast, fibroblast-like synovial cells from patients with RA (RA-FLSs) are particularly resistant to hypoxia-induced cell death. The purpose of this study was to evaluate whether fibroblast-like synovial cells in patients with osteoarthritis (OA-FLSs) and RA-FLSs have the same adaptation to hypoxia. Methods CCK-8, flow cytometry and BrdU were used to detect the proliferation of OA-FLSs and RA-FLSs under different oxygen concentrations. Apoptosis was detected by AV/PI, TUNEL and Western blot, mitophagy was observed by electron microscope, laser confocal microscope and Western blot, the state of mitochondria was detected by ROS and mitochondrial membrane potential by flow cytometry, BNIP3 and HIF-1 alpha were detected by Western blot and RT-qPCR. The silencing of BNIP3 was achieved by stealth RNA system technology. Results After hypoxia, the survival rate of OA-FLSs decreased, while the proliferation activity of RA-FLSs further increased. Hypoxia induced an increase in apoptosis and inhibition of mitophagy in OA-FLSs, but not in RA-FLSs. Hypoxia led to a more lasting adaptive response. RA-FLSs displayed a more significant increase in the expression of genes transcriptionally regulated by HIF-1 alpha. Interestingly, they showed higher BNIP3 expression than OA-FLSs, and showed stronger mitophagy and proliferation activities. BNIP3 siRNA experiment confirmed the potential role of BNIP3 in the survival of RA-FLSs. Inhibition of BNIP3 resulted in the decrease of cell proliferation, mitophagy and the increase of apoptosis. Conclusion In summary, RA-FLSs maintained intracellular redox balance through mitophagy to promote cell survival under hypoxia. The mitophagy of OA-FLSs was too little to maintain the redox balance of mitochondria, resulting in apoptosis. The difference of mitophagy between OA-FLSs and RA-FLSs under hypoxia is mediated by the level of BNIP3 expression.
C1 [Deng, Ran; Wang, Yan; Bu, Yanhong; Wu, Hong] Minist Educ, Key Lab Xinan Med, Hefei 230012, Peoples R China.
   [Deng, Ran; Wang, Yan; Bu, Yanhong; Wu, Hong] Anhui Univ Chinese Med, Qian Jiang Rd 1, Hefei 230012, Peoples R China.
   [Deng, Ran; Wang, Yan; Bu, Yanhong; Wu, Hong] Anhui Prov Key Lab Res & Dev Chinese Med, Hefei 230012, Peoples R China.
   [Wu, Hong] Anhui Univ Chinese Med, Coll Pharm, Hefei 230012, Peoples R China.
C3 Anhui University of Chinese Medicine; Anhui University of Chinese
   Medicine
RP Wu, H (通讯作者)，Minist Educ, Key Lab Xinan Med, Hefei 230012, Peoples R China.; Wu, H (通讯作者)，Anhui Univ Chinese Med, Qian Jiang Rd 1, Hefei 230012, Peoples R China.; Wu, H (通讯作者)，Anhui Prov Key Lab Res & Dev Chinese Med, Hefei 230012, Peoples R China.; Wu, H (通讯作者)，Anhui Univ Chinese Med, Coll Pharm, Hefei 230012, Peoples R China.
EM wuhongprof@aliyun.com
FU National Natural Science Foundation of China [81073122, 81874360,
   81473400]
FX This work was supported by grants from the National Natural Science
   Foundation of China (Grant Nos. 81073122, 81874360 and 81473400).
CR Cai L, 2022, PHYTOMEDICINE, V94, DOI 10.1016/j.phymed.2021.153841
   Converse A, 2021, MOL CELL ENDOCRINOL, V538, DOI 10.1016/j.mce.2021.111461
   Deng R, 2021, PHYTOTHER RES, V35, P5305, DOI 10.1002/ptr.7211
   Deng R, 2018, FRONT PHARMACOL, V9, DOI 10.3389/fphar.2018.00105
   Diot A, 2018, FRONT CELL DEV BIOL, V6, DOI 10.3389/fcell.2018.00103
   El-Habta R, 2021, STEM CELL RES THER, V12, DOI 10.1186/s13287-021-02230-y
   Filippi I, 2018, CELL PHYSIOL BIOCHEM, V46, P203, DOI 10.1159/000488423
   Forte M, 2021, CELL DEATH DIS, V12, DOI 10.1038/s41419-021-04188-4
   Fu ZJ, 2020, REDOX BIOL, V36, DOI 10.1016/j.redox.2020.101671
   Gorbunova AS, 2020, BIOCHEMISTRY-MOSCOW+, V85, P1245, DOI 10.1134/S0006297920100120
   Guo X, 2020, FRONT IMMUNOL, V11, DOI 10.3389/fimmu.2020.01668
   Hao YC, 2022, J NANOBIOTECHNOL, V20, DOI 10.1186/s12951-022-01247-6
   Hill SM, 2019, CELL DEATH DIFFER, V26, P617, DOI 10.1038/s41418-018-0254-9
   Huang YH, 2021, CELL MOL LIFE SCI, V78, P7681, DOI 10.1007/s00018-021-03950-3
   Ikeda M, 2021, J AM HEART ASSOC, V10, DOI 10.1161/JAHA.121.020895
   Jiang TT, 2021, FRONT PHARMACOL, V12, DOI 10.3389/fphar.2021.785586
   Kammouni W, 2007, ARTHRITIS RHEUM, V56, P2854, DOI 10.1002/art.22853
   Kong WN, 2022, AM J TRANSPLANT, V22, P130, DOI 10.1111/ajt.16757
   Lee CJ, 2018, CELL DEATH DIS, V9, DOI 10.1038/s41419-018-0433-0
   Lee HJ, 2020, FRONT MICROBIOL, V11, DOI 10.3389/fmicb.2020.01684
   Li Q, 2019, ARCH TOXICOL, V93, P1141, DOI 10.1007/s00204-019-02433-6
   Li Y, 2022, J NANOBIOTECHNOL, V20, DOI 10.1186/s12951-022-01238-7
   Lin QS, 2021, AUTOPHAGY, V17, P2975, DOI 10.1080/15548627.2020.1848971
   Liu ZQ, 2022, CANCER GENE THER, V29, P973, DOI 10.1038/s41417-021-00385-7
   Lv D, 2021, NAT COMMUN, V12, DOI 10.1038/s41467-021-27210-x
   Mellor HR, 2010, BIOCHEM PHARMACOL, V79, P1562, DOI 10.1016/j.bcp.2010.01.019
   Mueller-Buehl AM, 2021, CELLS-BASEL, V10, DOI 10.3390/cells10123575
   Niu C, 2019, AUTOPHAGY, V15, P843, DOI 10.1080/15548627.2019.1569913
   Nygaard G, 2020, NAT REV RHEUMATOL, V16, P316, DOI 10.1038/s41584-020-0413-5
   Qureshi-Baig K, 2020, AUTOPHAGY, V16, P1436, DOI 10.1080/15548627.2019.1687213
   Ray R, 2000, J BIOL CHEM, V275, P1439, DOI 10.1074/jbc.275.2.1439
   Ren J, 2019, BBA-MOL BASIS DIS, V1865, P206, DOI 10.1016/j.bbadis.2018.08.017
   Ren K, 2021, OXID MED CELL LONGEV, V2021, DOI 10.1155/2021/8379962
   Shi RY, 2014, CNS NEUROSCI THER, V20, P1045, DOI 10.1111/cns.12325
   Song T, 2019, BRIT J PHARMACOL, V176, P491, DOI 10.1111/bph.14555
   Sumi K, 2022, INT J MOL SCI, V23, DOI 10.3390/ijms23020749
   Tang CY, 2019, CELL DEATH DIS, V10, DOI 10.1038/s41419-019-1899-0
   Tao JJ, 2021, LAB INVEST, V101, P1353, DOI 10.1038/s41374-021-00636-z
   Taylor CT, 2017, NAT REV IMMUNOL, V17, P774, DOI 10.1038/nri.2017.103
   Touhami S, 2022, INT J MOL SCI, V23, DOI 10.3390/ijms23020681
   Veldhuizen J, 2022, BIOMATERIALS, V281, DOI 10.1016/j.biomaterials.2021.121336
   Wang XW, 2020, CELL DEATH DIFFER, V27, P1431, DOI 10.1038/s41418-019-0449-8
   Wang YJ, 2020, ARTHRITIS RES THER, V22, DOI 10.1186/s13075-020-02328-3
   Weyand CM, 2014, CURR OPIN RHEUMATOL, V26, P93, DOI 10.1097/BOR.0000000000000011
   Won SJ, 2015, J CELL PHYSIOL, V230, P930, DOI 10.1002/jcp.24825
   Yang Wang, 2022, Mol Immunol, V142, P83, DOI 10.1016/j.molimm.2021.12.004
   Yu SS, 2019, ARTHRITIS RES THER, V21, DOI 10.1186/s13075-019-1861-7
   Zeb A, 2021, REDOX BIOL, V48, DOI 10.1016/j.redox.2021.102186
   Zeng C, 2021, INT J MOL SCI, V22, DOI 10.3390/ijms22115820
   Zhang HF, 2008, J BIOL CHEM, V283, P10892, DOI 10.1074/jbc.M800102200
   Zhou HF, 2021, FRONT PHARMACOL, V12, DOI 10.3389/fphar.2021.650983
NR 51
TC 2
Z9 2
U1 10
U2 13
PU SPRINGER
PI NEW YORK
PA ONE NEW YORK PLAZA, SUITE 4600, NEW YORK, NY, UNITED STATES
SN 1076-1551
EI 1528-3658
J9 MOL MED
JI Mol. Med.
PD DEC
PY 2022
VL 28
IS 1
AR 64
DI 10.1186/s10020-022-00490-9
PG 14
WC Biochemistry & Molecular Biology; Cell Biology; Medicine, Research &
   Experimental
WE Science Citation Index Expanded (SCI-EXPANDED)
SC Biochemistry & Molecular Biology; Cell Biology; Research & Experimental
   Medicine
GA 2A5TZ
UT WOS:000809565400001
PM 35690741
OA Green Published, Green Submitted, gold
DA 2023-01-02
ER

PT J
AU Heim, X
   Bermudez, J
   Joshkon, A
   Kaspi, E
   Bachelier, R
   Nollet, M
   Velier, M
   Dou, L
   Brodovitch, A
   Foucault-Bertaud, A
   Leroyer, AS
   Benyamine, A
   Daumas, A
   Granel, B
   Sabatier, F
   Dignat-George, F
   Blot-Chabaud, M
   Bardin, N
AF Heim, Xavier
   Bermudez, Julien
   Joshkon, Ahmad
   Kaspi, Elise
   Bachelier, Richard
   Nollet, Marie
   Velier, Melanie
   Dou, Laetitia
   Brodovitch, Alexandre
   Foucault-Bertaud, Alexandrine
   Leroyer, Aurelie S.
   Benyamine, Audrey
   Daumas, Aurelie
   Granel, Brigitte
   Sabatier, Florence
   Dignat-George, Francoise
   Blot-Chabaud, Marcel
   Bardin, Nathalie
TI CD146 at the Interface between Oxidative Stress and the Wnt Signaling
   Pathway in Systemic Sclerosis
SO JOURNAL OF INVESTIGATIVE DERMATOLOGY
LA English
DT Article
ID ENDOPLASMIC-RETICULUM STRESS; SOLUBLE CD146; BETA-CATENIN; AUTOPHAGY;
   CELLS; HYPERMETHYLATION; CONTRIBUTES; SCLERODERMA
AB CD146 involvement was recently described in skin fibrosis of systemic sclerosis through its regulation of the Wnt pathway. Because the interaction between Wnt and ROS signaling plays a major role in fibrosis, we hypothesized that in systemic sclerosis, CD146 may regulate Wnt/ROS crosstalk. Using a transcriptomic and western blot analysis performed on CD146 wild-type or knockout mouse embryonic fibroblasts, we showed a procanonical Wnt hallmark in the absence of CD146 that is reversed when CD146 expression is restored. We found an elevated ROS content in knockout cells and an increase in DNA oxidative damage in the skin sections of knockout mice compared with those of wild-type mice. We also showed that ROS increased CD146 and its noncanonical Wnt ligand, WNT5A, only in wild-type cells. In humans, fibroblasts from patients with systemic sclerosis presented higher ROS content and expressed CD146, whereas control fibroblasts did not. Moreover, CD146 and its ligand were upregulated by ROS in both human fibroblasts. The increase in bleomycin-induced WNT5A expression was abrogated when CD146 was silenced. We showed an interplay between Wnt and ROS signaling in systemic sclerosis, regulated by CD146, which promotes the noncanonical Wnt pathway and prevents ROS signaling, opening the way for innovative therapeutic strategies.
C1 [Heim, Xavier; Bermudez, Julien; Joshkon, Ahmad; Bachelier, Richard; Nollet, Marie; Velier, Melanie; Dou, Laetitia; Foucault-Bertaud, Alexandrine; Leroyer, Aurelie S.; Benyamine, Audrey; Daumas, Aurelie; Granel, Brigitte; Sabatier, Florence; Dignat-George, Francoise; Blot-Chabaud, Marcel; Bardin, Nathalie] Aix Marseille Univ, INSERM, INRAE, C2VN, Marseille, France.
   [Heim, Xavier; Brodovitch, Alexandre; Bardin, Nathalie] Hop La Timone, AP HM, Serv Immunol, Biogenopole, Marseille, France.
   [Kaspi, Elise] Aix Marseille Univ, Hop Timone, APHM, INSERM,MMG,Serv Biol Cellulaire, Marseille, France.
   [Velier, Melanie; Dignat-George, Francoise] Hop Conception, AP HM, Hematol & Vasc Biol Dept, Marseille, France.
   [Benyamine, Audrey; Granel, Brigitte] Hop Nord Marseille, AP HM, Dept Internal Med, Marseille, France.
   [Daumas, Aurelie] Hop La Timone, AP HM, Internal Med Geriatr & Therapeut Dept, Marseille, France.
   [Sabatier, Florence] Hop Conception, AP HM, INSERM CIC BT 1409, Cell Therapy Lab, Marseille, France.
C3 INRAE; Institut National de la Sante et de la Recherche Medicale
   (Inserm); UDICE-French Research Universities; Aix-Marseille Universite;
   UDICE-French Research Universities; Aix-Marseille Universite; Assistance
   Publique-Hopitaux de Marseille; Institut National de la Sante et de la
   Recherche Medicale (Inserm); UDICE-French Research Universities;
   Aix-Marseille Universite; Assistance Publique-Hopitaux de Marseille;
   UDICE-French Research Universities; Aix-Marseille Universite; Assistance
   Publique-Hopitaux de Marseille; UDICE-French Research Universities;
   Aix-Marseille Universite; Assistance Publique-Hopitaux de Marseille;
   UDICE-French Research Universities; Aix-Marseille Universite; Assistance
   Publique-Hopitaux de Marseille; Institut National de la Sante et de la
   Recherche Medicale (Inserm); UDICE-French Research Universities;
   Aix-Marseille Universite; Assistance Publique-Hopitaux de Marseille
RP Heim, X (通讯作者)，Aix Marseille Univ, Ctr Rech CardioVasc & Nutr C2VN, 27 Blvd Jean Moulin, F-13005 Marseille, France.
EM xavier.heim@univ-amu.fr
RI ; Dou, Laetitia/Q-4963-2017; DIGNAT-GEORGE, Francoise/R-1129-2016;
   Bardin, Nathalie/AAL-3663-2020
OI Joshkon, Ahmad/0000-0003-2124-1914; Dou, Laetitia/0000-0002-4594-4676;
   Nollet, Marie/0000-0002-9667-8216; , julien/0000-0001-8823-0959;
   DIGNAT-GEORGE, Francoise/0000-0001-7006-4462; Bardin,
   Nathalie/0000-0003-3680-082X; VELIER, Melanie/0000-0002-1121-8270
FU Marseille, France; Aix-Marseille University; INSERM; INRAE; GFRS (Groupe
   Francophone de Recherche sur la Scle rodermie)
FX We thank BioCytex (Marseille, France) for providing recombinant soluble
   CD146 and S-Endo-1 antibodies and Stephanie Simoncini, Karim Harhouri,
   Lucile Tuchtan-Torrents, and Marie-Dominique Piercecchi-Marti for their
   help and support. The work was done in Marseille, France. Aix-Marseille
   University, INSERM, INRAE, and GFRS (Groupe Francophone de Recherche sur
   la Scle rodermie) were funders of the study.
CR Aceto GM, 2020, BIOMED RES INT, V2020, DOI 10.1155/2020/1726309
   Andersson-Sjoland A, 2016, LAB INVEST, V96, P206, DOI 10.1038/labinvest.2015.100
   Bardin N, 2001, BLOOD, V98, P3677, DOI 10.1182/blood.V98.13.3677
   Bergmann C, 2016, LAB INVEST, V96, P151, DOI 10.1038/labinvest.2015.154
   Beyer C, 2012, ANN RHEUM DIS, V71, P761, DOI 10.1136/annrheumdis-2011-200568
   Blasi A, 2011, VASC CELL, V3, DOI 10.1186/2045-824X-3-5
   Boneberg EM, 2009, MICROVASC RES, V78, P325, DOI 10.1016/j.mvr.2009.06.012
   Dagur PK, 2011, J AUTOIMMUN, V37, P319, DOI 10.1016/j.jaut.2011.09.003
   Dees C, 2014, ANN RHEUM DIS, V73, P1232, DOI 10.1136/annrheumdis-2012-203194
   Ding WX, 2007, AM J PATHOL, V171, P513, DOI 10.2353/ajpath.2007.070188
   Doridot L, 2019, REDOX BIOL, V25, DOI 10.1016/j.redox.2019.101122
   Dou L, 2007, J THROMB HAEMOST, V5, P1302, DOI 10.1111/j.1538-7836.2007.02540.x
   Thuan DTB, 2018, FRONT IMMUNOL, V9, DOI 10.3389/fimmu.2018.01985
   Fels DR, 2008, CANCER RES, V68, P9323, DOI 10.1158/0008-5472.CAN-08-2873
   Funato Y, 2006, NAT CELL BIOL, V8, P501, DOI 10.1038/ncb1405
   Gabsi A, 2019, SCI REP-UK, V9, DOI 10.1038/s41598-019-54132-y
   Harhouri K, 2017, EMBO MOL MED, V9, P1294, DOI 10.15252/emmm.201607315
   Harhouri K, 2010, BLOOD, V115, P3843, DOI 10.1182/blood-2009-06-229591
   Hinz B, 2007, J INVEST DERMATOL, V127, P526, DOI 10.1038/sj.jid.5700613
   Ito T, 2017, CLIN RHEUMATOL, V36, P119, DOI 10.1007/s10067-016-3434-3
   Jiang TX, 2012, BLOOD, V120, P2330, DOI 10.1182/blood-2012-01-406108
   Jouve N, 2015, INT J CANCER, V137, P50, DOI 10.1002/ijc.29370
   Kaspi E, 2017, J ALLERGY CLIN IMMUN, V140, P1448, DOI 10.1016/j.jaci.2017.04.046
   Kato M, 2014, ARTHRITIS RHEUMATOL, V66, P40, DOI 10.1002/art.38190
   Mellemkjaer L, 2008, ARTHRITIS RHEUM, V58, P657, DOI 10.1002/art.23267
   Mostmans Y, 2017, AUTOIMMUN REV, V16, P774, DOI 10.1016/j.autrev.2017.05.024
   Ould-Ali D, 2013, J CLIN EXP DERMATOL, DOI [10.4172/2155-9554.1000164, DOI 10.4172/2155-9554.1000164]
   ROSENTHAL AK, 1995, CANCER, V76, P910, DOI 10.1002/1097-0142(19950901)76:5<910::AID-CNCR2820760528>3.0.CO;2-T
   Sambo P, 2001, ARTHRITIS RHEUM-US, V44, P2653, DOI 10.1002/1529-0131(200111)44:11<2653::AID-ART445>3.0.CO;2-1
   Servettaz A, 2009, J IMMUNOL, V182, P5855, DOI 10.4049/jimmunol.0803705
   Smallwood MJ, 2018, FREE RADICAL BIO MED, V125, P3, DOI 10.1016/j.freeradbiomed.2018.05.086
   Svegliati S, 2014, SCI SIGNAL, V7, DOI 10.1126/scisignal.2004592
   Wei J, 2012, ARTHRITIS RHEUM-US, V64, P2734, DOI 10.1002/art.34424
   Xu J, 2005, CURR PROTOC MOL BIOL
   Xu Jianming, 2005, Curr Protoc Mol Biol, VChapter 28, DOI 10.1002/0471142727.mb2801s70
   Yamamoto T, 2005, EXP DERMATOL, V14, P81, DOI 10.1111/j.0906-6705.2005.00280.x
   Yang LL, 2012, PLOS ONE, V7, DOI 10.1371/journal.pone.0041994
   Ye ZD, 2013, NAT COMMUN, V4, DOI 10.1038/ncomms3803
   Yu YL, 2017, J MOL MED, V95, P601, DOI 10.1007/s00109-017-1538-0
   Zeineddine Nabil, 2016, J Clin Med Res, V8, P625, DOI 10.14740/jocmr2606w
NR 40
TC 0
Z9 0
U1 0
U2 0
PU ELSEVIER SCIENCE INC
PI NEW YORK
PA STE 800, 230 PARK AVE, NEW YORK, NY 10169 USA
SN 0022-202X
EI 1523-1747
J9 J INVEST DERMATOL
JI J. Invest. Dermatol.
PD DEC
PY 2022
VL 142
IS 12
BP 3200
EP +
DI 10.1016/j.jid.2022.03.038
PG 16
WC Dermatology
WE Science Citation Index Expanded (SCI-EXPANDED)
SC Dermatology
GA 7B0SR
UT WOS:000898854900015
PM 35690141
OA hybrid
DA 2023-01-02
ER

PT J
AU Hong, ZY
   Tie, QS
   Zhang, LL
AF Hong, Zhongyang
   Tie, Qingsong
   Zhang, Lingling
TI Targeted inhibition of the GRK2/HIF-1 alpha pathway is an effective
   strategy to alleviate synovial hypoxia and inflammation
SO INTERNATIONAL IMMUNOPHARMACOLOGY
LA English
DT Article
DE GRK2; HIF-1?; RA; Drug therapy
ID PROTEIN-COUPLED RECEPTOR; FIBROBLAST-LIKE-SYNOVIOCYTES; COLONY-ENHANCING
   FACTOR; RHEUMATOID-ARTHRITIS; INDUCIBLE FACTOR-1-ALPHA; NEUTROPHIL
   MIGRATION; MAMMALIAN TARGET; HIF-1 INHIBITOR; GROWTH-FACTOR; CD8+T CELLS
AB G-protein coupled receptor (GPCR) kinases (GRKs) and hypoxia-inducible factor-1 alpha (HIF-1 alpha) play key roles in rheumatoid arthritis (RA). Several studies have demonstrated that HIF-1 alpha expression is positively regulated by GRK2, suggesting its posttranscriptional effects on HIF-1 alpha. In this study, we review the role of HIF-1 alpha and GRK2 in RA pathophysiology, focusing on their proinflammatory roles in immune cells and fibroblast-like synoviocytes (FLS). We then introduce several drugs that inhibit GRK2 and HIF-1 alpha, and briefly outline their molecular mechanisms. We conclude by presenting gaps in knowledge and our prospects for the pharmacological potential of targeting these proteins and the relevant downstream signaling pathways. Future research is warranted and paramount for untangling these novel and promising roles for GRK2 and HIF-1 alpha in RA.
C1 [Hong, Zhongyang; Tie, Qingsong] Jianhu Peoples Hosp, Dept Pharm, Yancheng 224700, Peoples R China.
   [Zhang, Lingling] Anhui Med Univ, Ctr Rheumatoid Arthrit, Inst Clin Pharmacol, Minist Educ,Anhui Collaborat Innovat Ctr Antiinfla, Hefei 230032, Peoples R China.
C3 Anhui Medical University
RP Tie, QS (通讯作者)，Jianhu Peoples Hosp, Dept Pharm, Yancheng 224700, Peoples R China.; Zhang, LL (通讯作者)，Anhui Med Univ, Ctr Rheumatoid Arthrit, Inst Clin Pharmacol, Minist Educ,Anhui Collaborat Innovat Ctr Antiinfla, Hefei 230032, Peoples R China.
EM hzy19960605@126.com; 1176979459@qq.com; ll-zhang@hotmail.com
FU National Natural Science Foundation of China of China;  [81803538]
FX This work was supported by grants from the National Natural Science
   Foundation of China of China (no. 81803538) .
CR Ahmadi F., 2021, BIOORG CHEM, V110, DOI [DOI 10.1016/J.BIOORG.2021.104779, DOI 10.1016/j.bioorg.2021.104779]
   Aki T, 2020, SCI REP-UK, V10, DOI 10.1038/s41598-020-67396-6
   Albadari N, 2019, EXPERT OPIN DRUG DIS, V14, P667, DOI 10.1080/17460441.2019.1613370
   Aquino-Galvez A, 2016, ONCOL REP, V35, P577, DOI 10.3892/or.2015.4399
   Arnon TI, 2011, SCIENCE, V333, P1898, DOI 10.1126/science.1208248
   Atayde SR, 2018, PLOS ONE, V13, DOI 10.1371/journal.pone.0201106
   Ban HS, 2017, CELL DEATH DIS, V8, DOI 10.1038/cddis.2017.235
   Ban HS, 2016, BIOCONJUGATE CHEM, V27, P1911, DOI 10.1021/acs.bioconjchem.6b00305
   Bhandari T, 2014, INFECT DIS THER, V3, P159, DOI 10.1007/s40121-014-0030-1
   Bosco MC, 2008, IMMUNOBIOLOGY, V213, P733, DOI 10.1016/j.imbio.2008.07.031
   Bottini N, 2013, NAT REV RHEUMATOL, V9, P24, DOI 10.1038/nrrheum.2012.190
   Bouley R, 2017, MOL PHARMACOL, V92, P707, DOI 10.1124/mol.117.110130
   Bouley RA, 2020, MOL PHARMACOL, V97, P392, DOI 10.1124/mol.119.118661
   Bourin M, 2001, CNS DRUG REV, V7, P25
   Brand D.D., 2019, CELLS-BASEL, V8, P1596
   Branitzki-Heinemann K, 2016, FRONT IMMUNOL, V7, DOI 10.3389/fimmu.2016.00518
   Brinkmann V, 2004, SCIENCE, V303, P1532, DOI 10.1126/science.1092385
   Brouwer E, 2009, CLIN EXP RHEUMATOL, V27, P945
   BURNS CM, 1992, ARTHRITIS RHEUM, V35, P865, DOI 10.1002/art.1780350804
   Burrows N, 2020, NAT IMMUNOL, V21, P1408, DOI 10.1038/s41590-020-0772-8
   Burrows N, 2017, EXP CELL RES, V356, P197, DOI 10.1016/j.yexcr.2017.03.019
   Cannavo A, 2018, EXPERT OPIN THER TAR, V22, P75, DOI 10.1080/14728222.2018.1406925
   Carlson EL, 2021, SCI TRANSL MED, V13, DOI 10.1126/scitranslmed.aau8491
   Carvalheiro H, 2015, ARTHRITIS RHEUMATOL, V67, P363, DOI 10.1002/art.38941
   Chen JY, 2012, PLANTA MED, V78, P665, DOI 10.1055/s-0031-1298327
   Chen JY, 2018, FRONT PHARMACOL, V9, DOI 10.3389/fphar.2018.00563
   Chen PJ, 2015, NUCLEIC ACIDS RES, V43, P9393, DOI 10.1093/nar/gkv1010
   Chen XY, 2020, INT IMMUNOPHARMACOL, V80, DOI 10.1016/j.intimp.2020.106199
   Chen YJ, 2018, INT J MED SCI, V15, P1129, DOI 10.7150/ijms.27056
   Cheng HJ, 2022, CELL SIGNAL, V95, DOI 10.1016/j.cellsig.2022.110337
   Cheng J, 2021, CELLS-BASEL, V10, DOI 10.3390/cells10020307
   Cheng J, 2020, J CLIN INVEST, V130, P1036, DOI 10.1172/JCI97040
   Dang EV, 2011, CELL, V146, P772, DOI 10.1016/j.cell.2011.07.033
   de Hair MJH, 2014, ARTHRITIS RHEUMATOL, V66, P513, DOI 10.1002/art.38273
   Duncan GS, 2012, P NATL ACAD SCI USA, V109, P21034, DOI 10.1073/pnas.1215558110
   Durairaj H, 2015, INT IMMUNOPHARMACOL, V25, P485, DOI 10.1016/j.intimp.2015.02.029
   Dvergsten JA, 2013, ARTHRITIS RHEUM-US, V65, P2201, DOI 10.1002/art.38015
   Egners A, 2016, MEDIAT INFLAMM, V2016, DOI 10.1155/2016/2053646
   Evron T, 2012, TRENDS PHARMACOL SCI, V33, P154, DOI 10.1016/j.tips.2011.12.003
   Fazou C, 2001, ARTHRITIS RHEUM, V44, P2038, DOI 10.1002/1529-0131(200109)44:9<2038::AID-ART353>3.0.CO;2-1
   Franchina DG, 2018, TRENDS CANCER, V4, P138, DOI 10.1016/j.trecan.2017.12.006
   Fredriksson J, 2022, BBA-MOL CELL RES, V1869, DOI 10.1016/j.bbamcr.2022.119262
   Fu ZJ, 2020, REDOX BIOL, V36, DOI 10.1016/j.redox.2020.101671
   Garchow B, 2021, MOL IMMUNOL, V133, P128, DOI 10.1016/j.molimm.2021.02.019
   Ge YS, 2021, BIOENGINEERED, V12, P10837, DOI 10.1080/21655979.2021.1989260
   George G, 2020, INFLAMMOPHARMACOLOGY, V28, P1457, DOI 10.1007/s10787-020-00757-9
   Giladi A, 2020, NAT BIOTECHNOL, V38, P629, DOI 10.1038/s41587-020-0442-2
   Gu W, 2020, J CARDIOVASC PHARM, V75, P200, DOI 10.1097/FJC.0000000000000788
   Gupta N, 2017, P NATL ACAD SCI USA, V114, P4763, DOI 10.1073/pnas.1620458114
   Han CC, 2021, ACTA PHARM SIN B, V11, P1835, DOI 10.1016/j.apsb.2021.01.015
   Han CC, 2018, CELL PHYSIOL BIOCHEM, V51, P729, DOI 10.1159/000495329
   Hitchon C, 2002, ARTHRITIS RHEUM, V46, P2587, DOI 10.1002/art.10520
   Homan KT, 2015, ACS CHEM BIOL, V10, P310, DOI 10.1021/cb5006323
   Hong ZY, 2022, OXID MED CELL LONGEV, V2022, DOI 10.1155/2022/4566851
   Hwang IY, 2019, J IMMUNOL, V203, P2401, DOI 10.4049/jimmunol.1900678
   Hwang YJ, 2019, PLOS ONE, V14, DOI 10.1371/journal.pone.0217642
   Ishii M, 2012, J IMMUNOL, V188, P5655, DOI 10.4049/jimmunol.1102330
   Iyer NV, 1998, GENE DEV, V12, P149, DOI 10.1101/gad.12.2.149
   Jaakkola P, 2001, SCIENCE, V292, P468, DOI 10.1126/science.1059796
   Jantsch J, 2008, J IMMUNOL, V180, P4697, DOI 10.4049/jimmunol.180.7.4697
   Jia XY, 2019, ACTA PHARMACOL SIN, V40, P1029, DOI 10.1038/s41401-018-0196-2
   Jiang H, 2021, INT J MOL MED, V48, DOI 10.3892/ijmm.2021.4963
   Karlsson J, 2005, J IMMUNOL, V174, P533, DOI 10.4049/jimmunol.174.1.533
   Kato M, 2021, PLOS ONE, V16, DOI 10.1371/journal.pone.0252116
   Khawaja AA, 2020, FRONT IMMUNOL, V11, DOI 10.3389/fimmu.2020.02190
   Kim BS, 2015, BIOCHEM BIOPH RES CO, V458, P14, DOI 10.1016/j.bbrc.2015.01.031
   Kim HW, 2017, CLIN EXP RHEUMATOL, V35, P630
   Kim J, 2013, ANN LAB MED, V33, P52, DOI 10.3343/alm.2013.33.1.52
   Kim MH, 2020, PHARMACEUTICALS-BASE, V13, DOI 10.3390/ph13090208
   Klein K, 2015, CURR OPIN RHEUMATOL, V27, P76, DOI 10.1097/BOR.0000000000000128
   Kmiolek T, 2022, CELLS-BASEL, V11, DOI 10.3390/cells11030452
   Knight M, 2019, CURR OPIN IMMUNOL, V60, P111, DOI 10.1016/j.coi.2019.05.005
   Kojima H, 2010, J IMMUNOL, V184, P154, DOI 10.4049/jimmunol.0800167
   Konisti S, 2012, NAT REV RHEUMATOL, V8, P153, DOI 10.1038/nrrheum.2011.205
   Krishna V, 2021, J IMMUNOL, V206, P422, DOI 10.4049/jimmunol.2000286
   Kuai JJ, 2021, FRONT IMMUNOL, V12, DOI 10.3389/fimmu.2021.698424
   Kumar V, 2014, IMMUNOLOGY, V143, P512, DOI 10.1111/imm.12380
   Lall H, 2008, MOL IMMUNOL, V45, P3045, DOI 10.1016/j.molimm.2008.03.014
   Laragione T, 2019, INT IMMUNOPHARMACOL, V70, P268, DOI 10.1016/j.intimp.2019.02.051
   Larsen H, 2012, ARTHRITIS RES THER, V14, DOI 10.1186/ar3934
   Lee K, 2010, BIOCHEM PHARMACOL, V80, P982, DOI 10.1016/j.bcp.2010.06.018
   Lefevre S, 2015, CURR PHARM DESIGN, V21, P130
   Li MX, 2018, MOL PSYCHIATR, V23, P556, DOI 10.1038/mp.2017.76
   Li SF, 2017, SCI REP-UK, V7, DOI 10.1038/s41598-017-05014-8
   Li W, 2016, ONCOTARGET, V7, P32286, DOI 10.18632/oncotarget.8591
   Li YZ, 2022, BIOACT MATER, V18, P213, DOI 10.1016/j.bioactmat.2022.03.021
   Li Y, 2021, IUBMB LIFE, V73, P1406, DOI 10.1002/iub.2564
   Liu J, 2019, IMMUNITY, V50, P600, DOI 10.1016/j.immuni.2019.01.021
   Liu XW, 2012, NAT IMMUNOL, V13, P457, DOI 10.1038/ni.2258
   Loudon RP, 1996, BLOOD, V88, P4547, DOI 10.1182/blood.V88.12.4547.bloodjournal88124547
   Lu Y, 2020, OXID MED CELL LONGEV, V2020, DOI 10.1155/2020/5281795
   Luan B, 2015, P NATL ACAD SCI USA, V112, P15642, DOI 10.1073/pnas.1519644112
   Lwin MN, 2020, RHEUMATOL THER, V7, P457, DOI 10.1007/s40744-020-00217-4
   Matkovich SJ, 2006, CIRC RES, V99, P996, DOI 10.1161/01.RES.0000247932.71270.2c
   McGonagle D, 2008, ARTHRITIS RES THER, V10, DOI 10.1186/ar2512
   McInturff AM, 2012, BLOOD, V120, P3118, DOI 10.1182/blood-2012-01-405993
   Meier FMP, 2012, J BIOL CHEM, V287, P28378, DOI 10.1074/jbc.M111.312884
   Meng B, 2022, INT IMMUNOPHARMACOL, V103, DOI 10.1016/j.intimp.2021.108467
   Meng XY, 2018, NAT COMMUN, V9, DOI 10.1038/s41467-017-02683-x
   Naik R, 2017, J MED CHEM, V60, P8631, DOI 10.1021/acs.jmedchem.7b01231
   Nakano N, 2020, J BIOL CHEM, V295, P9033, DOI 10.1074/jbc.RA120.013596
   Neamatallah T, 2019, N-S ARCH PHARMACOL, V392, P381, DOI 10.1007/s00210-018-1577-2
   Ni J., 2021, PLOS ONE, V16
   Nowell MA, 2006, ARTHRITIS RHEUM-US, V54, P2084, DOI 10.1002/art.21942
   Packiriswamy N, 2015, GENES IMMUN, V16, P367, DOI 10.1038/gene.2015.26
   Palazon A, 2017, CANCER CELL, V32, P669, DOI 10.1016/j.ccell.2017.10.003
   Paleolog EM, 2002, ARTHRITIS RES THER, V4, pS81, DOI 10.1186/ar575
   Paradowska-Gorycka A, 2020, FRONT IMMUNOL, V11, DOI 10.3389/fimmu.2020.572858
   Park JK, 2021, ARTHRITIS RES THER, V23, DOI 10.1186/s13075-021-02561-4
   Peng S, 2020, FRONT ENDOCRINOL, V11, DOI 10.3389/fendo.2020.586857
   Plum SM, 2009, BMC MUSCULOSKEL DIS, V10, DOI 10.1186/1471-2474-10-46
   Raposo BR, 2010, ARTHRITIS RHEUM-US, V62, P2953, DOI 10.1002/art.27729
   Reglero C, 2020, CANCERS, V12, DOI 10.3390/cancers12051216
   Rein P, 2017, RHEUMATOL THER, V4, P247, DOI 10.1007/s40744-017-0073-3
   Sabi EM, 2022, INFLAMMOPHARMACOLOGY, V30, P737, DOI 10.1007/s10787-022-00974-4
   Salminen A, 2016, BIOGERONTOLOGY, V17, P655, DOI 10.1007/s10522-016-9655-7
   SEMENZA GL, 1992, MOL CELL BIOL, V12, P5447, DOI 10.1128/MCB.12.12.5447
   Semenza GL, 2014, ANNU REV PATHOL-MECH, V9, P47, DOI 10.1146/annurev-pathol-012513-104720
   Semenza GL, 2009, PHYSIOLOGY, V24, P97, DOI 10.1152/physiol.00045.2008
   Shafiey SI, 2018, LIFE SCI, V212, P109, DOI 10.1016/j.lfs.2018.09.046
   Stothers CL, 2018, J MOL MED, V96, P1293, DOI 10.1007/s00109-018-1710-1
   Su VYF, 2017, RESPIROLOGY, V22, P1156, DOI 10.1111/resp.13053
   Sulkshane P, 2021, REDOX BIOL, V45, DOI 10.1016/j.redox.2021.102047
   Tan LJ, 2019, EXP THER MED, V17, P2913, DOI 10.3892/etm.2019.7301
   Tang H, 2019, BIOMED PHARMACOTHER, V119, DOI 10.1016/j.biopha.2019.109432
   Tesmer JJG, 2010, J MED CHEM, V53, P1867, DOI 10.1021/jm9017515
   Theccanat T, 2016, CELL SIGNAL, V28, P190, DOI 10.1016/j.cellsig.2015.11.013
   Tyrakis PA, 2016, NATURE, V540, P236, DOI 10.1038/nature20165
   Verheul HMW, 2008, CLIN CANCER RES, V14, P3589, DOI 10.1158/1078-0432.CCR-07-4306
   Vroon A, 2004, J LEUKOCYTE BIOL, V75, P901, DOI 10.1189/jlb.0403136
   Walmsley SR, 2005, J EXP MED, V201, P105, DOI 10.1084/jem.20040624
   Wan ZH, 2019, ASIAN J ANDROL, V21, P73, DOI 10.4103/aja.aja_69_18
   Wang DM, 2018, ARTHRITIS RES THER, V20, DOI 10.1186/s13075-018-1594-z
   Wang DD, 2020, BIOCHEM BIOPH RES CO, V526, P805, DOI 10.1016/j.bbrc.2020.03.164
   Wang QT, 2017, SCI REP-UK, V7, DOI 10.1038/srep45364
   Wardwell PR, 2015, ARTHRITIS RES THER, V17, DOI 10.1186/s13075-015-0824-x
   Wehr P, 2019, CLIN EXP IMMUNOL, V196, P12, DOI 10.1111/cei.13256
   Wenger Roland H, 2005, Sci STKE, V2005, pre12, DOI 10.1126/stke.3062005re12
   Wobben R, 2013, BIOL CHEM, V394, P495, DOI 10.1515/hsz-2012-0320
   Wright HL, 2021, FRONT IMMUNOL, V11, DOI 10.3389/fimmu.2020.584116
   Wu RF, 2018, J CLIN INVEST, V128, P2551, DOI 10.1172/JCI97426
   Xia QS, 2020, WORLD J GASTROENTERO, V26, P2177, DOI 10.3748/wjg.v26.i18.2177
   Xiong Y, 2016, MBIO, V7, DOI 10.1128/mBio.00436-16
   Yang XZ, 2019, CELLS-BASEL, V8, DOI 10.3390/cells8121596
   Yao ZG, 2017, J NEUROPATH EXP NEUR, V76, P1000, DOI 10.1093/jnen/nlx088
   Yu Q, 2020, FRONT CELL INFECT MI, V10, DOI 10.3389/fcimb.2020.00287
   Zhang BJ, 2022, INT IMMUNOPHARMACOL, V108, DOI 10.1016/j.intimp.2022.108678
   Zhang J, 1998, P NATL ACAD SCI USA, V95, P7157, DOI 10.1073/pnas.95.12.7157
   Zhang M, 2019, MOL MED REP, V20, P4831, DOI 10.3892/mmr.2019.10765
   Zhang W, 2022, MSYSTEMS, V7, DOI 10.1128/msystems.00380-22
   Zheng HY, 2012, P NATL ACAD SCI USA, V109, P7055, DOI 10.1073/pnas.1118359109
   Zhou Q, 2021, FRONT IMMUNOL, V12, DOI 10.3389/fimmu.2021.738962
   Zhou YD, 2005, J NAT PROD, V68, P947, DOI 10.1021/np050029m
NR 153
TC 0
Z9 0
U1 0
U2 0
PU ELSEVIER
PI AMSTERDAM
PA RADARWEG 29, 1043 NX AMSTERDAM, NETHERLANDS
SN 1567-5769
EI 1878-1705
J9 INT IMMUNOPHARMACOL
JI Int. Immunopharmacol.
PD DEC
PY 2022
VL 113
AR 109271
DI 10.1016/j.intimp.2022.109271
PN A
PG 10
WC Immunology; Pharmacology & Pharmacy
WE Science Citation Index Expanded (SCI-EXPANDED)
SC Immunology; Pharmacology & Pharmacy
GA 6Q8IU
UT WOS:000891854400003
PM 36461590
DA 2023-01-02
ER

PT J
AU Huang, YJ
   Chen, L
   Chen, DS
   Fan, P
   Yu, HC
AF Huang, Yijiang
   Chen, Liang
   Chen, Daosen
   Fan, Pei
   Yu, Huachen
TI Exosomal microRNA-140-3p from human umbilical cord mesenchymal stem
   cells attenuates joint injury of rats with rheumatoid arthritis by
   silencing SGK1
SO MOLECULAR MEDICINE
LA English
DT Article
DE Rheumatoid arthritis; MicroRNA-140-3p; Exosome; Serum-and
   glucocorticoid-inducible kinase 1; Joint injury; Rat
ID FIBROBLAST-LIKE SYNOVIOCYTES; PROLIFERATION; INFLAMMATION; EXPRESSION;
   MIR-140-5P; APOPTOSIS; PATHWAY
AB Objective Over the years, microRNAs (miRNAs) have been involved in the pathogenesis of rheumatoid arthritis (RA). We aim to investigate the role of human umbilical cord mesenchymal stem cells (HUCMSCs)-derived exosomal miR-140-3p in RA development. Methods Exosomes(exo) were isolated from human umbilical cord-derived mesenchymal stem cells (HUCMSCs), and this isolation was followed by the transfer of miR-140-3p. RA rat models were constructed by collagen II adjuvant and respectively treated with HUCMSCs-exo or HUCMSCs-exo carrying miR-140-3p mimic/inhibitor, and expression of miR-140-3p and serum- and glucocorticoid-inducible kinase 1 (SGK1) was assessed. Then, RA score and inflammation scoring, fibrosis degree and apoptosis, serum inflammatory response and oxidative stress in joint tissues were determined. The RA synovial fibroblasts (RASFs) were extracted from rats and identified. Conducted with relative treatment, the migration, proliferation and apoptosis in RASFs were determined. Results MiR-140-3p was decreased while SGK1 was increased in RA rats. HUCMSCs-exo or upregulated exosomal miR-140-3p improved pathological changes and suppressed inflammation, oxidative stress and fibrosis in RA rats, and also constrained and RASF growth. Overexpression of SGK1 reversed the inhibition of RASF growth caused by overexpression of miR-140-3p. Conclusion Upregulated exosomal miR-140-3p attenuated joint injury of RA rats by silencing SGK1. This research provided further understanding of the role of exosomal miR-140-3p in RA development.
C1 [Huang, Yijiang; Chen, Liang; Chen, Daosen; Fan, Pei; Yu, Huachen] Wenzhou Med Univ, Affiliated Hosp & Yuying Childrens Hosp 2, Dept Orthopaed, 109 West Coll Rd, Wenzhou 325000, Peoples R China.
   [Huang, Yijiang; Chen, Liang; Chen, Daosen; Fan, Pei; Yu, Huachen] Key Lab Orthopaed Zhejiang Prov, Wenzhou 325000, Peoples R China.
C3 Wenzhou Medical University
RP Yu, HC (通讯作者)，Wenzhou Med Univ, Affiliated Hosp & Yuying Childrens Hosp 2, Dept Orthopaed, 109 West Coll Rd, Wenzhou 325000, Peoples R China.; Yu, HC (通讯作者)，Key Lab Orthopaed Zhejiang Prov, Wenzhou 325000, Peoples R China.
EM Yuhuachen079@163.com
FU Basic scientific research project of Wenzhou Science and Technology
   Bureau [20210044]; Medical Health Science and Technology Project of
   Zhejiang Province [2022RC049]; Zhejiang Provincial Public Welfare
   Technology Research Program/Social Development Fund [LGF21H060012]
FX This study was funded by the Basic scientific research project of
   Wenzhou Science and Technology Bureau (Grant number: Y 20210044),
   Medical Health Science and Technology Project of Zhejiang Province (No.
   2022RC049) and Zhejiang Provincial Public Welfare Technology Research
   Program/Social Development Fund (Grant number: LGF21H060012).
CR Akhoon BA, 2019, BIOCHIMIE, V165, P57, DOI 10.1016/j.biochi.2019.07.007
   Al-Modawi RN, 2019, MOL THER-NUCL ACIDS, V17, P776, DOI 10.1016/j.omtn.2019.07.011
   Artunc F, 2014, NEPHRON PHYSIOL, V128, P35, DOI 10.1159/000368267
   Asano M, 2017, INT J HEMATOL, V105, P419, DOI 10.1007/s12185-017-2199-z
   Cai WW, 2020, BIOMATER SCI-UK, V8, P6592, DOI 10.1039/d0bm01221a
   Camps M, 2005, NAT MED, V11, P936, DOI 10.1038/nm1284
   Chen A, 2015, INT J CLIN EXP PATHO, V8, P5491
   Chen J, 2020, BIOMATER SCI-UK, V8, P3430, DOI 10.1039/c9bm01761e
   Chen Z, 2018, J IMMUNOL, V201, P2472, DOI 10.4049/jimmunol.1800304
   Fatel ECD, 2018, ADV RHEUMATOL, V58, DOI 10.1186/s42358-018-0026-8
   Ding M, 2018, NEUROCHEM RES, V43, P2165, DOI 10.1007/s11064-018-2641-5
   Dong C, 2019, BIOMED RES INT, V2019, DOI 10.1155/2019/6071308
   England BR, 2018, BMJ-BRIT MED J, V361, DOI 10.1136/bmj.k1036
   Evangelatos G, 2019, AUTOIMMUN REV, V18, DOI 10.1016/j.autrev.2019.102391
   Gan WQ, 2018, MOL CELL BIOCHEM, V445, P67, DOI 10.1007/s11010-017-3252-1
   Hu XJ, 2019, EBIOMEDICINE, V40, P564, DOI 10.1016/j.ebiom.2019.01.023
   Hu XM, 2020, MOL THER-NUCL ACIDS, V19, P468, DOI 10.1016/j.omtn.2019.11.015
   Huang JZ, 2020, FRONT PHARMACOL, V11, DOI 10.3389/fphar.2020.550955
   Huang W, 2020, FEBS J, V287, P94, DOI 10.1111/febs.15009
   Jiang WQ, 2018, STEM CELLS INT, V2018, DOI 10.1155/2018/6079642
   Lau CS, 2019, INT J RHEUM DIS, V22, P357, DOI 10.1111/1756-185X.13513
   Li H, 2017, BIOMED PHARMACOTHER, V96, P208, DOI 10.1016/j.biopha.2017.09.079
   Li R, 2019, EUR REV MED PHARMACO, V23, P2935, DOI 10.26355/eurrev_201904_17573
   Li TF, 2013, STEM CELLS DEV, V22, P845, DOI 10.1089/scd.2012.0395
   Liao WT, 2017, EXP CELL RES, V360, P292, DOI 10.1016/j.yexcr.2017.09.019
   Lv FJ, 2014, STEM CELLS, V32, P1408, DOI 10.1002/stem.1681
   Ma D, 2019, INT IMMUNOPHARMACOL, V74, DOI 10.1016/j.intimp.2019.105687
   Ntoumou E, 2017, CLIN EPIGENETICS, V9, DOI 10.1186/s13148-017-0428-1
   Prothero L, 2018, INT J NURS STUD, V82, P20, DOI 10.1016/j.ijnurstu.2018.03.008
   Rajaei E, 2019, CURR RHEUMATOL REV, V15, P116, DOI 10.2174/1573397114666180717145745
   Ren TT, 2020, BIOL PHARM BULL, V43, P810, DOI 10.1248/bpb.b19-00959
   Schelski N, 2019, PFLUG ARCH EUR J PHY, V471, P889, DOI 10.1007/s00424-019-02256-5
   Sun GD, 2018, MAT SCI ENG C-MATER, V89, P194, DOI 10.1016/j.msec.2018.04.006
   Toh WS, 2017, SEMIN CELL DEV BIOL, V67, P56, DOI 10.1016/j.semcdb.2016.11.008
   Wang ML, 2020, FRONT PHARMACOL, V11, DOI 10.3389/fphar.2020.00515
   Wu HJ, 2017, AUTOIMMUN REV, V16, P391, DOI 10.1016/j.autrev.2017.02.011
   Yang BC, 2020, BIOCHEM BIOPH RES CO, V524, P883, DOI 10.1016/j.bbrc.2020.02.001
   Yang WJ, 2020, MOL THER, V28, P1200, DOI 10.1016/j.ymthe.2020.02.003
   Yin CM, 2017, BONE JOINT RES, V6, P612, DOI 10.1302/2046-3758.611.BJR-2017-0090.R1
   Zaborowski MP, 2015, BIOSCIENCE, V65, P783, DOI 10.1093/biosci/biv084
   Zhang ZY, 2019, BIOMED RES INT, V2019, DOI 10.1155/2019/1575468
   Zhao YY, 2015, STEM CELLS INT, V2015, DOI 10.1155/2015/761643
   Zheng J, 2020, INT IMMUNOPHARMACOL, V78, DOI 10.1016/j.intimp.2019.105985
   Zhong SP, 2020, MOL IMMUNOL, V125, P131, DOI 10.1016/j.molimm.2020.07.004
   Zu BB, 2021, J ORTHOP SURG RES, V16, DOI 10.1186/s13018-021-02236-5
NR 45
TC 3
Z9 3
U1 5
U2 12
PU SPRINGER
PI NEW YORK
PA ONE NEW YORK PLAZA, SUITE 4600, NEW YORK, NY, UNITED STATES
SN 1076-1551
EI 1528-3658
J9 MOL MED
JI Mol. Med.
PD DEC
PY 2022
VL 28
IS 1
AR 36
DI 10.1186/s10020-022-00451-2
PG 14
WC Biochemistry & Molecular Biology; Cell Biology; Medicine, Research &
   Experimental
WE Science Citation Index Expanded (SCI-EXPANDED)
SC Biochemistry & Molecular Biology; Cell Biology; Research & Experimental
   Medicine
GA ZV6EG
UT WOS:000770620500001
PM 35303795
OA gold, Green Published
DA 2023-01-02
ER

PT J
AU Jiang, MY
   Wang, JN
   Shen, YJ
   Zhu, JJ
   Liu, ZL
   Gong, WJ
   Yu, Y
   Zhang, SY
   Zhou, X
   He, SQ
   Song, YH
   Zhu, ZX
   Jin, LT
   Cong, WT
AF Jiang, Mengying
   Wang, Jianan
   Shen, Yingjie
   Zhu, Junjie
   Liu, Zhili
   Gong, Wenjie
   Yu, Ying
   Zhang, Siyi
   Zhou, Xuan
   He, Shengqu
   Song, Yonghuan
   Zhu, Zhongxin
   Jin, Litai
   Cong, Weitao
TI Ribosomal S6 Protein Kinase 2 Aggravates the Process of Systemic
   Scleroderma
SO JOURNAL OF INVESTIGATIVE DERMATOLOGY
LA English
DT Article
ID TRANSCRIPTION FACTOR; STEM-CELLS; HEDGEHOG; GROWTH; ACTIVATION;
   PROLIFERATION; INHIBITION; GLI2; MICE
AB Systemic sclerosis is a complex process of pathogenesis, and the contributions of inherited genes, infections, and chemicals remain largely unknown. In this study, we showed that p90 ribosomal S6 protein kinase 2 (RSK2) was selectively upregulated in fibrotic skin and fibroblasts treated with the profibrotic cytokine TGF-beta. Moreover, knockout of Rsk2 specifically in skin fibroblasts or pharmacological inhibition of RSK2 attenuated skin fibrosis in a mouse model. Mechanistically, RSK2 directly interacted with glycogen synthase kinase 3 beta in vivo and in vitro and thereby induced phosphorylation of glycogen synthase kinase 3 beta at Ser9 to inhibit ubiquitination and degradation of GLI1, which promoted fibroblast differentiation and skin fibrosis. Consequently, RSK2 plays an important role in the dermal skin of systemic sclerosis. These findings provided a potential therapeutic target for systemic sclerosis.
C1 [Jiang, Mengying; Shen, Yingjie; Zhu, Junjie; Liu, Zhili; Gong, Wenjie; Yu, Ying; Zhang, Siyi; He, Shengqu; Zhu, Zhongxin; Jin, Litai; Cong, Weitao] Wenzhou Med Univ, Sch Pharmaceut Sci, Wenzhou 325000, Peoples R China.
   [Wang, Jianan] Univ Chinese Acad Sci, Hwa Mei Hosp, Dept Pharm, Ningbo 2 Hosp, Ningbo, Peoples R China.
   [Zhou, Xuan] Ningbo First Hosp, Ningbo, Peoples R China.
   [Song, Yonghuan] Second Affiliated Hosp, Dept Orthopaed, Wenzhou, Peoples R China.
   [Song, Yonghuan] Wenzhou Med Univ, Yuying Childrens Hosp, Wenzhou, Peoples R China.
C3 Wenzhou Medical University; Chinese Academy of Sciences; University of
   Chinese Academy of Sciences, CAS; Wenzhou Medical University
RP Cong, WT (通讯作者)，Wenzhou Med Univ, Sch Pharmaceut Sci, Wenzhou 325000, Peoples R China.
EM cwt97126@126.com
OI Yingjie, Shen/0000-0001-7955-5313; Wang, Jianan/0000-0001-7962-9669;
   Jiang, Mengying/0000-0002-1699-8181; Liu, Zhili/0000-0003-0615-7861
FU National Natural Science Foundation of China [82070507, 81770498,
   81773346, 81673077]; Zhejiang Provincial Natural Science Foundation of
   China [LZ21H020002, LY22H110002]
FX This work was supported by the National Natural Science Foundation of
   China under grants 82070507, 81770498, 81773346, and 81673077 and the
   Zhejiang Provincial Natural Science Foundation of China (LZ21H020002,
   LY22H110002).
CR Abdulrahman N, 2016, MOL CELL BIOCHEM, V418, P21, DOI 10.1007/s11010-016-2727-9
   Avouac J, 2020, J INVEST DERMATOL, V140, P593, DOI 10.1016/j.jid.2019.07.719
   Cassandras M, 2020, NAT CELL BIOL, V22, P1295, DOI 10.1038/s41556-020-00591-9
   Chakraborty D, 2020, SCI TRANSL MED, V12, DOI 10.1126/scitranslmed.aaz5506
   Chen J, 2020, CELL DEATH DIS, V11, DOI 10.1038/s41419-020-02799-x
   Cho YY, 2007, CANCER RES, V67, P8104, DOI 10.1158/0008-5472.CAN-06-4668
   Chu HY, 2015, PROTEIN CELL, V6, P589, DOI 10.1007/s13238-015-0171-3
   Cipriani P, 2015, ARTHRITIS RES THER, V17, DOI 10.1186/s13075-015-0754-7
   Darby IA, 2007, INT REV CYTOL, V257, P143, DOI 10.1016/S0074-7696(07)57004-X
   Derer A, 2016, ANN RHEUM DIS, V75, P413, DOI 10.1136/annrheumdis-2014-205618
   Faqihi F, 2020, TRIALS, V21, DOI 10.1186/s13063-020-04454-4
   Fei DL, 2012, CANCER RES, V72, P4449, DOI 10.1158/0008-5472.CAN-11-4123
   Gorlova O, 2011, PLOS GENET, V7, DOI 10.1371/journal.pgen.1002178
   Greim H, 2014, ANN NY ACAD SCI, V1310, P7, DOI 10.1111/nyas.12362
   He Y, 2018, ANN RHEUM DIS, V77, P1209, DOI 10.1136/annrheumdis-2018-213022
   Ho YY, 2014, NAT REV RHEUMATOL, V10, P390, DOI 10.1038/nrrheum.2014.53
   Jonas Brian A, 2017, Sci Transl Med, V9, DOI 10.1126/scitranslmed.aan4297
   Kaushal JB, 2021, CANCERS, V13, DOI 10.3390/cancers13133105
   Kaushal JB, 2017, SCI REP-UK, V7, DOI 10.1038/s41598-017-06370-1
   Kramann R, 2016, NEPHROL DIAL TRANSPL, V31, P1989, DOI 10.1093/ndt/gfw102
   Kwon H, 2016, HEPATOLOGY, V63, P1155, DOI 10.1002/hep.28289
   Lee Kyu-In, 2023, Cardiol Rev, V31, P22, DOI 10.1097/CRD.0000000000000420
   Li LY, 2020, ONCOGENE, V39, P6704, DOI 10.1038/s41388-020-01447-0
   Liang RF, 2017, ANN RHEUM DIS, V76, DOI 10.1136/annrheumdis-2016-209698
   Liu Q, 2020, NAT COMMUN, V11, DOI 10.1038/s41467-020-19702-z
   Liu Z, 2014, ONCOGENE, V33, P65, DOI 10.1038/onc.2012.544
   Morris JP, 2010, NAT REV CANCER, V10, P683, DOI 10.1038/nrc2899
   Nayak A, 2017, TOXICOL APPL PHARM, V330, P53, DOI 10.1016/j.taap.2017.07.008
   Fioretto BS, 2020, THER ADV MUSCULOSKEL, V12, DOI 10.1177/1759720X20918456
   Shin JY, 2019, SCI TRANSL MED, V11, DOI 10.1126/scitranslmed.aaw0790
   Sonnylal S, 2007, ARTHRITIS RHEUM-US, V56, P334, DOI 10.1002/art.22328
   Torchiaro E, 2016, ONCOTARGET, V7, P712, DOI 10.18632/oncotarget.6412
   Vandenberghe M, 2016, CURR REV MUSCULOSKE, V9, P215, DOI 10.1007/s12178-016-9330-2
   Wang HM, 2008, BIOCHEM PHARMACOL, V75, P457, DOI 10.1016/j.bcp.2007.08.028
   Wang XZ, 2000, CELL STRESS CHAPERON, V5, P432, DOI 10.1379/1466-1268(2000)005<0432:RRHADH>2.0.CO;2
   Yang SP, 2014, CELL SIGNAL, V26, P343, DOI 10.1016/j.cellsig.2013.11.012
   Zehender A, 2018, NAT COMMUN, V9, DOI 10.1038/s41467-018-05768-3
   Zerr P, 2016, ANN RHEUM DIS, V75, P226, DOI 10.1136/annrheumdis-2014-205740
NR 38
TC 0
Z9 0
U1 0
U2 0
PU ELSEVIER SCIENCE INC
PI NEW YORK
PA STE 800, 230 PARK AVE, NEW YORK, NY 10169 USA
SN 0022-202X
EI 1523-1747
J9 J INVEST DERMATOL
JI J. Invest. Dermatol.
PD DEC
PY 2022
VL 142
IS 12
BP 3175
EP +
DI 10.1016/j.jid.2022.06.020
PG 14
WC Dermatology
WE Science Citation Index Expanded (SCI-EXPANDED)
SC Dermatology
GA 7B0SR
UT WOS:000898854900012
PM 35853487
DA 2023-01-02
ER

PT J
AU Li, KX
   Zhang, YH
   Hao, XY
   Xie, DC
   Wang, CC
   Zhang, HH
   Jin, P
   Du, QZ
AF Li, Kexin
   Zhang, Yahui
   Hao, Xueyan
   Xie, Dongchao
   Wang, Chongchong
   Zhang, Haihua
   Jin, Peng
   Du, Qizhen
TI Improved Stability and In Vitro Anti-Arthritis Bioactivity of
   Curcumin-Casein Nanoparticles by Ultrasound-Driven Encapsulation
SO NUTRIENTS
LA English
DT Article
DE sodium caseinate; ultrasound treatment; curcumin; nanoparticles;
   arthritis
ID SOLID LIPID NANOPARTICLES; ORAL DELIVERY; PHYSICOCHEMICAL PROPERTIES;
   ENHANCED DISPERSIBILITY; FUNCTIONAL-PROPERTIES; DRUG NANOCARRIER;
   PH-DRIVEN; MICELLE; BIOAVAILABILITY; CYTOKINES
AB Curcumin possesses beneficial biological functions, namely anti-inflammation and anti-diabetic functions. However, due to its low solubility and crystallinity, its applications are limited. In this work, curcumin was encapsulated in casein micelles in order to form curcumin-casein nanoparticles by ultrasound treatment (5 min). The ultrasound treatment induced the entry of the hydrophobic groups to the inner micelles and the polar sulfydryl groups to the surface of the micelles in order to form compact curcumin-casein nanoparticles of an appropriate size (100-120 nm) for cellular endocytosis. The product exhibited excellent stability during 8 months of cold storage, 6 days at room temperature, and 2 days at body temperature. Advanced in vitro experiments demonstrated that curcumin-casein nanoparticles displayed significantly greater inhibitory activity against the proliferation and proinflammatory cytokines of human fibroblast-like synoviocyte-osteo arthritis (HFLS-OA) cells and HFLS-rheumatoid (RA) cells than native curcumin due to better cellular uptake as a result of the low crystallinity and the appropriate nano-size of the nano-form. The results provide a reference for the use of ultrasound treatment to encapsulate other drug molecules and curcumin-casein nanoparticles as potential treatment for arthritis.
C1 [Li, Kexin; Zhang, Yahui; Hao, Xueyan; Xie, Dongchao; Wang, Chongchong; Zhang, Haihua; Jin, Peng; Du, Qizhen] Zhejiang Agr & Forestry Univ, Coll Food & Hlth, 666 Wusu Rd, Hangzhou 311300, Peoples R China.
C3 Zhejiang A&F University
RP Du, QZ (通讯作者)，Zhejiang Agr & Forestry Univ, Coll Food & Hlth, 666 Wusu Rd, Hangzhou 311300, Peoples R China.
EM qizhendu@163.com
RI ; Zhang, Yahui/AAA-2092-2020
OI Du, Qizhen/0000-0003-2969-2840; Zhang, Yahui/0000-0003-3281-9830; Jin,
   Peng/0000-0003-0032-8914
FU Key R&D Program Project of Zhejiang Province;  [2019C02072]; 
   [2022C02033]
FX This research was funded by the Key R&D Program Project of Zhejiang
   Province (Grant 2019C02072 and Grant 2022C02033).
CR Alcazar-Alay SC, 2015, FOOD SCI TECH-BRAZIL, V35, P215, DOI 10.1590/1678-457X.6749
   Bachar M, 2012, J CONTROL RELEASE, V160, P164, DOI 10.1016/j.jconrel.2012.01.004
   Barick KC, 2021, J PHARM SCI-US, V110, P2114, DOI 10.1016/j.xphs.2020.12.011
   Benzaria A, 2013, FOOD CHEM, V138, P2327, DOI 10.1016/j.foodchem.2012.12.017
   Chemat F, 2017, ULTRASON SONOCHEM, V34, P540, DOI 10.1016/j.ultsonch.2016.06.035
   Chen Y, 2020, PHYTOTHER RES, V34, P1310, DOI 10.1002/ptr.6596
   Cheng C, 2017, RSC ADV, V7, P25978, DOI 10.1039/c7ra02861j
   Chithrani BD, 2006, NANO LETT, V6, P662, DOI 10.1021/nl052396o
   Christodoulou C, 2006, CLIN EXP MED, V6, P13, DOI 10.1007/s10238-006-0088-5
   Dalgleish DG, 2011, SOFT MATTER, V7, P2265, DOI 10.1039/c0sm00806k
   Esfanjani AF, 2016, COLLOID SURFACE B, V146, P532, DOI 10.1016/j.colsurfb.2016.06.053
   Farhood B, 2019, J CELL PHYSIOL, V234, P5728, DOI 10.1002/jcp.27442
   Ghayour N, 2019, FOOD HYDROCOLLOID, V87, P394, DOI 10.1016/j.foodhyd.2018.08.031
   Higuera-Barraza OA, 2016, ULTRASON SONOCHEM, V31, P558, DOI 10.1016/j.ultsonch.2016.02.007
   Home DS, 2006, CURR OPIN COLLOID IN, V11, P148, DOI 10.1016/j.cocis.2005.11.004
   Kang C, 2020, NANOMED-NANOTECHNOL, V23, DOI 10.1016/j.nano.2019.102104
   Kapoor M, 2011, NAT REV RHEUMATOL, V7, P33, DOI 10.1038/nrrheum.2010.196
   Li J, 2016, FOOD HYDROCOLLOID, V60, P138, DOI 10.1016/j.foodhyd.2016.03.016
   Lu JQ, 2020, NEUROSCIENCE, V430, P1, DOI 10.1016/j.neuroscience.2020.01.026
   McInnes IB, 2007, NAT REV IMMUNOL, V7, P429, DOI 10.1038/nri2094
   Mehanny M, 2016, J CONTROL RELEASE, V225, P1, DOI 10.1016/j.jconrel.2016.01.018
   Meng J, 2018, INT J BIOL MACROMOL, V107, P2604, DOI 10.1016/j.ijbiomac.2017.10.140
   Ning PA, 2018, MAT SCI ENG C-MATER, V83, P121, DOI 10.1016/j.msec.2017.11.022
   Nunes S, 2017, CRIT REV FOOD SCI, V57, P1863, DOI 10.1080/10408398.2015.1031337
   Pan K, 2014, SOFT MATTER, V10, P6820, DOI 10.1039/c4sm00239c
   Pan K, 2013, J AGR FOOD CHEM, V61, P6036, DOI 10.1021/jf400752a
   Paramalingam SS, 2007, ANN ACAD MED SINGAP, V36, P96
   Rafiee Z, 2019, CRIT REV FOOD SCI, V59, P3468, DOI 10.1080/10408398.2018.1495174
   Ramalingam P, 2016, FOOD RES INT, V84, P113, DOI 10.1016/j.foodres.2016.03.031
   Sahu A, 2008, BIOMACROMOLECULES, V9, P2905, DOI 10.1021/bm800683f
   Segat A, 2014, FOOD RES INT, V66, P365, DOI 10.1016/j.foodres.2014.10.002
   Semo E, 2007, FOOD HYDROCOLLOID, V21, P936, DOI 10.1016/j.foodhyd.2006.09.006
   Somu P, 2018, APPL SURF SCI, V462, P316, DOI 10.1016/j.apsusc.2018.08.094
   Tchetverikov I, 2004, ANN RHEUM DIS, V63, P881, DOI 10.1136/ard.2003.013243
   Wang W, 2013, J AGR FOOD CHEM, V61, P435, DOI 10.1021/jf304506n
   Wang XJ, 2022, J FOOD ENG, V333, DOI 10.1016/j.jfoodeng.2022.111138
   Wu JB, 2018, ACS BIOMATER SCI ENG, V4, P3885, DOI 10.1021/acsbiomaterials.8b00454
   Yang M, 2020, ULTRASON SONOCHEM, V62, DOI 10.1016/j.ultsonch.2019.104861
   Zheng YF, 2019, J AGR FOOD CHEM, V67, P6476, DOI 10.1021/acs.jafc.9b02075
NR 39
TC 0
Z9 0
U1 2
U2 2
PU MDPI
PI BASEL
PA ST ALBAN-ANLAGE 66, CH-4052 BASEL, SWITZERLAND
EI 2072-6643
J9 NUTRIENTS
JI Nutrients
PD DEC
PY 2022
VL 14
IS 23
AR 5192
DI 10.3390/nu14235192
PG 14
WC Nutrition & Dietetics
WE Science Citation Index Expanded (SCI-EXPANDED)
SC Nutrition & Dietetics
GA 6X1GN
UT WOS:000896170400001
PM 36501222
OA gold, Green Published
DA 2023-01-02
ER

PT J
AU Li, N
   Chen, ZX
   Feng, W
   Gong, ZH
   Lin, CS
   Chen, JX
   Chu, CQ
   Xu, Q
AF Li, Nan
   Chen, Zhixin
   Feng, Wei
   Gong, Zhaohui
   Lin, Changsong
   Chen, Jiaxu
   Chu, Congqiu
   Xu, Qiang
TI Triptolide improves chondrocyte proliferation and secretion via
   down-regulation of miR-221 in synovial cell exosomes
SO PHYTOMEDICINE
LA English
DT Article
DE Rheumatoid arthritis; triptolide; chondrocyte; miR-221; exosomes
ID MICRORNAS
AB Background: Rheumatoid arthritis (RA), the most common type of inflammatory arthritis, can cause bone damage and disability. Triptolide, a prominent treatment for RA, has satisfactory anti-inflammatory effects. However, the mechanism of action of triptolide in RA remains unknown.
   Purpose: This study aimed to explore the molecular mechanisms underlying triptolide-mediated improvements in RA and identify the miRNA pathway responsible for these effects.
   Methods: We identified various dysregulated miRNAs associated with RA by mining previously described microarray data and verified and screened these candidates using RT-qPCR. Hematoxylin-eosin staining was then applied to identify pathological changes in the affected joints, and cell counting kit-8 analysis and flow cytometry were employed to examine cell proliferation and apoptosis, respectively. Extracted exosomes were verified using transmission electron microscopy.
   Results: Our results revealed that the legs of rats with collagen-induced arthritis presented with obvious swelling and bone damage, a high degree of inflammatory cell infiltration into the synovium, and structural changes to the cartilage. Data mining identified 39 dysregulated miRNAs in these tissues, and RT-qPCR further refined these observations to highlight miR-221 as a potential RA biomarker. Subsequent evaluations revealed that fibroblast-like synovial (FLS) cells secrete Exs carrying dysregulated miR-221 in vitro. These Exs mediate miR-221 levels, inflammation, and TLR4/MyD88 signaling via their fusion with chondrocytes, leading to changes in chondrocyte growth and metabolic factor levels. Additionally, the addition of triptolide impaired miR-221 expression, cell proliferation, inflammatory factors, and the protein levels of TLR4/MyD88 in RA-FLS and promoted the apoptosis of FLS. The therapeutic effect of triptolide on miR-221 Exs was reversed by miR-221 inhibitor in both normal and RA FLS.
   Conclusion: Our research shows that effective treatment with triptolide is mediated by its regulation of growth and secretory functions of chondrocytes via the inhibition of miR-221 secretion by FLS, providing a new target and natural medicinal candidate for future RA treatments.
C1 [Li, Nan; Chen, Jiaxu] Jinan Univ, Formula Pattern Res Ctr, Sch Tradit Chinese Med, Guangzhou 510632, Peoples R China.
   [Chen, Zhixin] South China Agr Univ Hosp, Chinese Med Dept, Guangzhou 510642, Peoples R China.
   [Feng, Wei; Gong, Zhaohui; Lin, Changsong; Xu, Qiang] Guangzhou Univ Chinese Med, Guangzhou 510405, Peoples R China.
   [Gong, Zhaohui] Guangzhou Univ Chinese Med, Dept Cardiovasc, Affiliated Hosp 1, Guangzhou 510405, Peoples R China.
   [Lin, Changsong; Xu, Qiang] Guangzhou Univ Chinese Med, Dept Rheumatol, Affiliated Hosp 1, Guangzhou 510405, Peoples R China.
   [Chu, Congqiu] Oregon Hlth & Sci Univ, Portland, OR 97239 USA.
   [Chen, Jiaxu; Chu, Congqiu; Xu, Qiang] Guangzhou Univ Chinese Med, Affiliated Hosp 1, Guangzhou 510405, Peoples R China.
   [Chen, Jiaxu; Chu, Congqiu; Xu, Qiang] Oregon Hlth & Sci Univ, Portland, OR 97239 USA.
   [Chen, Jiaxu; Chu, Congqiu; Xu, Qiang] Jinan Univ, Sch Tradit Chinese Med, Guangzhou 510632, Peoples R China.
C3 Jinan University; South China Agricultural University; Guangzhou
   University of Chinese Medicine; Guangzhou University of Chinese
   Medicine; Guangzhou University of Chinese Medicine; Oregon Health &
   Science University; Guangzhou University of Chinese Medicine; Oregon
   Health & Science University; Jinan University
RP Chen, JX; Chu, CQ; Xu, Q (通讯作者)，Guangzhou Univ Chinese Med, Affiliated Hosp 1, Guangzhou 510405, Peoples R China.; Chen, JX; Chu, CQ; Xu, Q (通讯作者)，Oregon Hlth & Sci Univ, Portland, OR 97239 USA.; Chen, JX; Chu, CQ; Xu, Q (通讯作者)，Jinan Univ, Sch Tradit Chinese Med, Guangzhou 510632, Peoples R China.
EM chenjx@jnu.edu.cn; chuc@ohsu.edu; fjksg@163.com
FU National Natural Science Foundation of China (NSFC) [81904077, 82274390,
   82174301]; Guangzhou Science and Technology Plan Project [202102020927];
   Natural Science Foundation of Guangdong Province [2019A1515011636];
   Medical Research Foundation of Guangdong Province [A2020409]; Guangzhou
   Key Laboratory of FormulaPattern of Traditional Chinese Medicine
   [202102010014]
FX This research was financially supported by National Natural Science
   Foundation of China (NSFC) (NO. 81904077, 82274390, 82174301); Guangzhou
   Science and Technology Plan Project (NO. 202102020927); Natural Science
   Foundation of Guangdong Province (NO. 2019A1515011636); Medical Research
   Foundation of Guangdong Province (NO. A2020409); Guangzhou Key
   Laboratory of FormulaPattern of Traditional Chinese Medicine (NO.
   202102010014).
CR Alquraini A, 2015, ARTHRITIS RES THER, V17, DOI 10.1186/s13075-015-0877-x
   ElAtta ASA, 2019, CLIN EXP MED, V19, P47, DOI 10.1007/s10238-018-0524-3
   Elshabrawy HA, 2017, AUTOIMMUN REV, V16, P103, DOI 10.1016/j.autrev.2016.12.003
   Evangelatos G, 2019, AUTOIMMUN REV, V18, DOI 10.1016/j.autrev.2019.102391
   Fan DP, 2018, INT J MOL SCI, V19, DOI 10.3390/ijms19020376
   Tanoglu EG, 2021, INT J CLIN PRACT, V75, DOI 10.1111/ijcp.14848
   Han Y, 2021, ARTHRITIS RES THER, V23, DOI 10.1186/s13075-021-02619-3
   Huang XY, 2013, INT J MOL SCI, V14, P14785, DOI 10.3390/ijms140714785
   Huang YH, 2016, J PHARM PHARM SCI, V19, P114, DOI 10.18433/J3SG7K
   Jin SW, 2018, ANN RHEUM DIS, V77, P1644, DOI 10.1136/annrheumdis-2018-213511
   Kong XY, 2013, PLOS ONE, V8, DOI 10.1371/journal.pone.0077513
   Lee DYW, 2021, PHYTOMEDICINE, V80, DOI 10.1016/j.phymed.2020.153337
   Lee JH, 2017, ARTHRITIS RES THER, V19, DOI 10.1186/s13075-017-1353-6
   Li Y, 2019, J CELL BIOCHEM, V120, P8169, DOI 10.1002/jcb.28098
   Liu D, 2020, J MOL MED, V98, P409, DOI 10.1007/s00109-020-01882-2
   Liu XY, 2021, DRUG DELIV, V28, P2127, DOI 10.1080/10717544.2021.1986603
   Livak KJ, 2001, METHODS, V25, P402, DOI 10.1006/meth.2001.1262
   Lu HF, 2021, RHEUMATOL INT, V41, P1567, DOI 10.1007/s00296-021-04798-3
   Luo XL, 2020, ENDOCR METAB IMMUNE, V20, P1156, DOI 10.2174/1871530320666200427115225
   Ma L, 2021, CHEM-BIOL INTERACT, V349, DOI 10.1016/j.cbi.2021.109659
   Maeda Y, 2017, J BONE MINER RES, V32, P461, DOI 10.1002/jbmr.3005
   Najm A, 2020, ARTHRITIS RHEUMATOL, V72, P2030, DOI 10.1002/art.41441
   Olkkonen J, 2015, PLOS ONE, V10, DOI 10.1371/journal.pone.0145279
   Penolazzi L, 2018, AGING-US, V10, P2001, DOI 10.18632/aging.101525
   Piao XM, 2021, INT IMMUNOPHARMACOL, V99, DOI 10.1016/j.intimp.2021.108010
   Quero L, 2020, FRONT IMMUNOL, V10, DOI 10.3389/fimmu.2019.03087
   Saad MA, 2019, LIFE SCI, V218, P284, DOI 10.1016/j.lfs.2019.01.002
   Scott DL, 2010, LANCET, V376, P1094, DOI 10.1016/S0140-6736(10)60826-4
   Sharma SH, 2020, TOXICOL MECH METHOD, V30, P306, DOI 10.1080/15376516.2020.1727596
   Smolen JS, 2016, LANCET, V388, P2023, DOI 10.1016/S0140-6736(16)30173-8
   Song GH, 2019, ANN RHEUM DIS, V78, P1632, DOI 10.1136/annrheumdis-2019-215473
   Tan FJ, 2020, INFLAMMATION, V43, P1498, DOI 10.1007/s10753-020-01227-8
   Tang BF, 2020, FRONT IMMUNOL, V11, DOI 10.3389/fimmu.2020.592084
   Tasneem S, 2019, PHARMACOL RES, V139, P126, DOI 10.1016/j.phrs.2018.11.001
   Thery C, 2009, NAT REV IMMUNOL, V9, P581, DOI 10.1038/nri2567
   Valadi H, 2007, NAT CELL BIOL, V9, P654, DOI 10.1038/ncb1596
   van der Pol E, 2014, J THROMB HAEMOST, V12, P1182, DOI 10.1111/jth.12602
   Wang JG, 2018, EXPERT REV MOL MED, V20, DOI 10.1017/erm.2018.3
   Wang J, 2020, NEUROIMMUNOMODULAT, V27, P9, DOI 10.1159/000505095
   Wang ML, 2022, J LEUKOCYTE BIOL, V111, P641, DOI 10.1002/JLB.3A0121-067RRR
   Wen JT, 2021, PHYTOTHER RES, V35, P4334, DOI 10.1002/ptr.7129
   Xiang YN, 2019, CANCER MED-US, V8, P1958, DOI 10.1002/cam4.2108
   Xu HG, 2021, MEDIAT INFLAMM, V2021, DOI 10.1155/2021/9972805
   Xu X, 2021, BIOMATERIALS, V269, DOI 10.1016/j.biomaterials.2020.120539
   Yang MZ, 2015, CONNECT TISSUE RES, V56, P236, DOI 10.3109/03008207.2015.1018384
   Yuan K, 2019, FRONT PHARMACOL, V10, DOI 10.3389/fphar.2019.01469
   Zhang X.J., 2021, J ETHNOPHARMACOL, V278
   Zhang YQ, 2021, MED RES REV, V41, P1337, DOI 10.1002/med.21762
   Zhou E, 2021, ADV CLIN EXP MED, V30, P1263, DOI 10.17219/acem/141446
   Zhu Y, 2017, STEM CELL RES THER, V8, DOI 10.1186/s13287-017-0510-9
   Ziaei S, 2016, AVICENNA J PHYTOMEDI, V6, P149
NR 51
TC 0
Z9 0
U1 6
U2 6
PU ELSEVIER GMBH
PI MUNICH
PA HACKERBRUCKE 6, 80335 MUNICH, GERMANY
SN 0944-7113
EI 1618-095X
J9 PHYTOMEDICINE
JI Phytomedicine
PD DEC
PY 2022
VL 107
AR 154479
DI 10.1016/j.phymed.2022.154479
PG 10
WC Plant Sciences; Chemistry, Medicinal; Integrative & Complementary
   Medicine; Pharmacology & Pharmacy
WE Science Citation Index Expanded (SCI-EXPANDED)
SC Plant Sciences; Pharmacology & Pharmacy; Integrative & Complementary
   Medicine
GA 5F5ZN
UT WOS:000866393600001
PM 36194972
DA 2023-01-02
ER

PT J
AU Tsaltskan, V
   Firestein, GS
AF Tsaltskan, Vladislav
   Firestein, Gary S.
TI Targeting fibroblast-like synoviocytes in rheumatoid arthritis
SO CURRENT OPINION IN PHARMACOLOGY
LA English
DT Article
ID FACTOR-KAPPA-B; RECEPTOR ACTIVATOR; SYNOVIAL-CELLS; GENE-EXPRESSION;
   TNF-ALPHA; LEFLUNOMIDE; METHOTREXATE; INHIBITORS; IL-6;
   HYDROXYCHLOROQUINE
AB Fibroblast-like synoviocytes (FLS) are mesenchymal-derived cells that play an important role in the physiology of the synovium by producing certain components of the synovial fluid and articular cartilage. In rheumatoid arthritis (RA), however, fibroblasts become a key driver of synovial inflammation and joint damage. Because of this, there has been recent interest in FLS as a therapeutic target in RA to avoid side effects such as systemic immune suppression associated with many existing RA treatments. In this review, we describe how approved treatments for RA affect FLS signaling and function and discuss the effects of investigational FLS-targeted drugs for RA.
C1 [Tsaltskan, Vladislav; Firestein, Gary S.] Univ Calif San Diego, Sch Med, Div Rheumatol, Allergy & Immunol, La Jolla, CA 92093 USA.
C3 University of California System; University of California San Diego
RP Firestein, GS (通讯作者)，Univ Calif San Diego, Sch Med, Div Rheumatol, Allergy & Immunol, La Jolla, CA 92093 USA.
EM gfirestein@health.ucsd.edu
OI Firestein, Gary S./0000-0003-3495-960X
CR Ai R, 2016, NAT COMMUN, V7, DOI 10.1038/ncomms11849
   Aldoss IT, 2009, EXPERT OPIN INV DRUG, V18, P1957, DOI 10.1517/13543780903418445
   Alessi F, 1998, EXP CELL RES, V245, P8, DOI 10.1006/excr.1998.4216
   Aletaha D, 2018, JAMA-J AM MED ASSOC, V320, P1360, DOI 10.1001/jama.2018.13103
   Angiolilli C, 2018, ARTHRITIS RES THER, V20, DOI 10.1186/s13075-018-1638-4
   Badot V, 2009, ARTHRITIS RES THER, V11, DOI 10.1186/ar2678
   Bartok B, 2010, IMMUNOL REV, V233, P233, DOI 10.1111/j.0105-2896.2009.00859.x
   Ben Mrid R, 2022, BIOMED PHARMACOTHER, V151, DOI 10.1016/j.biopha.2022.113126
   Bottini N, 2013, NAT REV RHEUMATOL, V9, P24, DOI 10.1038/nrrheum.2012.190
   Boyle DL, 1997, ARTHRITIS RHEUM, V40, P1772, DOI 10.1002/art.1780401008
   Burger D, 2003, RHEUMATOLOGY, V42, P89, DOI 10.1093/rheumatology/keg038
   Bustamante MF, 2017, ARTHRITIS RES THER, V19, DOI 10.1186/s13075-017-1303-3
   Choy EH, 2019, RHEUMATOLOGY, V58, P953, DOI 10.1093/rheumatology/key339
   Corrigall VM, 2000, ARTHRITIS RHEUM, V43, P1606
   Croft AP, 2019, NATURE, V570, P246, DOI 10.1038/s41586-019-1263-7
   Danto SI, 2019, ARTHRITIS RHEUMATOL, V71
   Demoruelle MK, 2012, CURR RHEUMATOL REP, V14, P472, DOI 10.1007/s11926-012-0275-1
   Diarra D, 2007, NAT MED, V13, P156, DOI 10.1038/nm1538
   Dorst DN, 2020, RHEUMATOLOGY, V59, P3952, DOI 10.1093/rheumatology/keaa295
   Emori T, 2020, EUR J PHARMACOL, V882, DOI 10.1016/j.ejphar.2020.173238
   Emori T, 2017, J IMMUNOL, V199, P3427, DOI 10.4049/jimmunol.1700941
   Feldmann M, 2015, ARTHRITIS RHEUMATOL, V67, P2283, DOI 10.1002/art.39269
   Finch R, 2019, ANN RHEUM DIS, V78, P189, DOI 10.1136/annrheumdis-2019-eular.3028
   Fraenkel L, 2021, ARTHRIT CARE RES, V73, P924, DOI [10.1002/art.41752, 10.1002/acr.24596]
   Friedman B, 2019, JOINT BONE SPINE, V86, P301, DOI 10.1016/j.jbspin.2018.07.004
   Grabiec AM, 2012, ANN RHEUM DIS, V71, P424, DOI 10.1136/ard.2011.154211
   Hammaker Deepa, 2019, ACR Open Rheumatol, V1, P640, DOI 10.1002/acr2.11093
   Harrington R, 2020, J INFLAMM RES, V13, P519, DOI 10.2147/JIR.S219586
   Hashizume M, 2008, RHEUMATOLOGY, V47, P1635, DOI 10.1093/rheumatology/ken363
   Hunter TM, 2017, RHEUMATOL INT, V37, P1551, DOI 10.1007/s00296-017-3726-1
   Iwamoto N, 2021, INT J MOL SCI, V22, DOI 10.3390/ijms222111561
   Jay GD, 2000, J RHEUMATOL, V27, P594
   Karonitsch T, 2018, RHEUMATOLOGY, V57, P572, DOI 10.1093/rheumatology/kex426
   Kawashiri SY, 2009, J RHEUMATOL, V36, P2397, DOI 10.3899/jrheum.090132
   Kim HJ, 2015, MOL MED REP, V12, P4141, DOI 10.3892/mmr.2015.3931
   Kim WU, 2006, CLIN EXP IMMUNOL, V144, P503, DOI 10.1111/j.1365-2249.2006.03070.x
   Lee A, 2013, ARTHRITIS RHEUM-US, V65, P928, DOI 10.1002/art.37853
   Lee CK, 2004, ARTHRITIS RHEUM-US, V50, P3831, DOI 10.1002/art.20637
   Lee DM, 2007, SCIENCE, V315, P1006, DOI 10.1126/science.1137306
   Leoni F, 2002, P NATL ACAD SCI USA, V99, P2995, DOI 10.1073/pnas.052702999
   Li XF, 2021, FRONT PHARMACOL, V12, DOI 10.3389/fphar.2021.700373
   Lories RJU, 2003, ANN RHEUM DIS, V62, P568, DOI 10.1136/ard.62.6.568
   Mertens M, 2009, COCHRANE DB SYST REV, DOI 10.1002/14651858.CD005121.pub3
   Misra S, 2021, INFLAMMOPHARMACOLOGY, V29, P1427, DOI 10.1007/s10787-021-00857-0
   Nielsen MA, 2020, ACR OPEN RHEUMATOL, V2, P3, DOI 10.1002/acr2.11094
   Ohara RA, 2019, ARTHRITIS RHEUMATOL, V71, P1241, DOI 10.1002/art.40886
   Ospelt C, 2008, ARTHRITIS RHEUM-US, V58, P3684, DOI 10.1002/art.24140
   Palasiewicz K, 2021, EUR J IMMUNOL, V51, P2330, DOI 10.1002/eji.202049159
   Park JK, 2021, ARTHRITIS RES THER, V23, DOI 10.1186/s13075-021-02561-4
   Park Jin-Young, 2007, BMC Nephrol, V8, P12, DOI 10.1186/1471-2369-8-12
   Pattacini L, 2010, RHEUMATOLOGY, V49, P480, DOI 10.1093/rheumatology/kep358
   Perlman H, 2003, J IMMUNOL, V170, P838, DOI 10.4049/jimmunol.170.2.838
   Pratt AG, 2021, LANCET RHEUMATOL, V3, pE337, DOI [10.1016/S2665-9913(21)00061-8, 10.1016/ S2665-9913(21)00061-8]
   Rajagopalan PTR, 2002, P NATL ACAD SCI USA, V99, P13481, DOI 10.1073/pnas.172501499
   Reparon-Schuijt CC, 2000, ARTHRITIS RHEUM, V43, P1115, DOI 10.1002/1529-0131(200005)43:5<1115::AID-ANR22>3.0.CO;2-A
   Rosengren S, 2012, ANN RHEUM DIS, V71, P440, DOI 10.1136/ard.2011.150284
   Sabeh F, 2010, J IMMUNOL, V184, P6396, DOI 10.4049/jimmunol.0904068
   Sato K, 2007, CANCER RES, V67, P9677, DOI 10.1158/0008-5472.CAN-07-1462
   Schrezenmeier E, 2020, NAT REV RHEUMATOL, V16, P155, DOI 10.1038/s41584-020-0372-x
   Shervington L, 2018, BIOMARK INSIGHTS, V13, DOI 10.1177/1177271918801005
   Smolen JS, 2016, LANCET, V388, P2023, DOI 10.1016/S0140-6736(16)30173-8
   Stuhlmeier KM, 2005, J IMMUNOL, V174, P7376, DOI 10.4049/jimmunol.174.11.7376
   Svensson MND, 2020, SCI ADV, V6, DOI 10.1126/sciadv.aba4353
   Takeuchi T, 2020, ARTHRITIS RES THER, V22, DOI 10.1186/s13075-020-02336-3
   Teschner S, 2010, IMMUNOTHERAPY-UK, V2, P637, DOI [10.2217/imt.10.52, 10.2217/IMT.10.52]
   Vergne-Salle P, 2005, CYTOKINE, V31, P335, DOI 10.1016/j.cyto.2005.06.002
   Vomero M, 2022, FRONT PHARMACOL, V13, DOI 10.3389/fphar.2022.852802
   Wei KV, 2020, NATURE, V582, P259, DOI 10.1038/s41586-020-2222-z
   Weston S, 2022, CLIN EXP RHEUMATOL, V40, P1620, DOI 10.55563/clinexprheumatol/cfsajk
   Winkler A, 2021, ARTHRITIS RHEUMATOL, V73, P2206, DOI 10.1002/art.41953
   Xu K, 2015, ARTHRITIS RES THER, V17, DOI 10.1186/s13075-015-0892-y
   Yamamura Y, 2001, J IMMUNOL, V166, P2270, DOI 10.4049/jimmunol.166.4.2270
   Yao Y, 2013, RHEUMATOL INT, V33, P1845, DOI 10.1007/s00296-013-2674-7
   Ziolkowska M, 2002, ARTHRITIS RHEUM-US, V46, P1744, DOI 10.1002/art.10388
   Zou QF, 2019, EUR REV MED PHARMACO, V23, P3105, DOI 10.26355/eurrev_201904_17594
NR 75
TC 0
Z9 0
U1 4
U2 4
PU ELSEVIER SCI LTD
PI OXFORD
PA THE BOULEVARD, LANGFORD LANE, KIDLINGTON, OXFORD OX5 1GB, OXON, ENGLAND
SN 1471-4892
EI 1471-4973
J9 CURR OPIN PHARMACOL
JI Curr. Opin. Pharmacol.
PD DEC
PY 2022
VL 67
AR 102304
DI 10.1016/j.coph.2022.102304
PG 8
WC Pharmacology & Pharmacy
WE Science Citation Index Expanded (SCI-EXPANDED)
SC Pharmacology & Pharmacy
GA 5K9EH
UT WOS:000870021000008
PM 36228471
DA 2023-01-02
ER

PT J
AU Wang, X
   Zhou, DX
   Zhou, WW
   Liu, J
   Xue, QY
   Huang, YR
   Cheng, CL
   Wang, YT
   Chang, J
   Wang, P
   Miao, CG
AF Wang, Xiao
   Zhou, Dexi
   Zhou, Wanwan
   Liu, Jian
   Xue, Qiuyun
   Huang, Yurong
   Cheng, Chenglong
   Wang, Yuting
   Chang, Jun
   Wang, Peng
   Miao, Chenggui
TI Clematichinenoside AR inhibits the pathology of rheumatoid arthritis by
   blocking the circPTN/miR-145-5p/FZD4 signal axis
SO INTERNATIONAL IMMUNOPHARMACOLOGY
LA English
DT Article
DE Rheumatoid arthritis; Clematichinenoside AR; circPTN; Wnt; ?-catenin
   signaling; Frizzled-4
ID CELL-PROLIFERATION; INVASION; RATS
AB Backgrounds: Traditional Chinese medicine roots and rhizomes of Clematis chinensis Osbeck (CCO) has the effect of improving rheumatoid arthritis (RA), Clematichinenoside AR (CAR) is an effective monomer of CCO and a promising natural product for the treatment of RA.Methods: In this work, we aim to systematically evaluate whether CAR can improve RA pathology, inhibit the fibroblast-like synoviocytes (FLS) proliferation and inflammatory response, and further investigate the mecha-nism of CAR inhibiting RA through molecular docking, molecular dynamics and molecular biology methods.Results: Combined with the research results of CIA mice and FLS from RA patients, we found that CAR signifi-cantly improved the severity of CIA mice, and inhibited the proliferation and inflammatory response of FLS. Combined with bioinformatics prediction, we confirmed that circPTN promoted frizzled-4 (FZD4) expression through sponging miR-145-5p, then activating the Wnt/beta-catenin pathway. The circPTN/miR-145-5p/FZD4 signal axis was involved in the pathogenesis of RA. Furthermore, CAR blocked the circPTN/miR-145-5p/FZD4 signal axis by combining with FZD4 and improved RA pathology.Conclusions: The circPTN/miR-145-5p/FZD4 signal axis plays an important role in promoting the pathogenesis of RA, and CAR from CCO may inhibit RA pathology by combining the FZD4 and further blocking this signal axis.
C1 [Wang, Xiao] Anhui Univ Chinese Med, Sch Nursing, Clin Nursing, Hefei, Peoples R China.
   [Zhou, Dexi] Wannan Med Coll, Affiliated Hosp 1, Yijishan Hosp, Dept Pharm, Wuhu, Peoples R China.
   [Zhou, Wanwan; Xue, Qiuyun; Huang, Yurong; Cheng, Chenglong; Wang, Yuting; Miao, Chenggui] Anhui Univ Chinese Med, Sch Integrated Chinese & Western Med, Dept Pharmacol, Hefei, Peoples R China.
   [Liu, Jian] Anhui Univ Chinese Med, Affiliated Hosp 1, Dept Rheumatol, Hefei, Peoples R China.
   [Chang, Jun] Anhui Med Univ, Affiliated Hosp 1, Dept Orthopaed, Hefei, Peoples R China.
   [Wang, Peng] Anhui Univ Chinese Med, Key Lab Xinan Med Educ, Hefei, Peoples R China.
   [Liu, Jian; Chang, Jun; Wang, Peng; Miao, Chenggui] Anhui Univ Chinese Med, Sch Integrated Chinese & Western Med, Dept Pharmacol, 1 Qianjiang Rd, Hefei 230012, Anhui, Peoples R China.
C3 Anhui University of Chinese Medicine; Wannan Medical College; Anhui
   University of Chinese Medicine; Anhui University of Chinese Medicine;
   Anhui Medical University; Anhui University of Chinese Medicine; Anhui
   University of Chinese Medicine
RP Liu, J; Chang, J; Wang, P; Miao, CG (通讯作者)，Anhui Univ Chinese Med, Sch Integrated Chinese & Western Med, Dept Pharmacol, 1 Qianjiang Rd, Hefei 230012, Anhui, Peoples R China.
EM liujianahzy@126.com; changjun_2008@hotmail.com;
   xinanwangpeng@ahtcm.edu.cn; miaocg@ahtcm.edu.cn
FU National Natural Science Foundation of China [82274310]; Anhui Science
   and Technology Department [2022e07020028]; Anhui Education Department
   [KJ2021A0588, KJ2021A0606, gxgwfx2022019]; Anhui University of
   traditional Chinese medicine [2020rcZD001]; Inflammation and Immune
   Mediated Diseases Laboratory of Anhui Province [IMMDL202006]
FX This work was supported by the National Natural Science Foundation of
   China (No. 82274310), Anhui Science and Technology Department
   (No.2022e07020028), Anhui Education Department (KJ2021A0588,
   KJ2021A0606, gxgwfx2022019) and Anhui University of traditional Chinese
   medicine (No.2020rcZD001), the Inflammation and Immune Mediated Diseases
   Laboratory of Anhui Province (IMMDL202006).
CR Ai RZ, 2018, NAT COMMUN, V9, DOI 10.1038/s41467-018-04310-9
   Akiyama M, 2022, AUTOIMMUN REV, V21, DOI 10.1016/j.autrev.2022.103056
   Bi X, 2019, EBIOMEDICINE, V50, P408, DOI 10.1016/j.ebiom.2019.11.024
   Bowin CF, 2019, J BIOL CHEM, V294, P11677, DOI 10.1074/jbc.AC119.009412
   Chen JS, 2019, J EXP CLIN CANC RES, V38, DOI 10.1186/s13046-019-1376-8
   de Oliveira PG, 2019, FRONT IMMUNOL, V10, DOI 10.3389/fimmu.2019.01743
   Edilova MI, 2021, BIOMED J, V44, P172, DOI 10.1016/j.bj.2020.06.010
   Mahmoud DE, 2021, CONNECT TISSUE RES, V62, P720, DOI 10.1080/03008207.2021.1873962
   He S, 2020, BIOMED PHARMACOTHER, V132, DOI 10.1016/j.biopha.2020.110851
   Ji YB, 2021, CNS NEUROSCI THER, V27, P1085, DOI 10.1111/cns.13661
   Karami J, 2020, IMMUNOL CELL BIOL, V98, P171, DOI 10.1111/imcb.12311
   Kozielewicz P, 2021, ACS PHARMACOL TRANSL, V4, P1235, DOI 10.1021/acsptsci.1c00084
   Loh C, 2019, ANN RHEUM DIS, V78, P1205, DOI 10.1136/annrheumdis-2018-214783
   Miao CG, 2015, INT IMMUNOPHARMACOL, V28, P344, DOI 10.1016/j.intimp.2015.06.013
   Miao CG, 2021, FRONT PHARMACOL, V12, DOI 10.3389/fphar.2021.652751
   Miao CG, 2018, J MOL MED, V96, P495, DOI 10.1007/s00109-018-1635-8
   Miao CG, 2018, AUTOIMMUNITY, V51, P43, DOI 10.1080/08916934.2018.1442441
   Nerurkar L, 2019, LANCET PSYCHIAT, V6, P164, DOI 10.1016/S2215-0366(18)30255-4
   Nygaard G, 2020, NAT REV RHEUMATOL, V16, P316, DOI 10.1038/s41584-020-0413-5
   Pan T, 2017, J ETHNOPHARMACOL, V205, P1, DOI 10.1016/j.jep.2017.04.020
   Peng C, 2012, RHEUMATOL INT, V32, P3119, DOI 10.1007/s00296-011-2083-8
   Ruaro B, 2018, CLIN RHEUMATOL, V37, P3057, DOI 10.1007/s10067-018-4322-9
   Scherer HU, 2020, J AUTOIMMUN, V110, DOI 10.1016/j.jaut.2019.102400
   Sonavane Pooja R, 2021, Handb Exp Pharmacol, V269, P3, DOI 10.1007/164_2021_529
   Sun SX, 2010, CLIN EXP MED, V10, P113, DOI 10.1007/s10238-009-0075-8
   Vallerand IA, 2019, CURR OPIN RHEUMATOL, V31, P279, DOI 10.1097/BOR.0000000000000597
   Wang X, 2021, FRONT PHARMACOL, V12, DOI 10.3389/fphar.2021.750233
   Wolke C, 2021, EXP BIOL MED, V246, P1112, DOI 10.1177/1535370221994086
   Wu ZW, 2021, INT IMMUNOPHARMACOL, V93, DOI 10.1016/j.intimp.2021.107392
   Xu XF, 2020, MOL CANCER, V19, DOI 10.1186/s12943-020-01276-5
   Yang YF, 2017, ACS CHEM BIOL, V12, P1363, DOI 10.1021/acschembio.6b00762
   Zhang XY, 2020, NEUROSCI LETT, V735, DOI 10.1016/j.neulet.2020.135153
   Zhang Y, 2020, J HEMATOL ONCOL, V13, DOI 10.1186/s13045-020-00990-3
   Zhou WW, 2022, CRIT REV CL LAB SCI, V59, P203, DOI 10.1080/10408363.2021.2002256
NR 34
TC 0
Z9 0
U1 3
U2 3
PU ELSEVIER
PI AMSTERDAM
PA RADARWEG 29, 1043 NX AMSTERDAM, NETHERLANDS
SN 1567-5769
EI 1878-1705
J9 INT IMMUNOPHARMACOL
JI Int. Immunopharmacol.
PD DEC
PY 2022
VL 113
AR 109376
DI 10.1016/j.intimp.2022.109376
PN A
PG 11
WC Immunology; Pharmacology & Pharmacy
WE Science Citation Index Expanded (SCI-EXPANDED)
SC Immunology; Pharmacology & Pharmacy
GA 5W1SG
UT WOS:000877701000007
PM 36279670
DA 2023-01-02
ER

PT J
AU Xu, YY
   Lu, Z
   Ling, Y
   Hou, RR
   Tao, JJ
   Deng, G
   Xu, XL
   Chen, XW
   Ruan, JJ
   Zhang, YH
   Peng, XQ
   Chen, FH
AF Xu, Yayun
   Lu, Zheng
   Ling, Yian
   Hou, Ruirui
   Tao, Jingjing
   Deng, Ge
   Xu, Xiaoling
   Chen, Xuewei
   Ruan, Jingjing
   Zhang, Yihao
   Peng, Xiaoqing
   Chen, Feihu
TI Acid sensor ASIC1a induces synovial fibroblast proliferation via Wnt/
   ?-catenin/c-Myc pathway in rheumatoid arthritis
SO INTERNATIONAL IMMUNOPHARMACOLOGY
LA English
DT Article
DE Rheumatoid arthritis; ASIC1a; Synovial fibroblasts; Wnt; ?-catenin
   pathway; Proliferation
ID BETA-CATENIN; PH; MECHANISMS; GROWTH; CELLS
AB Rheumatoid arthritis (RA) is a chronic autoimmune disease characterized by synovial hyperplasia and progressive joint destruction in the middle and late stages. Notably, activated rheumatoid arthritis synovial fibroblasts (RASFs) exhibit tumor-like features, including an increased proliferation rate that largely contributes to pannus formation and joint destruction. Our previous studies have demonstrated that acid-sensing ion channel 1a (ASIC1a) was highly expressed in RASFs, and acidic microenvironment of synovial fluid in patients with RA can activate ASIC1a to promote synovial inflammation, leading to the progression of RA. However, the role and possible mechanism of ASIC1a in RASF proliferation remains unclear. The present study aimed to investigate the effect of ASIC1a activation upon acidosis on RASF proliferation and its molecular mechanism in vivo and in vitro. The results of in vitro experiments showed that activation of ASIC1a upon acidosis promoted the proliferation of RASFs, which could be attenuated by the specific ASIC1a inhibitor Psalmotoxin-1 (PcTx-1) or specific siRNA for ASIC1a. Mechanistically, Wnt/beta-catenin/c-Myc signaling pathway was involved in ASIC1a-induced RASF proliferation. The results of in vivo experiments indicated that intra-articular injection of PcTx-1 reduced synovial hyperplasia and ameliorated cartilage degradation in rats with adjuvant arthritis (AA). Collectively, these results suggest that activation of ASIC1a upon acidosis promotes RASF proliferation, and the mechanism may be related to Wnt/beta-catenin/c-Myc pathway.
C1 [Xu, Yayun; Chen, Feihu] Anhui Med Univ, Sch Publ Hlth, Hefei, Peoples R China.
   [Lu, Zheng; Ling, Yian; Hou, Ruirui; Tao, Jingjing; Deng, Ge; Xu, Xiaoling; Chen, Xuewei; Chen, Feihu] Anhui Med Univ, Sch Pharm, Hefei, Peoples R China.
   [Xu, Yayun; Lu, Zheng; Ling, Yian; Hou, Ruirui; Tao, Jingjing; Deng, Ge; Xu, Xiaoling; Chen, Feihu] Anhui Inst Innovat Drugs, Inflammat & Immune Mediated Dis Lab Anhui Prov, Hefei, Peoples R China.
   [Xu, Yayun; Lu, Zheng; Ling, Yian; Hou, Ruirui; Tao, Jingjing; Deng, Ge; Xu, Xiaoling; Chen, Feihu] Anhui Med Univ, Anhui Prov Key Lab Major Autoimmune Dis, Hefei, Peoples R China.
   [Ruan, Jingjing; Peng, Xiaoqing] Anhui Med Univ, Affiliated Hosp 1, Dept Obstet & Gynecol, Hefei, Peoples R China.
   [Zhang, Yihao] Anhui Med Univ, Sch Publ Hlth, Dept Toxicol, Hefei, Peoples R China.
   [Zhang, Yihao] Anhui Higher Educ Inst, Key Lab Environm Toxicol, Hefei, Peoples R China.
C3 Anhui Medical University; Anhui Medical University; Anhui Medical
   University; Anhui Medical University; Anhui Medical University
RP Chen, FH (通讯作者)，Anhui Med Univ, Sch Publ Hlth, Hefei, Peoples R China.; Chen, FH (通讯作者)，Anhui Med Univ, Sch Pharm, Hefei, Peoples R China.; Chen, FH (通讯作者)，Anhui Inst Innovat Drugs, Inflammat & Immune Mediated Dis Lab Anhui Prov, Hefei, Peoples R China.; Chen, FH (通讯作者)，Anhui Med Univ, Anhui Prov Key Lab Major Autoimmune Dis, Hefei, Peoples R China.; Peng, XQ (通讯作者)，Anhui Med Univ, Affiliated Hosp 1, Dept Obstet & Gynecol, Hefei, Peoples R China.; Zhang, YH (通讯作者)，Anhui Med Univ, Sch Publ Hlth, Dept Toxicol, Hefei, Peoples R China.; Zhang, YH (通讯作者)，Anhui Higher Educ Inst, Key Lab Environm Toxicol, Hefei, Peoples R China.
EM ahmuzyh@ahmu.edu.cn; pengxiaoqing@ahmu.edu.cn; chenfeihu@ahmu.edu.cn
FU National Natural Science Foundation of China;  [81873986];  [82102533]
FX This work was supported by the National Natural Science Foundation of
   China (grant number 81873986 and 82102533).
CR Boussadia Z, 2021, CELLS-BASEL, V10, DOI 10.3390/cells10123311
   Burmester GR, 2017, LANCET, V389, P2338, DOI 10.1016/S0140-6736(17)31491-5
   Bychkov M, 2020, CANCERS, V12, DOI 10.3390/cancers12071837
   Bychkov ML, 2022, BIOMEDICINES, V10, DOI 10.3390/biomedicines10030660
   Bychkov ML, 2021, BIOMEDICINES, V9, DOI 10.3390/biomedicines9101324
   Cai L, 2022, PHYTOMEDICINE, V94, DOI 10.1016/j.phymed.2021.153841
   Clevers H, 2012, CELL, V149, P1192, DOI 10.1016/j.cell.2012.05.012
   CUMMINGS NA, 1966, ARTHRITIS RHEUM, V9, P47, DOI 10.1002/art.1780090106
   Dang CV, 1999, MOL CELL BIOL, V19, P1
   DeClerck K, 2010, FRONT BIOSCI-LANDMRK, V15, P213, DOI 10.2741/3616
   Dong PL, 2022, J ORTHOP SURG RES, V17, DOI 10.1186/s13018-021-02887-4
   FALCHUK KH, 1970, AM J MED, V49, P223, DOI 10.1016/S0002-9343(70)80078-X
   Fan JF, 2018, AGING DIS, V9, P1103, DOI 10.14336/AD.2018.1110
   Firestein GS, 2003, NATURE, V423, P356, DOI 10.1038/nature01661
   GOLDIE I, 1969, ACTA ORTHOP SCAND, V40, P634, DOI 10.3109/17453676908989529
   Guo Q, 2018, BONE RES, V6, DOI 10.1038/s41413-018-0016-9
   Haas R, 2015, PLOS BIOL, V13, DOI 10.1371/journal.pbio.1002202
   Kaltofen T, 2020, J CANCER RES CLIN, V146, P2559, DOI 10.1007/s00432-020-03317-4
   Kim S, 2014, PLOS ONE, V9, DOI 10.1371/journal.pone.0097501
   Kim-Fuchs C, 2014, BRAIN BEHAV IMMUN, V40, P40, DOI 10.1016/j.bbi.2014.02.019
   Li S, 2019, INT J BIOL SCI, V15, P544, DOI 10.7150/ijbs.30297
   Li YX, 2019, INT IMMUNOPHARMACOL, V75, DOI 10.1016/j.intimp.2019.105810
   Liang JJ, 2020, INFLAMMATION, V43, P1077, DOI 10.1007/s10753-020-01193-1
   Liao B, 2021, J ORTHOP TRANSL, V30, P41, DOI 10.1016/j.jot.2021.08.002
   Linton SS, 2016, WIRES NANOMED NANOBI, V8, P208, DOI 10.1002/wnan.1358
   MacDonald BT, 2009, DEV CELL, V17, P9, DOI 10.1016/j.devcel.2009.06.016
   Neumann E, 2010, TRENDS MOL MED, V16, P458, DOI 10.1016/j.molmed.2010.07.004
   Niu RW, 2020, INT IMMUNOPHARMACOL, V79, DOI 10.1016/j.intimp.2019.106089
   Nygaard G, 2020, NAT REV RHEUMATOL, V16, P316, DOI 10.1038/s41584-020-0413-5
   Okada Y, 2019, ANN RHEUM DIS, V78, P446, DOI 10.1136/annrheumdis-2018-213678
   Scherer HU, 2020, J AUTOIMMUN, V110, DOI 10.1016/j.jaut.2019.102400
   Sennoune SR, 2004, AM J PHYSIOL-CELL PH, V286, pC1443, DOI 10.1152/ajpcell.00407.2003
   Sennoune SR, 2004, CELL BIOCHEM BIOPHYS, V40, P185, DOI 10.1385/CBB:40:2:185
   Serrano CV, 1996, AM J PHYSIOL-CELL PH, V271, pC962, DOI 10.1152/ajpcell.1996.271.3.C962
   Sudarikova AV, 2022, FRONT ONCOL, V12, DOI 10.3389/fonc.2022.904742
   Tao JJ, 2021, LAB INVEST, V101, P1353, DOI 10.1038/s41374-021-00636-z
   Teufel S, 2021, CELL DEATH DIS, V12, DOI 10.1038/s41419-021-03786-6
   Thrasivoulou C, 2013, J BIOL CHEM, V288, P35651, DOI 10.1074/jbc.M112.437913
   Waldmann R, 2001, ADV EXP MED BIOL, V502, P293
   Waldmann R, 1997, NATURE, V386, P173, DOI 10.1038/386173a0
   Wang CG, 2022, INT J STEM CELLS, DOI 10.15283/ijsc21147
   Whitehead MJ, 2018, SCI REP-UK, V8, DOI 10.1038/s41598-018-23070-6
   Wu Y, 2017, TUMOR BIOL, V39, DOI 10.1177/1010428317705750
   Xiao CY, 2011, SCAND J RHEUMATOL, V40, P26, DOI 10.3109/03009742.2010.486767
   Yang C, 2020, TRANSL CANCER RES, V9, P7519, DOI 10.21037/tcr-20-2115
   Yoder N, 2018, NATURE, V555, P397, DOI 10.1038/nature25782
   Zhang XM, 2010, J NUCL MED, V51, P1167, DOI 10.2967/jnumed.109.068981
   Zhang YH, 2020, THERANOSTICS, V10, P247, DOI 10.7150/thno.37200
   Zhang YH, 2017, LAB INVEST, V97, P53, DOI 10.1038/labinvest.2016.127
   Zhong YY, 2021, FRONT BIOENG BIOTECH, V9, DOI 10.3389/fbioe.2021.753879
   Zhou MY, 2021, J INFLAMM RES, V14, DOI 10.2147/JIR.S312783
   Zhu L, 2021, NEOPLASMA, V68, P174, DOI 10.4149/neo_2020_200803N811
NR 52
TC 0
Z9 0
U1 2
U2 2
PU ELSEVIER
PI AMSTERDAM
PA RADARWEG 29, 1043 NX AMSTERDAM, NETHERLANDS
SN 1567-5769
EI 1878-1705
J9 INT IMMUNOPHARMACOL
JI Int. Immunopharmacol.
PD DEC
PY 2022
VL 113
AR 109328
DI 10.1016/j.intimp.2022.109328
PN A
PG 12
WC Immunology; Pharmacology & Pharmacy
WE Science Citation Index Expanded (SCI-EXPANDED)
SC Immunology; Pharmacology & Pharmacy
GA 5W2NX
UT WOS:000877757900001
PM 36279671
DA 2023-01-02
ER

PT J
AU Yang, CH
   Liu, QL
   Jiang, ZM
AF Yang, Chenhui
   Liu, Qingling
   Jiang, Zaiming
TI CircPTTG1IP knockdown suppresses rheumatoid arthritis progression by
   targeting miR-431-5p/FSTL1 axis
SO TRANSPLANT IMMUNOLOGY
LA English
DT Article
DE Rheumatoid arthritis; circPTTG1IP; miR-431-5p; FSTL1
ID FIBROBLAST-LIKE SYNOVIOCYTES; INFLAMMATION; PROMOTES; PROLIFERATION;
   FSTL1
AB Background: It is observed that circular RNA (circRNA) PTTG1 interacting protein (circPTTG1IP) level is notably up-regulated in rheumatoid arthritis (RA) patients by previous study. However, its precise role and working mechanism in RA pathology remain to be clarified. Methods and results: Reverse transcription-quantitative polymerase chain reaction (RT-qPCR) and Western blot assay were carried out to examine RNA and protein expression. Cell proliferation was analyzed by colony formation assay and 5-Ethynyl-2'-deoxyuridine (EdU) assay. Cell motility was assessed by transwell assays and wound healing assay. Flow cytometry (FCM) analysis was performed to assess cell apoptosis rate. Dual-luciferase reporter, RNA immunoprecipitation (RIP), and RNA-pull down assays were conducted to confirm the interaction between microRNA-431-5p (miR-431-5p) and circPTTG1IP or follistatin like 1 (FSTL1). CircPTTG1IP expression was up-regulated in the synovial tissues of RA patients and RA patients-derived fibroblast-like synoviocytes (RA-FLS). CircPTTG1IP absence suppressed the proliferation, migration, and invasion and induced the apoptosis of RA-FLS. CircPTTG1IP negatively regulated the expression of miR-431-5p by directly binding to it in RA-FLS. CircPTTG1IP interference-mediated effects in RA-FLS were largely counteracted by the silence of miR-431-5p. miR-431-5p directly interacted with the 3 & PRIME; untranslated region (3'UTR) of FSTL1. FSTL1 overexpression largely overturned miR-431-5p accumulation-mediated effects in RA-FLS. CircPTTG1IP positively regulated FSTL1 expression by sponging miR-431-5p in RA-FLS. Conclusion: CircPTTG1IP absence suppressed RA progression through mediating miR-431-5p/FSTL1 signaling cascade.
C1 [Yang, Chenhui; Liu, Qingling; Jiang, Zaiming] Tianshui Hand & Foot Surg Hosp, Dept Orthoped, Tianshui, Peoples R China.
RP Liu, QL (通讯作者)，Tianshui Hand & Foot Surg Hosp, Dept Orthoped, Tianshui, Peoples R China.
EM lql520ysy@163.com
CR Aletaha D, 2010, ARTHRITIS RHEUM-US, V62, P2569, DOI 10.1002/art.27584
   Araki Y, 2016, J IMMUNOL RES, V2016, DOI 10.1155/2016/6290682
   Bartok B, 2010, IMMUNOL REV, V233, P233, DOI 10.1111/j.0105-2896.2009.00859.x
   Chaly Y, 2014, IMMUNOL RES, V59, P266, DOI 10.1007/s12026-014-8526-z
   Chaly Y, 2012, ARTHRITIS RHEUM-US, V64, P1082, DOI 10.1002/art.33422
   Moran-Moguel MC, 2018, J IMMUNOL RES, V2018, DOI 10.1155/2018/2474529
   Evangelatos G, 2019, AUTOIMMUN REV, V18, DOI 10.1016/j.autrev.2019.102391
   Fabian MR, 2010, ANNU REV BIOCHEM, V79, P351, DOI 10.1146/annurev-biochem-060308-103103
   Hansen TB, 2013, NATURE, V495, P384, DOI 10.1038/nature11993
   Hong DL, 2018, J CELL PHYSIOL, V233, P9136, DOI 10.1002/jcp.26847
   Hua F, 2020, ANN TRANSL MED, V8, DOI 10.21037/atm-20-7243
   Kristensen LS, 2019, NAT REV GENET, V20, P675, DOI 10.1038/s41576-019-0158-7
   Li XH, 2021, MOL THER, V29, P347, DOI 10.1016/j.ymthe.2020.09.031
   Liu L, 2019, CELL MOL BIOL LETT, V24, DOI 10.1186/s11658-018-0130-0
   Liu XG, 2019, EUR REV MED PHARMACO, V23, P96, DOI 10.26355/eurrev_201908_18635
   Liu Y, 2018, CELL MOL IMMUNOL, V15, P171, DOI 10.1038/cmi.2016.60
   Meyer F, 2021, SEMIN ARTHRITIS RHEU, V51, P1263, DOI 10.1016/j.semarthrit.2021.08.013
   Panda AC, 2018, ADV EXP MED BIOL, V1087, P67, DOI 10.1007/978-981-13-1426-1_6
   Shang CH, 2016, INFLAMMATION, V39, P873, DOI 10.1007/s10753-016-0318-2
   Sharma AR, 2016, MED RES REV, V36, P425, DOI 10.1002/med.21384
   Shi DL, 2016, MOL CELLS, V39, P611, DOI 10.14348/molcells.2016.0103
   Shiomi T, 2010, PATHOL INT, V60, P477, DOI 10.1111/j.1440-1827.2010.02547.x
   Sylva M, 2013, BIRTH DEFECTS RES C, V99, P61, DOI 10.1002/bdrc.21030
   Wang YJ, 2020, ARTHRITIS RES THER, V22, DOI 10.1186/s13075-020-02328-3
   Wen JT, 2020, FRONT MED-LAUSANNE, V7, DOI 10.3389/fmed.2020.00567
   Wen JT, 2020, BIOSCIENCE REP, V40, DOI 10.1042/BSR20193160
   Wu ZW, 2021, INT IMMUNOPHARMACOL, V93, DOI 10.1016/j.intimp.2021.107392
   Xue ML, 2014, RHEUMATOLOGY, V53, P2270, DOI 10.1093/rheumatology/keu254
   Zhang HD, 2018, BREAST CANCER-TOKYO, V25, P1, DOI 10.1007/s12282-017-0793-9
   Zhang Y, 2016, ARTHRITIS RES THER, V18, DOI 10.1186/s13075-016-1129-4
   Zhong SP, 2020, MOL IMMUNOL, V125, P131, DOI 10.1016/j.molimm.2020.07.004
   Zhou Z, 2019, CELL DEATH DIS, V10, DOI 10.1038/s41419-019-1744-5
NR 32
TC 0
Z9 0
U1 3
U2 3
PU ELSEVIER
PI AMSTERDAM
PA RADARWEG 29, 1043 NX AMSTERDAM, NETHERLANDS
SN 0966-3274
EI 1878-5492
J9 TRANSPL IMMUNOL
JI Transpl. Immunol.
PD DEC
PY 2022
VL 75
AR 101685
DI 10.1016/j.trim.2022.101685
PG 11
WC Immunology; Transplantation
WE Science Citation Index Expanded (SCI-EXPANDED)
SC Immunology; Transplantation
GA 4M3KB
UT WOS:000853222900001
PM 35933079
DA 2023-01-02
ER

PT J
AU Yang, JJ
   Li, Z
   Wang, LN
   Yun, XY
   Zeng, YL
   Ng, JPL
   Lo, HH
   Wang, Y
   Zhang, KX
   Law, BYK
   Wong, VKW
AF Yang, Jiujie
   Li, Zhi
   Wang, Linna
   Yun, Xiaoyun
   Zeng, Yaling
   Ng, Jerome P. L.
   Lo, Hanghong
   Wang, Yan
   Zhang, Kaixi
   Law, Betty Yuen Kwan
   Wong, Vincent Kam Wai
TI The role of non-coding RNAs (miRNA and lncRNA) in the clinical
   management of rheumatoid arthritis
SO PHARMACOLOGICAL RESEARCH
LA English
DT Article
DE Rheumatoid arthritis (RA); Non-coding RNA (ncRNA); Clinical management
ID FIBROBLAST-LIKE SYNOVIOCYTES; MODIFYING ANTIRHEUMATIC DRUGS;
   SYSTEMIC-LUPUS-ERYTHEMATOSUS; TNF-ALPHA; MULTIDRUG-RESISTANCE; CORONARY
   ATHEROSCLEROSIS; SYNOVIAL FIBROBLASTS; MICRORNA SIGNATURE; SIGNALING
   PATHWAY; CYTOKINE RELEASE
AB Rheumatoid arthritis (RA) is a chronic systemic inflammatory disorder which is associated with the dysregulation of autoimmune response. In recent years, early diagnosis, aggressive treatment and alternative therapeutic options of disease-modifying anti-rheumatic drugs (DMARDs) markedly improve both the management and long-term prognosis of RA. Since the discovery of non-coding RNA (ncRNA) including microRNA (miRNA), long non-coding RNA (lncRNA) and others, their altered expressions have been unraveled to be deregulated in various diseases including RA. Several lines of evidence are emerging that ncRNA may contribute to the pathogenesis, disease progression and treatment of RA. For example, SNP rs2850711 within lnc00305 was indicated to associate with RA development susceptibility, whereas a higher level of miR-10a represented a good response to methotrexate (MTX) treatment in RA patients. In the aspect of refractory RA, ncRNA also plays an important role by affecting or regulating drug sensitivity in RA patients. Of note, lower expression of miR-20a in rheumatoid arthritis synovial fibroblast (RASFs) was demonstrated to activate the Janus Kinase (JAK)- signal transducer and activator of transcription 3(STAT3)-mediated inflammation, thereby promoting cell proliferation and apoptosis-resistant. In this review, we have illustrated the changes of ncRNAs and their underlying mechanisms in the whole developing period of RA pathogenesis and disease progression, as well as highlighted the novel therapeutic targets/strategies and bio-markers for RA therapy.
C1 [Yang, Jiujie; Wang, Linna; Yun, Xiaoyun; Zeng, Yaling; Ng, Jerome P. L.; Lo, Hanghong; Wang, Yan; Zhang, Kaixi; Law, Betty Yuen Kwan; Wong, Vincent Kam Wai] Macau Univ Sci & Technol, Dr Nehers Biophys Lab Innovat Drug Discovery, State Key Lab Qual Res Chinese Med, China, Taipa, Macau Special A, Peoples R China.
   [Yang, Jiujie; Li, Zhi] Macau Med Sci & Technol Res Assoc, Taipa, Macau Special A, Peoples R China.
   [Li, Zhi] Ctr Hospitalar Conde Sao Januario, Taipa, Macau Special A, Peoples R China.
C3 Macau University of Science & Technology
RP Wong, VKW (通讯作者)，Macau Univ Sci & Technol, Dr Nehers Biophys Lab Innovat Drug Discovery, State Key Lab Qual Res Chinese Med, China, Taipa, Macau Special A, Peoples R China.
EM bowaiwong@gmail.com
FU FDCT grant from the Macao Science and Technology Development Fund
   [0033/2019/AFJ]; Foshan Medicine Dengfeng Project of China (2019-2021); 
   [0081/2021/A]
FX This research was funded by a FDCT grant from the Macao Science and
   Technology Development Fund (Project code: 0081/2021/A; 0033/2019/AFJ) ,
   Foshan Medicine Dengfeng Project of China (2019-2021) .
CR Abbasi M, 2019, J CELL PHYSIOL, V234, P10018, DOI 10.1002/jcp.27860
   Aggarwal R, 2009, ARTHRIT RHEUM-ARTHR, V61, P1472, DOI 10.1002/art.24827
   Akhtar N, 2016, J IMMUNOL, V197, P2219, DOI 10.4049/jimmunol.1600360
   Aletaha D, 2018, JAMA-J AM MED ASSOC, V320, P1360, DOI 10.1001/jama.2018.13103
   Ali SA, 2021, NAT REV RHEUMATOL, V17, P692, DOI 10.1038/s41584-021-00687-y
   Ali SA, 2021, FRONT ENDOCRINOL, V12, DOI 10.3389/fendo.2021.744747
   Alsaleh G, 2009, J IMMUNOL, V182, P5088, DOI 10.4049/jimmunol.0801613
   Anaparti V, 2017, ARTHRITIS RES THER, V19, DOI 10.1186/s13075-017-1459-x
   Anastasiadou E, 2018, NAT REV CANCER, V18, P5, DOI 10.1038/nrc.2017.99
   Bae SC, 2018, INT J RHEUM DIS, V21, P1335, DOI 10.1111/1756-185X.13338
   Benko S, 2010, J IMMUNOL, V185, P1681, DOI 10.4049/jimmunol.0903900
   Bi X, 2019, EBIOMEDICINE, V50, P408, DOI 10.1016/j.ebiom.2019.11.024
   Bian EB, 2017, BBA-MOL BASIS DIS, V1863, P674, DOI 10.1016/j.bbadis.2016.12.009
   Bridges MC, 2021, J CELL BIOL, V220, DOI 10.1083/jcb.202009045
   Buch MH, 2021, NAT REV RHEUMATOL, V17, P17, DOI 10.1038/s41584-020-00541-7
   Cai Yimei, 2009, Genomics Proteomics & Bioinformatics, V7, P147, DOI 10.1016/S1672-0229(08)60044-3
   Cao YX, 2019, MED SCI MONITOR, V25, P6767, DOI 10.12659/MSM.916317
   Castro-Villegas C, 2015, ARTHRITIS RES THER, V17, DOI 10.1186/s13075-015-0555-z
   Ceribelli A, 2011, ARTHRITIS RES THER, V13, DOI 10.1186/ar3377
   Chen W, 2017, CURR PHARM DESIGN, V23, P5125, DOI 10.2174/1381612823666170822101112
   Chen Z, 2018, J IMMUNOL, V201, P2472, DOI 10.4049/jimmunol.1800304
   Chen ZZ, 2017, MEDICINE, V96, DOI 10.1097/MD.0000000000006775
   Cho William C. S., 2011, Frontiers in Genetics, V2, P1, DOI 10.3389/fgene.2011.00001
   Ciechomska M, 2018, ARCH IMMUNOL THER EX, V66, P389, DOI 10.1007/s00005-018-0513-y
   Cunningham CC, 2021, FRONT IMMUNOL, V12, DOI 10.3389/fimmu.2021.633201
   de Hair MJH, 2018, RHEUMATOLOGY, V57, P1135, DOI 10.1093/rheumatology/kex349
   de la Rosa IA, 2020, HAEMATOLOGICA, V105, P2250, DOI 10.3324/haematol.2018.205047
   Deane KD, 2018, CURR RHEUMATOL REP, V20, DOI 10.1007/s11926-018-0754-0
   Di YX, 2022, YONSEI MED J, V63, P56, DOI 10.3349/ymj.2022.63.1.56
   Dolcino M, 2019, CELLS-BASEL, V8, DOI 10.3390/cells8080816
   Dong LY, 2014, J CELL MOL MED, V18, P2213, DOI 10.1111/jcmm.12353
   Dudics S, 2018, INT J MOL SCI, V19, DOI 10.3390/ijms19082293
   Dunaeva M, 2018, CLIN EXP IMMUNOL, V193, P376, DOI 10.1111/cei.13156
   Elamir AM, 2021, BIOMED REP, V15, DOI 10.3892/br.2021.1469
   Esteller M, 2011, NAT REV GENET, V12, P861, DOI 10.1038/nrg3074
   Evangelatos G, 2019, AUTOIMMUN REV, V18, DOI 10.1016/j.autrev.2019.102391
   Fan YH, 2020, MEDICINE, V99, DOI 10.1097/MD.0000000000022444
   Faramarzi F, 2022, INFLAMMATION
   Feng Zhi-tao, 2011, Nan Fang Yi Ke Da Xue Xue Bao, V31, P320
   Fernandez-Ruiz JC, 2018, INT IMMUNOPHARMACOL, V63, P35, DOI 10.1016/j.intimp.2018.07.028
   Filkova M, 2014, ANN RHEUM DIS, V73, P1898, DOI 10.1136/annrheumdis-2012-202815
   Fu XH, 2021, RHEUMATOLOGY, V60, P430, DOI 10.1093/rheumatology/keaa395
   Fuziwara CS, 2015, FRONT MED-LAUSANNE, V2, DOI 10.3389/fmed.2015.00064
   Gao J, 2016, EXP MOL PATHOL, V100, P192, DOI 10.1016/j.yexmp.2015.12.015
   Gao JZ, 2021, LIFE SCI, V268, DOI 10.1016/j.lfs.2020.118907
   Gavrila B I, 2016, J Med Life, V9, P144
   Gong XM, 2017, INT J CLIN EXP PATHO, V10, P10451
   Greenblatt HK, 2020, CURR OPIN RHEUMATOL, V32, P289, DOI 10.1097/BOR.0000000000000708
   Guo Q, 2018, BONE RES, V6, DOI 10.1038/s41413-018-0016-9
   Guo SC, 2021, FRONT GENET, V12, DOI 10.3389/fgene.2021.747274
   Hashemi M, 2013, MOL MED REP, V7, P287, DOI 10.3892/mmr.2012.1176
   Hong HH, 2018, CURR PHARM BIOTECHNO, V19, P79, DOI 10.2174/1389201019666180417155140
   Hoshida Y, 2005, ONCOLOGY-BASEL, V69, P175, DOI 10.1159/000087980
   Hou CF, 2019, MOL MED REP, V20, P2563, DOI 10.3892/mmr.2019.10516
   Hruskova V, 2016, ARTHRITIS RES THER, V18, DOI 10.1186/s13075-016-1023-0
   Hu SL, 2017, FRONT IMMUNOL, V8, DOI 10.3389/fimmu.2017.01747
   Humby F, 2019, ANN RHEUM DIS, V78, P761, DOI 10.1136/annrheumdis-2018-214539
   Hur K, 2019, IMMUNE NETW, V19, DOI 10.4110/in.2019.19.e4
   Imai R, 2019, JARO-J ASSOC RES OTO, V20, P449, DOI 10.1007/s10162-019-00727-1
   Jiang CS, 2014, ARTHRITIS RES THER, V16, DOI 10.1186/ar4435
   Jiang M, 2015, SCI REP-UK, V5, DOI 10.1038/srep09700
   Jin SW, 2018, ANN RHEUM DIS, V77, P1644, DOI 10.1136/annrheumdis-2018-213511
   Ju Q, 2019, CHINESE J CANCER RES, V31, P533, DOI 10.21147/j.issn.1000-9604.2019.03.15
   Karimi A, 2022, INT J RHEUM DIS, V25, P827, DOI 10.1111/1756-185X.14356
   Khojah HM, 2018, CLIN RHEUMATOL, V37, P2035, DOI 10.1007/s10067-018-4080-8
   Krell J, 2013, EPIGENOMICS-UK, V5, P417, DOI [10.2217/EPI.13.41, 10.2217/epi.13.41]
   Kriegsmann M, 2016, VIRCHOWS ARCH, V469, P93, DOI 10.1007/s00428-016-1939-4
   Krintel SB, 2016, PHARMACOGENOMICS J, V16, P141, DOI 10.1038/tpj.2015.30
   Kuo G, 2019, J FORMOS MED ASSOC, V118, P2, DOI 10.1016/j.jfma.2018.04.013
   Lenert A, 2017, CLIN EXP RHEUMATOL, V35, P586
   Li GQ, 2019, J CELL MOL MED, V23, P7116, DOI 10.1111/jcmm.14591
   Li HW, 2018, CURR DRUG TARGETS, V19, P422, DOI 10.2174/1389450117666160502144329
   Li HW, 2020, WORLD J PEDIATR, V16, P502, DOI 10.1007/s12519-019-00268-w
   Li XF, 2016, JOINT BONE SPINE, V83, P695, DOI 10.1016/j.jbspin.2015.10.007
   Li XC, 2013, INT J MOL SCI, V14, P23910, DOI 10.3390/ijms141223910
   Li YH, 2016, OSTEOARTHR CARTILAGE, V24, P1577, DOI 10.1016/j.joca.2016.04.019
   Li YM, 2018, J NEURO-ONCOL, V138, P499, DOI 10.1007/s11060-018-2835-3
   Liang JY, 2019, J TRANSL INTERN MED, V7, P3, DOI 10.2478/jtim-2019-0002
   Liu CL, 2019, CLIN RHEUMATOL, V38, P1753, DOI 10.1007/s10067-018-04417-w
   Liu F, 2021, INT IMMUNOPHARMACOL, V90, DOI 10.1016/j.intimp.2020.107182
   Liu J, 2017, MOL NEUROBIOL, V54, P8179, DOI 10.1007/s12035-016-0270-z
   Liu M, 2022, PHARM BIOL, V60, P846, DOI 10.1080/13880209.2022.2066700
   Liu N, 2017, INFLAMM RES, V66, P603, DOI 10.1007/s00011-017-1041-7
   Liu XG, 2019, EUR REV MED PHARMACO, V23, P96, DOI 10.26355/eurrev_201908_18635
   Liu YM, 2016, GENET MOL RES, V15, DOI 10.4238/gmr.15027927
   Liu YR, 2019, J CELL PHYSIOL, V234, P14270, DOI 10.1002/jcp.28126
   Liu YQ, 2019, J CLIN LAB ANAL, V33, DOI 10.1002/jcla.22953
   Liu ZQ, 2005, J ETHNOPHARMACOL, V99, P61, DOI 10.1016/j.jep.2005.01.052
   Lodde V, 2020, BIOMOLECULES, V10, DOI 10.3390/biom10071044
   Long H, 2018, CANCER LETT, V428, P90, DOI 10.1016/j.canlet.2018.04.016
   Lopez-Pedrera C, 2012, CLIN DEV IMMUNOL, DOI 10.1155/2012/974648
   Lu MC, 2016, IMMUNOL RES, V64, P576, DOI 10.1007/s12026-015-8756-8
   Lu X, 2019, EXP THER MED, V17, P1637, DOI 10.3892/etm.2018.7100
   Ma CF, 2017, INT J MOL MED, V39, P231, DOI 10.3892/ijmm.2016.2802
   Ma JF, 2021, INFLAMMATION, V44, P2309, DOI 10.1007/s10753-021-01504-0
   Ma Wukai, 2022, J Musculoskelet Neuronal Interact, V22, P132
   Matta R, 2009, AM J TRANSL RES, V1, P267
   McInnes IB, 2017, LANCET, V389, P2328, DOI 10.1016/S0140-6736(17)31472-1
   Meng DQ, 2019, BIOMED PHARMACOTHER, V115, DOI 10.1016/j.biopha.2019.108876
   Miao CG, 2015, IMMUNOL LETT, V164, P1, DOI 10.1016/j.imlet.2015.01.003
   Mnich SJ, 2010, INT IMMUNOPHARMACOL, V10, P1170, DOI 10.1016/j.intimp.2010.06.023
   Mu P, 2009, GENE DEV, V23, P2806, DOI 10.1101/gad.1872909
   Nagy G, 2021, ANN RHEUM DIS, V80, P31, DOI 10.1136/annrheumdis-2020-217344
   Najm A, 2020, ARTHRITIS RHEUMATOL, V72, P2030, DOI 10.1002/art.41441
   Nakamachi Y, 2016, ANN RHEUM DIS, V75, P601, DOI 10.1136/annrheumdis-2014-206417
   Nakamachi Y, 2009, ARTHRITIS RHEUM-US, V60, P1294, DOI 10.1002/art.24475
   Nakamura A, 2020, BONE, V138, DOI 10.1016/j.bone.2020.115461
   Nakamura A, 2019, ANN RHEUM DIS, V78, P111, DOI 10.1136/annrheumdis-2018-213629
   Neilsen PM, 2013, ONCOGENE, V32, P2992, DOI 10.1038/onc.2012.305
   Noack M, 2014, AUTOIMMUN REV, V13, P668, DOI 10.1016/j.autrev.2013.12.004
   Oderda GM, 2018, PERS MED, V15, P291, DOI 10.2217/pme-2018-0001
   Ogando J, 2016, SCI REP-UK, V6, DOI 10.1038/srep20223
   Ormseth MJ, 2021, CLIN RHEUMATOL, V40, P2211, DOI 10.1007/s10067-020-05573-8
   Ormseth MJ, 2020, J RHEUMATOL, V47, P188, DOI 10.3899/jrheum.181029
   Ormseth MJ, 2016, IJC METAB ENDOCR, V13, P6, DOI 10.1016/j.ijcme.2016.08.002
   Ormseth MJ, 2015, J RHEUMATOL, V42, P1746, DOI 10.3899/jrheum.150232
   Ouboussad L, 2017, ARTHRITIS RES THER, V19, DOI 10.1186/s13075-017-1492-9
   Pan F, 2016, INT J MOL MED, V38, P1507, DOI 10.3892/ijmm.2016.2755
   Parfenyev S, 2021, CELL DEATH DIS, V12, DOI 10.1038/s41419-020-03327-7
   Pauley KM, 2008, ARTHRITIS RES THER, V10, DOI 10.1186/ar2493
   Peng Anping, 2014, Xi Bao Yu Fen Zi Mian Yi Xue Za Zhi, V30, P635
   Petrovska N, 2021, AUTOIMMUN REV, V20, DOI 10.1016/j.autrev.2021.102797
   Philippe L, 2013, ANN RHEUM DIS, V72, P1071, DOI 10.1136/annrheumdis-2012-201654
   Philippe L, 2013, FRONT IMMUNOL, V4, DOI 10.3389/fimmu.2013.00070
   Piao XM, 2020, AM J TRANSL RES, V12, P1397
   Plant D, 2014, NAT REV RHEUMATOL, V10, P329, DOI 10.1038/nrrheum.2014.16
   Qin F, 2018, CELL MOL BIOL, V64, P140, DOI 10.14715/cmb/2018.64.10.23
   Rho YH, 2011, ARTHRIT CARE RES, V63, P535, DOI 10.1002/acr.20365
   Romo-Garcia MF, 2019, GENE, V720, DOI 10.1016/j.gene.2019.144081
   Roodenrijs NMT, 2018, ANN RHEUM DIS, V77, P1705, DOI 10.1136/annrheumdis-2018-213687
   Rouas R, 2009, EUR J IMMUNOL, V39, P1608, DOI 10.1002/eji.200838509
   Rupaimoole R, 2017, NAT REV DRUG DISCOV, V16, P203, DOI 10.1038/nrd.2016.246
   Sakellariou G, 2020, FRONT MED-LAUSANNE, V7, DOI 10.3389/fmed.2020.00141
   Scaria V, 2014, INT J RHEUM DIS, V17, P831, DOI 10.1111/1756-185X.12570
   Scherer HU, 2010, CURR OPIN RHEUMATOL, V22, P237, DOI 10.1097/BOR.0b013e328337b832
   Schieven GL, 2009, CURR TOP MED CHEM, V9, P1038, DOI 10.2174/156802609789630974
   Singh A, 2019, CLIN RHEUMATOL, V38, P877, DOI 10.1007/s10067-018-4380-z
   Slack FJ, 2019, CELL, V179, P1033, DOI 10.1016/j.cell.2019.10.017
   Smolen JS, 2016, ANN RHEUM DIS, V75, P3, DOI 10.1136/annrheumdis-2015-207524
   Smolen JS, 2017, ANN RHEUM DIS, V76, P960, DOI 10.1136/annrheumdis-2016-210715
   Solus JF, 2015, CLIN RHEUMATOL, V34, P1375, DOI 10.1007/s10067-015-2881-6
   Spurlock CF, 2014, ARTHRITIS RHEUMATOL, V66, P2947, DOI 10.1002/art.38805
   Stamp LK, 2013, J RHEUMATOL, V40, P1519, DOI 10.3899/jrheum.130066
   Stanczyk J, 2008, ARTHRITIS RHEUM, V58, P1001, DOI 10.1002/art.23386
   Stuhlmuller B, 2003, AM J PATHOL, V163, P901, DOI 10.1016/S0002-9440(10)63450-5
   Su CY, 2015, CHIN J NAT MEDICINES, V13, P163, DOI 10.1016/S1875-5364(15)30002-9
   Sujitha S, 2019, INT IMMUNOPHARMACOL, V74, DOI 10.1016/j.intimp.2019.105703
   Sun L, 2020, INFLAMMOPHARMACOLOGY, V28, P437, DOI 10.1007/s10787-019-00666-6
   Szekanecz Z, 2008, CLIN REV ALLERG IMMU, V34, P26, DOI 10.1007/s12016-007-8022-5
   Taheri M, 2020, BIOMED PHARMACOTHER, V130, DOI 10.1016/j.biopha.2020.110617
   Tan C, 2019, CLIN CHEM, V65, P905, DOI 10.1373/clinchem.2018.301150
   Terao C, 2016, ANNU REV GENOM HUM G, V17, P273, DOI 10.1146/annurev-genom-090314-045919
   Tsujimura S, 2010, MOD RHEUMATOL, V20, P139, DOI 10.1007/s10165-009-0247-0
   van der Heijden JW, 2007, NAT CLIN PRACT RHEUM, V3, P26, DOI 10.1038/ncprheum0380
   Wahba AS, 2020, BRIT J BIOMED SCI, V77, P142, DOI 10.1080/09674845.2020.1744942
   Wang GY, 2020, BIOFACTORS, V46, P441, DOI 10.1002/biof.1599
   Wang J, 2019, RSC ADV, V9, P26619, DOI 10.1039/c9ra04991f
   Wang JH, 2020, FRONT IMMUNOL, V10, DOI 10.3389/fimmu.2019.03129
   Wang MJ, 2020, J LEUKOCYTE BIOL, V108, P519, DOI 10.1002/JLB.3MA0620-441RRRR
   Wang WH, 2012, RHEUMATOL INT, V32, P887, DOI 10.1007/s00296-010-1710-0
   Wang Y, 2018, INT IMMUNOPHARMACOL, V65, P284, DOI 10.1016/j.intimp.2018.09.049
   Wang Y, 2017, BIOCHEM PHARMACOL, V138, P119, DOI 10.1016/j.bcp.2017.05.006
   Wang YL, 2019, J CELL BIOCHEM, V120, P1133, DOI 10.1002/jcb.26659
   Winkle M, 2021, NAT REV DRUG DISCOV, V20, P629, DOI 10.1038/s41573-021-00219-z
   Wu D, 2021, PHARM BIOL, V59, P811, DOI 10.1080/13880209.2021.1941131
   Wu J, 2020, BIOMOLECULES, V10, DOI 10.3390/biom10010055
   Wu ZR, 2018, NAT COMMUN, V9, DOI 10.1038/s41467-018-06853-3
   Wu ZM, 2020, AUTOIMMUNITY, V53, P450, DOI 10.1080/08916934.2020.1836488
   Xiao JW, 2022, BIOENGINEERED, V13, P10973, DOI 10.1080/21655979.2022.2066760
   Xiao Mingyuan, 2015, Zhong Nan Da Xue Xue Bao Yi Xue Ban, V40, P495, DOI 10.11817/j.issn.1672-7347.2015.05.006
   Xiao YQ, 2019, BIOSCIENCE REP, V39, DOI 10.1042/BSR20190298
   Xiao YT, 2019, HEPATOLOGY, V70, P1658, DOI 10.1002/hep.30698
   Xiong GX, 2016, IRAN J BASIC MED SCI, V19, P787
   Xu XY, 2017, BIOMED PHARMACOTHER, V88, P535, DOI 10.1016/j.biopha.2017.01.063
   Yamanishi Y, 2002, P NATL ACAD SCI USA, V99, P10025, DOI 10.1073/pnas.152333199
   Yan SS, 2019, FRONT IMMUNOL, V10, DOI 10.3389/fimmu.2019.02218
   Yang B, 2011, MOL BIOL REP, V38, P4913, DOI 10.1007/s11033-010-0633-x
   Yang KY, 2015, EVID-BASED COMPL ALT, V2015, DOI 10.1155/2015/631737
   Yang LD, 2020, ONCOTARGETS THER, V13, P803, DOI 10.2147/OTT.S235862
   Yang T, 2013, EXP BIOL MED, V238, P1024, DOI 10.1177/1535370213497321
   Yang ZG, 2018, EXP THER MED, V15, P3781, DOI 10.3892/etm.2018.5907
   Yao YK, 2013, PROTEIN CELL, V4, P168, DOI 10.1007/s13238-012-2109-3
   Ye Z, 2017, MOL MED REP, V15, P1412, DOI 10.3892/mmr.2017.6150
   Yu J, 2020, INFLAMMOPHARMACOLOGY, V28, P1183, DOI 10.1007/s10787-020-00741-3
   Yuan M, 2017, PLOS ONE, V12, DOI 10.1371/journal.pone.0186795
   Yue T, 2019, AM J TRANSL RES, V11, P4650
   Zeng HJ, 2019, CANCER SCI, V110, P289, DOI 10.1111/cas.13879
   Zeng L, 2018, CLIN IMMUNOL, V196, P103, DOI 10.1016/j.clim.2018.10.004
   Zhang CW, 2019, J BIOL ENG, V13, DOI 10.1186/s13036-019-0184-1
   Zhang GP, 2020, EXP THER MED, V19, P2343, DOI 10.3892/etm.2020.8471
   Zhang HJ, 2017, INT IMMUNOPHARMACOL, V50, P283, DOI 10.1016/j.intimp.2017.06.021
   Zhang KX, 2020, CURR OPIN PHARMACOL, V54, P59, DOI 10.1016/j.coph.2020.08.002
   Zhang L, 2019, FUNCT PLANT BIOL, V46, P107, DOI [10.1071/FP18080, 10.1071/fp18080]
   Zhang LL, 2020, PHARMACOL THERAPEUT, V207, DOI 10.1016/j.pharmthera.2019.107452
   Zhang YQ, 2020, CLIN TRANSL MED, V10, DOI 10.1002/ctm2.185
   Zhang Z, 2020, AUTOIMMUNITY, V53, P408, DOI 10.1080/08916934.2020.1818230
   Zhao JJ, 2022, J MOL NEUROSCI, V72, P1572, DOI 10.1007/s12031-022-01991-2
   Zhao Y, 2017, CANCER LETT, V408, P102, DOI 10.1016/j.canlet.2017.08.027
   Zhao ZZ, 2005, BIOL PHARM BULL, V28, P105, DOI 10.1248/bpb.28.105
   Zhi-tao F, 2011, STUDY CORRELATION EX
   Zhou H, 2008, BIOCHEM BIOPH RES CO, V376, P352, DOI 10.1016/j.bbrc.2008.08.153
   Zhou X, 2021, FRONT IMMUNOL, P12
   Zhu SP, 2018, BIOL REV, V93, P469, DOI 10.1111/brv.12353
   Zhu XD, 2021, INT IMMUNOPHARMACOL, V93, DOI 10.1016/j.intimp.2021.107402
NR 204
TC 0
Z9 0
U1 5
U2 5
PU ACADEMIC PRESS LTD- ELSEVIER SCIENCE LTD
PI LONDON
PA 24-28 OVAL RD, LONDON NW1 7DX, ENGLAND
SN 1043-6618
EI 1096-1186
J9 PHARMACOL RES
JI Pharmacol. Res.
PD DEC
PY 2022
VL 186
AR 106549
DI 10.1016/j.phrs.2022.106549
PG 14
WC Pharmacology & Pharmacy
WE Science Citation Index Expanded (SCI-EXPANDED)
SC Pharmacology & Pharmacy
GA 6W5ND
UT WOS:000895774500006
PM 36368452
OA hybrid
DA 2023-01-02
ER

PT J
AU Gong, PX
   Ding, YY
   Sun, RR
   Jiang, ZS
   Li, W
   Su, X
   Tian, RF
   Zhou, YP
   Wang, TT
   Jiang, JJ
   Li, PS
   Shao, CS
   Shi, YF
AF Gong, Pixia
   Ding, Yayun
   Sun, Rongrong
   Jiang, Zishan
   Li, Wen
   Su, Xiao
   Tian, Ruifeng
   Zhou, Yipeng
   Wang, Tingting
   Jiang, Junjie
   Li, Peishan
   Shao, Changshun
   Shi, Yufang
TI Mesenchymal stem cells alleviate systemic sclerosis by inhibiting the
   recruitment of pathogenic macrophages
SO CELL DEATH DISCOVERY
LA English
DT Article
ID GENE-EXPRESSION; SKIN; FIBROSIS
AB Systemic sclerosis (SSc) is a recalcitrant autoimmune disease for which there is no cure. Mesenchymal stem cell (MSC)-based treatment has emerged as a promising therapeutic option for several autoimmune diseases. Previously, we found that the immunoregulatory potential of MSCs can be greatly enhanced by IFN-gamma and TNF-alpha. Here, we found that IFN-gamma- and TNF-alpha-pretreated MSCs significantly alleviated skin fibrosis in a bleomycin (BLM)-induced SSc model. Macrophages were found to be the predominant profibrotic immune cell population in the pathogenesis of SSc. The accumulation of macrophages was significantly decreased by MSC treatment. Importantly, MSCs primarily reduced the population of maturing macrophages with high CCR2 expression by inhibiting the generation of CCL2 from fibroblasts and macrophages. This finding may help to improve MSC-based clinical treatments for SSc patients.
C1 [Gong, Pixia; Ding, Yayun; Sun, Rongrong; Jiang, Zishan; Li, Wen; Su, Xiao; Tian, Ruifeng; Zhou, Yipeng; Wang, Tingting; Jiang, Junjie; Li, Peishan; Shao, Changshun; Shi, Yufang] Soochow Univ, State Key Lab Radiat Med & Protect, Inst Translat Med, Affiliated Hosp 1,Suzhou Med Coll, Suzhou 215123, Jiangsu, Peoples R China.
C3 Soochow University - China
RP Shao, CS; Shi, YF (通讯作者)，Soochow Univ, State Key Lab Radiat Med & Protect, Inst Translat Med, Affiliated Hosp 1,Suzhou Med Coll, Suzhou 215123, Jiangsu, Peoples R China.
EM shaoc@suda.edu.cn; yfshi@suda.edu.cn
OI Shi, Yufang/0000-0001-8964-319X
FU National Key R&D Program of China [2018YFA0107500, 2021YFA1100600];
   National Natural Science Foundation of China [81930085, 31961133024,
   32150710523]; Jiangsu Province International Science and Technology
   Cooperation Program [BZ2019017]; Jiangsu Province International Joint
   Laboratory for Regenerative Medicine Fund; State Key Laboratory of
   Radiation Medicine and Protection, Soochow University [GZN1201902];
   Suzhou Foreign Academician Workstation Fund [SWY202202]
FX This study was supported in part by grants from the National Key R&D
   Program of China (2018YFA0107500; 2021YFA1100600), the National Natural
   Science Foundation of China (81930085, 31961133024 and 32150710523),
   Jiangsu Province International Science and Technology Cooperation
   Program (BZ2019017), Jiangsu Province International Joint Laboratory for
   Regenerative Medicine Fund, State Key Laboratory of Radiation Medicine
   and Protection, Soochow University (GZN1201902), Suzhou Foreign
   Academician Workstation Fund (SWY202202).
CR Akiyama K, 2012, CELL STEM CELL, V10, P544, DOI 10.1016/j.stem.2012.03.007
   Bhandari R, 2020, ARTHRITIS RHEUMATOL, V72, P1160, DOI 10.1002/art.41243
   Bosello S, 2011, AUTOIMMUN REV, V10, P624, DOI 10.1016/j.autrev.2011.04.013
   Brown M, 2019, CLIN EXP IMMUNOL, V195, P310, DOI 10.1111/cei.13238
   Denton CP, 2017, LANCET, V390, P1685, DOI 10.1016/S0140-6736(17)30933-9
   Farge D, 2021, AUTOIMMUN REV, V20, DOI 10.1016/j.autrev.2021.102755
   Fuschiotti P, 2018, CURR OPIN RHEUMATOL, V30, P594, DOI 10.1097/BOR.0000000000000553
   GharaeeKermani M, 1996, J BIOL CHEM, V271, P17779, DOI 10.1074/jbc.271.30.17779
   Han YY, 2022, SIGNAL TRANSDUCT TAR, V7, DOI 10.1038/s41392-022-00932-0
   Hasegawa M, 2011, CLIN RHEUMATOL, V30, P231, DOI 10.1007/s10067-010-1610-4
   Haub J, 2019, J INVEST DERMATOL, V139, P2144, DOI 10.1016/j.jid.2019.04.006
   Herrick AL, 2017, ANN RHEUM DIS, V76, P1207, DOI 10.1136/annrheumdis-2016-210503
   Higashi-Kuwata N, 2010, ARTHRITIS RES THER, V12, DOI 10.1186/ar3066
   Ihn H, 2008, J DERMATOL SCI, V49, P103, DOI 10.1016/j.jdermsci.2007.05.014
   ISHIKAWA O, 1992, J RHEUMATOL, V19, P1202
   Kalogerou A, 2005, ANN RHEUM DIS, V64, P1233, DOI 10.1136/ard.2004.027094
   KRALING BM, 1995, PATHOBIOLOGY, V63, P48, DOI 10.1159/000163933
   Lu TT, 2012, CURR RHEUMATOL REP, V14, P30, DOI 10.1007/s11926-011-0215-5
   Maria ATJ, 2018, FRONT IMMUNOL, V9, DOI 10.3389/fimmu.2018.02571
   Milano A, 2008, PLOS ONE, V3, DOI 10.1371/journal.pone.0002696
   Okamura A, 2020, INT J RHEUM DIS, V23, P216, DOI 10.1111/1756-185X.13764
   Ren GW, 2008, CELL STEM CELL, V2, P141, DOI 10.1016/j.stem.2007.11.014
   Sala E, 2015, GASTROENTEROLOGY, V149, P163, DOI 10.1053/j.gastro.2015.03.013
   Shapouri-Moghaddam A, 2018, J CELL PHYSIOL, V233, P6425, DOI 10.1002/jcp.26429
   Shi YF, 2018, NAT REV NEPHROL, V14, P493, DOI 10.1038/s41581-018-0023-5
   Song HB, 2018, MOL THER, V26, P162, DOI 10.1016/j.ymthe.2017.09.026
   Stifano G, 2018, ARTHRITIS RHEUMATOL, V70, P912, DOI 10.1002/art.40455
   Wang G, 2018, CELL DEATH DIFFER, V25, P1209, DOI 10.1038/s41418-017-0006-2
   Wu Y, 2014, INT WOUND J, V11, P701, DOI 10.1111/iwj.12034
   Yalcinkaya Yasemin, 2016, Clin Exp Rheumatol, V34 Suppl 100, P110
   Yanaba K, 2016, J DERMATOL, V43, P46, DOI 10.1111/1346-8138.13026
   Yang Y, 2020, EXP THER MED, V20, DOI 10.3892/etm.2020.9387
   Yukawa Sonosuke, 2010, Nihon Rinsho Meneki Gakkai Kaishi, V33, P81
   Zhu MT, 2020, STEM CELL TRANSL MED, V9, P1218, DOI 10.1002/sctm.19-0241
NR 34
TC 0
Z9 0
U1 0
U2 0
PU SPRINGERNATURE
PI LONDON
PA CAMPUS, 4 CRINAN ST, LONDON, N1 9XW, ENGLAND
EI 2058-7716
J9 CELL DEATH DISCOV
JI Cell Death Discov.
PD NOV 26
PY 2022
VL 8
IS 1
AR 466
DI 10.1038/s41420-022-01264-2
PG 10
WC Cell Biology
WE Science Citation Index Expanded (SCI-EXPANDED)
SC Cell Biology
GA 6M3ZR
UT WOS:000888810000002
PM 36435837
OA gold, Green Published
DA 2023-01-02
ER

PT J
AU Paul, S
   Kaplan, MH
   Khanna, D
   McCourt, PM
   Saha, AK
   Tsou, PS
   Anand, M
   Radecki, A
   Mourad, M
   Sawalha, AH
   Markovitz, DM
   Contreras-Galindo, R
AF Paul, Souren
   Kaplan, Mark H.
   Khanna, Dinesh
   McCourt, Preston M.
   Saha, Anjan K.
   Tsou, Pei-Suen
   Anand, Mahek
   Radecki, Alexander
   Mourad, Mohamad
   Sawalha, Amr H.
   Markovitz, David M.
   Contreras-Galindo, Rafael
TI Centromere defects, chromosome instability, and cGAS-STING activation in
   systemic sclerosis
SO NATURE COMMUNICATIONS
LA English
DT Article
ID SCLERODERMA; DISEASE; DNA; KINETOCHORE; EXPRESSION; BREAKAGE; RISK;
   CLASSIFICATION; PATHOGENESIS; FIBROBLASTS
AB Fibrosis of the skin plays an important role in scleroderma. Here the authors demonstrate genetic and epigenetic abnormalities at the centromere that affect the replication of the chromosomes, resulting in activation of pathways involved in inflammation and fibrosis
   Centromere defects in Systemic Sclerosis (SSc) have remained unexplored despite the fact that many centromere proteins were discovered in patients with SSc. Here we report that lesion skin fibroblasts from SSc patients show marked alterations in centromeric DNA. SSc fibroblasts also show DNA damage, abnormal chromosome segregation, aneuploidy (only in diffuse cutaneous (dcSSc)) and micronuclei (in all types of SSc), some of which lose centromere identity while retaining centromere DNA sequences. Strikingly, we find cytoplasmic "leaking" of centromere proteins in limited cutaneous SSc (lcSSc) fibroblasts. Cytoplasmic centromere proteins co-localize with antigen presenting MHC Class II molecules, which correlate precisely with the presence of anti-centromere antibodies. CENPA expression and micronuclei formation correlate highly with activation of the cGAS-STING/IFN-beta pathway as well as markers of reactive oxygen species (ROS) and fibrosis, ultimately suggesting a link between centromere alterations, chromosome instability, SSc autoimmunity, and fibrosis.
C1 [Paul, Souren; McCourt, Preston M.; Anand, Mahek; Contreras-Galindo, Rafael] Univ Minnesota, Hormel Inst, 801 16th Ave NE, Austin, MN 55912 USA.
   [Kaplan, Mark H.; Khanna, Dinesh; Saha, Anjan K.; Tsou, Pei-Suen; Radecki, Alexander; Mourad, Mohamad; Sawalha, Amr H.; Markovitz, David M.] Univ Michigan, Dept Internal Med, Ann Arbor, MI 48109 USA.
   [Khanna, Dinesh; Tsou, Pei-Suen] Univ Michigan, Dept Internal Med, Scleroderma Program, Div Rheumatol, Ann Arbor, MI 48109 USA.
   [Saha, Anjan K.] Univ Michigan, Med Scientist Training Program, Ann Arbor, MI 48109 USA.
   [Saha, Anjan K.; Markovitz, David M.] Univ Michigan, Program Canc Biol, Ann Arbor, MI 48109 USA.
   [Sawalha, Amr H.] Univ Pittsburgh, Sch Med, Dept Pediat, Pittsburgh, PA 15261 USA.
   [Sawalha, Amr H.] Univ Pittsburgh, Sch Med, Dept Med, Pittsburgh, PA 15213 USA.
   [Sawalha, Amr H.] Univ Pittsburgh, Sch Med, Dept Immunol, Pittsburgh, PA USA.
   [Sawalha, Amr H.] Univ Pittsburgh, Lupus Ctr Excellence, Pittsburgh, PA USA.
   [Markovitz, David M.] Univ Michigan, Program Cell & Mol Biol, Ann Arbor, MI 48109 USA.
   [Markovitz, David M.] Univ Michigan, Program Immunol, Ann Arbor, MI 48109 USA.
   [Contreras-Galindo, Rafael] Univ Minnesota, Masonic Canc Ctr, Minneapolis, MN 55455 USA.
C3 University of Minnesota System; University of Michigan System;
   University of Michigan; University of Michigan System; University of
   Michigan; University of Michigan System; University of Michigan;
   University of Michigan System; University of Michigan; Pennsylvania
   Commonwealth System of Higher Education (PCSHE); University of
   Pittsburgh; Pennsylvania Commonwealth System of Higher Education
   (PCSHE); University of Pittsburgh; Pennsylvania Commonwealth System of
   Higher Education (PCSHE); University of Pittsburgh; Pennsylvania
   Commonwealth System of Higher Education (PCSHE); University of
   Pittsburgh; University of Michigan System; University of Michigan;
   University of Michigan System; University of Michigan; University of
   Minnesota System; University of Minnesota Twin Cities
RP Contreras-Galindo, R (通讯作者)，Univ Minnesota, Hormel Inst, 801 16th Ave NE, Austin, MN 55912 USA.; Markovitz, DM (通讯作者)，Univ Michigan, Dept Internal Med, Ann Arbor, MI 48109 USA.; Markovitz, DM (通讯作者)，Univ Michigan, Program Canc Biol, Ann Arbor, MI 48109 USA.; Markovitz, DM (通讯作者)，Univ Michigan, Program Cell & Mol Biol, Ann Arbor, MI 48109 USA.; Markovitz, DM (通讯作者)，Univ Michigan, Program Immunol, Ann Arbor, MI 48109 USA.; Contreras-Galindo, R (通讯作者)，Univ Minnesota, Masonic Canc Ctr, Minneapolis, MN 55455 USA.
EM dmarkov@med.umich.edu; rcontrer@umn.edu
OI Saha, Anjan/0000-0001-6721-1599; Paul, Souren/0000-0001-8615-629X
FU Concerned Parents for AIDS Research (CPFA) [05-5089]; Michigan Science
   Training Program [5T32GM007863-34]; University of Michigan Cancer
   Biology Fellowship; NIH/NIAMS [K24-AR063120-10]; Rheumatology Research
   Foundation; NIH [RO1-CA144043]; Hormel Institute, the Rheumatology
   Research Foundation; NIH/NCI [R21-CA259630]; National Scleroderma
   Foundation
FX The authors are grateful to Drs. Gil Omenn, John Varga, and Harmit Malik
   for discussions. Grant 05-5089 from the Concerned Parents for AIDS
   Research (CPFA) supported M.H.K. The Michigan Science Training Program
   grant 5T32GM007863-34 and a University of Michigan Cancer Biology
   Fellowship supported A.K.S. NIH/NIAMS grant K24-AR063120-10 supported
   D.K. A generous donation from David and Jill Kurtz, a grant from the
   Rheumatology Research Foundation, and NIH grant RO1-CA144043 supported
   D.M.M. The Hormel Institute, the Rheumatology Research Foundation, an
   NIH/NCI grant R21-CA259630, and the National Scleroderma Foundation
   supported R.C.-G. R.C.-G. is the recipient of the Mark Flapan Award from
   the National Scleroderma Foundation.
CR Ablasser A, 2013, NATURE, V498, P380, DOI 10.1038/nature12306
   ABRAHAM D, 1991, ARTHRITIS RHEUM, V34, P1164, DOI 10.1002/art.1780340913
   Affandi AJ, 2015, SEMIN IMMUNOPATHOL, V37, P475, DOI 10.1007/s00281-015-0506-4
   Ahn J, 2012, P NATL ACAD SCI USA, V109, P19386, DOI 10.1073/pnas.1215006109
   Barnes J, 2012, CURR OPIN RHEUMATOL, V24, P165, DOI 10.1097/BOR.0b013e32834ff2e8
   Bhattacharyya S, 2012, NAT REV RHEUMATOL, V8, P42, DOI 10.1038/nrrheum.2011.149
   Bolderson E, 2019, NAT COMMUN, V10, DOI 10.1038/s41467-019-13167-5
   BRANCHET MC, 1992, BRIT J DERMATOL, V126, P431, DOI 10.1111/j.1365-2133.1992.tb11814.x
   Contreras-Galindo R, 2017, GENOME RES, V27, P2040, DOI 10.1101/gr.219709.116
   Contreras-Galindo R, 2013, GENOME RES, V23, P1505, DOI 10.1101/gr.144303.112
   De Rop V, 2012, CHROMOSOMA, V121, P527, DOI 10.1007/s00412-012-0386-5
   Denton CP, 2017, LANCET, V390, P1685, DOI 10.1016/S0140-6736(17)30933-9
   Dhanwani R, 2018, CURR OPIN IMMUNOL, V50, P82, DOI 10.1016/j.coi.2017.11.004
   EMERIT I, 1976, DERMATOLOGICA, V153, P145, DOI 10.1159/000251109
   EMERIT I, 1976, J LAB CLIN MED, V88, P81
   Fachinetti D, 2015, DEV CELL, V33, P314, DOI 10.1016/j.devcel.2015.03.020
   Feghali-Bostwick C, 2003, ARTHRITIS RHEUM, V48, P1956, DOI 10.1002/art.11173
   Fenech M, 2020, MUTAT RES-REV MUTAT, V786, DOI 10.1016/j.mrrev.2020.108342
   Fuschiotti P, 2016, IMMUNOTARGETS THER, V5, P21, DOI 10.2147/ITT.S82037
   Gabrielli A, 2009, NEW ENGL J MED, V360, P1989, DOI 10.1056/NEJMra0806188
   Gilbane AJ, 2013, ARTHRITIS RES THER, V15, DOI 10.1186/ar4230
   Gruschwitz MS, 1997, ARTHRITIS RHEUM-US, V40, P540, DOI 10.1002/art.1780400321
   Halfmann CT, 2019, J CELL BIOL, V218, P2136, DOI 10.1083/jcb.201901116
   Hill CL, 2003, ANN RHEUM DIS, V62, P728, DOI 10.1136/ard.62.8.728
   Huang Y, 2012, CELL RES, V22, P932, DOI 10.1038/cr.2012.26
   JABS EW, 1993, CYTOGENET CELL GENET, V63, P169, DOI 10.1159/000133527
   Jain M, 2018, NAT BIOTECHNOL, V36, P321, DOI 10.1038/nbt.4109
   Kajio N, 2021, ANN RHEUM DIS, V80, P651, DOI 10.1136/annrheumdis-2020-218881
   Katsumoto TR, 2011, ANNU REV PATHOL-MECH, V6, P509, DOI 10.1146/annurev-pathol-011110-130312
   Kirsch-Volders M, 2020, MUTAT RES-REV MUTAT, V786, DOI 10.1016/j.mrrev.2020.108335
   Koga A, 2014, DNA RES, V21, P407, DOI 10.1093/dnares/dsu005
   Krupina K, 2021, CURR OPIN CELL BIOL, V70, P91, DOI 10.1016/j.ceb.2021.01.004
   Kuwana M, 2017, J NIPPON MED SCH, V84, P56, DOI 10.1272/jnms.84.56
   Kwon M, 2020, EXP MOL MED, V52, P1777, DOI 10.1038/s12276-020-00529-z
   Lama L, 2019, NAT COMMUN, V10, DOI 10.1038/s41467-019-08620-4
   LEROY EC, 1988, J RHEUMATOL, V15, P202
   Liehr T., 2013, BENIGN PATHOLOGICAL
   Limoli CL, 2003, NEOPLASIA, V5, P339, DOI 10.1016/S1476-5586(03)80027-1
   Martins EP, 2010, SCAND J RHEUMATOL, V39, P398, DOI 10.3109/03009741003685640
   McCoy SS, 2017, RHEUMATOLOGY, V56, P1970, DOI 10.1093/rheumatology/kex280
   McKinley KL, 2016, NAT REV MOL CELL BIO, V17, DOI 10.1038/nrm.2015.5
   Miga KH, 2020, NATURE, V585, P79, DOI 10.1038/s41586-020-2547-7
   Migliore L, 1999, MUTAGENESIS, V14, P227, DOI 10.1093/mutage/14.2.227
   Ng TM, 2009, MOL BIOL CELL, V20, P3818, DOI 10.1091/mbc.E09-04-0330
   Nietert PJ, 2000, CURR OPIN RHEUMATOL, V12, P520, DOI 10.1097/00002281-200011000-00008
   PAN SF, 1975, J LAB CLIN MED, V86, P300
   Roizes G, 2006, NUCLEIC ACIDS RES, V34, P1912, DOI 10.1093/nar/gkl137
   Saha AK, 2020, J BIOL CHEM, V295, P8537, DOI 10.1074/jbc.RA119.010080
   Saha AK, 2019, SCI REP-UK, V9, DOI 10.1038/s41598-019-47757-6
   Santaguida S, 2017, DEV CELL, V41, P638, DOI 10.1016/j.devcel.2017.05.022
   Fioretto BS, 2020, THER ADV MUSCULOSKEL, V12, DOI 10.1177/1759720X20918456
   Shrestha RL, 2021, J CELL BIOL, V220, DOI 10.1083/jcb.202007195
   Song G, 2013, J RHEUMATOL, V40, P461, DOI 10.3899/jrheum.120264
   Teh MT, 2008, J ORAL PATHOL MED, V37, P430, DOI 10.1111/j.1600-0714.2008.00643.x
   Tsou PS, 2017, J AUTOIMMUN, V83, P73, DOI 10.1016/j.jaut.2017.05.004
   van den Hoogen F, 2013, ANN RHEUM DIS, V72, P1747, DOI [10.1136/annrheumdis-2013-204424, 10.1002/art.38098]
   Varga J, 2007, J CLIN INVEST, V117, P557, DOI 10.1172/JCI31139
   Verdaasdonk JS, 2011, NAT REV MOL CELL BIO, V12, P320, DOI 10.1038/nrm3107
   Vona R, 2018, J CELL MOL MED, V22, P3308, DOI 10.1111/jcmm.13630
   WOLFF DJ, 1991, J RHEUMATOL, V18, P837
   Yuen KWY, 2005, CURR OPIN CELL BIOL, V17, P576, DOI 10.1016/j.ceb.2005.09.012
   Zahn J, 2015, GENOME BIOL, V16, DOI 10.1186/s13059-015-0641-1
   Zhang WG, 2016, NAT COMMUN, V7, DOI 10.1038/ncomms12619
NR 63
TC 0
Z9 0
U1 2
U2 2
PU NATURE PORTFOLIO
PI BERLIN
PA HEIDELBERGER PLATZ 3, BERLIN, 14197, GERMANY
EI 2041-1723
J9 NAT COMMUN
JI Nat. Commun.
PD NOV 18
PY 2022
VL 13
IS 1
AR 7074
DI 10.1038/s41467-022-34775-8
PG 16
WC Multidisciplinary Sciences
WE Science Citation Index Expanded (SCI-EXPANDED)
SC Science & Technology - Other Topics
GA 6I1ID
UT WOS:000885878700021
PM 36400785
OA Green Published, gold
DA 2023-01-02
ER

PT J
AU El Shikh, MEM
   El Sayed, R
   Aly, NAR
   Prediletto, E
   Hands, R
   Fossati-Jimack, L
   Bombardieri, M
   Lewis, MJ
   Pitzalis, C
AF El Shikh, Mohey Eldin M.
   El Sayed, Riham
   Aly, Nesreen Amer Ramadan
   Prediletto, Edoardo
   Hands, Rebecca
   Fossati-Jimack, Liliane
   Bombardieri, Michele
   Lewis, Myles J.
   Pitzalis, Costantino
TI Follicular dendritic cell differentiation is associated with distinct
   synovial pathotype signatures in rheumatoid arthritis
SO FRONTIERS IN MEDICINE
LA English
DT Article
DE rheumatoid arthritis; synovial pathotypes; follicular dendritic cells
   (FDCs); platelet-derived growth factor (PDGF); tumor necrosis
   factor-alpha (TNF-alpha); ectopic lymphoid-like structures (ELSs);
   pericyte and perivascular; germinal center (GC)
ID TUMOR-NECROSIS-FACTOR; LYMPHOID GERMINAL-CENTERS; MUSCLE ACTIN
   EXPRESSION; IMMUNE-COMPLEXES; F-BOX; PHENOTYPE; RECEPTOR; FIBROBLASTS;
   ACTIVATION; TNF
AB Follicular dendritic cells (FDCs) fundamentally contribute to the formation of synovial ectopic lymphoid-like structures in rheumatoid arthritis (RA) which is associated with poor clinical prognosis. Despite this critical role, regulation of FDC development in the RA synovium and its correlation with synovial pathotype differentiation remained largely unknown. Here, we demonstrate that CNA.42(+) FDCs distinctively express the pericyte/fibroblast-associated markers PDGFR-beta, NG2, and Thy-1 in the synovial perivascular space but not in established follicles. In addition, synovial RNA-Seq analysis revealed that expression of the perivascular FDC markers was strongly correlated with PDGF-BB and fibroid synovitis, whereas TNF-alpha/LT-beta was significantly associated with lymphoid synovitis and expression of CR1, CR2, and Fc gamma RIIB characteristic of mature FDCs in lymphoid follicles. Moreover, PDGF-BB induced CNA.42(+) FDC differentiation and CXCL13 secretion from NG2(+) synovial pericytes, and together with TNF-alpha/LT-beta conversely regulated early and late FDC differentiation genes in unsorted RA synovial fibroblasts (RASF) and this was confirmed in flow sorted stromal cell subsets. Furthermore, RASF TNF-alpha R expression was upregulated by TNF-alpha/LT-beta and PDGF-BB; and TNF-alpha/LT-beta-activated RASF retained ICs and induced B cell activation in in vitro germinal center reactions typical of FDCs. Additionally, FDCs trapped peptidyl citrulline, and strongly correlated with IL-6 expression, and plasma cell, B cell, and T cell infiltration of the RA synovium. Moreover, synovial FDCs were significantly associated with RA disease activity and radiographic features of tissue damage. To the best of our knowledge, this is the first report describing the reciprocal interaction between PDGF-BB and TNF-alpha/LT-beta in synovial FDC development and evolution of RA histological pathotypes. Selective targeting of this interplay could inhibit FDC differentiation and potentially ameliorate RA in clinically severe and drug-resistant patients.
C1 [El Shikh, Mohey Eldin M.; El Sayed, Riham; Aly, Nesreen Amer Ramadan; Prediletto, Edoardo; Hands, Rebecca; Fossati-Jimack, Liliane; Bombardieri, Michele; Lewis, Myles J.; Pitzalis, Costantino] Queen Mary Univ London, William Harvey Res Inst, Ctr Expt Med & Rheumatol, Barts & London Sch Med & Dent, London, England.
C3 University of London; Queen Mary University London
RP El Shikh, MEM (通讯作者)，Queen Mary Univ London, William Harvey Res Inst, Ctr Expt Med & Rheumatol, Barts & London Sch Med & Dent, London, England.
EM m.elshikh@qmul.ac.uk
OI Aly, Nesreen/0000-0003-0939-5662
FU Barts Charity; MRC [MRC0177]; ARUK [36661, MR/K015346/1];  [20022]
FX The research leading to these results has received funding from the
   Barts Charity grant number MRC0177. The Pathobiology of early arthritis
   cohort (PEAC) was funded by the MRC grant 36661. Additional funding from
   MRC funded-Maximizing Therapeutic Utility for Rheumatoid Arthritis using
   genetic and genomic tissue responses to stratify medicines
   (MATURA)-Grant Ref: MR/K015346/1 and ARUK funded-Experimental Arthritis
   Treatment Center (EATC)-Grant Ref: 20022.
CR Agaimy A, 2016, ANN DIAGN PATHOL, V23, P21, DOI 10.1016/j.anndiagpath.2016.05.003
   Aguzzi A, 2014, TRENDS IMMUNOL, V35, P105, DOI 10.1016/j.it.2013.11.001
   Aletaha D, 2010, ANN RHEUM DIS, V69, P1580, DOI [10.1136/ard.2010.138461, 10.1002/art.27584]
   Allen CDC, 2008, SEMIN IMMUNOL, V20, P14, DOI 10.1016/j.smim.2007.12.001
   Anolik JH, 2008, J IMMUNOL, V180, P688, DOI 10.4049/jimmunol.180.2.688
   Arancibia R, 2013, J PERIODONTOL, V84, P683, DOI 10.1902/jop.2012.120225
   Armulik A, 2011, DEV CELL, V21, P193, DOI 10.1016/j.devcel.2011.07.001
   Atkin G, 2015, J NEUROSCI, V35, P6165, DOI 10.1523/JNEUROSCI.3013-14.2015
   Balogh P, 2001, CELL IMMUNOL, V214, P45, DOI 10.1006/cimm.2001.1874
   Bartok B, 2014, J IMMUNOL, V192, P2063, DOI 10.4049/jimmunol.1300950
   Bodnar RJ, 2016, WOUND REPAIR REGEN, V24, P204, DOI 10.1111/wrr.12415
   Canete JD, 2015, ARTHRITIS RES THER, V17, DOI 10.1186/s13075-015-0688-0
   Castagnaro L, 2013, IMMUNITY, V38, P782, DOI 10.1016/j.immuni.2012.12.005
   Charbonneau M, 2016, J IMMUNOL, V196, P3264, DOI 10.4049/jimmunol.1500502
   Corredor J, 2003, AM J PHYSIOL-CELL PH, V284, pC953, DOI 10.1152/ajpcell.00309.2002
   Corselli M, 2010, ARTERIOSCL THROM VAS, V30, P1104, DOI 10.1161/ATVBAHA.109.191643
   Corsiero E, 2016, ANN RHEUM DIS, V75, P1866, DOI 10.1136/annrheumdis-2015-208356
   Croia C, 2014, ARTHRITIS RHEUMATOL, V66, P2545, DOI 10.1002/art.38726
   Denu RA, 2016, ACTA HAEMATOL-BASEL, V136, P85, DOI 10.1159/000445096
   Di Carlo SE, 2018, J CLIN INVEST, V128, P54, DOI 10.1172/JCI93558
   Eklund KK, 2003, ANN MED, V35, P362, DOI 10.1080/07853890310001339
   El Shikh ME., 2009, FOLLICULAR DENDRITIC
   El Shikh ME, 2006, EUR J IMMUNOL, V36, P2715, DOI 10.1002/eji.200636122
   El Shikh MEM, 2017, METHODS MOL BIOL, V1623, P113, DOI 10.1007/978-1-4939-7095-7_10
   El Shikh MEM, 2012, FRONT IMMUNOL, V3, DOI 10.3389/fimmu.2012.00292
   El Shikh MEM, 2010, TRENDS IMMUNOL, V31, P205, DOI 10.1016/j.it.2010.03.002
   El Shikh MEM, 2009, J IMMUNOL, V182, P3482, DOI 10.4049/jimmunol.0802317
   Elliott SE, 2018, ARTHRITIS RHEUMATOL, V70, P1946, DOI 10.1002/art.40587
   Endres R, 1999, J EXP MED, V189, P159, DOI 10.1084/jem.189.1.159
   Eyden B, 2008, J CELL MOL MED, V12, P22, DOI 10.1111/j.1582-4934.2007.00213.x
   Feng JF, 2010, EXPERT OPIN BIOL TH, V10, P1441, DOI 10.1517/14712598.2010.517191
   Fu YX, 1999, ANNU REV IMMUNOL, V17, P399, DOI 10.1146/annurev.immunol.17.1.399
   Ge R, 2014, INT J CLIN EXP PATHO, V7, P2421
   Goldberg MT, 2007, J INVEST DERMATOL, V127, P2645, DOI 10.1038/sj.jid.5700890
   Heesters BA, 2021, J EXP MED, V218, DOI 10.1084/jem.20210790
   Heesters BA, 2014, NAT REV IMMUNOL, V14, P495, DOI 10.1038/nri3689
   Heesters BA, 2013, IMMUNITY, V38, P1164, DOI 10.1016/j.immuni.2013.02.023
   Heinen E, 1995, CURR TOP MICROBIOL, V201, P15
   Hirohata S, 2013, RHEUMATOL INT, V33, P2473, DOI 10.1007/s00296-013-2743-y
   Humby F, 2007, AUTOIMMUN REV, V6, P248, DOI 10.1016/j.autrev.2006.08.013
   Humby F, 2021, LANCET, V397, P305, DOI 10.1016/S0140-6736(20)32341-2
   Humby F, 2019, ANN RHEUM DIS, V78, P761, DOI 10.1136/annrheumdis-2018-214539
   Humby F, 2009, PLOS MED, V6, P59, DOI 10.1371/journal.pmed.0060001
   IMAI Y, 1989, ACTA PATHOL JAPON, V39, P127
   Jarjour M, 2014, J EXP MED, V211, P1109, DOI 10.1084/jem.20132409
   Kamperidis P, 2011, ARTHRITIS RHEUM-US, V63, P3758, DOI 10.1002/art.30650
   Kasajima-Akatsuka N, 2006, HISTOCHEM CELL BIOL, V126, P261, DOI 10.1007/s00418-006-0157-6
   Kelly S, 2015, ANN RHEUM DIS, V74, P611, DOI 10.1136/annrheumdis-2013-204603
   Kongpachith S, 2019, ARTHRITIS RHEUMATOL, V71, P507, DOI 10.1002/art.40760
   Kranich J, 2008, J EXP MED, V205, P1293, DOI 10.1084/jem.20071019
   Krautler NJ, 2012, CELL, V150, P194, DOI 10.1016/j.cell.2012.05.032
   Krenn V, 2006, HISTOPATHOLOGY, V49, P358, DOI 10.1111/j.1365-2559.2006.02508.x
   Leeb SN, 2003, GASTROENTEROLOGY, V125, P1341, DOI 10.1016/j.gastro.2003.07.004
   Lewis MJ, 2019, CELL REP, V28, P2455, DOI 10.1016/j.celrep.2019.07.091
   Livak KJ, 2001, METHODS, V25, P402, DOI 10.1006/meth.2001.1262
   Lliso-Ribera G, 2019, ANN RHEUM DIS, V78, P1642, DOI 10.1136/annrheumdis-2019-215751
   Luukkonen J, 2022, MEDIAT INFLAMM, V2022, DOI 10.1155/2022/2606916
   Mabbott NA, 2011, IMMUNOLOGY, V133, P482, DOI 10.1111/j.1365-2567.2011.03461.x
   Maeda K, 2002, J HISTOCHEM CYTOCHEM, V50, P1475, DOI 10.1177/002215540205001107
   Manzo A, 2005, EUR J IMMUNOL, V35, P1347, DOI 10.1002/eji.200425830
   Mattey DL, 1997, ANN RHEUM DIS, V56, P426, DOI 10.1136/ard.56.7.426
   Mattyasovszky SG, 2010, ARTHRITIS RES THER, V12, DOI 10.1186/ar2902
   McInnes IB, 2007, NAT REV IMMUNOL, V7, P429, DOI 10.1038/nri2094
   McInnes IB, 2011, NEW ENGL J MED, V365, P2205, DOI 10.1056/NEJMra1004965
   Middleton J, 2004, ARTHRITIS RES THER, V6, P60, DOI 10.1186/ar1156
   Millrine D, 2022, FEBS LETT, V596, P567, DOI 10.1002/1873-3468.14201
   Munoz-Fernandez R, 2006, J IMMUNOL, V177, P280, DOI 10.4049/jimmunol.177.1.280
   Nelson RF, 2007, J NEUROSCI, V27, P5163, DOI 10.1523/JNEUROSCI.0206-07.2007
   Nerviani A, 2020, FRONT IMMUNOL, V11, DOI 10.3389/fimmu.2020.00845
   Pierantozzi E, 2015, CELL TISSUE RES, V361, P769, DOI 10.1007/s00441-015-2166-z
   Pitzalis C, 2014, DRUG DISCOV TODAY, V19, P1152, DOI 10.1016/j.drudis.2014.05.009
   Pitzalis C, 2014, NAT REV IMMUNOL, V14, P447, DOI 10.1038/nri3700
   Powell DW, 1999, AM J PHYSIOL-CELL PH, V277, pC1, DOI 10.1152/ajpcell.1999.277.1.C1
   Rademakers L H, 1988, Adv Exp Med Biol, V237, P165
   Raymond I, 1997, AM J PATHOL, V151, P1577
   Rivellese F, 2022, NAT MED, V28, P1256, DOI 10.1038/s41591-022-01789-0
   Ruuls SR, 2001, IMMUNITY, V15, P533, DOI 10.1016/S1074-7613(01)00215-1
   Schmittgen TD, 2008, NAT PROTOC, V3, P1101, DOI 10.1038/nprot.2008.73
   SCHNIZLEIN CT, 1985, J IMMUNOL, V134, P1360
   Sokolove J, 2012, PLOS ONE, V7, DOI 10.1371/journal.pone.0035296
   Steiniger B, 2011, HISTOCHEM CELL BIOL, V135, P327, DOI 10.1007/s00418-011-0799-x
   Sukumar S, 2008, CELL TISSUE RES, V332, P89, DOI 10.1007/s00441-007-0566-4
   Sukumar S, 2006, J IMMUNOL METHODS, V313, P81, DOI 10.1016/j.jim.2006.03.018
   Sundin M, 2006, BONE MARROW TRANSPL, V37, P1051, DOI 10.1038/sj.bmt.1705368
   Terashma K, 1988, Adv Exp Med Biol, V237, P157
   Tu JJ, 2018, FRONT IMMUNOL, V9, DOI 10.3389/fimmu.2018.01467
   van Baarsen LGM, 2013, ANN RHEUM DIS, V72, P1420, DOI 10.1136/annrheumdis-2012-202990
   van de Sande MGH, 2011, ANN RHEUM DIS, V70, P772, DOI 10.1136/ard.2010.139527
   van der Woude D, 2010, ANN RHEUM DIS, V69, P1554, DOI 10.1136/ard.2009.124537
   Wang F, 2012, J MOL DIAGN, V14, P22, DOI 10.1016/j.jmoldx.2011.08.002
   Wang J, 2022, ARTHRITIS RHEUMATOL, DOI 10.1002/art.42295
   Wei KV, 2020, NATURE, V582, P259, DOI 10.1038/s41586-020-2222-z
   Wu YZ, 2009, INT IMMUNOL, V21, P745, DOI 10.1093/intimm/dxp041
   YOSHIDA K, 1994, EUR J IMMUNOL, V24, P464, DOI 10.1002/eji.1830240230
NR 94
TC 0
Z9 0
U1 0
U2 0
PU FRONTIERS MEDIA SA
PI LAUSANNE
PA AVENUE DU TRIBUNAL FEDERAL 34, LAUSANNE, CH-1015, SWITZERLAND
EI 2296-858X
J9 FRONT MED-LAUSANNE
JI Front. Med.
PD NOV 16
PY 2022
VL 9
AR 1013660
DI 10.3389/fmed.2022.1013660
PG 26
WC Medicine, General & Internal
WE Science Citation Index Expanded (SCI-EXPANDED)
SC General & Internal Medicine
GA 6R7KX
UT WOS:000892478800001
PM 36465908
OA Green Published, gold
DA 2023-01-02
ER

PT J
AU Zhou, HL
   Huang, LY
   Zhan, KJ
   Liu, XD
AF Zhou, Haili
   Huang, Liuyun
   Zhan, Kuijun
   Liu, Xide
TI Wenhua Juanbi Recipe Attenuates Rheumatoid Arthritis via Inhibiting
   miRNA-146a-Mediated Autophagy
SO BIOMED RESEARCH INTERNATIONAL
LA English
DT Article
ID EXPRESSION
AB Background. Wenhua Juanbi Recipe (WJR) is widely used for the treatment of rheumatoid arthritis (RA) in China. However, its mechanism of action remains unclear. This study was designed to investigate the potential therapeutic effects of WJR on the proliferation and apoptosis of synovial fibroblasts in RA and its efficacy in inhibiting miRNA-146a-mediated cellular autophagy. Methods. A collagen-induced arthritis (CIA) Wistar rat model was established. The model rats were administered WJR or methotrexate (MTX) to assess the therapeutic effect of the drugs. The chemical components of WJR were analyzed using UPLC-Q/TOF-MS. Histological changes; miRNA-146a, ATG5, ATG7, ATG12, Beclin1, LC3II, Bax, and Bcl2 expression; synovial apoptosis; and cellular proliferation were assessed. Primary synovial fibroblasts (FLS) were cultured in vitro using tissue block and transfected with miRNA-146a; an autophagy inducer was added to FLS, inhibiting the PI3K/AKT/mTOR pathway. FLS were cocultured with WJR-containing serum to observe the effects of miRNA-146a-mediated autophagy via the PI3K/AKT/mTOR pathway on CIA-affected rats. Results. Forty and thirty-one compounds were identified in WJR in the positive and negative ion modes, respectively. WJR significantly reduced toe swelling, arthritis scores, and expression of miRNA-146a and autophagy genes (ATG5, ATG7, ATG12, Beclin1, LC32, and Bcl2). Moreover, Bax expression, apoptosis, and attenuated proliferation were observed in rats. WJR could, therefore, regulate autophagy by influencing the miRNA-146a-mediated PI3K/AKT/mTOR pathway, which induces apoptosis and proliferation of FLS. Conclusion. WJR can inhibit autophagy, apoptosis, and proliferation in a CIA rat model by inhibiting the miRNA-146a-mediated PI3K/AKT/mTOR pathway.
C1 [Zhou, Haili; Huang, Liuyun; Zhan, Kuijun] Zhejiang Chinese Med Univ, Clin Coll 2, Hangzhou 310000, Zhejiang, Peoples R China.
   [Liu, Xide] Zhejiang Hosp Integrated Tradit Chinese & Western, Dept Arthropathy, Hangzhou 310000, Zhejiang, Peoples R China.
C3 Zhejiang Chinese Medical University
RP Liu, XD (通讯作者)，Zhejiang Hosp Integrated Tradit Chinese & Western, Dept Arthropathy, Hangzhou 310000, Zhejiang, Peoples R China.
EM liuxide2001@sohu.com
FU Natural Science Foundation of Zhejiang Province of China; Major Project
   of Hangzhou Health Science and Technology Plan, China; Zhejiang
   Traditional Chinese Medicine Science and Technology Plan Project; 
   [LY21H270001];  [Z20200026];  [2020ZB180]
FX AcknowledgmentsThis research was supported by the Natural Science
   Foundation of Zhejiang Province of China under Grant (No. LY21H270001),
   the Major Project of Hangzhou Health Science and Technology Plan, China
   (No. Z20200026), and the Zhejiang Traditional Chinese Medicine Science
   and Technology Plan Project (No. 2020ZB180).
CR Ahmadi K, 2020, IRAN J PUBLIC HEALTH, V49, P782
   Atzeni F, 2017, ISR MED ASSOC J, V19, P512
   Brink M, 2016, ARTHRITIS RES THER, V18, DOI 10.1186/s13075-016-0940-2
   Bruyn GAW, 2008, ANN RHEUM DIS, V67, P1090, DOI 10.1136/ard.2007.078808
   Buch MH, 2021, NAT REV RHEUMATOL, V17, P17, DOI 10.1038/s41584-020-00541-7
   Chen YJ, 2020, PHYTOMEDICINE, V76, DOI 10.1016/j.phymed.2020.153254
   [陈占昆 CHEN ZhanKun], 2008, [中华风湿病学杂志, Chinese Journal of Rheumatology], V12, P36
   Dibble CC, 2013, NAT CELL BIOL, V15, P555, DOI 10.1038/ncb2763
   Farzana M., 2020, INDIAN J PUBLIC HLTH, V11, P108, DOI [10.37506/v11/i2/2020/ijphrd/194763, DOI 10.37506/V11/I2/2020/IJPHRD/194763]
   Giannini D, 2020, CLIN EXP RHEUMATOL, V38, P387
   Hardie DG, 2015, CURR OPIN CELL BIOL, V33, P1, DOI 10.1016/j.ceb.2014.09.004
   Jiang SQ, 2022, J ETHNOPHARMACOL, V288, DOI 10.1016/j.jep.2022.114993
   King D, 2015, J PEDIAT HEMATOL ONC, V37, P245, DOI 10.1097/MPH.0000000000000329
   Li Y, 2021, REDOX BIOL, V38, DOI 10.1016/j.redox.2020.101771
   Liu X.D., 2019, CHINA MEDICAL ABSTRA, V36, P9
   Liu XD, 2017, CHIN J INTEGR MED, V23, P208, DOI 10.1007/s11655-016-2532-z
   Luan XH, 2018, INT J ORAL SCI, V10, DOI 10.1038/s41368-018-0025-y
   Malemud Charles J, 2013, J Clin Cell Immunol, V4, P160
   Miao HB, 2022, EXPERT REV MOL MED, V24, DOI 10.1017/erm.2021.33
   Pap T, 2000, ARTHRITIS RES, V2, P59, DOI 10.1186/ar69
   Ramakrishnan V, 2012, PLOS ONE, V7, DOI 10.1371/journal.pone.0050005
   Shin YJ, 2010, ARTHRITIS RES THER, V12, DOI 10.1186/ar2921
   Smolen JS, 2018, NAT REV DIS PRIMERS, V4, DOI 10.1038/nrdp.2018.1
   Sun WW, 2020, ARTHRITIS RES THER, V22, DOI 10.1186/s13075-020-2133-2
   Takacs-Vellai K, 2005, CURR BIOL, V15, P1513, DOI 10.1016/j.cub.2005.07.035
   van der Woude D, 2018, BEST PRACT RES CL RH, V32, P174, DOI 10.1016/j.berh.2018.10.005
   Vomero M, 2018, FRONT IMMUNOL, V9, DOI 10.3389/fimmu.2018.01577
   Wang CY, 2020, MEDIAT INFLAMM, V2020, DOI 10.1155/2020/8865647
   Xu HD, 2019, ADV EXP MED BIOL, V1206, P109, DOI 10.1007/978-981-15-0602-4_5
   Yang Z, 2015, J MOL MED, V93, P707, DOI 10.1007/s00109-015-1297-8
   Zhai KF, 2019, J AGR FOOD CHEM, V67, P2856, DOI 10.1021/acs.jafc.9b00185
   Zhai KF, 2018, J AGR FOOD CHEM, V66, P6073, DOI 10.1021/acs.jafc.8b02241
   Zhai KF, 2018, FOOD FUNCT, V9, P2070, DOI [10.1039/C7FO01748K, 10.1039/c7fo01748k]
   Zhang B, 2017, EUR REV MED PHARMACO, V21, P3754
   Zhang CF, 2019, PHARM BIOL, V57, P792, DOI 10.1080/13880209.2019.1687526
   Zhong Hong, 2003, J Tradit Chin Med, V23, P257
   Zhu L, 2017, MEDIAT INFLAMM, V2017, DOI 10.1155/2017/7623145
   Zhu Motao, 2020, Autophagy, V16, P2310, DOI 10.1080/15548627.2020.1839277
NR 38
TC 0
Z9 0
U1 0
U2 0
PU HINDAWI LTD
PI LONDON
PA ADAM HOUSE, 3RD FLR, 1 FITZROY SQ, LONDON, W1T 5HF, ENGLAND
SN 2314-6133
EI 2314-6141
J9 BIOMED RES INT
JI Biomed Res. Int.
PD NOV 16
PY 2022
VL 2022
AR 1768052
DI 10.1155/2022/1768052
PG 24
WC Biotechnology & Applied Microbiology; Medicine, Research & Experimental
WE Science Citation Index Expanded (SCI-EXPANDED)
SC Biotechnology & Applied Microbiology; Research & Experimental Medicine
GA 6P8LO
UT WOS:000891177800008
PM 36440364
OA Green Published, gold
DA 2023-01-02
ER

PT J
AU Dalmolin, SP
   Pedo, RT
   da Rosa, TH
   Silva, JMD
   Farinon, M
   Gasparini, ML
   Chiela, ECF
   Paz, AH
   Sehabiague, MPC
   Ferreira, HB
   Santo, RCD
   Goncalves, FD
   Xavier, RM
AF Dalmolin, Suelen Pizzolatto
   Pedo, Renata Ternus
   da Rosa, Thales Hein
   de Souza Silva, Jordana Miranda
   Farinon, Mirian
   Gasparini, Maria Luisa
   Filippi Chiela, Eduardo Cremonese
   Paz, Ana Helena
   Cancela Sehabiague, Martin Pablo
   Ferreira, Henrique Bunselmeyer
   do Espirito Santo, Rafaela Cavalheiro
   Goncalves, Fabiany da Costa
   Xavier, Ricardo Machado
TI Fasciola hepatica extract suppresses fibroblast-like synoviocytes in
   vitro and alleviates experimental arthritis
SO ADVANCES IN RHEUMATOLOGY
LA English
DT Article
DE Rheumatoid arthritis; Fibroblast-like synoviocytes; Antigen-induced
   arthritis; Collagen-induced arthritis; Fasciola hepatica
ID RHEUMATOID-ARTHRITIS; ANIMAL-MODELS; TEGUMENT; EPIDEMIOLOGY;
   PATHOGENESIS; INHIBITION; MANAGEMENT; PARASITE; THERAPY; CELLS
AB Background: Rheumatoid arthritis (RA) is a chronic inflammatory disease characterized by synovial inflammation, fibroblast-like synoviocytes (FLS) activation and joint destruction. Fasciola hepatica is a platyhelminth that releases excretory-secretory immunomodulatory products capable of suppressing the Th1 immune response. Despite the effectiveness of available treatments for inducing disease remission, current options are not successful in all patients and may cause side effects. Thus, we evaluated the therapeutic potential of F hepatica extract on FLS from RA patients and arthritis models.
   Methods: FLS were isolated from synovial fluid of RA patients, cultured, and exposed to F hepatica extract (60, 80, and 100 mu g/ml) for different time points to assess cell viability, adherence, migration and invasion. For in vivo experiments, mice with antigen (AIA) and collagen (CIA) induced arthritis received a 200 mu g/dose of F. hepatica extract daily. Statistical analysis was performed by ANOVA and Student's t-test using GraphPad Prism 6.0.
   Results: In vitro assays showed that extract decreased FLS cell viability at concentration of 100 pg/ml (83.8% +/- 5.0 extract vs. 100.0%+/- 0.0 control; p < 0.05), adherence in 20% (92.0 cells +/- 5.8 extract vs. 116.3 cells +/- 7.9 control; p< 0.05), migratory potential (69.5% +/- 17.6 extract vs. 100.0% control; p < 0.05), and cell invasiveness potential through the matrigel (76.0% +/- 8.4 extract vs. 100.0% control; p < 0.01). The extract reduced leukocyte migration by 56% (40 x 10(4) leukocytes/knee +/- 19.00) compared to control (90.90 x 10(4) leukocytes/knee +/- 12.90) (p< 0.01) and nociception (6.37 g +/- 0.99 extract vs. 3.81 g +/- 1.44 control; p <0.001) in AIA and delayed clinical onset of CIA (11.75 +/- 2.96 extract vs. 14.00 +/- 2.56 control; p = 0.126).
   Conclusion: Our results point out a potential immunomodulatory effect of F. hepatica extract in RA models. Therefore, the characterization of promising new immunomodulatory molecules should be pursued, as they can promote the development of new therapies.
C1 [Dalmolin, Suelen Pizzolatto; Pedo, Renata Ternus; da Rosa, Thales Hein; de Souza Silva, Jordana Miranda; Farinon, Mirian; Gasparini, Maria Luisa; do Espirito Santo, Rafaela Cavalheiro; Xavier, Ricardo Machado] Hosp Clin Porto Alegre, Ctr Pesquisa Expt, Lab Doencas Autoimunes, Porto Alegre, RS, Brazil.
   [Pedo, Renata Ternus; da Rosa, Thales Hein; de Souza Silva, Jordana Miranda; Farinon, Mirian; Gasparini, Maria Luisa; do Espirito Santo, Rafaela Cavalheiro; Xavier, Ricardo Machado] Univ Fed Rio Grande do Sul, Programa Posgrad Med Ciencias Med, Porto Alegre, RS, Brazil.
   [Filippi Chiela, Eduardo Cremonese; Paz, Ana Helena] Univ Fed Rio Grande do Sul, Fac Med, Programa Posgrad Ciencias Gastroenterol & Hepatol, Porto Alegre, RS, Brazil.
   [Filippi Chiela, Eduardo Cremonese; Paz, Ana Helena] Hosp Clin Porto Alegre, Dept Ciencias Morfol, Serv Pesquisa Expt, ICBS, Porto Alegre, RS, Brazil.
   [Filippi Chiela, Eduardo Cremonese; Paz, Ana Helena] Hosp Clin Porto Alegre, Ctr Pesquisas Expt, Porto Alegre, RS, Brazil.
   [Cancela Sehabiague, Martin Pablo; Ferreira, Henrique Bunselmeyer] Univ Fed Rio Grande do Sul, Dept Biol Mol & Biotecnol, Porto Alegre, RS, Brazil.
   [Cancela Sehabiague, Martin Pablo; Ferreira, Henrique Bunselmeyer] Univ Fed Rio Grande do Sul, Ctr Biotecnol, Lab Genom Estrutural & Func, Porto Alegre, RS, Brazil.
   [Goncalves, Fabiany da Costa] Erasmus MC, Dept Internal Med Nephrol & Transplantat, NL-3015 GD Rotterdam, Netherlands.
   [Xavier, Ricardo Machado] Hosp Clin Porto Alegre, Serv Reumatol, Rua Ramiro Barcelos 2350,6 Andar, BR-90035903 Porto Alegre, RS, Brazil.
C3 Universidade Federal do Rio Grande do Sul; Universidade Federal do Rio
   Grande do Sul; Universidade Federal do Rio Grande do Sul; Universidade
   Federal do Rio Grande do Sul; Erasmus University Rotterdam; Erasmus MC
RP Xavier, RM (通讯作者)，Hosp Clin Porto Alegre, Ctr Pesquisa Expt, Lab Doencas Autoimunes, Porto Alegre, RS, Brazil.; Xavier, RM (通讯作者)，Univ Fed Rio Grande do Sul, Programa Posgrad Med Ciencias Med, Porto Alegre, RS, Brazil.; Goncalves, FD (通讯作者)，Erasmus MC, Dept Internal Med Nephrol & Transplantat, NL-3015 GD Rotterdam, Netherlands.; Xavier, RM (通讯作者)，Hosp Clin Porto Alegre, Serv Reumatol, Rua Ramiro Barcelos 2350,6 Andar, BR-90035903 Porto Alegre, RS, Brazil.
EM dacostagoncalves.f@gmail.com; rmxavier@hcpa.edu.br
FU Coordenacao de Aperfeicoamento de Pessoal de Nivel Superior (CAPES);
   Conselho Nacional de Desenvolvimento Cientifico e Tecnologico (CNPq);
   Fundacao de Incentivo a Pesquisa e Eventos do Hospital de Clinicas de
   Porto Alegre (FIPE-HCPA)
FX The authors acknowledge the Coordenacao de Aperfeicoamento de Pessoal de
   Nivel Superior (CAPES), the Conselho Nacional de Desenvolvimento
   Cientifico e Tecnologico (CNPq) and the Fundacao de Incentivo a Pesquisa
   e Eventos do Hospital de Clinicas de Porto Alegre (FIPE-HCPA) for
   providing funding.
CR Abath FGC, 1996, PARASITE IMMUNOL, V18, P15, DOI 10.1046/j.1365-3024.1996.d01-6.x
   Aletaha D, 2010, ARTHRITIS RHEUM-US, V62, P2569, DOI 10.1002/art.27584
   [Anonymous], 2018, RHEUMATOID ARTHRITIS, DOI [10.7326/0003-4819-66-1-246_3, DOI 10.7326/0003-4819-66-1-246_3]
   Bartok B, 2010, IMMUNOL REV, V233, P233, DOI 10.1111/j.0105-2896.2009.00859.x
   Brand DD, 2007, NAT PROTOC, V2, P1269, DOI 10.1038/nprot.2007.173
   Cancela M, 2008, BIOCHIMIE, V90, P1461, DOI 10.1016/j.biochi.2008.04.020
   Cancela M, 2017, PARASITOLOGY, V144, P1695, DOI [10.1017/S0031182017001093, 10.1017/s0031182017001093]
   Carranza F, 2012, PLOS ONE, V7, DOI 10.1371/journal.pone.0040356
   Casnici C, 2014, MEDIAT INFLAMM, V2014, DOI 10.1155/2014/702057
   Childs BG, 2014, EMBO REP, V15, P1139, DOI 10.15252/embr.201439245
   Correale J, 2007, ANN NEUROL, V61, P97, DOI 10.1002/ana.21067
   Dalton JP, 2013, VET PARASITOL, V195, P272, DOI 10.1016/j.vetpar.2013.04.008
   de Cruvinel WM., 2008, REV BRAS REUMATOL, V48, P342, DOI [10.1590/S0482-50042008000600007, DOI 10.1590/S0482-50042008000600007]
   Dekkers JS, 2017, ANN RHEUM DIS, V76, P458, DOI 10.1136/annrheumdis-2016-209830
   Dennis G, 2014, ARTHRITIS RES THER, V16, DOI 10.1186/ar4555
   Doonan J, 2018, FRONT IMMUNOL, V9, DOI 10.3389/fimmu.2018.01016
   Filippi-Chiela EC, 2012, PLOS ONE, V7, DOI 10.1371/journal.pone.0042522
   Gabriel SE, 2001, RHEUM DIS CLIN N AM, V27, P269, DOI 10.1016/S0889-857X(05)70201-5
   Gibofsky A, 2014, AM J MANAG CARE, V20, pS128
   Grespan R, 2008, ARTHRITIS RHEUM, V58, P2030, DOI 10.1002/art.23597
   Hamilton CM, 2009, INFECT IMMUN, V77, P2488, DOI 10.1128/IAI.00919-08
   Hegen M, 2008, ANN RHEUM DIS, V67, P1505, DOI 10.1136/ard.2007.076430
   Helmby H, 2015, BMC IMMUNOL, V16, DOI 10.1186/s12865-015-0074-3
   Khaznadji E, 2005, INT J PARASITOL, V35, P1115, DOI 10.1016/j.ijpara.2005.05.001
   Korb A, 2009, APOPTOSIS, V14, P447, DOI 10.1007/s10495-009-0317-y
   Langdon K, 2019, INT IMMUNOPHARMACOL, V66, P366, DOI 10.1016/j.intimp.2018.11.034
   Liu Q, 2017, PARASITOL RES, V116, P627, DOI 10.1007/s00436-016-5327-4
   Lubberts E, 2003, ADV EXP MED BIOL, V520, P194
   Lumb FE, 2017, SCI REP-UK, V7, DOI 10.1038/s41598-017-01651-1
   Manferdini C, 2016, ARTHRITIS RES THER, V18, DOI 10.1186/s13075-016-0983-4
   Maruszewska-Cheruiyot M, 2018, HELMINTHOLOGIA, V55, P1, DOI 10.1515/helm-2017-0048
   Matisz Chelsea E., 2011, Journal of Parasitology Research, P942616, DOI 10.1155/2011/942616
   McInnes IB, 2011, NEW ENGL J MED, V365, P2205, DOI 10.1056/NEJMra1004965
   Gomides APM, 2017, CURR RHEUMATOL REV, V13, P80, DOI 10.2174/1573397112666160714145726
   Ospelt C, 2017, RMD OPEN, V3, DOI 10.1136/rmdopen-2017-000471
   Pap T, 2000, ARTHRITIS RES, V2, P361, DOI 10.1186/ar113
   Ravida A, 2016, MOL CELL PROTEOMICS, V15, P3139, DOI 10.1074/mcp.M116.059774
   Robinson MW, 2012, FASEB J, V26, P4614, DOI 10.1096/fj.12-213876
   Saunders KA, 2007, INFECT IMMUN, V75, P397, DOI 10.1128/IAI.00664-06
   Sharaf Osama F, 2016, J Egypt Soc Parasitol, V46, P217
   Sipahi AM, 2017, WORLD J GASTROENTERO, V23, P6009, DOI 10.3748/wjg.v23.i33.6009
   Smith A, 2016, J IMMUNOL RES, V2016, DOI 10.1155/2016/2342187
   Smolen JS, 2016, LANCET, V388, P2023, DOI 10.1016/S0140-6736(16)30173-8
   Smolen JS, 2017, ANN RHEUM DIS, V76, P960, DOI 10.1136/annrheumdis-2016-210715
   Summers RW, 2005, GASTROENTEROLOGY, V128, P825, DOI 10.1053/j.gastro.2005.01.005
   Tanaka Y, 2016, KOREAN J INTERN MED, V31, P210, DOI 10.3904/kjim.2015.137
   Vukman KV, 2013, J IMMUNOL, V190, P2873, DOI 10.4049/jimmunol.1203011
   Wilson RA, 2011, INT J PARASITOL, V41, P1347, DOI 10.1016/j.ijpara.2011.08.003
NR 48
TC 0
Z9 0
U1 1
U2 1
PU BMC
PI LONDON
PA CAMPUS, 4 CRINAN ST, LONDON N1 9XW, ENGLAND
SN 2523-3106
J9 ADV RHEUMATOL
JI Adv. Rheumatol.
PD NOV 12
PY 2022
VL 62
IS 1
AR 43
DI 10.1186/s42358-022-00275-y
PG 13
WC Rheumatology
WE Science Citation Index Expanded (SCI-EXPANDED)
SC Rheumatology
GA 6D0HC
UT WOS:000882382200002
PM 36371346
OA Green Submitted, gold, Green Published
DA 2023-01-02
ER

PT J
AU Xu, LM
   Niu, XG
   Liu, YF
   Liu, LN
AF Xu, Liming
   Niu, Xuegang
   Liu, Yifan
   Liu, Lining
TI ST3GAL3 Promotes the Inflammatory Response of Fibroblast-Like
   Synoviocytes in Rheumatoid Arthritis by Activating the TLR9/MyD88
   Pathway
SO MEDIATORS OF INFLAMMATION
LA English
DT Article
ID TOLL-LIKE-RECEPTORS; PROLIFERATION; PATHOGENESIS; CELLS
AB This study is aimed at investigating the role of beta-galactoside-alpha 2,3-sialyltransferase III (ST3GAL3) in fibroblast-like synoviocytes (FLS) in rheumatoid arthritis (RA), as well as its potential mechanism of action. The Gene Expression Omnibus (GEO) database and gene set enrichment analysis (GSEA) were used to analyse the expression of ST3GAL3 and the enrichment signalling pathways associated with ST3GAL3 in RA. The effects of ST3GAL3 on tumour necrosis factor- (TNF-) alpha and interleukin- (IL-) 1 beta-treated MH7A cells were determined using methyl thiazolyl tetrazolium (MTT), transwell, and enzyme-linked immunosorbent assays (ELISA). The expression of proliferation-associated proteins and Toll-like receptor (TLR) pathway-enriched proteins was analysed using western blotting. As a main result, ST3GAL3 was screened as an overlapping upregulated gene from GSE101193 and GSE94519 datasets. ST3GAL3 expression in MH7A cells significantly increased with increasing treatment time with TNF-alpha or IL-1 beta. TLR9/myeloid differentiation primary response protein 88 (MyD88) is a downstream activation pathway of ST3GAL3. ST3GAL3 overexpression promoted MH7A cell proliferation and migration. Additionally, ST3GAL3 overexpression upregulated the expression of proliferation-associated proteins (cyclinD, cyclinE, and proliferating cell nuclear antigen) and TLR pathway enrichment factors (TLR9 and MyD88) and increased the production of matrix metallopeptidase (MMP) 1, MMP3, interleukin- (IL-) 6, and IL-8, whereas si-ST3GAL3 had the opposite effect. The addition of TLR9 agonists (CpG 2216 and CpG 2006) reversed the effects of si-ST3GAL3 on MH7A cell proliferation, migration, and inflammation. TLR9-specific siRNA reversed the effects of ST3GAL3 overexpression on MH7A cell proliferation, migration, and inflammation. In conclusion, ST3GAL3 is likely involved in RA pathogenesis by activating the TLR9/MyD88 pathway.
C1 [Xu, Liming; Liu, Yifan; Liu, Lining] Liaocheng Peoples Hosp, Dept Rheumatism & Immunol, Liaocheng 252000, Shandong, Peoples R China.
   [Niu, Xuegang] Liaocheng Hosp Tradit Chinese Med, Dept Orthoped, Liaocheng 252000, Shandong, Peoples R China.
RP Liu, LN (通讯作者)，Liaocheng Peoples Hosp, Dept Rheumatism & Immunol, Liaocheng 252000, Shandong, Peoples R China.
EM 233044476@qq.com; 806483503@qq.com; 121582221@qq.com;
   liningliullm@126.com
CR Adlan AM, 2017, AUTON NEUROSCI-BASIC, V208, P137, DOI 10.1016/j.autneu.2017.09.003
   Al-Sharif A, 2015, ARTHRITIS RHEUMATOL, V67, P1503, DOI 10.1002/art.39087
   Araki Y, 2018, CLIN EXP RHEUMATOL, V36, P314
   Araki Y, 2017, INT J MOL SCI, V18, DOI 10.3390/ijms18050905
   Arleevskaya MI, 2020, CLIN REV ALLERG IMMU, V58, P172, DOI 10.1007/s12016-019-08742-z
   Bi X, 2019, EBIOMEDICINE, V50, P408, DOI 10.1016/j.ebiom.2019.11.024
   Bustamante MF, 2017, ARTHRITIS RES THER, V19, DOI 10.1186/s13075-017-1303-3
   Chakrabarti S, 2020, PAIN, V161, P2129, DOI 10.1097/j.pain.0000000000001890
   Chen JQ, 2016, CLIN REV ALLERG IMMU, V50, P1, DOI 10.1007/s12016-015-8473-z
   Du HY, 2019, FRONT IMMUNOL, V10, DOI 10.3389/fimmu.2019.01620
   Elshabrawy HA, 2017, AUTOIMMUN REV, V16, P103, DOI 10.1016/j.autrev.2016.12.003
   Favalli EG, 2019, CLIN REV ALLERG IMMU, V56, P333, DOI 10.1007/s12016-018-8672-5
   Harre U, 2017, SEMIN IMMUNOPATHOL, V39, P355, DOI 10.1007/s00281-017-0634-0
   Hayer S, 2016, DIS MODEL MECH, V9, P1329, DOI 10.1242/dmm.025460
   Hennessy EJ, 2010, NAT REV DRUG DISCOV, V9, P293, DOI 10.1038/nrd3203
   Hu H, 2011, AM J HUM GENET, V89, P407, DOI 10.1016/j.ajhg.2011.08.008
   Huang XP, 2010, EXPERT OPIN THER TAR, V14, P787, DOI 10.1517/14728222.2010.501333
   Ingegnoli F, 2020, FRONT MED-LAUSANNE, V7, DOI 10.3389/fmed.2020.589079
   Jiang F, 2020, CELLS TISSUES ORGANS, V209, P110, DOI 10.1159/000508405
   Johnson C, 2017, CURR OPIN RHEUMATOL, V29, P254, DOI 10.1097/BOR.0000000000000380
   Jongbloed SL, 2006, ARTHRITIS RES THER, V8, DOI 10.1186/ar1864
   Kitas G D, 1988, Scand J Rheumatol Suppl, V76, P161
   Kiwamoto T, 2014, J ALLERGY CLIN IMMUN, V133, P240, DOI 10.1016/j.jaci.2013.05.018
   Liang XQ, 2010, BLOOD, V115, P5041, DOI 10.1182/blood-2009-03-213363
   Luan HM, 2021, J TRANSL MED, V19, DOI 10.1186/s12967-021-03169-7
   Mateen S, 2016, CLIN CHIM ACTA, V455, P161, DOI 10.1016/j.cca.2016.02.010
   O'Neill LAJ, 2007, NAT REV IMMUNOL, V7, P353, DOI 10.1038/nri2079
   Qi F, 2020, FASEB J, V34, P881, DOI 10.1096/fj.201901793R
   Radstake TRDJ, 2005, ANN RHEUM DIS, V64, P1532, DOI 10.1136/ard.2004.033779
   Roodenrijs NMT, 2018, ANN RHEUM DIS, V77, P1705, DOI 10.1136/annrheumdis-2018-213687
   Semb AG, 2020, NAT REV RHEUMATOL, V16, P361, DOI 10.1038/s41584-020-0428-y
   Shi B, 2012, ANN RHEUM DIS, V71, P1411, DOI 10.1136/annrheumdis-2011-200899
   Smolen JS, 2016, LANCET, V388, P2023, DOI 10.1016/S0140-6736(16)30173-8
   Uhlig T, 2014, PHARMACOECONOMICS, V32, P841, DOI 10.1007/s40273-014-0174-6
   Wang XY, 2017, BIOCHEM BIOPH RES CO, V482, P758, DOI 10.1016/j.bbrc.2016.11.107
   Wu HJ, 2007, J EXP MED, V204, P1911, DOI 10.1084/jem.20070285
   Zhu XW, 2020, EPIGENETICS-US, V15, DOI 10.1080/15592294.2019.1676613
NR 37
TC 0
Z9 0
U1 0
U2 0
PU HINDAWI LTD
PI LONDON
PA ADAM HOUSE, 3RD FLR, 1 FITZROY SQ, LONDON, W1T 5HF, ENGLAND
SN 0962-9351
EI 1466-1861
J9 MEDIAT INFLAMM
JI Mediat. Inflamm.
PD NOV 10
PY 2022
VL 2022
AR 4258742
DI 10.1155/2022/4258742
PG 13
WC Cell Biology; Immunology
WE Science Citation Index Expanded (SCI-EXPANDED)
SC Cell Biology; Immunology
GA 6P5BQ
UT WOS:000890944900001
PM 36405992
OA Green Published, gold
DA 2023-01-02
ER

PT J
AU Wang, WX
   Bale, S
   Yalavarthi, B
   Verma, P
   Tsou, PS
   Calderone, KM
   Bhattacharyya, D
   Fisher, GJ
   Varga, J
   Bhattacharyya, S
AF Wang, Wenxia
   Bale, Swarna
   Yalavarthi, Bharath
   Verma, Priyanka
   Tsou, Pei-Suen
   Calderone, Ken M.
   Bhattacharyya, Dibyendu
   Fisher, Gary J.
   Varga, John
   Bhattacharyya, Swati
TI Deficiency of inhibitory TLR4 homolog RP105 exacerbates fibrosis
SO JCI INSIGHT
LA English
DT Article
ID SYSTEMIC-SCLEROSIS; NEGATIVE REGULATION; INNATE IMMUNITY; ACTIVATION;
   EXPRESSION
AB Activation of TLR4 by its cognate damage-associated molecular patterns (DAMPs) elicits potent profibrotic effects and myofibroblast activation in systemic sclerosis (SSc), while genetic targeting of TLR4 or its DAMPs in mice accelerates fibrosis resolution. To prevent aberrant DAMP/TLR4 activity, a variety of negative regulators evolved to dampen the magnitude and duration of the signaling. These include radioprotective 105 kDa (RP105), a transmembrane TLR4 homolog that competitively inhibits DAMP recognition of TLR4, blocking TLR4 signaling in immune cells. The role of RP105 in TLR4-dependent fibrotic responses in SSc is unknown. Using unbiased transcriptome analysis of skin biopsies, we found that levels of both TLR4 and its adaptor protein MD2 were elevated in SSc skin and significantly correlated with each other. Expression of RP105 was negatively associated with myofibroblast differentiation in SSc. Importantly, RP105-TLR4 association was reduced, whereas TLR4-TLR4 showed strong association in fibroblasts from patients with SSc, as evidenced by PLA assays. Moreover, RP105 adaptor MD1 expression was significantly reduced in SSc skin biopsies and explanted SSc skin fibroblasts. Exogenous RP105-MD1 abrogated, while loss of RP105 exaggerated, fibrotic cellular responses. Importantly, ablation of RP105 in mice was associated with augmented TLR4 signaling and aggravated skin fibrosis in complementary disease models. Thus, we believe RP105-MD1 to be a novel cell-intrinsic negative regulator of TLR4-MD2-driven sustained fibroblast activation, representing a critical regulatory network governing the fibrotic process. Impaired RP105 function in SSc might contribute to persistence of progression of the disease.
C1 [Wang, Wenxia; Bale, Swarna; Varga, John; Bhattacharyya, Swati] Feinberg Sch Med, Northwestern Scleroderma Program, Chicago, IL USA.
   [Bale, Swarna; Yalavarthi, Bharath; Verma, Priyanka; Tsou, Pei-Suen; Bhattacharyya, Dibyendu; Varga, John; Bhattacharyya, Swati] Univ Michigan, Dept Internal Med, Michigan Scleroderma Program, Div Rheumatol, Ann Arbor, MI USA.
   [Calderone, Ken M.; Fisher, Gary J.] Univ Michigan, Dept Dermatol, Ann Arbor, MI USA.
   [Bhattacharyya, Swati] Univ Michigan, Dept Internal Med, Michigan Scleroderma Program, Div Rheumatol, Ann Arbor, MI 48109 USA.
C3 Northwestern University; Feinberg School of Medicine; University of
   Michigan System; University of Michigan; University of Michigan System;
   University of Michigan; University of Michigan System; University of
   Michigan
RP Bhattacharyya, S (通讯作者)，Univ Michigan, Dept Internal Med, Michigan Scleroderma Program, Div Rheumatol, Ann Arbor, MI 48109 USA.
EM bhattasw@med.umich.edu
RI Bhattacharyya, Dibyendu/GRS-5261-2022
OI Bhattacharyya, Dibyendu/0000-0003-3252-7440; Wang,
   Wenxia/0000-0003-4681-8783; Calderone, Kenneth/0000-0002-0533-2763
FU NIH, National Institute of Arthritis and Musculoskeletal and Skin
   Diseases; National Scleroderma Foundation;  [AR42309]
FX We are thankful to members of the Northwestern Scleroderma Research
   Laboratory, Northwestern Uni- versity Mouse Histology & Phenotyping
   Laboratory, and the Nikon Imaging Core as well as Syed Hasan and other
   members of the University of Michigan ScleroLab (Scleroderma Research
   Lab) . We are extreme-ly grateful to Christopher L. Karp for providing
   us with the RP105-KO mice. This work was supported by grants from the
   NIH, National Institute of Arthritis and Musculoskeletal and Skin
   Diseases (NIAMS AR42309) , and the National Scleroderma Foundation.
CR Allanore Y, 2015, NAT REV DIS PRIMERS, V1, DOI 10.1038/nrdp.2015.2
   Bale S, 2021, AIMS ALLERGY IMMUNOL, V5, P102, DOI 10.3934/Allergy.2021009
   Baxter RM, 2005, LAB INVEST, V85, P1199, DOI 10.1038/labinvest.3700331
   Bezhaeva T, 2022, FRONT CARDIOVASC MED, V9, DOI 10.3389/fcvm.2022.820962
   Bhattacharyya S, 2005, ARTHRITIS RHEUM-US, V52, P1248, DOI 10.1002/art.20996
   Bhattacharyya S, 2018, JCI INSIGHT, V3, DOI 10.1172/jci.insight.98850
   Bhattacharyya S, 2018, IMMUNOL LETT, V195, P9, DOI 10.1016/j.imlet.2017.09.011
   Bhattacharyya S, 2017, ADV WOUND CARE, V6, P356, DOI 10.1089/wound.2017.0732
   Bhattacharyya S, 2016, NAT COMMUN, V7, DOI 10.1038/ncomms11703
   Bhattacharyya S, 2014, SCI TRANSL MED, V6, DOI 10.1126/scitranslmed.3008264
   Bhattacharyya S, 2013, AM J PATHOL, V182, P192, DOI 10.1016/j.ajpath.2012.09.007
   Bhattacharyya S, 2012, NAT REV RHEUMATOL, V8, P42, DOI 10.1038/nrrheum.2011.149
   Divanovic S, 2005, NAT IMMUNOL, V6, P571, DOI 10.1038/ni1198
   Henderson J, 2018, PHARMACOL THERAPEUT, V192, P163, DOI 10.1016/j.pharmthera.2018.08.003
   Huang WL, 2020, MOL MED REP, V22, P1373, DOI 10.3892/mmr.2020.11242
   Jiang XB, 2019, EUR J PHARMACOL, V844, P79, DOI 10.1016/j.ejphar.2018.11.025
   Kawai T, 2010, NAT IMMUNOL, V11, P373, DOI 10.1038/ni.1863
   Lemos DR, 2018, SCI TRANSL MED, V10, DOI 10.1126/scitranslmed.aan5174
   Meier A, 2007, J VIROL, V81, P8180, DOI 10.1128/JVI.00421-07
   MIYAKE K, 1995, J IMMUNOL, V154, P3333
   Murofushi Y, 2015, MOL IMMUNOL, V64, P63, DOI 10.1016/j.molimm.2014.10.027
   O'Reilly S, 2014, CLIN SCI, V126, P329, DOI 10.1042/CS20130367
   Ogata H, 2000, J EXP MED, V192, P23, DOI 10.1084/jem.192.1.23
   Pendergrass SA, 2012, J INVEST DERMATOL, V132, P1363, DOI 10.1038/jid.2011.472
   Peng JY, 2017, SCI REP-UK, V7, DOI 10.1038/s41598-017-05379-w
   Piccinini AM, 2010, MEDIAT INFLAMM, V2010, DOI 10.1155/2010/672395
   Pineda-Torra I, 2015, METHODS MOL BIOL, V1339, P101, DOI 10.1007/978-1-4939-2929-0_6
   Roney Kelly, 2013, Methods Mol Biol, V1031, P71, DOI 10.1007/978-1-62703-481-4_9
   Schindelin J, 2012, NAT METHODS, V9, P676, DOI [10.1038/NMETH.2019, 10.1038/nmeth.2019]
   Shen CJ, 2019, J CELL MOL MED, V23, P5303, DOI 10.1111/jcmm.14407
   Shuai W, 2020, ESC HEART FAIL, V7, P626, DOI 10.1002/ehf2.12620
   Takeuchi S, 2020, ANIM SCI J, V91, DOI 10.1111/asj.13368
   Varga J, 2007, J CLIN INVEST, V117, P557, DOI 10.1172/JCI31139
   Wang F, 2018, BRIT J DERMATOL, V178, P749, DOI 10.1111/bjd.15895
   Xu D, 2022, JCI INSIGHT, V7, DOI 10.1172/jci.insight.151037
   Yamamoto M, 2003, SCIENCE, V301, P640, DOI 10.1126/science.1087262
   Yamamoto M, 2003, NAT IMMUNOL, V4, P1144, DOI 10.1038/ni986
   Yoon SI, 2011, NAT STRUCT MOL BIOL, V18, P1028, DOI 10.1038/nsmb.2106
   Zhu J., 2022, INT IMMUNOPHARMACOL, V109
NR 39
TC 0
Z9 0
U1 0
U2 0
PU AMER SOC CLINICAL INVESTIGATION INC
PI ANN ARBOR
PA 2015 MANCHESTER RD, ANN ARBOR, MI 48104 USA
EI 2379-3708
J9 JCI INSIGHT
JI JCI Insight
PD NOV 8
PY 2022
VL 7
IS 21
AR e160684
DI 10.1172/jci.insight.160684
PG 14
WC Medicine, Research & Experimental
WE Science Citation Index Expanded (SCI-EXPANDED)
SC Research & Experimental Medicine
GA 6G0PF
UT WOS:000884462400001
PM 36136452
OA gold, Green Published
DA 2023-01-02
ER

PT J
AU Macedo, ACL
   Lores, LES
   Albuquerque, JAT
   Duarte, NJC
   Romano, P
   Ebner, PAR
   Rezende, VM
   Silva, CA
   Andrade, LEC
   Vasconcelos, DM
   Isaac, L
AF Macedo, Ana Catarina Lunz
   Lores, Lazara Elena Santisteban
   Albuquerque, Jose Antonio Tavares
   Duarte, Nilo Jose Coelho
   Romano, Paschoalina
   Ebner, Persio Almeida Rezende
   Rezende, Vinicius Marcondes
   Silva, Clovis A. A.
   Andrade, Luis Eduardo Coelho
   Vasconcelos, Dewton Moraes
   Isaac, Lourdes
TI A rare association between factor H deficiency and lupus: Case report
   and experimental treatment with curcumin
SO FRONTIERS IN PEDIATRICS
LA English
DT Article
DE FH deficiency; lupus; curcumin; experimental treatment; translational
   medicine; case report
ID HOMOZYGOUS FACTOR-H; COMPLEMENT FACTOR-H; CRITERIA; ONSET;
   PHARMACOKINETICS; MANIFESTATIONS; CLASSIFICATION; MANAGEMENT; INSIGHTS;
   C3
AB Factor H (FH) is one of the most important regulatory proteins of the alternative pathway of the complement system. FH deficiency is a rare condition that causes unregulated C3 consumption, leading to an increased susceptibility to infections and glomerulopathies. Our previous studies have demonstrated a FH deficient patient carrying a c.452G > A, p.R127H FH mutation which leads to a misfolded protein and its retention in the endoplasmic reticulum. In his cultured fibroblasts, FH-delayed secretion was partially rescued when treated with curcumin, and once secreted, exhibited normal regulatory function. Here, we report a childhood-onset systemic lupus erythematosus (cSLE) in this FH deficient patient and the results of experimental treatment with curcumin aiming to rescue FH secretion and regulatory activity.
C1 [Macedo, Ana Catarina Lunz] Univ Sao Paulo, Fac Med, Hosp Clin HCFMUSP, Pediat Nephrol Unit, Sao Paulo, Brazil.
   [Macedo, Ana Catarina Lunz; Lores, Lazara Elena Santisteban; Albuquerque, Jose Antonio Tavares; Isaac, Lourdes] Univ Sao Paulo, Inst Biomed Sci, Dept Immunol, Sao Paulo, Brazil.
   [Duarte, Nilo Jose Coelho; Romano, Paschoalina; Ebner, Persio Almeida Rezende; Rezende, Vinicius Marcondes] Univ Sao Paulo, Hosp Clin HCFMUSP, Fac Med, Cent Lab Div,Lab Med Invest LIM 03, Sao Paulo, Brazil.
   [Silva, Clovis A. A.] Univ Sao Paulo, Hosp Clin HCFMUSP, Fac Med, Pediat Rheumatol Unit, Sao Paulo, Brazil.
   [Andrade, Luis Eduardo Coelho] Univ Fed Sao Paulo, Escola Paulista Med, Rheumatol Div, Sao Paulo, Brazil.
   [Vasconcelos, Dewton Moraes] Univ Sao Paulo, Hosp Clin HCFMUSP, Fac Med, Lab Med Invest Dermatol & Immunodeficiencies LIM 5, Sao Paulo, Brazil.
C3 Universidade de Sao Paulo; Universidade de Sao Paulo; Universidade de
   Sao Paulo; Universidade de Sao Paulo; Universidade Federal de Sao Paulo
   (UNIFESP); Universidade de Sao Paulo
RP Macedo, ACL (通讯作者)，Univ Sao Paulo, Fac Med, Hosp Clin HCFMUSP, Pediat Nephrol Unit, Sao Paulo, Brazil.; Macedo, ACL (通讯作者)，Univ Sao Paulo, Inst Biomed Sci, Dept Immunol, Sao Paulo, Brazil.
EM ana.macedo@hc.fm.usp.br
FU Fundacao de Amparo a Pesquisa do Estado de Sao Paulo (FAPESP)
   [2010/50043-0, 2017/12924-3]; Conselho Nacional de Pesquisa e
   Desenvolvimento (CNPq) [421474/2016-5, 312654/2021-9]
FX This study was supported by grants from the Fundacao de Amparo a
   Pesquisa do Estado de Sao Paulo (FAPESP #2010/50043-0 and FAPESP
   #2017/12924-3) and Conselho Nacional de Pesquisa e Desenvolvimento (CNPq
   421474/2016-5 and 312654/2021-9).
CR Albuquerque JAT, 2012, J IMMUNOL, V189, P3242, DOI 10.4049/jimmunol.1201418
   Arbuckle MR, 2003, NEW ENGL J MED, V349, P1526, DOI 10.1056/NEJMoa021933
   Aringer M, 2019, ARTHRITIS RHEUMATOL, V71, P1400, DOI [10.1002/art.40930, 10.1136/annrheumdis-2018-214819]
   BRAI M, 1988, J CLIN IMMUNOL, V8, P50, DOI 10.1007/BF00915156
   Bussone G, 2009, AUTOIMMUN REV, V8, P332, DOI 10.1016/j.autrev.2008.11.004
   Carneiro-Sampaio M, 2008, J CLIN IMMUNOL, V28, pS34, DOI 10.1007/s10875-008-9187-2
   Carroll RE, 2011, CANCER PREV RES, V4, P354, DOI 10.1158/1940-6207.CAPR-10-0098
   de Boer ECW, 2020, FRONT IMMUNOL, V11, DOI 10.3389/fimmu.2020.578069
   Dei Cas M, 2019, NUTRIENTS, V11, DOI 10.3390/nu11092147
   Derosa G, 2016, PHARMACOL RES, V111, P394, DOI 10.1016/j.phrs.2016.07.004
   Douglass BJ, 2015, J AM COLL NUTR, V34, P347, DOI 10.1080/07315724.2014.950392
   Dragon-Durey MA, 2004, J AM SOC NEPHROL, V15, P787, DOI 10.1097/01.ASN.0000115702.28859.A7
   Falcao DA, 2008, SCAND J IMMUNOL, V68, P445, DOI 10.1111/j.1365-3083.2008.02152.x
   FERRAZ MB, 1994, CLIN EXP RHEUMATOL, V12, P83
   Fijen CAP, 1996, CLIN EXP IMMUNOL, V105, P511, DOI 10.1046/j.1365-2249.1996.d01-777.x
   Gladman DD, 2002, J RHEUMATOL, V29, P288
   Hochberg MC, 1997, ARTHRITIS RHEUM, V40, P1725, DOI 10.1002/art.1780400928
   Hoehle SI, 2006, J AGR FOOD CHEM, V54, P756, DOI 10.1021/jf058146a
   Kanai M, 2013, CANCER CHEMOTH PHARM, V71, P1521, DOI 10.1007/s00280-013-2151-8
   Kanai M, 2012, CANCER CHEMOTH PHARM, V69, P65, DOI 10.1007/s00280-011-1673-1
   Klatchoian DA, 2008, J PEDIAT-BRAZIL, V84, P308, DOI [10.2223/JPED.1788, 10.1590/S0021-75572008000400005]
   Kurita T, 2013, ANTICANCER RES, V33, P2807
   Lao Christopher D, 2006, BMC Complement Altern Med, V6, P10, DOI 10.1186/1472-6882-6-10
   Macedo ACL, 2016, FRONT IMMUNOL, V7, DOI 10.3389/fimmu.2016.00055
   Petri M, 2012, ARTHRITIS RHEUM-US, V64, P2677, DOI 10.1002/art.34473
   Pickering MC, 2008, CLIN EXP IMMUNOL, V151, P210, DOI 10.1111/j.1365-2249.2007.03574.x
   Reis ES, 2006, SCAND J IMMUNOL, V63, P155, DOI 10.1111/j.1365-3083.2006.01729.x
   Silva CA, 2016, EXPERT REV CLIN IMMU, V12, P907, DOI 10.1080/1744666X.2016.1195685
   Silva CA, 2016, EXPERT REV CLIN IMMU, V12, P301, DOI 10.1586/1744666X.2016.1123621
   Sueth-Santiago V, 2015, QUIM NOVA, V38, P538, DOI 10.5935/0100-4042.20150035
   Teixeira AG, 2010, ACTA OPHTHALMOL, V88, pE165, DOI 10.1111/j.1755-3768.2010.01932.x
   Turley AJ, 2015, J CLIN IMMUNOL, V35, P199, DOI 10.1007/s10875-015-0137-5
   Vareed SK, 2008, CANCER EPIDEM BIOMAR, V17, P1411, DOI 10.1158/1055-9965.EPI-07-2693
   Zipfel PF, 2015, MOL IMMUNOL, V67, P21, DOI 10.1016/j.molimm.2015.03.012
NR 34
TC 0
Z9 0
U1 1
U2 1
PU FRONTIERS MEDIA SA
PI LAUSANNE
PA AVENUE DU TRIBUNAL FEDERAL 34, LAUSANNE, CH-1015, SWITZERLAND
SN 2296-2360
J9 FRONT PEDIATR
JI Front. Pediatr.
PD NOV 4
PY 2022
VL 10
AR 1039291
DI 10.3389/fped.2022.1039291
PG 8
WC Pediatrics
WE Science Citation Index Expanded (SCI-EXPANDED)
SC Pediatrics
GA 6J1DH
UT WOS:000886568600001
PM 36405845
OA gold, Green Published
DA 2023-01-02
ER

PT J
AU Senju, C
   Nakazawa, Y
   Shimada, M
   Iwata, D
   Matsuse, M
   Tanaka, K
   Miyazaki, Y
   Moriwaki, S
   Mitsutake, N
   Ogi, T
AF Senju, Chikako
   Nakazawa, Yuka
   Shimada, Mayuko
   Iwata, Dai
   Matsuse, Michiko
   Tanaka, Katsumi
   Miyazaki, Yasushi
   Moriwaki, Shinichi
   Mitsutake, Norisato
   Ogi, Tomoo
TI Aicardi-Goutieres syndrome with SAMHD1 deficiency can be diagnosed by
   unscheduled DNA synthesis test
SO FRONTIERS IN PEDIATRICS
LA English
DT Article
DE Aicardi-Goutieres syndrome (AGS); SAMHD1; unscheduled DNA synthesis
   (UDS); cockayne syndrome (CS); transcription coupled repair (TCR)
ID NUCLEOTIDE EXCISION-REPAIR; I INTERFERON; XERODERMA-PIGMENTOSUM;
   LUPUS-ERYTHEMATOSUS; MUTATIONS; FIBROBLASTS; SENSITIVITY; SPECTRUM
AB Aicardi-Goutieres syndrome (AGS) is a rare genetic disorder characterised by progressive encephalopathy, involving microcephaly, intracranial calcification, and cerebrospinal fluid lymphocytosis with increased interferon-alpha concentrations. The clinical features of AGS overlap with fetal cerebral anomalies caused by congenital infections, such as TORCH (toxoplasmosis, other, rubella, cytomegalovirus, and herpes), or with those of other genetic disorders showing neonatal microcephaly, including Cockayne syndrome (CS) with transcription-coupled DNA repair deficiency, and Seckel syndrome (SS) showing aberrant cell-cycle checkpoint signaling. Therefore, a differential diagnosis to confirm the genetic cause or a proof of infection should be considered. In this report, we describe an individual who showed primordial dwarfism and encephalopathy, and whose initial diagnosis was CS. First, we conducted conventional DNA repair proficiency tests for the patient derived fibroblast cells. Transcription-coupled nucleotide excision repair (TC-NER) activity, which is mostly compromised in CS cases, was slightly reduced in the patient's cells. However, unscheduled DNA synthesis (UDS) was significantly diminished. These cellular traits were inconsistent with the diagnosis of CS. We further performed whole exome sequencing for the case and identified a compound heterozygous loss-of-function variants in the SAMHD1 gene, mutations in which are known to cause AGS. As SAMHD1 encodes deoxyribonucleoside triphosphate triphosphohydrolase, we reasoned that the deoxyribonucleoside triphosphate (dNTP) pool size in the patient's cells was elevated, and the labeling efficiency of UDS-test was hindered due to the reduced concentration of phosphorylated ethynyl deoxyuridine (EdU), a nucleoside analogue used for the assay. In conclusion, UDS assay may be a useful diagnostic tool to distinguish between AGS with SAMHD1 mutations and other related diseases.
C1 [Senju, Chikako; Miyazaki, Yasushi] Nagasaki Univ, Atom Bomb Dis Inst, Grad Sch Biomed Sci, Dept Hematol, Nagasaki, Japan.
   [Senju, Chikako; Tanaka, Katsumi] Nagasaki Univ, Grad Sch Biomed Sci, Dept Plast & Reconstruct Surg, Nagasaki, Japan.
   [Senju, Chikako; Nakazawa, Yuka; Shimada, Mayuko; Iwata, Dai; Ogi, Tomoo] Nagoya Univ, Res Inst Environm Med, Dept Genet, Nagoya, Japan.
   [Senju, Chikako; Nakazawa, Yuka; Shimada, Mayuko; Iwata, Dai; Ogi, Tomoo] Nagoya Univ, Grad Sch Med, Dept Human Genet & Mol Biol, Nagoya, Japan.
   [Senju, Chikako; Nakazawa, Yuka; Shimada, Mayuko; Ogi, Tomoo] Nagasaki Univ, Atom Bomb Dis Inst, Dept Genome Repair, Nagasaki, Japan.
   [Matsuse, Michiko; Mitsutake, Norisato] Nagasaki Univ, Atom Bomb Dis Inst, Dept Radiat Med Sci, Nagasaki, Japan.
   [Moriwaki, Shinichi] Osaka Med & Pharmaceut Univ, Dept Dermatol, Takatsuki, Japan.
C3 Nagasaki University; Nagasaki University; Nagoya University; Nagoya
   University; Nagasaki University; Nagasaki University
RP Ogi, T (通讯作者)，Nagoya Univ, Res Inst Environm Med, Dept Genet, Nagoya, Japan.; Ogi, T (通讯作者)，Nagoya Univ, Grad Sch Med, Dept Human Genet & Mol Biol, Nagoya, Japan.; Ogi, T (通讯作者)，Nagasaki Univ, Atom Bomb Dis Inst, Dept Genome Repair, Nagasaki, Japan.
EM togi@riem.nagoya-u.ac.jp
FU AMED [JP21K19844, JP20ek0109488, JP21ek0109549]; JSPS KAKENHI
   [JP21K19844, JP20H00629]; Uehara Memorial foundation; Takeda Science
   Foundation; Naito Foundation; Daiichi Sankyo Foundation of Life Science
FX This work was supported by AMED under Grant Number JP20ek0109488 and
   JP21ek0109549, JSPS KAKENHI Grant Number JP20H00629, The Uehara Memorial
   foundation and Takeda Science Foundation to TO. This work was supported
   by AMED under Grant Number JP20ak0101146, JSPS KAKENHI Grant Number
   JP21K19844 and JP21H02399, Takeda Science Foundation, The Naito
   Foundation and Daiichi Sankyo Foundation of Life Science to YN.
CR AICARDI J, 1984, ANN NEUROL, V15, P49, DOI 10.1002/ana.410150109
   Arlett CF, 2006, BRIT J RADIOL, V79, P510, DOI 10.1259/bjr/83726649
   ARLETT CF, 1988, INT J RADIAT BIOL, V54, P911, DOI 10.1080/09553008814552321
   Bowen NE, 2021, J BIOL CHEM, V297, DOI 10.1016/j.jbc.2021.101170
   Clifford R, 2014, BLOOD, V123, P1021, DOI 10.1182/blood-2013-04-490847
   Crow YJ, 2006, NAT GENET, V38, P910, DOI 10.1038/ng1842
   Crow YJ, 2006, NAT GENET, V38, P917, DOI 10.1038/ng1845
   de Boer J, 2000, CARCINOGENESIS, V21, P453, DOI 10.1093/carcin/21.3.453
   De Laet C, 2005, NEUROPEDIATRICS, V36, P399, DOI 10.1055/s-2005-873058
   Franzolin E, 2020, FASEB J, V34, P631, DOI 10.1096/fj.201902508R
   Goldstone DC, 2011, NATURE, V480, P379, DOI 10.1038/nature10623
   Goutieres F, 2005, BRAIN DEV-JPN, V27, P201, DOI 10.1016/j.braindev.2003.12.011
   Gunther C, 2015, J CLIN INVEST, V125, P413, DOI 10.1172/JCI78001
   Jia N, 2021, DNA REPAIR, V106, DOI 10.1016/j.dnarep.2021.103192
   Jia N, 2015, NAT PROTOC, V10, P12, DOI 10.1038/nprot.2014.194
   Kashiyama K, 2013, AM J HUM GENET, V92, P807, DOI 10.1016/j.ajhg.2013.04.007
   Kim B, 2012, J BIOL CHEM, V287, P21570, DOI 10.1074/jbc.C112.374843
   Lans H, 2019, NAT REV MOL CELL BIO, V20, P766, DOI 10.1038/s41580-019-0169-4
   Laugel V., 1993, GENEREVIEWS
   LEHMANN AR, 1980, MUTAT RES, V69, P177, DOI 10.1016/0027-5107(80)90187-6
   LEHMANN AR, 1993, J MED GENET, V30, P679, DOI 10.1136/jmg.30.8.679
   Limsirichaikul S, 2009, NUCLEIC ACIDS RES, V37, DOI 10.1093/nar/gkp023
   Marteijn JA, 2014, NAT REV MOL CELL BIO, V15, P465, DOI 10.1038/nrm3822
   Megli CJ, 2022, NAT REV MICROBIOL, V20, P67, DOI 10.1038/s41579-021-00610-y
   Nakazawa Y, 2020, CELL, V180, P1228, DOI 10.1016/j.cell.2020.02.010
   Nakazawa Y, 2012, NAT GENET, V44, P586, DOI 10.1038/ng.2229
   Nakazawa Y, 2010, DNA REPAIR, V9, P506, DOI 10.1016/j.dnarep.2010.01.015
   Oda H, 2014, AM J HUM GENET, V95, P121, DOI 10.1016/j.ajhg.2014.06.007
   Ramantani G, 2010, ARTHRITIS RHEUM-US, V62, P1469, DOI 10.1002/art.27367
   Rice G, 2007, AM J HUM GENET, V81, P713, DOI 10.1086/521373
   Rice GI, 2014, NAT GENET, V46, P503, DOI 10.1038/ng.2933
   Rice GI, 2012, NAT GENET, V44, P1243, DOI 10.1038/ng.2414
   Rice GI, 2009, NAT GENET, V41, P829, DOI 10.1038/ng.373
   Uggenti C, 2020, NAT GENET, V52, P1364, DOI 10.1038/s41588-020-00737-3
   van den Heuvel D, 2021, TRENDS CELL BIOL, V31, P359, DOI 10.1016/j.tcb.2021.02.007
   Wang K, 2010, NUCLEIC ACIDS RES, V38, DOI 10.1093/nar/gkq603
NR 36
TC 0
Z9 0
U1 1
U2 1
PU FRONTIERS MEDIA SA
PI LAUSANNE
PA AVENUE DU TRIBUNAL FEDERAL 34, LAUSANNE, CH-1015, SWITZERLAND
SN 2296-2360
J9 FRONT PEDIATR
JI Front. Pediatr.
PD NOV 4
PY 2022
VL 10
AR 1048002
DI 10.3389/fped.2022.1048002
PG 10
WC Pediatrics
WE Science Citation Index Expanded (SCI-EXPANDED)
SC Pediatrics
GA 6J1HI
UT WOS:000886579100001
PM 36405817
OA gold, Green Published
DA 2023-01-02
ER

PT J
AU Zhou, Z
   Plug, LG
   Patente, TA
   de Jonge-Muller, ESM
   Elmagd, AA
   Jong, AVE
   Everts, B
   Barnhoorn, MC
   Hawinkels, LJAC
AF Zhou, Zhou
   Plug, Leonie G. G.
   Patente, Thiago A. A.
   de Jonge-Muller, Eveline S. M.
   Elmagd, Amir Abou
   van der Meulen-de Jong, Andrea E.
   Everts, Bart
   Barnhoorn, Marieke C. C.
   Hawinkels, Lukas J. A. C.
TI Increased stromal PFKFB3-mediated glycolysis in inflammatory bowel
   disease contributes to intestinal inflammation
SO FRONTIERS IN IMMUNOLOGY
LA English
DT Article
DE inflammatory bowel disease; PFKFB3; stromal cells; glycolysis;
   fibroblast
ID AEROBIC GLYCOLYSIS; FIBROBLASTS; FIBROSIS; STRATEGY; DIFFERENTIATION;
   SIMILARITY; KINASES; IBD
AB Inflammatory bowel disease (IBD) is a chronic relapsing inflammation of the intestinal tract with currently not well-understood pathogenesis. In addition to the involvement of immune cells, increasing studies show an important role for fibroblasts in the pathogenesis of IBD. Previous work showed that glycolysis is the preferred energy source for fibroblasts in fibrotic diseases. 6-phosphofructo-2-kinase/fructose-2, 6-bisphosphatase 3 (PFKFB3) is a key kinase supporting glycolysis. Increased expression of PFKFB3 in several cancers and inflammatory diseases has been previously reported, but the metabolic status of fibroblasts and the role of PFKFB3 in patients with IBD are currently unknown. Therefore, in this study, we evaluated the role of glycolysis and PFKFB3 expression in IBD. Single-sample gene set enrichment analysis (ssGSEA) revealed that glycolysis was significantly higher in IBD intestinal samples, compared to healthy controls, which was confirmed in the validation cohorts of IBD patients. Single-cell sequencing data indicated that PFKFB3 expression was higher in IBD-derived stromal cells. In vitro, PFKFB3 expression in IBD-derived fibroblasts was increased after the stimulation with pro-inflammatory cytokines. Using seahorse real-time cell metabolic analysis, inflamed fibroblasts were shown to have a higher extracellular acidification rate and a lower oxygen consumption rate, which could be reversed by inhibition of JAK/STAT pathway. Furthermore, increased expression of pro-inflammatory cytokines and chemokines in fibroblasts could be reverted by PFK15, a specific inhibitor of PFKFB3. In vivo experiments showed that PFK15 reduced the severity of dextran sulfate sodium (DSS)- and Tcell transfer induced colitis, which was accompanied by a reduction in immune cell infiltration in the intestines. These findings suggest that increased stromal PFKFB3 expression contributes to inflammation and the pathological function of fibroblasts in IBD. Inhibition of PFKFB3 suppressed their inflammatory characteristics.
C1 [Zhou, Zhou; Plug, Leonie G. G.; de Jonge-Muller, Eveline S. M.; Elmagd, Amir Abou; van der Meulen-de Jong, Andrea E.; Barnhoorn, Marieke C. C.; Hawinkels, Lukas J. A. C.] Leiden Univ, Med Ctr, Dept Gastroenterol & Hepatol, Leiden, Netherlands.
   [Patente, Thiago A. A.; Everts, Bart] Leiden Univ, Med Ctr, Dept Parasitol, Leiden, Netherlands.
C3 Leiden University; Leiden University Medical Center (LUMC); Leiden
   University - Excl LUMC; Leiden University; Leiden University Medical
   Center (LUMC); Leiden University - Excl LUMC
RP Hawinkels, LJAC (通讯作者)，Leiden Univ, Med Ctr, Dept Gastroenterol & Hepatol, Leiden, Netherlands.
EM l.j.a.c.hawinkels@lumc.nl
FU China Scholarship Council;  [201806270259]
FX This study was supported by the China Scholarship Council for providing
   Ph.D. fellowship grant 201806270259 (ZZ).
CR Abboud G, 2018, FRONT IMMUNOL, V9, DOI 10.3389/fimmu.2018.01973
   Almousa AA, 2018, CLIN BIOCHEM, V53, P19, DOI 10.1016/j.clinbiochem.2017.12.007
   Arijs I, 2018, GUT, V67, P43, DOI 10.1136/gutjnl-2016-312293
   Arijs I, 2009, PLOS ONE, V4, DOI 10.1371/journal.pone.0007984
   Barnhoorn MC, 2020, J CROHNS COLITIS, V14, P995, DOI 10.1093/ecco-jcc/jjaa009
   Barnhoorn MC, 2022, STEM CELL TRANSL MED, V11, P932, DOI 10.1093/stcltm/szac054
   Bartrons R, 2018, EXPERT OPIN THER TAR, V22, P659, DOI 10.1080/14728222.2018.1498082
   Becker C, 2006, NAT PROTOC, V1, P2900, DOI 10.1038/nprot.2006.446
   Beswick EJ, 2018, FRONT IMMUNOL, V9, DOI 10.3389/fimmu.2018.01125
   Bindea G, 2013, IMMUNITY, V39, P782, DOI 10.1016/j.immuni.2013.10.003
   Boland BS, 2020, SCI IMMUNOL, V5, DOI 10.1126/sciimmunol.abb4432
   C.Luchinat, 2020, bioRxiv, DOI 10.1101/2020.03.22.002196
   Chassaing Benoit, 2014, Curr Protoc Immunol, V104, DOI 10.1002/0471142735.im1525s104
   Chen ZT, 2021, FRONT CARDIOVASC MED, V8, DOI 10.3389/fcvm.2021.701745
   De Bock K, 2013, CELL, V154, P651, DOI 10.1016/j.cell.2013.06.037
   Ding H, 2017, AM J PHYSIOL-RENAL, V313, pF561, DOI 10.1152/ajprenal.00036.2017
   Everts B, 2014, NAT IMMUNOL, V15, P323, DOI 10.1038/ni.2833
   Farah H, 2021, FEBS J, V288, P5555, DOI 10.1111/febs.15644
   Finucane OM, 2019, SCI REP-UK, V9, DOI 10.1038/s41598-019-40619-1
   Flamholz A, 2013, P NATL ACAD SCI USA, V110, P10039, DOI 10.1073/pnas.1215283110
   Friedrich M, 2021, NAT MED, V27, P1970, DOI 10.1038/s41591-021-01520-5
   Garcia-Carbonell R, 2016, ARTHRITIS RHEUMATOL, V68, P1614, DOI 10.1002/art.39608
   Ghoreschi K, 2009, IMMUNOL REV, V228, P273, DOI 10.1111/j.1600-065X.2008.00754.x
   Guo X, 2012, ACTA PHARM SIN B, V2, P358, DOI 10.1016/j.apsb.2012.06.002
   Hawinkels LJAC, 2014, ONCOGENE, V33, P97, DOI 10.1038/onc.2012.536
   Hooper KM, 2017, J CROHNS COLITIS, V11, P118, DOI 10.1093/ecco-jcc/jjw127
   Jasso GJ, 2022, PLOS BIOL, V20, DOI 10.1371/journal.pbio.3001532
   Jayme TS, 2020, SCI ADV, V6, DOI 10.1126/sciadv.aba4376
   Keir ME, 2021, J IMMUNOL, V207, P2245, DOI 10.4049/jimmunol.2100220
   Khare V, 2015, INFLAMM BOWEL DIS, V21, P287, DOI 10.1097/MIB.0000000000000281
   Kinchen J, 2018, CELL, V175, P372, DOI 10.1016/j.cell.2018.08.067
   Kishore M, 2017, IMMUNITY, V47, P875, DOI 10.1016/j.immuni.2017.10.017
   Koelink PJ, 2018, J CROHNS COLITIS, V12, P794, DOI 10.1093/ecco-jcc/jjy035
   Kovacs L, 2019, AM J RESP CRIT CARE, V200, P617, DOI 10.1164/rccm.201812-2290OC
   Lawrance IC, 2001, INFLAMM BOWEL DIS, V7, P226, DOI 10.1097/00054725-200108000-00008
   Li JN, 2019, TRANSL RES, V209, P39, DOI 10.1016/j.trsl.2019.03.005
   Li K, 2018, J PEDIATR GASTR NUTR, V67, P45, DOI 10.1097/MPG.0000000000001898
   Li Q, 2018, BIOCHEM BIOPH RES CO, V496, P641, DOI 10.1016/j.bbrc.2018.01.068
   Li W, 2019, FRONT IMMUNOL, V10, DOI 10.3389/fimmu.2019.00833
   Liu RT, 2018, J NEUROINFLAMM, V15, DOI 10.1186/s12974-018-1095-7
   Liu XL, 2019, BIOCHEM BIOPH RES CO, V515, P332, DOI 10.1016/j.bbrc.2019.05.136
   Lu L, 2017, ONCOTARGET, V8, P62793, DOI 10.18632/oncotarget.19513
   Martin JC, 2019, CELL, V178, P1493, DOI 10.1016/j.cell.2019.08.008
   Molodecky NA, 2012, GASTROENTEROLOGY, V142, P46, DOI 10.1053/j.gastro.2011.10.001
   Ngollo M, 2022, J CROHNS COLITIS, V16, P1269, DOI 10.1093/ecco-jcc/jjac021
   Nowarski R, 2017, CELL, V168, P362, DOI 10.1016/j.cell.2016.11.040
   Ostanin DV, 2009, AM J PHYSIOL-GASTR L, V296, pG135, DOI 10.1152/ajpgi.90462.2008
   Palsson-McDermott EM, 2020, CELL RES, V30, P300, DOI 10.1038/s41422-020-0291-z
   Perse M, 2012, J BIOMED BIOTECHNOL, DOI 10.1155/2012/718617
   Pinchuk IV, 2011, GASTROENTEROLOGY, V140, P2019, DOI 10.1053/j.gastro.2011.02.059
   Poels K, 2020, FRONT CELL DEV BIOL, V8, DOI 10.3389/fcell.2020.581641
   Rabinowitz JD, 2019, NAT METAB, V1, P12, DOI 10.1038/s42255-018-0013-8
   Rieder F, 2009, NAT REV GASTRO HEPAT, V6, P228, DOI 10.1038/nrgastro.2009.31
   Ros S, 2013, CANCER METAB, V1, DOI 10.1186/2049-3002-1-8
   Satija R, 2015, NAT BIOTECHNOL, V33, P495, DOI 10.1038/nbt.3192
   Shi LZ, 2011, J EXP MED, V208, P1367, DOI 10.1084/jem.20110278
   Shi WK, 2018, CELL DEATH DIS, V9, DOI 10.1038/s41419-018-0435-y
   Smids C, 2018, J CROHNS COLITIS, V12, P465, DOI 10.1093/ecco-jcc/jjx160
   Smith MD, 2017, ANN CLIN TRANSL NEUR, V4, P351, DOI 10.1002/acn3.411
   Song GH, 2019, ARTHRITIS RES THER, V21, DOI 10.1186/s13075-019-1865-3
   Stalmann USA, 2022, EXP HEMATOL, V110, P28, DOI 10.1016/j.exphem.2022.03.010
   Thoreson R, 2007, SURG CLIN N AM, V87, P575, DOI 10.1016/j.suc.2007.03.001
   Vancamelbeke M, 2017, INFLAMM BOWEL DIS, V23, P1718, DOI 10.1097/MIB.0000000000001246
   VanDussen KL, 2018, GASTROENTEROLOGY, V155, P815, DOI 10.1053/j.gastro.2018.05.028
   Vanhove W, 2015, INFLAMM BOWEL DIS, V21, P2673, DOI 10.1097/MIB.0000000000000535
   Vermeulen N, 2011, INFLAMM BOWEL DIS, V17, P557, DOI 10.1002/ibd.21388
   Wynn TA, 2012, NAT MED, V18, P1028, DOI 10.1038/nm.2807
   Xie N, 2015, AM J RESP CRIT CARE, V192, P1462, DOI 10.1164/rccm.201504-0780OC
   Yan YT, 2009, PLOS ONE, V4, DOI 10.1371/journal.pone.0006073
   Yin XN, 2018, EUR REV MED PHARMACO, V22, P4243, DOI 10.26355/eurrev_201807_15419
   Yin YM, 2015, SCI TRANSL MED, V7, DOI 10.1126/scitranslmed.aaa0835
   Zhang RY, 2019, INFLAMMATION, V42, P146, DOI 10.1007/s10753-018-0880-x
   Zhang YZ, 2014, WORLD J GASTROENTERO, V20, P91, DOI 10.3748/wjg.v20.i1.91
   Zhao X, 2019, NAT METAB, V1, P147, DOI 10.1038/s42255-018-0008-5
   Zhu W, 2016, PLOS ONE, V11, DOI 10.1371/journal.pone.0163768
   Zou YY, 2017, BRIT J PHARMACOL, V174, P893, DOI 10.1111/bph.13762
NR 76
TC 0
Z9 0
U1 3
U2 3
PU FRONTIERS MEDIA SA
PI LAUSANNE
PA AVENUE DU TRIBUNAL FEDERAL 34, LAUSANNE, CH-1015, SWITZERLAND
SN 1664-3224
J9 FRONT IMMUNOL
JI Front. Immunol.
PD NOV 2
PY 2022
VL 13
AR 966067
DI 10.3389/fimmu.2022.966067
PG 19
WC Immunology
WE Science Citation Index Expanded (SCI-EXPANDED)
SC Immunology
GA 6I7JB
UT WOS:000886307900001
PM 36405760
OA gold, Green Published
DA 2023-01-02
ER

PT J
AU Alahmari, N
   Ahmad, Z
   Johnson, SR
AF Alahmari, Nana
   Ahmad, Zareen
   Johnson, Sindhu R.
TI Environmental Risks for Systemic Sclerosis
SO RHEUMATIC DISEASE CLINICS OF NORTH AMERICA
LA English
DT Article
DE Scleroderma; Systemic sclerosis; Environmental risk factors;
   Occupational risk factors
ID OCCUPATIONAL SILICA EXPOSURE; BREAST IMPLANTS; INDUCED SCLERODERMA;
   AUTOIMMUNE-DISEASE; SKIN FIBROBLASTS; ASSOCIATION; INFECTION;
   METAANALYSIS; BLEOMYCIN; MANIFESTATIONS
AB There is an increasing literature suggesting a relationship between SSc and environ-mental factors. Meta-analysis of case-control studies support organic solvents, silica, and epoxy resins as environmental triggers of SSc. Case reports and cases series sug-gest certain infections and medications may induce SSc or SSc-like conditions. These environmental exposures may impact epigenetic regulation as well as trigger an abhor-rent immune response resulting in the clinical and serologic phenotype that we diagnose as SSc. Screening and studying putative triggers will not only improve our understand-ing of the pathogenesis of SSc but also guide efforts to institute protective measures.
C1 [Alahmari, Nana; Ahmad, Zareen] Mt Sinai Hosp, Toronto Scleroderma Program, 2nd Floor, Box 9, 60 Murray St, Toronto, ON M5T 3L9, Canada.
   [Johnson, Sindhu R.] Univ Toronto, Toronto Western Hosp, Inst Hlth Policy Management & Evaluat, Mt Sinai Hosp,Toronto Scleroderma Program,Div Rheu, Room 2-004,Box 9,60 Murray St, Toronto, ON M5T 3L9, Canada.
C3 University of Toronto; University Toronto Affiliates; Sinai Health
   System Toronto; Lunenfeld Tanenbaum Research Institute; University of
   Toronto; University Toronto Affiliates; Sinai Health System Toronto;
   Lunenfeld Tanenbaum Research Institute; University Health Network
   Toronto
RP Johnson, SR (通讯作者)，Univ Toronto, Toronto Western Hosp, Inst Hlth Policy Management & Evaluat, Mt Sinai Hosp,Toronto Scleroderma Program,Div Rheu, Room 2-004,Box 9,60 Murray St, Toronto, ON M5T 3L9, Canada.
EM Sindhu.Johnson@uhn.ca
FU Gurmej Kaur Dhanda Scleroderma Research Award, Scleroderma Association
   of British Columbia
FX Dr. Johnson is supported by the Gurmej Kaur Dhanda Scleroderma Research
   Award, Scleroderma Association of British Columbia.
CR Abbot S, 2018, RHEUMATOL ADV PRACT, V2, DOI 10.1093/rap/rky041
   Acosta-Herrera M, 2021, ANN RHEUM DIS, V80, P1040, DOI 10.1136/annrheumdis-2021-219884
   Aguila LA, 2021, RHEUMATOL INT, V41, P1143, DOI 10.1007/s00296-020-04693-3
   Al-Sheikh H, 2019, J RHEUMATOL, V46, P1103, DOI 10.3899/jrheum.180042
   Alexandrescu DT, 2005, CLIN EXP DERMATOL, V30, P141, DOI 10.1111/j.1365-2230.2004.01668.x
   Alharbi S, 2018, J RHEUMATOL, V45, P1406, DOI 10.3899/jrheum.170953
   Altorok N, 2015, SEMIN IMMUNOPATHOL, V37, P453, DOI 10.1007/s00281-015-0504-6
   Andreasson K, 2016, ARTHRITIS RES THER, V18, DOI 10.1186/s13075-016-1182-z
   Andreussi R, 2019, RHEUMATOL INT, V39, P387, DOI 10.1007/s00296-018-4227-6
   Arnson Y, 2009, ANN NY ACAD SCI, V1173, P627, DOI 10.1111/j.1749-6632.2009.04808.x
   Arron ST, 2014, J INVEST DERMATOL, V134, P2138, DOI 10.1038/jid.2014.127
   Aryal BK, 2001, AM J IND MED, V40, P271, DOI 10.1002/ajim.1098
   Boyanova L, 2009, DIAGN MICR INFEC DIS, V64, P374, DOI 10.1016/j.diagmicrobio.2009.04.005
   Brown JM, 2004, INHAL TOXICOL, V16, P133, DOI 10.1080/08958370490270936
   Caselli E, 2020, MICROORGANISMS, V8, DOI 10.3390/microorganisms8010039
   Chen ML, 2021, INT J CLIN PRACT, V75, DOI 10.1111/ijcp.13887
   CLARK JG, 1980, BIOCHIM BIOPHYS ACTA, V631, P359, DOI 10.1016/0304-4165(80)90309-8
   Cleveland MG, 2000, CANCER, V88, P1078, DOI 10.1002/(SICI)1097-0142(20000301)88:5<1078::AID-CNCR19>3.0.CO;2-T
   Denton CP, 2019, ARTHRITIS RES THER, V21, DOI 10.1186/s13075-019-1872-4
   Diegel R, 2018, J TOXICOL ENV HEAL A, V81, P734, DOI 10.1080/15287394.2018.1485124
   Diot E, 2002, OCCUP ENVIRON MED, V59, P545, DOI 10.1136/oem.59.8.545
   Efthymiou G, 2019, CLIN IMMUNOL, V207, P87, DOI 10.1016/j.clim.2019.07.012
   Englert H, 2000, AUST NZ J MED, V30, P215, DOI 10.1111/j.1445-5994.2000.tb00810.x
   Farina A, 2017, ARTHRITIS RES THER, V19, DOI 10.1186/s13075-017-1237-9
   Feghali-Bostwick C, 2003, ARTHRITIS RHEUM, V48, P1956, DOI 10.1002/art.11173
   Ferri C, 1999, CLIN EXP RHEUMATOL, V17, P718
   Ferri C, 2002, ARTHRITIS RHEUM-US, V46, P2262, DOI 10.1002/art.10346
   Ferri C, 2002, ANN RHEUM DIS, V61, P937, DOI 10.1136/ard.61.10.937
   Ferri C, 2021, J AUTOIMMUN, V124, DOI 10.1016/j.jaut.2021.102727
   Ferri C, 2018, SEMIN ARTHRITIS RHEU, V48, P475, DOI 10.1016/j.semarthrit.2018.06.009
   Fineschi S, 2021, FRONT IMMUNOL, V12, DOI 10.3389/fimmu.2021.686699
   Gasbarrini A, 1998, DIGEST DIS SCI, V43, P1641, DOI 10.1023/A:1018842527111
   Gold LS, 2007, ARTHRITIS RHEUM-US, V56, P3189, DOI 10.1002/art.22880
   Griffin JM, 2000, IMMUNOPHARMACOLOGY, V46, P123, DOI 10.1016/S0162-3109(99)00164-2
   HAUSTEIN UF, 1985, INT J DERMATOL, V24, P147, DOI 10.1111/j.1365-4362.1985.tb05745.x
   Hussein H, 2014, J RHEUMATOL, V41, P2193, DOI 10.3899/jrheum.140006
   Inaoki M, 2012, J DERMATOL, V39, P482, DOI 10.1111/j.1346-8138.2011.01301.x
   Janowsky EC, 2000, NEW ENGL J MED, V342, P781, DOI 10.1056/NEJM200003163421105
   Jansen AFM, 2019, EUR J CLIN INVEST, V49, DOI 10.1111/eci.13123
   Jimenez S A, 1995, Int Rev Immunol, V12, P159, DOI 10.3109/08830189509056710
   Johnson ME, 2019, ARTHRITIS RES THER, V21, DOI 10.1186/s13075-019-1816-z
   Johnson SR, 2006, J RHEUMATOL, V33, P1117
   Kalabay L, 2002, HELICOBACTER, V7, P250, DOI 10.1046/j.1523-5378.2002.00092.x
   KERR LD, 1992, J RHEUMATOL, V19, P294
   Kettaneh A, 2007, J RHEUMATOL, V34, P97
   Kluger N, 2005, BRIT J DERMATOL, V153, P224, DOI 10.1111/j.1365-2133.2005.06708.x
   LESHIN B, 1989, INT J DERMATOL, V28, P177, DOI 10.1111/j.1365-4362.1989.tb02457.x
   LONGO F, 1993, CLIN EXP RHEUMATOL, V11, P681
   Low AHL, 2009, J RHEUMATOL, V36, P787, DOI 10.3899/jrheum.080915
   Lunardi C, 2000, NAT MED, V6, P1183, DOI 10.1038/80533
   Magnavita N, 2016, MED PR, V67, P557, DOI 10.13075/mp.5893.00260
   Marie I, 2017, AUTOIMMUN REV, V16, P223, DOI 10.1016/j.autrev.2017.01.004
   Marie I, 2014, AUTOIMMUN REV, V13, P151, DOI 10.1016/j.autrev.2013.10.002
   Marie I, 2019, AUTOIMMUN REV, V18, P62, DOI 10.1016/j.autrev.2018.11.001
   Mayes MD, 2012, CURR OPIN RHEUMATOL, V24, P677, DOI 10.1097/BOR.0b013e328358575b
   McCormic ZD, 2010, INT ARCH OCC ENV HEA, V83, P763, DOI 10.1007/s00420-009-0505-7
   Meridor K, 2020, AUTOIMMUN REV, V19, DOI 10.1016/j.autrev.2019.102439
   Mora GF, 2009, J RHEUMATOL, V36, P2383, DOI 10.3899/jrheum.090207
   Balbi GGM, 2017, IMMUNOL RES, V65, P285, DOI 10.1007/s12026-016-8851-5
   Noonan CW, 2006, ENVIRON HEALTH PERSP, V114, P1243, DOI 10.1289/ehp.9203
   Ouchene L, 2021, J CUTAN MED SURG, V25, P188, DOI 10.1177/1203475420957950
   PALESTINE RF, 1980, J AM ACAD DERMATOL, V2, P47, DOI 10.1016/S0190-9622(80)80292-1
   Pang B K, 1996, Australas J Dermatol, V37, P44, DOI 10.1111/j.1440-0960.1996.tb00994.x
   Pasarikovski CR, 2016, ARTHRITIS RES THER, V18, DOI 10.1186/s13075-016-0933-1
   Patrone V, 2017, SCI REP-UK, V7, DOI 10.1038/s41598-017-14889-6
   Perkins LL, 1995, ANN PLAS SURG, V35, P561, DOI 10.1097/00000637-199512000-00001
   Pokhai G, 2014, ARCH RHEUMATOL, V29, P126, DOI 10.5606/ArchRheumatol.2014.3429
   QUERY CC, 1987, CELL, V51, P211, DOI 10.1016/0092-8674(87)90148-6
   Rizzo R, 2018, SCI REP-UK, V8, DOI 10.1038/s41598-018-36146-0
   Rocha LF, 2016, RHEUMATOL INT, V36, P697, DOI 10.1007/s00296-015-3412-0
   RODNAN GP, 1967, ANN INTERN MED, V66, P323, DOI 10.7326/0003-4819-66-2-323
   ROSE T, 1985, EUR J PEDIATR, V143, P225, DOI 10.1007/BF00442147
   Rubio-Rivas M, 2017, CLIN RHEUMATOL, V36, P569, DOI 10.1007/s10067-016-3533-1
   SILMAN AJ, 1992, ANN RHEUM DIS, V51, P1322, DOI 10.1136/ard.51.12.1322
   Silva JL, 2017, ACTA REUMATOL PORT, V42, P263
   SILVER RM, 1990, NEW ENGL J MED, V322, P874, DOI 10.1056/NEJM199003293221302
   Slimani S, 2010, CLIN RHEUMATOL, V29, P531, DOI 10.1007/s10067-009-1371-0
   SLUISCREMER GK, 1985, BRIT J IND MED, V42, P838
   Soffritti I, 2021, CELLS-BASEL, V10, DOI 10.3390/cells10051060
   Sternbaek L, 2019, SCAND J CLIN LAB INV, V79, P7, DOI 10.1080/00365513.2018.1550807
   STERNBERG EM, 1980, NEW ENGL J MED, V303, P782, DOI 10.1056/NEJM198010023031403
   Terrier B, 2020, AUTOIMMUN REV, V19, DOI 10.1016/j.autrev.2020.102596
   Tiosano S, 2019, CURR OPIN RHEUMATOL, V31, P493, DOI 10.1097/BOR.0000000000000623
   TOMLINSON IW, 1984, J RHEUMATOL, V11, P254
   Tsou PS, 2017, J AUTOIMMUN, V83, P73, DOI 10.1016/j.jaut.2017.05.004
   Ueda Takashi, 2010, Dermatol Online J, V16, P11
   URANO J, 1981, EUR J PEDIATR, V136, P285, DOI 10.1007/BF00442996
   Vera-Lastra O, 2012, LUPUS, V21, P128, DOI 10.1177/0961203311429317
   Verhulst L, 2018, INT J DERMATOL, V57, P1075, DOI 10.1111/ijd.14067
   Volkmann ER, 2016, ARTHRITIS RHEUMATOL, V68, P1483, DOI 10.1002/art.39572
   Whorton D, 1997, WESTERN J MED, V167, P159
   Winkelmann RR, 2016, INT J DERMATOL, V55, P97, DOI 10.1111/ijd.12437
   Wong O, 1996, REGUL TOXICOL PHARM, V23, P74, DOI 10.1006/rtph.1996.0011
   YAMAKAGE A, 1980, DERMATOLOGICA, V161, P33, DOI 10.1159/000250328
   Yasuda M, 2008, J DERMATOL, V35, P21, DOI 10.1111/j.1346-8138.2007.00405.x
   Yong Wai Chung, 2018, Clin Exp Rheumatol, V36 Suppl 113, P168
   Zakrzewska K, 2005, VIRUS RES, V114, P1, DOI 10.1016/j.virusres.2005.05.003
   Zakrzewska K, 2019, J INVEST DERMATOL, V139, P2125, DOI 10.1016/j.jid.2019.03.1144
   Zhao JH, 2016, JCR-J CLIN RHEUMATOL, V22, P253, DOI 10.1097/RHU.0000000000000354
NR 99
TC 0
Z9 0
U1 2
U2 2
PU W B SAUNDERS CO-ELSEVIER INC
PI PHILADELPHIA
PA 1600 JOHN F KENNEDY BOULEVARD, STE 1800, PHILADELPHIA, PA 19103-2899 USA
SN 0889-857X
EI 1558-3163
J9 RHEUM DIS CLIN N AM
JI Rheum. Dis. Clin. North Am.
PD NOV
PY 2022
VL 48
IS 4
BP 845
EP 860
DI 10.1016/j.rdc.2022.06.006
PG 16
WC Rheumatology
WE Science Citation Index Expanded (SCI-EXPANDED)
SC Rheumatology
GA 6H2HX
UT WOS:000885268800008
PM 36332999
DA 2023-01-02
ER

PT J
AU Argentino, G
   Barbieri, A
   Beri, R
   Bason, C
   Ruzzenente, A
   Olivieri, O
   Tinazzi, E
   Puccetti, A
   Vitali, C
   Del Papa, N
   Friso, S
   Lunardi, C
AF Argentino, Giuseppe
   Barbieri, Alessandro
   Beri, Ruggero
   Bason, Caterina
   Ruzzenente, Andrea
   Olivieri, Oliviero
   Tinazzi, Elisa
   Puccetti, Antonio
   Vitali, Claudio
   Del Papa, Nicoletta
   Friso, Simonetta
   Lunardi, Claudio
TI Profibrotic Effects of Endothelin-1 on Fibroblasts Are Mediated by
   Aldosterone In Vitro: Relevance to the Pathogenesis and Therapy of
   Systemic Sclerosis and Pulmonary Arterial Hypertension
SO BIOMEDICINES
LA English
DT Article
DE endothelin-1; aldosterone; reactive oxygen species; systemic sclerosis;
   pulmonary arterial hypertension; fibroblasts
ID MESENCHYMAL TRANSITION; PROSPECTIVE APPRAISAL; NITRIC-OXIDE; B RECEPTOR;
   CLASSIFICATION; EXPRESSION; FIBRILLATION; CONTRIBUTES; PREVALENCE;
   CRITERIA
AB Endothelin-1 (ET-1) is a vasoactive and profibrotic peptide that plays a pivotal role in diseases such as systemic sclerosis (SSc) and pulmonary arterial hypertension (PAH), by inducing fibrosis and vascular remodeling. Such effects may be sustained by the induction of aldosterone production and reactive oxygen species (ROS). We have used fibroblasts obtained from skin of healthy donors and SSc patients and commercial fibroblasts from lung to evaluate whether ET-1 is able to stimulate ROS production directly or indirectly through aldosterone induction. We found that ET-1 receptors are present in all types of fibroblasts analyzed, whereas the expression of mineralocorticoid receptor (MCR) is lower in dermal fibroblasts from healthy donors (HDFs) compared to fibroblasts derived from lung (HPFs) or from skin of SSc patients (SScHDFs). ET-1 induces ROS production in HDFs and SScHDFs after 24 h of incubation involving its receptor B (ETB), whereas aldosterone exerts its effects after 40 min of incubation. Moreover, ROS production was inhibited by the pre-incubation of cells with MCR inhibitor. Our results indicate that ET-1 induces ROS indirectly through aldosterone production suggesting that aldosterone may play a pivotal role in the pathogenesis of SSc and PAH.
C1 [Argentino, Giuseppe; Beri, Ruggero; Bason, Caterina; Olivieri, Oliviero; Tinazzi, Elisa; Friso, Simonetta; Lunardi, Claudio] Univ Verona, Dept Med, I-37134 Verona, Italy.
   [Barbieri, Alessandro] Harvard Med Sch, Boston Childrens Hosp, Dept Lab Med, Boston, MA 02115 USA.
   [Ruzzenente, Andrea] Univ Verona, Dept Biomed & Surg Sci, I-37134 Verona, Italy.
   [Puccetti, Antonio] Univ Genoa, Dept Expt Med, Sect Histol, I-16132 Genoa, Italy.
   [Vitali, Claudio] Humanitas Mater Domini Hosp, Rheumatol Outpatients Clin, I-21053 Castellanza, Italy.
   [Del Papa, Nicoletta] ASST Gaetano Pini CTO, Scleroderma Clin, I-20122 Milan, Italy.
C3 University of Verona; Harvard University; Boston Children's Hospital;
   Harvard Medical School; University of Verona; University of Genoa; ASST
   Gaetano Pini CTO
RP Argentino, G (通讯作者)，Univ Verona, Dept Med, I-37134 Verona, Italy.
EM giuseppe.argentino@univr.it
RI Del Papa, Nicoletta/K-8513-2016
OI Del Papa, Nicoletta/0000-0003-1549-8852; RUZZENENTE,
   Andrea/0000-0001-6911-563X; Argentino, Giuseppe/0000-0002-4747-4655;
   olivieri, oliviero/0000-0001-8209-9056
CR Akamata K, 2014, ARTHRITIS RES THER, V16, DOI 10.1186/ar4529
   Aleksiejczuk M, 2019, J PHYSIOL PHARMACOL, V70, P325, DOI 10.26402/jpp.2019.3.01
   Archer SL, 2010, CIRCULATION, V121, P2045, DOI 10.1161/CIRCULATIONAHA.108.847707
   Belloni AS, 1996, HYPERTENSION, V27, P1153, DOI 10.1161/01.HYP.27.5.1153
   Chaisson NF, 2013, CHEST, V144, P1346, DOI 10.1378/chest.12-2396
   Cipriani P, 2014, ARTHRITIS RES THER, V16, DOI 10.1186/s13075-014-0442-z
   Corallo C, 2015, INT J IMMUNOPATH PH, V28, P93, DOI 10.1177/0394632015572750
   Elisa T, 2015, J IMMUNOL RES, V2015, DOI 10.1155/2015/147616
   Enevoldsen FC, 2020, J CLIN MED, V9, DOI 10.3390/jcm9030824
   Farber HW, 2004, NEW ENGL J MED, V351, P1655, DOI 10.1056/NEJMra035488
   Good RB, 2015, AM J PATHOL, V185, P1850, DOI 10.1016/j.ajpath.2015.03.019
   HIRATA Y, 1993, J CLIN INVEST, V91, P1367, DOI 10.1172/JCI116338
   Hundemer GL, 2018, JAMA CARDIOL, V3, P768, DOI 10.1001/jamacardio.2018.2003
   Kedzierski RM, 2001, ANNU REV PHARMACOL, V41, P851, DOI 10.1146/annurev.pharmtox.41.1.851
   Khimji AK, 2010, CELL SIGNAL, V22, P1615, DOI 10.1016/j.cellsig.2010.05.002
   Kowalski J, 2021, HYPERTENSION, V78, P456, DOI 10.1161/HYPERTENSIONAHA.120.16196
   Kuryliszyn-Moskal A, 2005, CLIN RHEUMATOL, V24, P111, DOI 10.1007/s10067-004-0987-3
   LeRoy EC, 2001, J RHEUMATOL, V28, P1573
   LEROY EC, 1988, J RHEUMATOL, V15, P202
   LEVIN ER, 1995, NEW ENGL J MED, V333, P356, DOI 10.1056/NEJM199508103330607
   Manetti M, 2017, ANN RHEUM DIS, V76, DOI 10.1136/annrheumdis-2016-210229
   Maron BA, 2013, AM J CARDIOL, V112, P720, DOI 10.1016/j.amjcard.2013.04.051
   Maron BA, 2013, EUR J HEART FAIL, V15, P277, DOI 10.1093/eurjhf/hfs173
   Maron BA, 2012, CIRCULATION, V126, P963, DOI 10.1161/CIRCULATIONAHA.112.094722
   Mazzuca MQ, 2012, BIOCHEM PHARMACOL, V84, P147, DOI 10.1016/j.bcp.2012.03.020
   Milliez P, 2005, J AM COLL CARDIOL, V45, P1243, DOI 10.1016/j.jacc.2005.01.015
   MORELLI S, 1995, AM J MED, V99, P255, DOI 10.1016/S0002-9343(99)80157-0
   MORRELL NW, 1995, J CLIN INVEST, V96, P1823, DOI 10.1172/JCI118228
   Okamoto Y, 1997, J BIOL CHEM, V272, P21589, DOI 10.1074/jbc.272.34.21589
   Raja SG, 2010, CARDIOVASC THER, V28, pe65, DOI 10.1111/j.1755-5922.2010.00158.x
   Ranchoux B, 2015, CIRCULATION, V131, P1006, DOI 10.1161/CIRCULATIONAHA.114.008750
   Razzaq Zubia, 2009, J Ayub Med Coll Abbottabad, V21, P106
   Rossi GP, 2013, J HUM HYPERTENS, V27, P158, DOI 10.1038/jhh.2012.21
   RUBANYI GM, 1994, PHARMACOL REV, V46, P325
   Rubens C, 2001, CHEST, V120, P1562, DOI 10.1378/chest.120.5.1562
   Safdar Z, 2020, PULM CIRC, V10, DOI 10.1177/2045894019898030
   Seccia TM, 2020, J HYPERTENS, V38, P332, DOI 10.1097/HJH.0000000000002250
   Shi-Wen Xu, 2006, Mol Cell Biol, V26, P5518, DOI 10.1128/MCB.00625-06
   Shinde AV, 2017, BBA-MOL BASIS DIS, V1863, P298, DOI 10.1016/j.bbadis.2016.11.006
   van den Hoogen F, 2013, ANN RHEUM DIS, V72, P1747, DOI [10.1136/annrheumdis-2013-204424, 10.1002/art.38098]
   Xu SW, 2007, MATRIX BIOL, V26, P625, DOI 10.1016/j.matbio.2007.06.003
   Xu SW, 2004, J BIOL CHEM, V279, P23098, DOI 10.1074/jbc.M311430200
   Xu SW, 2001, J INVEST DERMATOL, V116, P417, DOI 10.1046/j.1523-1747.2001.01256.x
NR 43
TC 0
Z9 0
U1 0
U2 0
PU MDPI
PI BASEL
PA ST ALBAN-ANLAGE 66, CH-4052 BASEL, SWITZERLAND
EI 2227-9059
J9 BIOMEDICINES
JI Biomedicines
PD NOV
PY 2022
VL 10
IS 11
AR 2765
DI 10.3390/biomedicines10112765
PG 16
WC Biochemistry & Molecular Biology; Medicine, Research & Experimental;
   Pharmacology & Pharmacy
WE Science Citation Index Expanded (SCI-EXPANDED)
SC Biochemistry & Molecular Biology; Research & Experimental Medicine;
   Pharmacology & Pharmacy
GA 6U9GD
UT WOS:000894667800001
PM 36359285
OA Green Published, gold
DA 2023-01-02
ER

PT J
AU Cai, XY
   Zheng, Y
   Ren, FJ
   Zhang, SW
   Wu, LW
   Yao, Y
AF Cai, Xiaoyu
   Zheng, Yan
   Ren, Fujia
   Zhang, Shiwei
   Wu, Linwen
   Yao, Yao
TI Secretory phosphoprotein 1 secreted by fibroblast-like synoviocytes
   promotes osteoclasts formation via PI3K/AKT signaling in
   collagen-induced arthritis
SO BIOMEDICINE & PHARMACOTHERAPY
LA English
DT Article
DE SPP1; Rheumatoid arthritis; FLSs; Osteoclasts; Sequencing; Bone damage
ID PATHOGENESIS; OSTEOPONTIN; PROLIFERATION; INFLAMMATION; PROGRESSION;
   EXPRESSION; INHIBITOR; BONE
AB Synovial tissue hyperplasia is a major cause of bone damage in rheumatoid arthritis (RA). Over-proliferation and secretion of cytokines of fibroblast-like synoviocytes (FLSs) are key contributors to bone damage in the joint microenvironment. Therefore, inhibition of FLSs-mediated bone damage is of great significance in RA patients. The aim of this study was to investigate the molecular mechanisms by which FLSs-mediated bone damage in the joint microenvironment. The results of whole transcriptome sequencing showed that Spp1 gene expression was significantly upregulated in collagen-induced arthritis FLSs compared to Normal FLSs. KEGG enrichment analysis revealed up-regulated Spp1 gene expression, associated with PI3K/AKT signaling. Animal and cellular experi-ments were designed to validate and explore the results of sequencing. Briefly, the data demonstrated secretory phosphoprotein 1 (SPP1) (encoded by Spp1 gene) secreted by FLSs promotes osteoclasts differentiation in vivo and in vitro and exacerbates articular bone damage in collagen-induced arthritis mice. Interestingly, SPP1 secreted by FLSs does not affect its own proliferation and apoptosis. The results of co-culture of FLSs with bone marrow-derived monocytes indicated the level of SPP1 secreted by FLSs positively correlates with the frequency of p-PI3K(+)PI3K(+) osteoclasts, whereas not with the frequency of p-AKT(+)AKT(+) osteoclasts. This may suggest that SPP1 secreted by FLSs acts directly on PI3K while indirectly on AKT. Together, the results revealed SPP1 secreted by FLSs promotes osteoclasts formation via PI3K/AKT signaling in collagen-induced arthritis. Regulation of Spp1 gene expression in FLSs may be a potential approach to treat RA bone damage in the joint microenvironment.
C1 [Cai, Xiaoyu; Wu, Linwen] Zhejiang Univ Sch Med, Affiliated Hangzhou Peoples Hosp 1, Canc Ctr, Dept Clin Pharmacol, Hangzhou 310006, Peoples R China.
   [Zheng, Yan] Zhejiang Prov Peoples Hosp, Dept Geriatr, Hangzhou, Peoples R China.
   [Ren, Fujia] Hangzhou Womens Hosp, Dept Pharm, Hangzhou, Peoples R China.
   [Zhang, Shiwei] Zhejiang Chinese Med Univ, Dept Anesthesiol, Afriiated Hosp 1, Hangzhou, Peoples R China.
   [Yao, Yao] Zhejiang Univ, Womens Hosp, Dept Pharm, Sch Med, Hangzhou 310006, Peoples R China.
C3 Zhejiang Provincial People's Hospital; Zhejiang Chinese Medical
   University; Zhejiang University
RP Wu, LW (通讯作者)，Zhejiang Univ Sch Med, Affiliated Hangzhou Peoples Hosp 1, Canc Ctr, Dept Clin Pharmacol, Hangzhou 310006, Peoples R China.; Yao, Y (通讯作者)，Zhejiang Univ, Womens Hosp, Dept Pharm, Sch Med, Hangzhou 310006, Peoples R China.
EM 21719080@zju.edu.cn; yaoyaofb@zju.edu.cn
OI Yao, Yao/0000-0002-4560-6861; Cai, Xiaoyu/0000-0002-8510-2967
FU Joint Funds of Zhejiang Provincial Natural Science Foundation of China
   [LYY22H310008]; National Natural Science Foundation of China [82003761];
   Medical Science and Technology Plan Project of Zhe-jiang Province
   [2022485250]; Project of Zhejiang Pharmaceutical Society Hospital
   Pharmacy [2021ZYY12]
FX This study was supported by the Joint Funds of Zhejiang Provincial
   Natural Science Foundation of China under Grant no. LYY22H310008, the
   National Natural Science Foundation of China (Grant no. 82003761) , the
   Medical Science and Technology Plan Project of Zhe-jiang Province (Grant
   no. 2022485250) , the Project of Zhejiang Pharmaceutical Society
   Hospital Pharmacy (Grant no. 2021ZYY12) .
CR Abd-Allah ARA, 2014, INT IMMUNOL, V26, P325, DOI 10.1093/intimm/dxt075
   Ahmad SF, 2017, IMMUNOBIOLOGY, V222, P206, DOI 10.1016/j.imbio.2016.10.001
   Ahmad SF, 2016, MOL IMMUNOL, V78, P65, DOI 10.1016/j.molimm.2016.08.017
   Bakheet SA, 2020, IMMUNOL LETT, V225, P74, DOI 10.1016/j.imlet.2020.06.014
   Bakheet SA, 2019, CELL SIGNAL, V64, DOI 10.1016/j.cellsig.2019.109395
   Chen GJ, 2010, ARTHRITIS RHEUM-US, V62, P2900, DOI 10.1002/art.27603
   Chen HH, 2022, BIOMED RES INT, V2022, DOI 10.1155/2022/1926661
   Deng R, 2022, MOL MED, V28, DOI 10.1186/s10020-022-00490-9
   Denninger KCM, 2015, ARTHRITIS RES THER, V17, DOI 10.1186/s13075-015-0531-7
   Ebrahimi-Rad Mina, 2020, Reumatologia (Warsaw), V58, P350, DOI 10.5114/reum.2020.101276
   Flomerfelt FA, 2016, METHODS MOL BIOL, V1323, P211, DOI 10.1007/978-1-4939-2809-5_18
   Galbraith DW, 2021, METHODS MOL BIOL, V2200, P255, DOI 10.1007/978-1-0716-0880-7_12
   Huang QL, 2022, NEUROTOX RES, V40, P1138, DOI 10.1007/s12640-022-00530-6
   Iwadate H, 2014, INT J RHEUM DIS, V17, P50, DOI 10.1111/1756-185X.12115
   Juge PA, 2014, ANN RHEUM DIS, V73, P1840, DOI 10.1136/annrheumdis-2014-205539
   Kupcho K, 2019, APOPTOSIS, V24, P184, DOI 10.1007/s10495-018-1502-7
   Lin JJ, 2021, CURR MED SCI, V41, P133, DOI 10.1007/s11596-020-2302-1
   Liu LC, 2022, MOD RHEUMATOL, V32, P1054, DOI 10.1093/mr/roab108
   McDonald MM, 2021, JBMR PLUS, V5, DOI 10.1002/jbm4.10539
   Meng Q, 2021, CLIN EXP RHEUMATOL, V39, P970, DOI 10.55563/clinexprheumatol/1xsigp
   Moon YM, 2012, ARTHRITIS RES THER, V14, DOI 10.1186/ar4089
   Nagase T, 2022, CUREUS J MED SCIENCE, V14, DOI 10.7759/cureus.25396
   Nemeth T, 2022, ANN RHEUM DIS, V81, P1055, DOI 10.1136/annrheumdis-2021-222021
   Nishimura K, 2016, FREE RADICAL BIO MED, V97, P330, DOI 10.1016/j.freeradbiomed.2016.06.021
   Okuyama T, 2021, J CLIN LAB ANAL, V35, DOI 10.1002/jcla.23998
   Rood JA, 1997, GENOMICS, V41, P169, DOI 10.1006/geno.1997.4614
   Rui X, 2020, MAT SCI ENG C-MATER, V114, DOI 10.1016/j.msec.2020.111058
   Samarpita S, 2021, 3 BIOTECH, V11, DOI 10.1007/s13205-021-02985-4
   Samarpita S, 2021, CYTOKINE, V142, DOI 10.1016/j.cyto.2021.155502
   Shindo S, 2022, INT J MOL SCI, V23, DOI 10.3390/ijms23062938
   Shirakawa T, 2022, ANIM MODEL EXP MED, V5, P48, DOI 10.1002/ame2.12204
   Shojaei E, 2022, SCI REP-UK, V12, DOI 10.1038/s41598-022-14763-0
   Ungethuem U, 2010, PHYSIOL GENOMICS, V42A, P267, DOI 10.1152/physiolgenomics.00004.2010
   Valenzi E, 2021, FRONT IMMUNOL, V12, DOI 10.3389/fimmu.2021.595811
   Vynck M, 2017, ANAL BIOANAL CHEM, V409, P5919, DOI 10.1007/s00216-017-0538-9
   Wang Y, 2022, AUTOIMMUNITY, V55, P371, DOI 10.1080/08916934.2022.2081842
   Yang NN, 1996, ENDOCRINOLOGY, V137, P2075, DOI 10.1210/en.137.5.2075
   Yao Y, 2022, BRIT J PHARMACOL, V179, P4315, DOI 10.1111/bph.15852
   Yao Y, 2020, FRONT PHARMACOL, V11, DOI 10.3389/fphar.2020.594042
   Yao Y, 2019, EUR J PHARMACOL, V859, DOI 10.1016/j.ejphar.2019.172558
   Yao Y, 2018, FRONT PHARMACOL, V9, DOI 10.3389/fphar.2018.01432
   Zhang Y, 2017, EXP CELL RES, V359, P449, DOI 10.1016/j.yexcr.2017.08.028
   Zhao YY, 2022, ANN TRANSL MED, V10, DOI 10.21037/atm-21-6822
   Zheng WX, 2009, ARTHRITIS RHEUM-US, V60, P1957, DOI 10.1002/art.24625
NR 44
TC 0
Z9 0
U1 7
U2 7
PU ELSEVIER FRANCE-EDITIONS SCIENTIFIQUES MEDICALES ELSEVIER
PI ISSY-LES-MOULINEAUX
PA 65 RUE CAMILLE DESMOULINS, CS50083, 92442 ISSY-LES-MOULINEAUX, FRANCE
SN 0753-3322
EI 1950-6007
J9 BIOMED PHARMACOTHER
JI Biomed. Pharmacother.
PD NOV
PY 2022
VL 155
AR 113687
DI 10.1016/j.biopha.2022.113687
PG 12
WC Medicine, Research & Experimental; Pharmacology & Pharmacy
WE Science Citation Index Expanded (SCI-EXPANDED)
SC Research & Experimental Medicine; Pharmacology & Pharmacy
GA 4U0DT
UT WOS:000858476400002
PM 36088855
OA gold
DA 2023-01-02
ER

PT J
AU Filali, S
   Darragi-Raies, N
   Ben-Trad, L
   Piednoir, A
   Hong, SS
   Pirot, F
   Landoulsi, A
   Girard-Egrot, A
   Granjon, T
   Maniti, O
   Miossec, P
   Trunfio-Sfarghiu, AM
AF Filali, Samira
   Darragi-Raies, Nesrine
   Ben-Trad, Layth
   Piednoir, Agnes
   Hong, Saw-See
   Pirot, Fabrice
   Landoulsi, Ahmed
   Girard-Egrot, Agnes
   Granjon, Thierry
   Maniti, Ofelia
   Miossec, Pierre
   Trunfio-Sfarghiu, Ana-Maria
TI Morphological and Mechanical Characterization of Extracellular Vesicles
   and Parent Human Synoviocytes under Physiological and Inflammatory
   Conditions
SO INTERNATIONAL JOURNAL OF MOLECULAR SCIENCES
LA English
DT Article
DE extracellular vesicles; synoviocytes; synovial fluid; osteoarthritis;
   rhumatoid arthritis; inflammation
ID NECROSIS-FACTOR-ALPHA; RHEUMATOID-ARTHRITIS; TRIBOLOGICAL PROPERTIES;
   JOINT INFLAMMATION; MEMBRANE-VESICLES; SYNOVIAL-FLUID; OSTEOARTHRITIS;
   LUBRICANTS; HEALTHY; IL-17
AB The morphology of fibroblast-like synoviocytes (FLS) issued from the synovial fluid (SF) of patients suffering from osteoarthritis (OA), rheumatoid arthritis (RA), or from healthy subjects (H), as well as the ultrastructure and mechanical properties of the FLS-secreted extracellular vesicles (EV), were analyzed by confocal microscopy, transmission electron microscopy, atomic force microscopy, and tribological tests. EV released under healthy conditions were constituted of several lipid bilayers surrounding a viscous inner core. This "gel-in" vesicular structure ensured high mechanical resistance of single vesicles and good tribological properties of the lubricant. RA, and to a lesser extent OA, synovial vesicles had altered morphology, corresponding to a "gel-out" situation with vesicles surrounded by a viscous gel, poor mechanical resistance, and poor lubricating qualities. When subjected to inflammatory conditions, healthy cells developed phenotypes similar to that of RA samples, which reinforces the importance of inflammatory processes in the loss of lubricating properties of SF.
C1 [Filali, Samira; Miossec, Pierre] Univ Lyon, Edouard Herriot Hosp, Hosp Civils Lyon, Dept Immunol & Rheumatol,Immunogen & Inflammat Re, F-69007 Lyon, France.
   [Filali, Samira; Pirot, Fabrice] Univ Lyon, Edouard Herriot Hosp, Hosp Civils Lyon, Lab Res & Dev Ind Galen Pharm, F-69007 Lyon, France.
   [Filali, Samira; Pirot, Fabrice] Univ Lyon, Edouard Herriot Hosp, Hosp Civils Lyon,Pharm Dept,FRIPHARM Platform, Lab Tissue Biol & Therapeut Engn UMR CNRS 5305, F-69007 Lyon, France.
   [Darragi-Raies, Nesrine; Ben-Trad, Layth; Trunfio-Sfarghiu, Ana-Maria] Univ Lyon, Lab Contact & Struct Mech, UMR5259, CNRS,INSA Lyon, F-69100 Lyon, France.
   [Darragi-Raies, Nesrine; Ben-Trad, Layth; Landoulsi, Ahmed] Univ Carthage, Fac Sci Bizerte, Lab Risques Lies Stress Environnementaux Lutte &, Zarzouna 1054, Tunisia.
   [Ben-Trad, Layth; Girard-Egrot, Agnes; Granjon, Thierry; Maniti, Ofelia] Univ Lyon, Inst Chim & Biochim Mol & Supramol, UMR 5246, CNRS, F-69622 Lyon, France.
   [Ben-Trad, Layth; Girard-Egrot, Agnes; Granjon, Thierry; Maniti, Ofelia; Trunfio-Sfarghiu, Ana-Maria] Inst Multidisciplinaire Biochim Lipides, F-69621 Villeurbanne, France.
   [Piednoir, Agnes] Univ Lyon, ILM, UMR 5506, CNRS, F-69621 Villeurbanne, France.
   [Hong, Saw-See] Unit Viral Infect & Comparat Pathol, UMR UCBL INRA EPHE 754, F-69366 Lyon, France.
C3 CHU Lyon; CHU Lyon; CHU Lyon; Centre National de la Recherche
   Scientifique (CNRS); CNRS - Institute for Engineering & Systems Sciences
   (INSIS); Institut National des Sciences Appliquees de Lyon - INSA Lyon;
   Universite de Carthage; Centre National de la Recherche Scientifique
   (CNRS); CNRS - Institute of Chemistry (INC); Institut National des
   Sciences Appliquees de Lyon - INSA Lyon; Centre National de la Recherche
   Scientifique (CNRS); Universite Paul-Valery; Universite Perpignan Via
   Domitia; Universite de Montpellier; INRAE
RP Miossec, P (通讯作者)，Univ Lyon, Edouard Herriot Hosp, Hosp Civils Lyon, Dept Immunol & Rheumatol,Immunogen & Inflammat Re, F-69007 Lyon, France.; Trunfio-Sfarghiu, AM (通讯作者)，Univ Lyon, Lab Contact & Struct Mech, UMR5259, CNRS,INSA Lyon, F-69100 Lyon, France.; Trunfio-Sfarghiu, AM (通讯作者)，Inst Multidisciplinaire Biochim Lipides, F-69621 Villeurbanne, France.
EM pierre.miossec@univ-lyon1.fr; ana-maria.sfarghiu@insa-lyon.fr
RI ; Trunfio-Sfarghiu, Ana-Maria/I-2293-2016
OI Pirot, Fabrice/0000-0002-5750-4010; Trunfio-Sfarghiu,
   Ana-Maria/0000-0001-9494-6793; Maniti, Ofelia/0000-0001-9371-9580
FU University Claude Bernard Lyon1, France; University of Carthage,
   Tunisia; CNRS; Auvergne-Rhone-Alpes Region (Bio-tribo-mineralogy
   FEDER-CNRS project [169919]; French Foreign Minister through the Eiffel
   scholarship program; IDEXLYON [16-CA-2019]; campus France [P715484D];
   program "bourses alternance" Tunisia [2018-BALT-3617]
FX University Claude Bernard Lyon1, France, University of Carthage,
   Tunisia, CNRS and the Auvergne-Rhone-Alpes Region (Bio-tribo-mineralogy
   FEDER-CNRS project (no 169919)) for financial support. This work was
   also supported by French Foreign Minister through the Eiffel scholarship
   program and by IDEXLYON (deliberation no 16-CA-2019) as well as "campus
   France" (no P715484D) and the program "bourses alternance" Tunisia
   (2018-BALT-3617).
CR Abdel-Naby HM, 2022, EGYPT RHEUMATOL REH, V49, DOI 10.1186/s43166-022-00130-4
   Andreev D, 2022, BONE, V162, DOI 10.1016/j.bone.2022.116468
   Baker KF, 2018, ANN RHEUM DIS, V77, P175, DOI 10.1136/annrheumdis-2017-211555
   Ballara S, 2001, ARTHRITIS RHEUM, V44, P2055, DOI 10.1002/1529-0131(200109)44:9<2055::AID-ART355>3.0.CO;2-2
   Bartok B, 2010, IMMUNOL REV, V233, P233, DOI 10.1111/j.0105-2896.2009.00859.x
   Belluzzi E, 2019, BIOMED RES INT, V2019, DOI 10.1155/2019/6390182
   Ben-Trad L, 2022, INT J MOL SCI, V23, DOI 10.3390/ijms231911998
   Berquand A, 2003, LANGMUIR, V19, P1700, DOI 10.1021/la0260180
   Bostan L, 2012, TRIBOL INT, V46, P215, DOI 10.1016/j.triboint.2011.06.035
   COLLINS KE, 1971, ANN RHEUM DIS, V30, P401, DOI 10.1136/ard.30.4.401
   Corneci MC, 2011, TRIBOL INT, V44, P1959, DOI 10.1016/j.triboint.2011.08.015
   EDWARDS JCW, 1994, J ANAT, V184, P493
   Emmi A, 2022, FRONT CELL DEV BIOL, V10, DOI 10.3389/fcell.2022.886604
   Esa A, 2019, MALAYS ORTHOP J, V13, P1, DOI 10.5704/MOJ.1903.012
   Feldmann Marc, 2004, Novartis Found Symp, V256, P53
   Filali S, 2018, SCI REP-UK, V8, DOI 10.1038/s41598-018-31077-2
   Fischer JAA, 2015, ARTHRITIS RHEUMATOL, V67, P51, DOI 10.1002/art.38896
   FOLCH J, 1957, J BIOL CHEM, V226, P497
   Forsey RW, 2006, BIOMATERIALS, V27, P4581, DOI 10.1016/j.biomaterials.2006.04.018
   Gao K, 2020, MOD RHEUMATOL, V30, P758, DOI 10.1080/14397595.2019.1651445
   Goldberg R, 2012, CHEM PHYS LIPIDS, V165, P374, DOI 10.1016/j.chemphyslip.2011.11.007
   Goldberg R, 2011, ADV MATER, V23, P3517, DOI 10.1002/adma.201101053
   Goldberg R, 2011, BIOPHYS J, V100, P2403, DOI 10.1016/j.bpj.2011.03.061
   Granet C, 2004, ARTHRITIS RES THER, V6, pR190, DOI 10.1186/ar1159
   Gyorgy B, 2011, CELL MOL LIFE SCI, V68, P2667, DOI 10.1007/s00018-011-0689-3
   Han DF, 2020, J CELL MOL MED, V24, P9518, DOI 10.1111/jcmm.15669
   Hot A, 2012, ANN RHEUM DIS, V71, P768, DOI 10.1136/annrheumdis-2011-200468
   Hueber AJ, 2010, J IMMUNOL, V184, P3336, DOI 10.4049/jimmunol.0903566
   Hunter DJ, 2008, RHEUM DIS CLIN N AM, V34, P623, DOI 10.1016/j.rdc.2008.05.004
   Hunter DJ, 2019, LANCET, V393, P1745, DOI 10.1016/S0140-6736(19)30417-9
   Isailovic N, 2015, J AUTOIMMUN, V60, P1, DOI 10.1016/j.jaut.2015.04.006
   Iwanaga T, 2000, ARCH HISTOL CYTOL, V63, P17, DOI 10.1679/aohc.63.17
   Jahn S, 2016, ANNU REV BIOMED ENG, V18, P235, DOI 10.1146/annurev-bioeng-081514-123305
   Khir NAM, 2022, MOL BIOL REP, V49, P10077, DOI 10.1007/s11033-022-07591-y
   Klein J, 2006, P I MECH ENG J-J ENG, V220, P691, DOI 10.1243/13506501JET143
   Lin WF, 2020, ACS NANO, V14, P7008, DOI 10.1021/acsnano.0c01559
   Lin WF, 2019, LANGMUIR, V35, P6048, DOI 10.1021/acs.langmuir.9b00610
   Lin WF, 2019, ACTA BIOMATER, V83, P314, DOI 10.1016/j.actbio.2018.11.015
   Liu Y, 2021, ANN RHEUM DIS, V80, P1057, DOI 10.1136/annrheumdis-2021-eular.1996
   Loeser RF, 2012, ARTHRITIS RHEUM-US, V64, P1697, DOI 10.1002/art.34453
   Macchi V, 2018, J ANAT, V233, P146, DOI 10.1111/joa.12820
   Mahmoud DE, 2022, FRONT IMMUNOL, V13, DOI 10.3389/fimmu.2022.942417
   Matei CI, 2014, MICROSC MICROANAL, V20, P903, DOI 10.1017/S1431927614000415
   Mazzucco D, 2004, BIOMATERIALS, V25, P4433, DOI 10.1016/j.biomaterials.2003.11.023
   Mimpen JY, 2018, OSTEOARTHR CARTILAGE, V26, pS118, DOI 10.1016/j.joca.2018.02.258
   Mimpen JY, 2021, FRONT IMMUNOL, V12, DOI 10.3389/fimmu.2021.676173
   Miossec P, 2001, CELL MOL BIOL, V47, P675
   Miossec P, 2021, CELL MOL IMMUNOL, V18, P860, DOI 10.1038/s41423-021-00644-5
   Mirea DA, 2013, TRIBOL INT, V59, P302, DOI 10.1016/j.triboint.2012.06.015
   Murakami T, 2017, P I MECH ENG J-J ENG, V231, P1160, DOI 10.1177/1350650117712881
   Noack M, 2019, FRONT IMMUNOL, V10, DOI 10.3389/fimmu.2019.01726
   Noack M, 2017, SEMIN IMMUNOPATHOL, V39, P365, DOI 10.1007/s00281-017-0619-z
   Noble P, 2010, ANN MED VET, V154, P83
   Nuki G., 1971, RHEOL ACTA, V10, P8, DOI [DOI 10.1007/BF01972470, 10.1007/BF01972470]
   Prekasan D, 2016, PROC TECH, V25, P1170, DOI 10.1016/j.protcy.2016.08.235
   Quan LD, 2008, EXPERT OPIN THER PAT, V18, P723, DOI 10.1517/13543776.18.7.723
   Safiri S, 2019, ANN RHEUM DIS, V78, P1463, DOI 10.1136/annrheumdis-2019-215920
   Sanchez-Florez JC, 2022, J PAIN PALLIAT CARE, V35, P291, DOI 10.1080/15360288.2021.1973647
   Sava MM, 2013, COMPUT METHOD BIOMEC, V16, P216, DOI 10.1080/10255842.2013.815866
   Schneider CA, 2012, NAT METHODS, V9, P671, DOI 10.1038/nmeth.2089
   Shikichi M, 1999, ARCH HISTOL CYTOL, V62, P219, DOI 10.1679/aohc.62.219
   Shukla P, 2017, J BIOL CHEM, V292, P4686, DOI 10.1074/jbc.M116.764779
   Sofat N, 2011, RHEUMATOLOGY, V50, P2157, DOI 10.1093/rheumatology/ker283
   STEWART JCM, 1980, ANAL BIOCHEM, V104, P10, DOI 10.1016/0003-2697(80)90269-9
   Syx D, 2018, CURR RHEUMATOL REP, V20, DOI 10.1007/s11926-018-0716-6
   Thery C, 2009, NAT REV IMMUNOL, V9, P581, DOI 10.1038/nri2567
   Trunfio-Sfarghiu AM, 2007, TRIBOL INT, V40, P1500, DOI 10.1016/j.triboint.2007.02.008
   Trunfio-Sfarghiu AM, 2008, LANGMUIR, V24, P8765, DOI 10.1021/la8005234
   Tu JJ, 2022, FRONT IMMUNOL, V13, DOI 10.3389/fimmu.2022.922111
   Veselack T, 2018, LUBRICANTS, V6, DOI 10.3390/lubricants6010019
   Wu ZW, 2021, INT IMMUNOPHARMACOL, V93, DOI 10.1016/j.intimp.2021.107392
   Zhou Y, 2021, CELL DEATH DISCOV, V7, DOI 10.1038/s41420-021-00418-y
   Zouaoui J, 2017, BBA-GEN SUBJECTS, V1861, P3109, DOI 10.1016/j.bbagen.2017.09.003
NR 73
TC 0
Z9 0
U1 3
U2 3
PU MDPI
PI BASEL
PA ST ALBAN-ANLAGE 66, CH-4052 BASEL, SWITZERLAND
EI 1422-0067
J9 INT J MOL SCI
JI Int. J. Mol. Sci.
PD NOV
PY 2022
VL 23
IS 21
AR 13201
DI 10.3390/ijms232113201
PG 22
WC Biochemistry & Molecular Biology; Chemistry, Multidisciplinary
WE Science Citation Index Expanded (SCI-EXPANDED)
SC Biochemistry & Molecular Biology; Chemistry
GA 6B5HV
UT WOS:000881364500001
PM 36361990
OA gold, Green Published
DA 2023-01-02
ER

PT J
AU Huang, D
   Tao, LJ
   Du, XR
AF Huang, Dan
   Tao, Liju
   Du, Xiuri
TI KLF9 positively regulates TRIM33 to inhibit abnormal synovial fibroblast
   proliferation, migration as well as inflammation in rheumatoid arthritis
SO IMMUNITY INFLAMMATION AND DISEASE
LA English
DT Article
DE KLF9; rheumatoid arthritis; synovial fibroblasts; TRIM33
ID MATRIX METALLOPROTEINASES; CELL-PROLIFERATION; SYNOVIOCYTES; CANCER;
   EXPRESSION; INFILTRATE; ALPHA; MOTIF
AB Background: Rheumatoid arthritis (RA) can cause irreversible joint injury and serious disability. This study aimed to investigate how TRIM33 regulated by KLF9 affects the aggressive behaviors of synovial fibroblasts induced by tumor necrosis factor-alpha (TNF-alpha).
   Materials and Methods: TNF-alpha-induced MH7A cells were used to simulate the in vitro model of RA. TRIM33 and KLF9 expression in TNF-alpha-challenged MH7A cells and transfection efficiency were analyzed via real-time reverse transcription polymerase chain reaction together with western blot. The viability, proliferation, invasion, and migration of TNF-alpha-induced MH7A cells after transfection was respectively detected by CCK-8, EdU staining, transwell, and wound-healing assays. The expression of invasion and migration-related proteins and inflammation-related proteins was determined by western blot and the levels of inflammatory factors were detected by enzyme-linked immunosorbent assay. The combination between TRIM33 and KLF9 was substantiated through dual-luciferase reporter assay and chromatin immunoprecipitation.
   Results: TRIM33 and KLF9 expression in TNF-alpha-challenged MH7A cells was downregulated. TRIM33 elevation inhibited TNF-alpha-elicited proliferation, metastasis as well as inflammation of MH7A cells. Moreover, KLF9 was combined with TRIM33 and KLF9 promoted transcription of TRIM33. The inhibitory effect of TRIM33 overexpression on proliferation, invasion and migration and inflammation of MH7A cells induced by TNF-alpha was alleviated by the downregulation of KLF9.
   Conclusion: KLF9 positively regulates TRIM33 to suppress the abnormal MH7A cell proliferation, migration, and reduce inflammation upon exposure to TNF-alpha, which was reversed by inhibiting KLF9.
C1 [Huang, Dan; Tao, Liju; Du, Xiuri] Youjiang Med Coll Nationalities, Dept Rheumatol & Immunol, Affiliated Hosp, 18 Zhongshan Second Rd, Baise 533000, Guangxi Zhuang, Peoples R China.
C3 Youjiang Medical University for Nationalities
RP Huang, D (通讯作者)，Youjiang Med Coll Nationalities, Dept Rheumatol & Immunol, Affiliated Hosp, 18 Zhongshan Second Rd, Baise 533000, Guangxi Zhuang, Peoples R China.
EM huangdanDH@163.com
CR Bhaduri U, 2021, CELLS-BASEL, V10, DOI 10.3390/cells10051015
   Bottini N, 2013, NAT REV RHEUMATOL, V9, P24, DOI 10.1038/nrrheum.2012.190
   Boutanquoi PM, 2020, EUR RESPIR J, V55, DOI 10.1183/13993003.01346-2019
   Brown AR, 2015, CARCINOGENESIS, V36, P946, DOI 10.1093/carcin/bgv104
   Chen M, 2021, J INVEST MED, V69, P824, DOI 10.1136/jim-2020-001437
   Colozza G, 2021, EMBO REP, V22, DOI 10.15252/embr.202152970
   Firestein GS, 2003, NATURE, V423, P356, DOI 10.1038/nature01661
   Guo J, 2017, J CELL PHYSIOL, V232, P3158, DOI 10.1002/jcp.25769
   Hatakeyama S, 2017, TRENDS BIOCHEM SCI, V42, P297, DOI 10.1016/j.tibs.2017.01.002
   Herquel B, 2011, P NATL ACAD SCI USA, V108, P8212, DOI 10.1073/pnas.1101544108
   Huh YH, 2015, ARTHRITIS RES THER, V17, DOI 10.1186/s13075-015-0816-x
   Kulkarni A, 2013, J BIOL CHEM, V288, P32357, DOI 10.1074/jbc.M113.459164
   Larsen H, 2012, ARTHRITIS RES THER, V14, DOI 10.1186/ar3934
   Lee DG, 2013, EXP MOL MED, V45, DOI 10.1038/emm.2013.39
   Li JZ, 2017, BIOCHEM BIOPH RES CO, V482, P1381, DOI 10.1016/j.bbrc.2016.12.045
   Li L, 2022, TRANSPL IMMUNOL, V72, DOI 10.1016/j.trim.2022.101588
   Liu L, 2019, ACS NANO, V13, P5036, DOI 10.1021/acsnano.9b01710
   Noss EH, 2008, IMMUNOL REV, V223, P252, DOI 10.1111/j.1600-065X.2008.00648.x
   Pap T, 2000, ARTHRITIS RHEUM, V43, P2531, DOI 10.1002/1529-0131(200011)43:11<2531::AID-ANR21>3.0.CO;2-V
   Park SJ, 2014, J IMMUNOL, V192, P3003, DOI 10.4049/jimmunol.1302177
   Qi GH, 2019, EUR J PHARMACOL, V860, DOI 10.1016/j.ejphar.2019.172551
   Qi JY, 2014, MOL IMMUNOL, V57, P59, DOI 10.1016/j.molimm.2013.08.002
   Ruscitti Piero, 2015, J Med Case Rep, V9, P123, DOI 10.1186/s13256-015-0603-y
   Sluzalska KD, 2017, OSTEOARTHR CARTILAGE, V25, P1890, DOI 10.1016/j.joca.2017.07.011
   Smeets TJM, 2003, ANN RHEUM DIS, V62, P635, DOI 10.1136/ard.62.7.635
   Smeets TJM, 2001, ANN RHEUM DIS, V60, P561, DOI 10.1136/ard.60.6.561
   Wan TT, 2021, CELL BIOL INT, V45, P913, DOI 10.1002/cbin.11550
   Wei TW, 2022, BIOENGINEERED, V13, P8836, DOI 10.1080/21655979.2022.2054913
   Wu ZW, 2021, INT IMMUNOPHARMACOL, V93, DOI 10.1016/j.intimp.2021.107392
   Xu YK, 2020, BIOMED RES INT, V2020, DOI 10.1155/2020/8409239
   Yokota K, 2006, J RHEUMATOL, V33, P463
   Zhao G, 2021, PHARMACOL THERAPEUT, V227, DOI 10.1016/j.pharmthera.2021.107881
   Zou DB, 2021, AGING CELL, V20, DOI 10.1111/acel.13367
   Zucker SN, 2014, MOL CELL, V53, P916, DOI 10.1016/j.molcel.2014.01.033
NR 34
TC 0
Z9 0
U1 1
U2 1
PU WILEY
PI HOBOKEN
PA 111 RIVER ST, HOBOKEN 07030-5774, NJ USA
EI 2050-4527
J9 IMMUN INFLAMM DIS
JI IMMUN. INFLAMM. DIS.
PD NOV
PY 2022
VL 10
IS 11
AR e696
DI 10.1002/iid3.696
PG 10
WC Immunology
WE Science Citation Index Expanded (SCI-EXPANDED)
SC Immunology
GA 5N6UJ
UT WOS:000871924000001
PM 36301038
OA Green Published
DA 2023-01-02
ER

PT J
AU Liu, QN
   Wu, H
   Zhang, HX
   Pan, Y
   Du, SQ
   Song, WQ
   Zhang, FM
   Liu, HL
AF Liu, Qiannan
   Wu, Hao
   Zhang, Hanxu
   Pan, Yue
   Du, Siqi
   Song, Wuqi
   Zhang, Fengmin
   Liu, Hailiang
TI Heat Shock Protein Is Associated with Inhibition of Inflammatory
   Cytokine Production by 630 nm Light-Emitting Diode Irradiation in
   Fibroblast-Like Synoviocytes Based on RNA Sequencing Analysis
SO PHOTOBIOMODULATION PHOTOMEDICINE AND LASER SURGERY
LA English
DT Article
DE light-emitting diode; fibroblast-like synoviocytes; inflammation; HSP70;
   RNA sequencing
ID LEVEL LASER THERAPY; RHEUMATOID-ARTHRITIS; HEAT-SHOCK-PROTEIN-70
AB Background: Inflammatory cytokine secretion from fibroblast-like synoviocytes (FLS) plays a vital role in the pathological process of rheumatoid arthritis (RA). Photobiomodulation (PBM) has been widely used in the treatment of RA. However, the mechanism of PBM in RA has not been clarified.Objective: In this study, we investigated the underlying mechanism of 630 nm light-emitting diode (LED) irradiation on anti-inflammation using mRNA sequencing analysis.Methods and results: Reverse transcription (RT)-quantitative polymerase chain reaction (RT-qPCR) results showed that 630 nm LED irradiation significantly inhibited interleukin (IL)-1 beta, IL-6, and IL-8 mRNA expression in rheumatoid arthritis fibroblast synovial cells (RA-FLS) and MH7A cells. A total of 1730 differentially expressed genes (DEGs) were identified between tumor necrosis factor alpha (TNF-alpha)+LED and TNF-alpha-treated RA-FLS and 1219 DEGs in MH7A cells by mRNA sequencing analysis. A total of 646 intersecting DEGs from the 2 cell models were used for gene ontology and Kyoto Encyclopedia of Genes and Genomes analyses. Protein-protein interaction (PPI) network of DEGs was used, and 502 nodes and 1452 edges were found. A total of 14 clusters were generated in MCODE, and the top 3 clusters were selected as hub modules. PPI network showed that most of the nodes were DEGs of the heat shock protein (HSP) family. RT-qPCR verified that 630 nm LED irradiation significantly increased HSP70 mRNA expression in FLS.Conclusions: Taken together, our results revealed the correlation between HSP70 and the inhibition of inflammation caused by 630 nm LED irradiation. These findings suggested that HSP may be a novel target of 630 nm LED irradiation to alleviate inflammation in the treatment of RA.
C1 [Liu, Qiannan; Wu, Hao; Zhang, Hanxu; Pan, Yue; Du, Siqi; Song, Wuqi; Zhang, Fengmin; Liu, Hailiang] Harbin Med Univ, Wu Lien Teh Inst, Dept Microbiol, Harbin, Peoples R China.
   [Zhang, Fengmin; Liu, Hailiang] Harbin Med Univ, Wu Lien Teh Inst, Dept Microbiol, 157 Baojian Rd, Harbin 150081, Peoples R China.
C3 Harbin Medical University; Harbin Medical University
RP Zhang, FM; Liu, HL (通讯作者)，Harbin Med Univ, Wu Lien Teh Inst, Dept Microbiol, 157 Baojian Rd, Harbin 150081, Peoples R China.
EM fengminzhang@ems.hrbmu.edu.cn; hliu@hrbmu.edu.cn
CR Alves ACA, 2013, LASER MED SCI, V28, P529, DOI 10.1007/s10103-012-1102-7
   Avci P, 2013, SEMIN CUTAN MED SURG, V32, P41
   Barolet D, 2008, LASER SURG MED, V40, P106, DOI 10.1002/lsm.20615
   Belem MO, 2016, J PHOTOCH PHOTOBIO B, V162, P367, DOI 10.1016/j.jphotobiol.2016.07.008
   Brosseau L., 2000, COCHRANE DB SYST REV
   Conaghan Philip G., 1997, Current Opinion in Rheumatology, V9, P183, DOI 10.1097/00002281-199705000-00003
   da-Palma-Cruz M, 2019, LASER MED SCI, V34, P191, DOI 10.1007/s10103-018-2688-1
   Deng JL, 2019, FRONT GENET, V10, DOI 10.3389/fgene.2019.00695
   Dompe C, 2020, J CLIN MED, V9, DOI 10.3390/jcm9061724
   Ekim A, 2007, SWISS MED WKLY, V137, P347
   Evgen'ev MB, 2021, CELL STRESS CHAPERON, V26, P617, DOI 10.1007/s12192-021-01219-z
   Goldberg David J, 2006, J Cosmet Laser Ther, V8, P71, DOI 10.1080/14764170600735912
   Hamblin MR, 2017, AIMS BIOPHYS, V4, P337, DOI 10.3934/biophy.2017.3.337
   Izquierdo E, 2011, ARTHRITIS RHEUM-US, V63, P2575, DOI 10.1002/art.30433
   Kampinga HH, 2009, CELL STRESS CHAPERON, V14, P105, DOI 10.1007/s12192-008-0068-7
   Kuffler DP, 2016, REGEN MED, V11, P107, DOI 10.2217/rme.15.82
   Lee DM, 2001, LANCET, V358, P903, DOI 10.1016/S0140-6736(01)06075-5
   Lee JB, 2016, EXP DERMATOL, V25, P956, DOI 10.1111/exd.13133
   Li JF, 2019, INFLAMMATION, V42, P1788, DOI 10.1007/s10753-019-01041-x
   Ling QZ, 2014, J CELL PHYSIOL, V229, P108, DOI 10.1002/jcp.24425
   Love MI, 2014, GENOME BIOL, V15, DOI 10.1186/s13059-014-0550-8
   Luo XJ, 2008, ARTHRITIS RES THER, V10, DOI 10.1186/ar2399
   Luo XJ, 2008, CELL STRESS CHAPERON, V13, P365, DOI 10.1007/s12192-008-0036-2
   Martine P, 2019, CELL DEATH DIS, V10, DOI 10.1038/s41419-019-1491-7
   MATZINGER P, 1994, ANNU REV IMMUNOL, V12, P991, DOI 10.1146/annurev.immunol.12.1.991
   Meng CY, 2020, LASER MED SCI, V35, P1927, DOI 10.1007/s10103-020-02977-5
   Neves M, 2020, LASER MED SCI, V35, P1277, DOI 10.1007/s10103-019-02905-2
   Richter K, 2010, MOL CELL, V40, P253, DOI 10.1016/j.molcel.2010.10.006
   Rosenzweig R, 2019, NAT REV MOL CELL BIO, V20, P665, DOI 10.1038/s41580-019-0133-3
   Santinoni CS, 2021, J BIOMED MATER RES A, V109, P849, DOI 10.1002/jbm.a.37076
   Spierings J, 2017, RHEUMATOLOGY, V56, P198, DOI 10.1093/rheumatology/kew266
   Szklarczyk D, 2015, NUCLEIC ACIDS RES, V43, pD447, DOI 10.1093/nar/gku1003
   Tong R, 2012, WIRES NANOMED NANOBI, V4, P638, DOI 10.1002/wnan.1188
   Wang WY, 2018, EUR J MED CHEM, V158, P502, DOI 10.1016/j.ejmech.2018.09.027
   Whelan HT, 2002, J CLIN LASER MED SUR, V20, P319, DOI 10.1089/104454702320901107
   Wickenheisser VA, 2019, CURR ALLERGY ASTHM R, V19, DOI 10.1007/s11882-019-0869-z
   Xiang XC, 2020, TOXICOL APPL PHARM, V405, DOI 10.1016/j.taap.2020.115209
   Yamaura M, 2009, LASER SURG MED, V41, P282, DOI 10.1002/lsm.20766
   Yu GC, 2012, OMICS, V16, P284, DOI 10.1089/omi.2011.0118
   Yu WW, 2018, MOL CELL NEUROSCI, V86, P58, DOI 10.1016/j.mcn.2017.11.013
   Zhang KZ, 2008, NATURE, V454, P455, DOI 10.1038/nature07203
NR 41
TC 0
Z9 0
U1 0
U2 0
PU MARY ANN LIEBERT, INC
PI NEW ROCHELLE
PA 140 HUGUENOT STREET, 3RD FL, NEW ROCHELLE, NY 10801 USA
EI 2578-5478
J9 PHOTOBIOMOD PHOTOMED
JI Photobiomodulation Photomed. Laser Surg.
PD NOV 1
PY 2022
VL 40
IS 11
BP 751
EP 762
DI 10.1089/photob.2022.0041
PG 12
WC Surgery
WE Science Citation Index Expanded (SCI-EXPANDED)
SC Surgery
GA 6J2CH
UT WOS:000886634100005
PM 36395086
DA 2023-01-02
ER

PT J
AU Ly, TD
   Wolny, M
   Lindenkamp, C
   Birschmann, I
   Hendig, D
   Knabbe, C
   Faust-Hinse, I
AF Ly, Thanh-Diep
   Wolny, Monika
   Lindenkamp, Christopher
   Birschmann, Ingvild
   Hendig, Doris
   Knabbe, Cornelius
   Faust-Hinse, Isabel
TI The Human Myofibroblast Marker Xylosyltransferase-I: A New Indicator for
   Macrophage Polarization
SO BIOMEDICINES
LA English
DT Article
DE cytokines; fibrosis; inflammation; macrophage; proteoglycan; systemic
   sclerosis; xylosyltransferase
ID SERUM XYLOSYLTRANSFERASE; DENDRITIC CELLS; GM-CSF; EXPRESSION;
   DIFFERENTIATION; IMPACT; INFLAMMATION; INHIBITION; MATURATION; PHENOTYPE
AB Chronic inflammation and excessive synthesis of extracellular matrix components, such as proteoglycans (PG), by fibroblast- or macrophage-derived myofibroblasts are the hallmarks of fibrotic diseases, including systemic sclerosis (SSc). Human xylosyltransferase-I (XT-I), which is encoded by the gene XYLT1, is the key enzyme that is involved in PG biosynthesis. Increased cellular XYLT1 expression and serum XT-I activity were measured in SSc. Nothing is known so far about the regulation of XT-I in immune cells, and their contribution to the increase in measurable serum XT-I activity. We utilized an in vitro model, with primary human CD14(+)CD16(+) monocyte-derived macrophages (M Phi), in order to investigate the role of macrophage polarization on XT-I regulation. The M Phi generated were polarized towards two macrophage phenotypes that were associated with SSc, which were classified as classical pro-inflammatory (M1-like), and alternative pro-fibrotic (M2-like) M Phi. The fully characterized M1- and M2-like M Phi cultures showed differential XT-I gene and protein expressions. The fibrotic M2-like M Phi cultures exhibited higher XT-I secretion, as well as increased expression of myofibroblast marker alpha-smooth muscle actin, indicating the onset of macrophage-to-myofibroblast transition (MMT). Thus, we identified XT-I as a novel macrophage polarization marker for in vitro generated M1- and M2-like M Phi subtypes, and broadened the view of XT-I as a myofibroblast marker in the process of MMT.
C1 [Ly, Thanh-Diep; Wolny, Monika; Lindenkamp, Christopher; Birschmann, Ingvild; Hendig, Doris; Knabbe, Cornelius; Faust-Hinse, Isabel] Ruhr Univ Bochum, Univ Klin, Inst Lab & Transfus Med, Herz & Diabet Zentrum NRW, Georgstr 11, D-32545 Bad Oeynhausen, Germany.
C3 Ruhr University Bochum
RP Faust-Hinse, I (通讯作者)，Ruhr Univ Bochum, Univ Klin, Inst Lab & Transfus Med, Herz & Diabet Zentrum NRW, Georgstr 11, D-32545 Bad Oeynhausen, Germany.
EM ifaust-hinse@hdz-nrw.de
RI Hendig, Doris/F-1112-2013
OI Hendig, Doris/0000-0002-3660-6923
CR Avdic S, 2013, J VIROL, V87, P10273, DOI 10.1128/JVI.00912-13
   Beyer M, 2012, PLOS ONE, V7, DOI 10.1371/journal.pone.0045466
   Bhandari R, 2020, ARTHRITIS RHEUMATOL, V72, P1160, DOI 10.1002/art.41243
   Briggs DC, 2018, STRUCTURE, V26, P801, DOI 10.1016/j.str.2018.03.014
   Bui C, 2014, AM J HUM GENET, V94, P405, DOI 10.1016/j.ajhg.2014.01.020
   Chen SD, 2015, J IMMUNOL METHODS, V426, P56, DOI 10.1016/j.jim.2015.08.001
   COLLINS T, 1984, P NATL ACAD SCI-BIOL, V81, P4917, DOI 10.1073/pnas.81.15.4917
   Etzerodt A, 2013, ANTIOXID REDOX SIGN, V18, P2352, DOI 10.1089/ars.2012.4834
   Faust I, 2019, TRANSPL P, V51, P865, DOI 10.1016/j.transproceed.2019.01.025
   Faust I, 2013, BIOCHEM BIOPH RES CO, V436, P449, DOI 10.1016/j.bbrc.2013.05.125
   Faust I, 2014, BMC GENET, V15, DOI 10.1186/s12863-014-0129-0
   Fischer B, 2022, INT J MOL SCI, V23, DOI 10.3390/ijms23095045
   Fischer B, 2021, BIOCHIMIE, V184, P88, DOI 10.1016/j.biochi.2021.02.006
   GASSON JC, 1991, BLOOD, V77, P1131, DOI 10.1182/blood.V77.6.1131.1131
   Gonzalez-Dominguez E, 2016, J IMMUNOL, V196, P1327, DOI 10.4049/jimmunol.1501177
   Gordts PLSM, 2015, CYTOKINE, V72, P118, DOI 10.1016/j.cyto.2014.12.013
   Gotting C, 1999, J INVEST DERMATOL, V112, P919, DOI 10.1046/j.1523-1747.1999.00590.x
   Gotting C, 2000, J MOL BIOL, V304, P517, DOI 10.1006/jmbi.2000.4261
   Gotting C, 2002, CLIN CHIM ACTA, V317, P199, DOI 10.1016/S0009-8981(01)00793-8
   Hinz B, 2020, NAT REV RHEUMATOL, V16, P11, DOI 10.1038/s41584-019-0324-5
   Holla S, 2014, J ALLERGY CLIN IMMUN, V133, P1500, DOI 10.1016/j.jaci.2014.02.021
   Hwang HS, 2019, OSTEOARTHR CARTILAGE, V27, P833, DOI 10.1016/j.joca.2019.01.006
   Jaguin M, 2013, CELL IMMUNOL, V281, P51, DOI 10.1016/j.cellimm.2013.01.010
   Khair M, 2013, J BIOL CHEM, V288, P1774, DOI 10.1074/jbc.M112.419887
   Kowal K, 2011, FOLIA HISTOCHEM CYTO, V49, P365, DOI 10.5603/FHC.2011.0052
   Kuhn J, 2009, CLIN CHIM ACTA, V409, P123, DOI 10.1016/j.cca.2009.09.013
   Leon-Ponte M, 2005, IMMUNOL LETT, V96, P73, DOI 10.1016/j.imlet.2004.07.019
   Lescoat A, 2018, INT J MOL SCI, V19, DOI 10.3390/ijms19030894
   Li JC, 2021, STRUCT INFRASTRUCT E, V18, P71, DOI 10.1080/15732479.2020.1835998
   Liang H, 2018, BIOCHEM BIOPH RES CO, V503, P2517, DOI 10.1016/j.bbrc.2018.07.009
   Lis-Lopez L, 2021, BIOMEDICINES, V9, DOI 10.3390/biomedicines9121747
   Little K, 2020, J NEUROINFLAMM, V17, DOI 10.1186/s12974-020-02033-7
   Ly TD, 2022, BIOMEDICINES, V10, DOI 10.3390/biomedicines10061451
   Ly TD, 2021, BIOCHEM BIOPH RES CO, V549, P34, DOI 10.1016/j.bbrc.2021.02.092
   Ly TD, 2020, BIOMOLECULES, V10, DOI 10.3390/biom10101467
   Ly TD, 2020, BIOMOLECULES, V10, DOI 10.3390/biom10040609
   Mack M, 2015, KIDNEY INT, V87, P297, DOI 10.1038/ki.2014.287
   Marimuthu R, 2018, JOVE-J VIS EXP, DOI 10.3791/57941
   Martinez Fernando O, 2014, F1000Prime Rep, V6, P13, DOI 10.12703/P6-13
   Martinez P, 2015, GLYCOBIOLOGY, V25, P502, DOI 10.1093/glycob/cwu137
   Meng XM, 2016, CELL DEATH DIS, V7, DOI 10.1038/cddis.2016.402
   Mosser DM, 2008, NAT REV IMMUNOL, V8, P958, DOI 10.1038/nri2448
   Muller B, 2013, GLYCOCONJUGATE J, V30, P237, DOI 10.1007/s10719-012-9439-5
   Ng CY, 2021, J BIOL CHEM, V296, DOI 10.1016/j.jbc.2021.100520
   Nielsen MC, 2020, IMMUNOLOGY, V159, P63, DOI 10.1111/imm.13125
   Nikiforov NG., 2019, VESSEL PLUS, V3, P10, DOI [10.20517/2574-1209.2019.04, DOI 10.20517/2574-1209.2019.04]
   Odeberg J, 2001, J VIROL, V75, P5174, DOI 10.1128/JVI.75.11.5174-5181.2001
   Okabe Y, 2016, NAT IMMUNOL, V17, P9, DOI 10.1038/ni.3320
   Pakshir P, 2018, MATRIX BIOL, V68-69, P81, DOI 10.1016/j.matbio.2018.01.019
   Parisi L, 2018, J IMMUNOL RES, V2018, DOI 10.1155/2018/8917804
   Pfaffl MW, 2001, NUCLEIC ACIDS RES, V29, DOI 10.1093/nar/29.9.e45
   Ponighaus C, 2010, GLYCOCONJUGATE J, V27, P359, DOI 10.1007/s10719-010-9283-4
   Purcu DU, 2022, PLOS ONE, V17, DOI 10.1371/journal.pone.0265196
   Rajput C, 2018, PHYSIOL GENOMICS, V50, P299, DOI 10.1152/physiolgenomics.00122.2017
   Roch C, 2010, BIOCHEM BIOPH RES CO, V391, P685, DOI 10.1016/j.bbrc.2009.11.121
   Rudnik M, 2021, FRONT IMMUNOL, V12, DOI 10.3389/fimmu.2021.642891
   Samaniego R, 2014, J LEUKOCYTE BIOL, V95, P797, DOI 10.1189/jlb.0613345
   Sedda S, 2017, IMMUNOLOGY, V150, P356, DOI 10.1111/imm.12690
   Swart M, 2019, J HISTOCHEM CYTOCHEM, V67, P9, DOI 10.1369/0022155418798770
   Toledo DM, 2019, CURR RHEUMATOL REP, V21, DOI 10.1007/s11926-019-0831-z
   Vierhout M, 2021, WOUND REPAIR REGEN, V29, P548, DOI 10.1111/wrr.12946
   Vogel DYS, 2014, IMMUNOBIOLOGY, V219, P695, DOI 10.1016/j.imbio.2014.05.002
   Wang LX, 2019, J LEUKOCYTE BIOL, V106, P345, DOI 10.1002/JLB.3RU1018-378RR
   Wang S, 2016, ONCOTARGET, V7, P8809, DOI 10.18632/oncotarget.6604
   Wegrowski Y, 2006, CLIN EXP IMMUNOL, V144, P485, DOI 10.1111/j.1365-2249.2006.03059.x
   Witherel CE, 2021, BIOMATERIALS, V269, DOI 10.1016/j.biomaterials.2021.120667
   Wynn TA, 2008, J PATHOL, V214, P199, DOI 10.1002/path.2277
   Ye W, 2015, AM J PATHOL, V185, P485, DOI 10.1016/j.ajpath.2014.09.021
NR 68
TC 0
Z9 0
U1 2
U2 2
PU MDPI
PI BASEL
PA ST ALBAN-ANLAGE 66, CH-4052 BASEL, SWITZERLAND
EI 2227-9059
J9 BIOMEDICINES
JI Biomedicines
PD NOV
PY 2022
VL 10
IS 11
AR 2869
DI 10.3390/biomedicines10112869
PG 27
WC Biochemistry & Molecular Biology; Medicine, Research & Experimental;
   Pharmacology & Pharmacy
WE Science Citation Index Expanded (SCI-EXPANDED)
SC Biochemistry & Molecular Biology; Research & Experimental Medicine;
   Pharmacology & Pharmacy
GA 6F2AG
UT WOS:000883870000001
PM 36359389
OA gold, Green Published
DA 2023-01-02
ER

PT J
AU Simon, L
   Bellard, E
   Jouanmiqueou, B
   Lapinte, V
   Marcotte, N
   Devoisselle, JM
   Lamaze, C
   Rols, MP
   Golzio, M
   Begu, S
AF Simon, L.
   Bellard, E.
   Jouanmiqueou, B.
   Lapinte, V.
   Marcotte, N.
   Devoisselle, J. M.
   Lamaze, C.
   Rols, M. P.
   Golzio, M.
   Begu, S.
TI Interactions of amphiphilic polyoxazolines formulated or not in lipid
   nanocapsules with biological systems: Evaluation from membrane models up
   to in vivo mice epidermis
SO EUROPEAN JOURNAL OF PHARMACEUTICS AND BIOPHARMACEUTICS
LA English
DT Article
DE Skin penetration; Lipid membrane insertion; POxylated emulsifiers;
   Nanoformulations; Topical delivery
ID FATTY-ACIDS; SKIN; FLUORESCENCE; CYTOTOXICITY; VESICLES
AB In this study, we evaluated the potential of amphiphilic polyoxazolines (POx) to interact with biological mem-branes thanks to models of increasing complexity, from a simple lipid bilayer using giant unilamellar vesicles (GUV), to plasma membranes of three different cell types, fibroblasts, keratinocytes and melanocytes, which are found in human skin. Upon assessing an excellent penetration into GUV membranes and cultured cells, we addressed POx's potential to penetrate the murine skin within an in vivo model. Exposure studies were made with native POx and with POx encapsulated within lipid nanocapsules (LNC). Our findings indicate that POx's in-teractions with membranes tightly depend on the nature of the alkyl chain constituting the POx. Saturated C16POx insert rapidly and efficiently into GUV and plasma membranes, while unsaturated C18:2POx insert to a smaller extent. The high amount of membrane-inserted saturated C16POx impacts cell viability to a greater extent than the unsaturated C18:2POx. The in vivo study, performed on mice, showed an efficient accumulation of both POx types in the stratum corneum barrier, reaching the upper epidermis, independently of POx's degree of saturation. Furthermore, the formulation of POx into lipid nanocapsules allowed delivering an encapsulated molecule, the quercetin, in the upper epidermis layers of murine skin, proving POx's efficacy for topical delivery of active molecules. Overall, POx proved to be an excellent choice for topical delivery, which might in turn offer new possibilities for skin treatments in diseases such as psoriasis or melanomas.
C1 [Simon, L.; Lapinte, V.; Marcotte, N.; Devoisselle, J. M.; Begu, S.] Montpellier Univ, ICGM, CNRS, ENSCM, Montpellier, France.
   [Bellard, E.; Jouanmiqueou, B.; Rols, M. P.; Golzio, M.] Univ Toulouse, Inst Pharmacol & Biol Struct, IPBS, CNRS,UPS, Toulouse, France.
   [Lamaze, C.] PSL Res Univ, Inst Curie, Membrane Mech & Dynam Intracellular Signaling Lab, INSERM U1143,CNRS UMR 3666, 26 Rue Ulm, F-75005 Paris, France.
C3 Centre National de la Recherche Scientifique (CNRS); Ecole nationale
   superieure de chimie de Montpellier; Universite de Montpellier;
   Universite de Toulouse; Universite Toulouse III - Paul Sabatier; Centre
   National de la Recherche Scientifique (CNRS); Centre National de la
   Recherche Scientifique (CNRS); CNRS - Institute of Chemistry (INC);
   Institut National de la Sante et de la Recherche Medicale (Inserm);
   UDICE-French Research Universities; PSL Research University Paris;
   UNICANCER; Institut Curie; Universite Paris Cite
RP Begu, S (通讯作者)，Montpellier Univ, ICGM, CNRS, ENSCM, Montpellier, France.
CR Arouri A, 2013, PROG LIPID RES, V52, P130, DOI 10.1016/j.plipres.2012.09.002
   Bhatia T, 2015, BBA-BIOMEMBRANES, V1848, P3175, DOI 10.1016/j.bbamem.2015.09.020
   BROWN D, 1989, AM J PHYSIOL, V256, pF1, DOI 10.1152/ajprenal.1989.256.1.F1
   C. GM, 2000, CELL MOL APPROACH, V2
   Demina T, 2005, BIOCHEMISTRY-US, V44, P4042, DOI 10.1021/bi048373q
   Dragicevic N., 2015, CHEM METHODS PENETRA, P11, DOI [10.1007/978-3-662-47039-8, DOI 10.1007/978-3]
   Feingold KR, 2014, BBA-MOL CELL BIOL L, V1841, P280, DOI 10.1016/j.bbalip.2013.11.007
   Gibot L, 2010, TISSUE ENG PT A, V16, P3199, DOI [10.1089/ten.tea.2010.0189, 10.1089/ten.TEA.2010.0189]
   Guillerm B, 2012, MACROMOL RAPID COMM, V33, P1600, DOI 10.1002/marc.201200266
   Hatahet T, 2017, INT J PHARMACEUT, V518, P167, DOI 10.1016/j.ijpharm.2016.12.043
   Inoue T, 2001, CHEM PHYS LIPIDS, V109, P117, DOI 10.1016/S0009-3084(00)00170-5
   Jespersen H, 2012, BIOCHIMIE, V94, P2, DOI 10.1016/j.biochi.2011.07.029
   Keck CM, 2021, J CONTROL RELEASE, V338, P149, DOI 10.1016/j.jconrel.2021.08.016
   Kempe K, 2010, MACROMOL RAPID COMM, V31, P1869, DOI 10.1002/marc.201000283
   Lai-Cheong J.E., 2021, MEDICINE, V49, P337, DOI [10.1016/j.mpmed.2021.03.001, DOI 10.1016/J.MPMED.2021.03.001]
   Le Roux G, 2017, TOXICOL IN VITRO, V41, P189, DOI 10.1016/j.tiv.2017.03.007
   Liu YL, 2021, EUR J PHARM BIOPHARM, V166, P1, DOI 10.1016/j.ejpb.2021.04.027
   Lorson T, 2018, BIOMATERIALS, V178, P204, DOI 10.1016/j.biomaterials.2018.05.022
   Luxenhofer R, 2011, J CONTROL RELEASE, V153, P73, DOI 10.1016/j.jconrel.2011.04.010
   Maupas C, 2011, INT J PHARMACEUT, V411, P136, DOI 10.1016/j.ijpharm.2011.03.056
   Nifli AP, 2007, J AGR FOOD CHEM, V55, P2873, DOI 10.1021/jf0632637
   Pillet F, 2017, BIOFABRICATION, V9, DOI 10.1088/1758-5090/aa6ed5
   Portet T, 2009, BIOPHYS J, V96, P4109, DOI 10.1016/j.bpj.2009.02.063
   Proksch E, 2008, EXP DERMATOL, V17, P1063, DOI 10.1111/j.1600-0625.2008.00786.x
   Schulz M, 2012, SOFT MATTER, V8, P4849, DOI 10.1039/c2sm06999g
   Simon L, 2021, COLLOID SURFACE A, V626, DOI 10.1016/j.colsurfa.2021.127027
   Simon L, 2020, INT J PHARMACEUT, V585, DOI 10.1016/j.ijpharm.2020.119536
   Simon L, 2020, INT J PHARMACEUT, V579, DOI 10.1016/j.ijpharm.2020.119126
   Simon L, 2019, INT J PHARMACEUT, V570, DOI 10.1016/j.ijpharm.2019.118516
   Sun JW, 2021, NAT COMMUN, V12, DOI 10.1038/s41467-021-22563-9
   Tsuda S., 2015, PLOS ONE, V10
   van Smeden J, 2014, BBA-MOL CELL BIOL L, V1841, P295, DOI 10.1016/j.bbalip.2013.11.006
   Williams AC, 2012, ADV DRUG DELIVER REV, V64, P128, DOI 10.1016/j.addr.2012.09.032
   Zhai YJ, 2014, J CONTROL RELEASE, V193, P90, DOI 10.1016/j.jconrel.2014.05.054
   Diaz YDZ, 2020, COLLOID SURFACE B, V185, DOI 10.1016/j.colsurfb.2019.110621
NR 35
TC 0
Z9 0
U1 1
U2 1
PU ELSEVIER
PI AMSTERDAM
PA RADARWEG 29, 1043 NX AMSTERDAM, NETHERLANDS
SN 0939-6411
EI 1873-3441
J9 EUR J PHARM BIOPHARM
JI Eur. J. Pharm. Biopharm.
PD NOV
PY 2022
VL 180
BP 308
EP 318
DI 10.1016/j.ejpb.2022.10.009
PG 11
WC Pharmacology & Pharmacy
WE Science Citation Index Expanded (SCI-EXPANDED)
SC Pharmacology & Pharmacy
GA 5Y8WE
UT WOS:000879561100003
PM 36265830
DA 2023-01-02
ER

PT J
AU Yang, CY
   Pan, CC
   Tseng, CH
   Yen, FL
AF Yang, Chun-Yin
   Pan, Cheng-Chang
   Tseng, Chih-Hua
   Yen, Feng-Lin
TI Antioxidant, Anti-Inflammation and Antiaging Activities of Artocarpus
   altilis Methanolic Extract on Urban Particulate Matter-Induced HaCaT
   Keratinocytes Damage
SO ANTIOXIDANTS
LA English
DT Article
DE particulate matter; anti-pollution; Artocarpus altilis; keratinocytes;
   skin barrier
ID OXIDATIVE STRESS; SKIN; FIBROBLASTS
AB Particulate matter (PM) is one of the reasons that exacerbate skin diseases. Impaired barrier function is a common symptom in skin diseases, including atopic dermatitis, eczema and psoriasis. Herbal extracts rich in antioxidants are thought to provide excellent pharmacological activities; however, the anti-pollution activity of Artocarpus altilis extract (AAM) has not been investigated yet. The present study demonstrated that 5 mu g/mL of AAM was considered to be a safe dose for further experiments without cytotoxicity. Next, we evaluated the anti-pollution activity of AAM through the PM-induced keratinocytes damage cell model. The results showed that AAM could reduce PM-induced overproduction of intracellular ROS and the final product of lipid peroxidation, 4-hydroxynonenal (4HNE). In addition, AAM not only reduced the inflammatory protein expressions, including tumor necrosis factor alpha (TNF alpha), TNF receptor 1 (TNFR1) and cyclooxygenase-2 (COX-2), but also balanced the aging protein ratio of matrix metalloproteinase (MMPs) and tissue inhibitors of metalloproteases (TIMPs) through downregulating the phosphorylation of mitogen-activated protein kinase (MAPK) signaling. For skin barrier protection, AAM could repair PM-induced barrier function proteins damage, including filaggrin, loricrin and aquaporin 3 for providing anti-aging bioactivity. In conclusion, AAM has the potential to be developed as an anti-pollution active ingredient for topical skin products to prevent skin oxidation, inflammation and aging, and restore the skin barrier function.
C1 [Yang, Chun-Yin; Tseng, Chih-Hua] Kaohsiung Med Univ, Coll Pharm, Sch Pharm, Kaohsiung, Taiwan.
   [Pan, Cheng-Chang] Sunray Bio Biotech Co Ltd, Kaohsiung 807, Taiwan.
   [Tseng, Chih-Hua; Yen, Feng-Lin] Kaohsiung Med Univ, Coll Pharm, Dept Fragrance & Cosmet Sci, Kaohsiung 807, Taiwan.
   [Tseng, Chih-Hua; Yen, Feng-Lin] Kaohsiung Med Univ Hosp, Dept Med Res, Kaohsiung 807, Taiwan.
   [Tseng, Chih-Hua] Kaohsiung Municipal Tatung Hosp, Dept Pharm, Kaohsiung 801, Taiwan.
   [Yen, Feng-Lin] Natl Sun Yat Sen Univ, Inst Biomed Sci, Kaohsiung 804, Taiwan.
   [Yen, Feng-Lin] Natl Pingtung Univ Sci & Technol, Coll Profess Studies, Neipu Township 900, Pingtung County, Taiwan.
   [Yen, Feng-Lin] Kaohsiung Med Univ, Drug Dev & Value Creat Res Ctr, Kaohsiung 807, Taiwan.
C3 Kaohsiung Medical University; Kaohsiung Medical University; Kaohsiung
   Medical University; Kaohsiung Medical University Hospital; Kaohsiung
   Medical University; Kaohsiung Municipal Ta-Tung Hospital; National Sun
   Yat Sen University; National Pingtung University Science & Technology;
   Kaohsiung Medical University
RP Tseng, CH (通讯作者)，Kaohsiung Med Univ, Coll Pharm, Sch Pharm, Kaohsiung, Taiwan.; Tseng, CH; Yen, FL (通讯作者)，Kaohsiung Med Univ, Coll Pharm, Dept Fragrance & Cosmet Sci, Kaohsiung 807, Taiwan.; Tseng, CH; Yen, FL (通讯作者)，Kaohsiung Med Univ Hosp, Dept Med Res, Kaohsiung 807, Taiwan.; Tseng, CH (通讯作者)，Kaohsiung Municipal Tatung Hosp, Dept Pharm, Kaohsiung 801, Taiwan.; Yen, FL (通讯作者)，Natl Sun Yat Sen Univ, Inst Biomed Sci, Kaohsiung 804, Taiwan.; Yen, FL (通讯作者)，Natl Pingtung Univ Sci & Technol, Coll Profess Studies, Neipu Township 900, Pingtung County, Taiwan.; Yen, FL (通讯作者)，Kaohsiung Med Univ, Drug Dev & Value Creat Res Ctr, Kaohsiung 807, Taiwan.
EM chihhua@kmu.edu.tw; flyen@kmu.edu.tw
FU Small and Medium Enterprise Administration, Ministry of Economic
   Affairs;  [SBIR10652]
FX This research was funded by Small and Medium Enterprise Administration,
   Ministry of Economic Affairs, grant number SBIR10652.
CR Arias-Perez RD, 2020, ENVIRON SCI POLLUT R, V27, P42390, DOI 10.1007/s11356-020-10574-w
   Bize C, 2021, INT J COSMETIC SCI, V43, P729, DOI 10.1111/ics.12748
   Cho YJ, 2013, KOREAN J PHYSIOL PHA, V17, P267, DOI 10.4196/kjpp.2013.17.4.267
   Dijkhoff IM, 2020, PART FIBRE TOXICOL, V17, DOI 10.1186/s12989-020-00366-y
   Elias PM, 2008, CURR ALLERGY ASTHM R, V8, P299, DOI 10.1007/s11882-008-0048-0
   Fernando PDSM, 2020, INT J MED SCI, V17, P63, DOI 10.7150/ijms.36476
   Freitas-Rodriguez S, 2017, BBA-MOL CELL RES, V1864, P2015, DOI 10.1016/j.bbamcr.2017.05.007
   Fu YT, 2014, SCI WORLD J, DOI 10.1155/2014/724314
   Hieda DS, 2020, J INVEST DERMATOL, V140, P2343, DOI 10.1016/j.jid.2020.03.971
   Huang PH, 2019, PHARMACEUTICS, V11, DOI 10.3390/pharmaceutics11080399
   Jorgensen P, 2014, BIOGERONTOLOGY, V15, P105, DOI 10.1007/s10522-013-9482-z
   Kim BE, 2021, JCI INSIGHT, V6, DOI 10.1172/jci.insight.145185
   Kim BE, 2011, J INVEST DERMATOL, V131, P1272, DOI 10.1038/jid.2011.24
   Kim M, 2021, ANN DERMATOL, V33, P116, DOI 10.5021/ad.2021.33.2.116
   Kim M, 2019, EXP DERMATOL, V28, P809, DOI 10.1111/exd.13943
   Kondo S, 1997, EUR J IMMUNOL, V27, P1713, DOI 10.1002/eji.1830270718
   Kwon KR, 2019, NUTRIENTS, V11, DOI 10.3390/nu11061341
   Lee CW, 2020, BIOMOLECULES, V10, DOI 10.3390/biom10040514
   Lee CW, 2016, SCI REP-UK, V6, DOI 10.1038/srep27995
   Lee CW, 2013, FOOD CHEM TOXICOL, V60, P123, DOI 10.1016/j.fct.2013.07.029
   Lee CW, 2013, INT J MOL SCI, V14, P3860, DOI 10.3390/ijms14023860
   Li Y, 2021, CHEM BIODIVERS, V18, DOI 10.1002/cbdv.202001051
   Loomis D, 2013, LANCET ONCOL, V14, P1262, DOI 10.1016/S1470-2045(13)70487-X
   Luangpraditkun K, 2021, OXID MED CELL LONGEV, V2021, DOI 10.1155/2021/5067957
   Nguyen LTH, 2019, J ETHNOPHARMACOL, V228, P132, DOI 10.1016/j.jep.2018.09.025
   Moon JY, 2020, ANTIOXIDANTS-BASEL, V9, DOI 10.3390/antiox9040271
   Morakinyo OM, 2016, INT J ENV RES PUB HE, V13, DOI 10.3390/ijerph13060592
   Nonpanya N, 2021, PHARMACEUTICS, V13, DOI 10.3390/pharmaceutics13040554
   Romani A, 2018, MECH AGEING DEV, V172, P86, DOI 10.1016/j.mad.2017.11.007
   Shin JW, 2020, INT J MOL SCI, V21, DOI 10.3390/ijms21103446
   Sticozzi C, 2012, PLOS ONE, V7, DOI 10.1371/journal.pone.0033592
   Su LJ, 2019, OXID MED CELL LONGEV, V2019, DOI 10.1155/2019/5080843
   Surowiak P, 2014, J COSMET DERMATOL-US, V13, P195, DOI 10.1111/jocd.12103
   Tsai MH, 2017, ONCOTARGET, V8, P28342, DOI 10.18632/oncotarget.16058
   Tzeng CW, 2015, AM J CHINESE MED, V43, P559, DOI 10.1142/S0192415X15500354
   Yang CY, 2021, PHARMACEUTICS, V13, DOI 10.3390/pharmaceutics13091372
   Yeh CJ, 2017, SCI REP-UK, V7, DOI 10.1038/s41598-017-15876-7
   Zhen AX, 2019, MAR DRUGS, V17, DOI 10.3390/md17080444
NR 38
TC 0
Z9 0
U1 1
U2 1
PU MDPI
PI BASEL
PA ST ALBAN-ANLAGE 66, CH-4052 BASEL, SWITZERLAND
EI 2076-3921
J9 ANTIOXIDANTS-BASEL
JI Antioxidants
PD NOV
PY 2022
VL 11
IS 11
AR 2304
DI 10.3390/antiox11112304
PG 11
WC Biochemistry & Molecular Biology; Chemistry, Medicinal; Food Science &
   Technology
WE Science Citation Index Expanded (SCI-EXPANDED)
SC Biochemistry & Molecular Biology; Pharmacology & Pharmacy; Food Science
   & Technology
GA 6U4TB
UT WOS:000894359900001
PM 36421490
OA Green Published, gold
DA 2023-01-02
ER

PT J
AU Yang, JJ
   Liu, JY
   Li, J
   Jing, M
   Zhang, LM
   Sun, MM
   Wang, QY
   Sun, HL
   Hou, GG
   Wang, CH
   Xin, WY
AF Yang, Junjie
   Liu, Jiayu
   Li, Jing
   Jing, Ming
   Zhang, Leiming
   Sun, Mengmeng
   Wang, Qiaoyun
   Sun, Hongliu
   Hou, Guige
   Wang, Chunhua
   Xin, Wenyu
TI Celastrol inhibits rheumatoid arthritis by inducing autophagy via
   inhibition of the PI3K/AKT/mTOR signaling pathway
SO INTERNATIONAL IMMUNOPHARMACOLOGY
LA English
DT Article
DE Celastrol; Rheumatoid Arthritis; Fibroblast-like Synoviocytes;
   Autophagy; PI3K/AKT/mTOR Pathway
ID COLLAGEN-INDUCED ARTHRITIS; APOPTOSIS; PROLIFERATION; MICE
AB Objective: Rheumatoid arthritis (RA) is a chronic autoimmune inflammatory disorder of the synovial joints. Celastrol (Cel) is a quinone-methylated triterpenoid extracted from Tripterygium wilfordii Hook F (TwHF) that has been proven to be effective in treating RA. However, the underlying molecular mechanism of celastrol in the treatment of RA remains unknown. This study explored the protective effect of celastrol against RA and the specific mechanisms of celastrol in vitro and in vivo.
   Methods: A chicken type II collagen (CII)-induced arthritis (CIA) mouse model was used to explore the antiarthritic effects of celastrol, and paw swelling degree, the poly-arthritis index score and serum cytokine levels were determined. Pathological morphology was observed using hematoxylin and eosin (H&E) staining. The influences of celastrol on the proliferation of tumor necrosis factor-alpha (TNF-alpha)-induced fibroblast-like synoviocytes (FLSs) were tested by Cell Counting Kit-8 (CCK-8) assays and 5-ethynyl-2'-deoxyuridine (EdU) staining assays. The level of autophagy was detected by transmission electron microscopy (TEM). Furthermore, the PI3K/AKT/mTOR pathway and the status of autophagy in the CIA model and FLSs were also detected by western blot and immunofluorescence staining.
   Results: The results showed that celastrol decreased arthritis severity and inhibited TNF-alpha-induced FLSs proliferation. Additionally, celastrol decreased the secretion of pro-inflammatory cytokines. Moreover, celastrol increased autophagosome levels and LC3B protein expression in TNF-alpha-treated FLSs. Furthermore, celastrol increased the protein expression of LC3-II and Beclin-1 and decreased the phosphorylation degree of mTOR and AKT.
   Conclusion: In conclusion, our findings confirmed that celastrol ameliorates RA via the up-regulation of autophagy by inhibiting the PI3K/AKT/mTOR axis.
C1 [Yang, Junjie; Liu, Jiayu; Jing, Ming; Wang, Qiaoyun; Sun, Hongliu; Hou, Guige; Wang, Chunhua; Xin, Wenyu] Binzhou Med Univ, Sch Pharm, Key Lab Prescript Effect & Clin Evaluat, State Adm Tradit Chinese Med China, Yantai 264003, Shandong, Peoples R China.
   [Li, Jing] Guangdong Hosp Tradit Chinese Med Guangdong, Dept Neurol, Guangzhou 510120, Peoples R China.
   [Zhang, Leiming; Sun, Mengmeng] Yantai Univ, Sch Pharm, Key Lab Mol Pharmacol & Drug Evaluat, Minist Educ, Yantai 264005, Shandong, Peoples R China.
C3 Binzhou Medical University; Yantai University
RP Hou, GG; Wang, CH; Xin, WY (通讯作者)，Binzhou Med Univ, Sch Pharm, Key Lab Prescript Effect & Clin Evaluat, State Adm Tradit Chinese Med China, Yantai 264003, Shandong, Peoples R China.
EM guigehou@163.com; chunhuawang508@126.com; xinwenyu1391139@163.com
FU National Science Foundation of China [81803546]; Key R&D Program of
   shandong province [2019JZZY011104]; Natural Science Foundation of
   Shandong Province [ZR2018LH024, ZR2017MH068]
FX This study was supported by the National Science Foundation of China
   (No. 81803546), Key R&D Program of shandong province (No.
   2019JZZY011104) and the Natural Science Foundation of Shandong Province
   (No. ZR2018LH024) (No. ZR2017MH068).
CR Ba X, 2021, FRONT PHARMACOL, V12, DOI 10.3389/fphar.2021.696802
   Cascao R, 2020, FRONT MED-LAUSANNE, V7, DOI 10.3389/fmed.2020.00455
   Chen K, 2019, BIOMED PHARMACOTHER, V115, DOI 10.1016/j.biopha.2019.108875
   Dokladny K, 2013, J BIOL CHEM, V288, P14959, DOI 10.1074/jbc.M113.462408
   Eich G, 2017, PLOS ONE, V12, DOI 10.1371/journal.pone.0189903
   Fang SH, 2021, CELL DEATH DIS, V12, DOI 10.1038/s41419-020-03357-1
   Fang ZY, 2017, GENES-BASEL, V8, DOI 10.3390/genes8090221
   Feng FB, 2018, BIOMED PHARMACOTHER, V102, P1209, DOI 10.1016/j.biopha.2018.03.142
   Feng Y, 2018, CURR DRUG TARGETS, V19, P1009, DOI 10.2174/1389450117666160819155028
   Feng ZT, 2019, BIOMED PHARMACOTHER, V113, DOI 10.1016/j.biopha.2019.108759
   Gan K, 2015, INT IMMUNOPHARMACOL, V24, P239, DOI 10.1016/j.intimp.2014.12.012
   Gao Q, 2020, INT IMMUNOPHARMACOL, V84, DOI 10.1016/j.intimp.2020.106527
   Haleagrahara N, 2017, BIOMED PHARMACOTHER, V90, P38, DOI 10.1016/j.biopha.2017.03.026
   Han XB, 2018, CELL PHYSIOL BIOCHEM, V48, P1616, DOI 10.1159/000492283
   Jing M, 2021, INT IMMUNOPHARMACOL, V98, DOI 10.1016/j.intimp.2021.107879
   Kma L, 2021, BIOTECHNOL APPL BIOC, DOI 10.1002/bab.2104
   Lee HW, 2014, BMB REP, V47, P697, DOI 10.5483/BMBRep.2014.47.12.069
   Li JQ, 2022, NUTRIENTS, V14, DOI 10.3390/nu14122413
   Liu WW, 2018, FRONT IMMUNOL, V9, DOI 10.3389/fimmu.2018.02228
   Lu XH, 2021, INT ARCH ALLERGY IMM, DOI [10.1109/TGRS.2021.3063105, 10.1159/000517185]
   Malemud CJ, 2015, FUTURE MED CHEM, V7, P1137, DOI [10.4155/fmc.15.55, 10.4155/FMC.15.55]
   Meng QL, 2017, APOPTOSIS, V22, P1138, DOI 10.1007/s10495-017-1387-x
   Misra S, 2021, INFLAMMOPHARMACOLOGY, V29, P1427, DOI 10.1007/s10787-021-00857-0
   Mitra A, 2012, CYTOKINE, V60, P38, DOI 10.1016/j.cyto.2012.06.316
   Ruegg S, 2007, EPILEPSY RES, V77, P85, DOI 10.1016/j.eplepsyres.2007.09.009
   Tlustochowicz M, 2018, ARCH MED SCI, V14, P569, DOI 10.5114/aoms.2016.58924
   Vomero M, 2022, FRONT PHARMACOL, V13, DOI 10.3389/fphar.2022.852802
   Wang RA, 2016, MICROVASC RES, V104, P23, DOI 10.1016/j.mvr.2015.11.001
   Xin WY, 2014, BRIT J PHARMACOL, V171, P3526, DOI 10.1111/bph.12715
   Xu K, 2013, INFLAMM RES, V62, P229, DOI 10.1007/s00011-012-0572-1
   Yin H, 2018, FRONT IMMUNOL, V9, DOI 10.3389/fimmu.2018.01512
   Yu C, 2018, CLIN EXP RHEUMATOL, V36, P836
   Zhao JA, 2021, FRONT IMMUNOL, V12, DOI 10.3389/fimmu.2021.809806
   Zhao J, 2015, INT IMMUNOPHARMACOL, V26, P221, DOI 10.1016/j.intimp.2015.03.033
   Zhao X, 2021, AAPS J, V24, DOI 10.1208/s12248-021-00636-3
NR 35
TC 0
Z9 0
U1 5
U2 5
PU ELSEVIER
PI AMSTERDAM
PA RADARWEG 29, 1043 NX AMSTERDAM, NETHERLANDS
SN 1567-5769
EI 1878-1705
J9 INT IMMUNOPHARMACOL
JI Int. Immunopharmacol.
PD NOV
PY 2022
VL 112
AR 109241
DI 10.1016/j.intimp.2022.109241
PG 10
WC Immunology; Pharmacology & Pharmacy
WE Science Citation Index Expanded (SCI-EXPANDED)
SC Immunology; Pharmacology & Pharmacy
GA 5Y9CT
UT WOS:000879578200008
PM 36116150
OA hybrid
DA 2023-01-02
ER

PT J
AU Yao, H
   Tang, GY
AF Yao, Hui
   Tang, Guoyao
TI Macrophages in intestinal fibrosis and regression
SO CELLULAR IMMUNOLOGY
LA English
DT Article
DE Macrophages; Gastrointestinal tract; Inflammation; Fibrosis;
   Inflammatory bowel disease
ID INFLAMMATORY-BOWEL-DISEASE; FIBROBLAST ACTIVATION PROTEIN; CREEPING FAT;
   APOPTOTIC CELLS; STRICTURE FORMATION; ORGAN INJURY; TISSUE; RECEPTOR;
   MICE; EXPRESSION
AB Intestinal macrophages are heterogenous cell populations with different developmental ontogeny and tissue anatomy. The concerted actions of intestinal macrophage subsets are critical to maintaining tissue homeostasis. However, the dysregulation of macrophages following tissue injury or chronic inflammation could also lead to intestinal fibrosis, with few treatment options in the clinic. In this review, we will characterize the features of intestinal macrophages in light of the latest advances in lineage tracing and single-cell sequencing technology. The roles of macrophages in distinct stages of intestinal fibrosis would be also elaborated. Finally, based on the reciprocal interaction between macrophages and intestinal fibrosis, we will propose the potential macrophage targeting anti-intestinal fibrosis therapies.
C1 [Tang, Guoyao] Shanghai Jiao Tong Univ, Shanghai Peoples Hosp 9, Dept Oral Med, Sch Med, 639 Zhizaoju Rd, Shanghai 200011, Peoples R China.
   Shanghai Jiao Tong Univ, Coll Stomatol, Shanghai 200011, Peoples R China.
   Natl Ctr Stornatol, Shanghai 200011, Peoples R China.
   Natl Clin Res Ctr Oral Dis, Shanghai 200011, Peoples R China.
   Shanghai Key Lab Stomatol, Shanghai 200011, Peoples R China.
C3 Shanghai Jiao Tong University; Shanghai Jiao Tong University
RP Tang, GY (通讯作者)，Shanghai Jiao Tong Univ, Shanghai Peoples Hosp 9, Dept Oral Med, Sch Med, 639 Zhizaoju Rd, Shanghai 200011, Peoples R China.
CR Abe Y, 2012, DIGEST DIS SCI, V57, P335, DOI 10.1007/s10620-011-1879-4
   Alfredsson J, 2020, SCAND J IMMUNOL, V92, DOI 10.1111/sji.12990
   Andersen MH, 1997, BIOCHEMISTRY-US, V36, P5441, DOI 10.1021/bi963119m
   Andres PG, 2000, J IMMUNOL, V164, P6303, DOI 10.4049/jimmunol.164.12.6303
   Asano K, 2015, NAT COMMUN, V6, DOI 10.1038/ncomms8802
   Atabai K, 2009, J CLIN INVEST, V119, P3713, DOI 10.1172/JCI40053
   Avetisyan M, 2018, P NATL ACAD SCI USA, V115, P4696, DOI 10.1073/pnas.1802490115
   Aziz M, 2011, APOPTOSIS, V16, P1077, DOI 10.1007/s10495-011-0630-0
   Bain CC, 2013, MUCOSAL IMMUNOL, V6, P498, DOI 10.1038/mi.2012.89
   Bain CC, 2018, FRONT IMMUNOL, V9, DOI 10.3389/fimmu.2018.02733
   Bain CC, 2014, NAT IMMUNOL, V15, P929, DOI 10.1038/ni.2967
   Bamias G, 2022, INFLAMM BOWEL DIS, V28, P337, DOI 10.1093/ibd/izab251
   Behrendt N, 2004, BIOL CHEM, V385, P103, DOI 10.1515/BC.2004.031
   Bernardo D, 2018, MUCOSAL IMMUNOL, V11, P1114, DOI 10.1038/s41385-018-0030-7
   Binabaj MM, 2019, J CELL PHYSIOL, V234, P11654, DOI 10.1002/jcp.27823
   Bleriot C, 2020, IMMUNITY, V52, P957, DOI 10.1016/j.immuni.2020.05.014
   Bogunovic M, 2009, IMMUNITY, V31, P513, DOI 10.1016/j.immuni.2009.08.010
   Brokopp CE, 2011, EUR HEART J, V32, P2713, DOI 10.1093/eurheartj/ehq519
   Bujko A, 2018, J EXP MED, V215, P441, DOI 10.1084/jem.20170057
   Carlson MA, 2003, J SURG RES, V110, P304, DOI 10.1016/S0022-4804(02)00098-7
   CECCHINI MG, 1994, DEVELOPMENT, V120, P1357
   Chen Y, 2021, NEURON, V109, P205, DOI 10.1016/j.neuron.2020.10.008
   Chieppa M, 2006, J EXP MED, V203, P2841, DOI 10.1084/jem.20061884
   Coffey JC, 2022, LANCET GASTROENTEROL, V7, P96, DOI 10.1016/S2468-1253(21)00179-5
   Conde CD, 2022, SCIENCE, V376, P713, DOI 10.1126/science.abl5197
   Cox N, 2021, ANNU REV IMMUNOL, V39, P313, DOI 10.1146/annurev-immunol-093019-111748
   Cui HC, 2020, JCI INSIGHT, V5, DOI 10.1172/jci.insight.134539
   D'Alessio S, 2022, NAT REV GASTRO HEPAT, V19, P169, DOI 10.1038/s41575-021-00543-0
   da Cunha VP, 2020, SCI REP-UK, V10, DOI 10.1038/s41598-020-77276-8
   Dai XM, 2004, BLOOD, V103, P1114, DOI 10.1182/blood-2003-08-2739
   Danne C, 2017, CELL HOST MICROBE, V22, P733, DOI 10.1016/j.chom.2017.11.002
   de Bruyn M, 2017, NAT COMMUN, V8, DOI 10.1038/ncomms15384
   De Schepper S, 2018, CELL, V175, P400, DOI 10.1016/j.cell.2018.07.048
   Derkacz A, 2021, J CLIN MED, V10, DOI 10.3390/jcm10051122
   Dharmasiri S, 2021, INFLAMM BOWEL DIS, V27, P1641, DOI 10.1093/ibd/izab029
   Dickson I, 2020, NAT REV GASTRO HEPAT, V17, P713, DOI 10.1038/s41575-020-00379-0
   Domanska D, 2022, J EXP MED, V219, DOI 10.1084/jem.20211846
   Duque GA, 2014, FRONT IMMUNOL, V5, P1, DOI 10.3389/fimmu.2014.00491
   El Ouali S, 2020, UNITED EUR GASTROENT, V8, P263, DOI 10.1177/2050640620901960
   Eom DS, 2017, SCIENCE, V355, P1317, DOI 10.1126/science.aal2745
   Eraslan G, 2022, SCIENCE, V376, P712, DOI 10.1126/science.abl4290
   Fawkner-Corbett D, 2021, CELL, V184, P810, DOI 10.1016/j.cell.2020.12.016
   Fichtner-Feigl S, 2007, J IMMUNOL, V178, P5859, DOI 10.4049/jimmunol.178.9.5859
   Fitzgerald AA, 2020, CANCER METAST REV, V39, P783, DOI 10.1007/s10555-020-09909-3
   Ford AJ, 2019, BIOMATERIALS, V209, P88, DOI 10.1016/j.biomaterials.2019.03.044
   Fujiwara C, 2019, ARTHRITIS RHEUMATOL, V71, P302, DOI 10.1002/art.40701
   Fumery M, 2021, J CROHNS COLITIS, V15, P1766, DOI 10.1093/ecco-jcc/jjab068
   Gabanyi I, 2016, CELL, V164, P378, DOI 10.1016/j.cell.2015.12.023
   Gao JH, 2020, INT IMMUNOPHARMACOL, V83, DOI 10.1016/j.intimp.2020.106426
   Ginhoux F, 2016, IMMUNITY, V44, P439, DOI 10.1016/j.immuni.2016.02.024
   Goffin L, 2016, INFLAMM BOWEL DIS, V22, P2041, DOI 10.1097/MIB.0000000000000863
   Grainger JR, 2017, PFLUG ARCH EUR J PHY, V469, P527, DOI [10.1007/s00424-017-1958, 10.1007/s00424-017-1958-2]
   Grinnell F, 1999, EXP CELL RES, V248, P608, DOI 10.1006/excr.1999.4440
   Gu C, 2021, FRONT GENET, V11, DOI 10.3389/fgene.2020.627396
   Ha CWY, 2020, CELL, V183, P666, DOI 10.1016/j.cell.2020.09.009
   Hahn S, 2017, SCI REP-UK, V7, DOI 10.1038/s41598-017-02190-5
   Hanayama R, 2002, NATURE, V417, P182, DOI 10.1038/417182a
   Hanayama R, 2004, SCIENCE, V304, P1147, DOI 10.1126/science.1094359
   Hayashi A, 2013, CELL HOST MICROBE, V13, P711, DOI 10.1016/j.chom.2013.05.013
   Henderson NC, 2020, NATURE, V587, P555, DOI 10.1038/s41586-020-2938-9
   Herbert DR, 2004, IMMUNITY, V20, P623, DOI 10.1016/S1074-7613(04)00107-4
   Hesse M, 2001, J IMMUNOL, V167, P6533, DOI 10.4049/jimmunol.167.11.6533
   Hiemstra IH, 2014, IMMUNOLOGY, V142, P269, DOI 10.1111/imm.12251
   Hinz B, 2020, NAT REV RHEUMATOL, V16, P11, DOI 10.1038/s41584-019-0324-5
   Holvoet T, 2017, GASTROENTEROLOGY, V153, P1054, DOI 10.1053/j.gastro.2017.06.013
   Horowitz JC, 2019, THROMB HAEMOSTASIS, V119, P1968, DOI 10.1055/s-0039-1697953
   Huang LY, 2022, J CROHNS COLITIS, V16, P1124, DOI 10.1093/ecco-jcc/jjac017
   HUME DA, 1984, ANAT REC, V210, P503, DOI 10.1002/ar.1092100311
   Hume DA, 2014, IMMUNOL REV, V262, P74, DOI 10.1111/imr.12211
   Ikeuchi H, 2005, ARTHRITIS RHEUM-US, V52, P1037, DOI 10.1002/art.20965
   Imai J, 2020, INTEST RES, V18, P219, DOI 10.5217/ir.2019.00037
   Iswandana R, 2020, INFLAMM BOWEL DIS, V26, P678, DOI 10.1093/ibd/izz329
   Janis JE, 2016, PLAST RECONSTR SURG, V138, p9S, DOI 10.1097/PRS.0000000000002773
   Jun YK, 2020, SCI REP-UK, V10, DOI 10.1038/s41598-020-76880-y
   Jurgensen HJ, 2019, J CELL BIOL, V218, P333, DOI 10.1083/jcb.201802148
   Kamdem SD, 2018, FRONT IMMUNOL, V9, DOI 10.3389/fimmu.2018.02781
   Kawakubo A, 2022, INT J IMMUNOPATH PH, V36, DOI 10.1177/03946320221103792
   Keshvari S, 2021, PLOS GENET, V17, DOI 10.1371/journal.pgen.1009605
   Kim JH, 2021, CELL DEATH DISCOV, V7, DOI 10.1038/s41420-021-00439-7
   Kong XN, 2012, HEPATOLOGY, V56, P1150, DOI 10.1002/hep.25744
   Koutsodendris N, 2022, ANNU REV PATHOL-MECH, V17, P73, DOI 10.1146/annurev-pathmechdis-030421-112756
   Kredel LI, 2013, GUT, V62, P852, DOI 10.1136/gutjnl-2011-301424
   Krizhanovsky V, 2008, CELL, V134, P657, DOI 10.1016/j.cell.2008.06.049
   Kuroda N, 2019, SCI REP-UK, V9, DOI 10.1038/s41598-019-45012-6
   Lenti MV, 2019, MOL ASPECTS MED, V65, P100, DOI 10.1016/j.mam.2018.10.003
   Li C., 2020, GASTROENTEROLOGY, V158, pS, DOI [10.1016/S0016-5085(20)33287-X, DOI 10.1016/S0016-5085(20)33287-X]
   Li C, 2020, J DIGEST DIS, V21, P326, DOI 10.1111/1751-2980.12852
   Li GW, 2016, BIOCHEM PHARMACOL, V117, P57, DOI 10.1016/j.bcp.2016.08.002
   Lin SN, 2022, PHYSIOL REV, V102, P605, DOI 10.1152/physrev.00005.2021
   Lis-Lopez L, 2021, BIOMEDICINES, V9, DOI 10.3390/biomedicines9121747
   Liu ZY, 2019, CELL, V178, P1509, DOI 10.1016/j.cell.2019.08.009
   Lo Y, 2019, MUCOSAL IMMUNOL, V12, P1187, DOI 10.1038/s41385-019-0191-z
   Lourenssen SR, 2020, AM J PATHOL, V190, P1843, DOI 10.1016/j.ajpath.2020.05.015
   Lu C, 2020, ALIMENT PHARM THER, V51, P1233, DOI 10.1111/apt.15750
   MacDonald KPA, 2010, BLOOD, V116, P3955, DOI 10.1182/blood-2010-02-266296
   Madsen DH, 2007, J BIOL CHEM, V282, P27037, DOI 10.1074/jbc.M701088200
   Mao R, 2019, INFLAMM BOWEL DIS, V25, P421, DOI 10.1093/ibd/izy331
   Mattoo VY, 2021, ALIMENT PHARM THER, V54, P249, DOI 10.1111/apt.16479
   Mazzini E, 2014, IMMUNITY, V40, P248, DOI 10.1016/j.immuni.2013.12.012
   McLarren KW, 2011, AM J PATHOL, V179, P180, DOI 10.1016/j.ajpath.2011.03.018
   Muller PA, 2020, CURR OPIN IMMUNOL, V62, P54, DOI 10.1016/j.coi.2019.11.011
   Muller PA, 2014, CELL, V158, P300, DOI 10.1016/j.cell.2014.04.050
   Na YR, 2019, NAT REV GASTRO HEPAT, V16, P531, DOI 10.1038/s41575-019-0172-4
   Nacu N, 2008, J IMMUNOL, V180, P5036, DOI 10.4049/jimmunol.180.7.5036
   Niess JH, 2005, SCIENCE, V307, P254, DOI 10.1126/science.1102901
   Nikolic-Paterson DJ, 2014, KIDNEY INT SUPPL, V4, P34, DOI 10.1038/kisup.2014.7
   Nobs SP, 2021, TRENDS IMMUNOL, V42, P495, DOI 10.1016/j.it.2021.04.007
   Norregaard KS, 2020, J BIOL CHEM, V295, P9157, DOI 10.1074/jbc.RA120.013710
   Ntokou A, 2021, JCI INSIGHT, V6, DOI 10.1172/jci.insight.139067
   Ohue-Kitano R, 2018, FASEB J, V32, P304, DOI 10.1096/fj.201700273R
   Ortiz-Masia D, 2020, CELLS-BASEL, V9, DOI 10.3390/cells9051104
   Pakshir P, 2018, MATRIX BIOL, V68-69, P81, DOI 10.1016/j.matbio.2018.01.019
   Platt AM, 2010, J IMMUNOL, V184, P6843, DOI 10.4049/jimmunol.0903987
   Prados ME, 2021, ACTA PHARMACOL SIN, V42, P1124, DOI 10.1038/s41401-020-0497-0
   Qiao LC, 2021, FRONT PHARMACOL, V12, DOI 10.3389/fphar.2021.769793
   Qu J, 2021, J EXP MED, V218, DOI 10.1084/jem.20202033
   Rieder Florian, 2016, Inflamm Intest Dis, V1, P41, DOI 10.1159/000445135
   Rieder Florian, 2018, Gastroenterol Hepatol (N Y), V14, P120
   Rieder F, 2009, NAT REV GASTRO HEPAT, V6, P228, DOI 10.1038/nrgastro.2009.31
   Rockey DC, 2015, NEW ENGL J MED, V372, P1138, DOI 10.1056/NEJMra1300575
   Rutz S, 2013, IMMUNOL REV, V252, P116, DOI 10.1111/imr.12027
   Salvador P, 2018, J CROHNS COLITIS, V12, P589, DOI 10.1093/ecco-jcc/jjx185
   Scharl M, 2015, CLIN TRANSL MED, V4, DOI 10.1186/s40169-015-0046-5
   Scheibe K, 2019, GASTROENTEROLOGY, V156, P1082, DOI 10.1053/j.gastro.2018.11.029
   Sehgal A, 2018, NAT COMMUN, V9, DOI 10.1038/s41467-018-03638-6
   Shaw TN, 2018, J EXP MED, V215, P1507, DOI 10.1084/jem.20180019
   Simmen Simona, 2021, Inflamm Intest Dis, V6, P87, DOI 10.1159/000513061
   Smith P, 2020, IMMUNITY, V53, P905, DOI 10.1016/j.immuni.2020.10.018
   Speca S, 2016, INFLAMM BOWEL DIS, V22, P279, DOI 10.1097/MIB.0000000000000618
   Stanley ER, 2014, CSH PERSPECT BIOL, V6, DOI 10.1101/cshperspect.a021857
   Strowitzki MJ, 2019, PHARMACOL RES, V147, DOI 10.1016/j.phrs.2019.104364
   Stutchfield BM, 2015, GASTROENTEROLOGY, V149, P1896, DOI 10.1053/j.gastro.2015.08.053
   Suau R, 2022, J CROHNS COLITIS, V16, P472, DOI 10.1093/ecco-jcc/jjab159
   Suo CQ, 2022, SCIENCE, V376, P1069, DOI 10.1126/science.abo0510
   Suzuki K, 2017, ANN TRANSL MED, V5, DOI 10.21037/atm.2017.03.65
   Tachibana M, 2019, J CLIN INVEST, V129, P1272, DOI 10.1172/JCI124853
   Tang PMK, 2019, NAT REV NEPHROL, V15, P144, DOI 10.1038/s41581-019-0110-2
   Tokuyama H, 2005, INT IMMUNOL, V17, P1023, DOI 10.1093/intimm/dxh284
   Trauelsen M, 2021, CELL REP, V35, DOI 10.1016/j.celrep.2021.109246
   Truffi M, 2018, INFLAMM BOWEL DIS, V24, P332, DOI 10.1093/ibd/izx008
   Ueshima E, 2019, AM J PHYSIOL-RENAL, V317, pF52, DOI 10.1152/ajprenal.00260.2018
   Vallon-Eberhard A, 2006, J IMMUNOL, V176, P2465, DOI 10.4049/jimmunol.176.4.2465
   van Haaften WT, 2017, ALIMENT PHARM THER, V46, P26, DOI 10.1111/apt.14092
   Vannella KM, 2017, ANNU REV PHYSIOL, V79, P593, DOI 10.1146/annurev-physiol-022516-034356
   Viola MF, 2021, GUT, V70, P1383, DOI 10.1136/gutjnl-2020-323121
   Viola MF, 2020, NEUROGASTROENT MOTIL, V32, DOI 10.1111/nmo.13843
   Wang YY, 2017, J AM SOC NEPHROL, V28, P2053, DOI 10.1681/ASN.2016050573
   Weidinger C, 2018, FRONT IMMUNOL, V9, DOI 10.3389/fimmu.2018.01974
   Wijsenbeek M, 2020, NEW ENGL J MED, V383, P958, DOI 10.1056/NEJMra2005230
   Wright PB, 2021, SCI REP-UK, V11, DOI 10.1038/s41598-021-98611-7
   Wu J, 2019, AM J GASTROENTEROL, V114, P777, DOI 10.14309/ajg.0000000000000237
   Wynn TA, 2016, IMMUNITY, V44, P450, DOI 10.1016/j.immuni.2016.02.015
   Wynn TA, 2013, NATURE, V496, P445, DOI 10.1038/nature12034
   Wynn TA, 2012, NAT MED, V18, P1028, DOI 10.1038/nm.2807
   Wynn TA, 2010, SEMIN LIVER DIS, V30, P245, DOI 10.1055/s-0030-1255354
   Zhang GQ, 2003, J AM SOC NEPHROL, V14, P1234, DOI 10.1097/01.ASN.0000064701.70231.3F
   Zhang SM, 2021, MOL BIOL REP, V48, P6443, DOI 10.1007/s11033-021-06646-w
   Zhao AP, 2008, GASTROENTEROLOGY, V135, P217, DOI 10.1053/j.gastro.2008.03.077
   Zigmond E, 2012, IMMUNITY, V37, P1076, DOI 10.1016/j.immuni.2012.08.026
NR 159
TC 0
Z9 0
U1 1
U2 1
PU ACADEMIC PRESS INC ELSEVIER SCIENCE
PI SAN DIEGO
PA 525 B ST, STE 1900, SAN DIEGO, CA 92101-4495 USA
SN 0008-8749
EI 1090-2163
J9 CELL IMMUNOL
JI Cell. Immunol.
PD NOV
PY 2022
VL 381
AR 104614
DI 10.1016/j.cellimm.2022.104614
PG 10
WC Cell Biology; Immunology
WE Science Citation Index Expanded (SCI-EXPANDED)
SC Cell Biology; Immunology
GA 5M3TO
UT WOS:000871022200003
PM 36182587
DA 2023-01-02
ER

PT J
AU He, XL
   Shi, YQ
   Zeng, ZT
   Tang, BS
   Xiao, X
   Yu, JF
   Zou, PY
   Liu, JN
   Xiao, YF
   Luo, YY
   Xiao, R
AF He, Xinglan
   Shi, Yaqian
   Zeng, Zhuotong
   Tang, Bingsi
   Xiao, Xuan
   Yu, Jiangfan
   Zou, Puyu
   Liu, Jiani
   Xiao, Yangfan
   Luo, Yangyang
   Xiao, Rong
TI Intimate intertwining of the pathogenesis of hypoxia and systemic
   sclerosis: A transcriptome integration analysis
SO FRONTIERS IN IMMUNOLOGY
LA English
DT Article
DE hypoxia; systemic sclerosis; oxidative stress; PPI; crosstalk
ID GENE-EXPRESSION PATTERNS; EPIDERMAL-GROWTH-FACTOR; COLLAGEN-SYNTHESIS;
   SKIN FIBROSIS; SCLERODERMA; CYCLOOXYGENASE-2; FIBROBLASTS; INVOLVEMENT;
   INCREASE; LUNG
AB ObjectivesSystemic sclerosis (SSc) is an autoimmune disease caused by various pathogenic factors, including hypoxia. Hypoxia stimulates the production of the extracellular matrix to promote fibrosis. However, the integrated function and the underlying mechanism of hypoxia in SSc are unclear. MethodsIn the present study, we used Agilent SurePrint G3 Human Gene Expression v3 for the transcriptional sequencing of fibroblasts with and without hypoxia to detect differentially expressed genes (DEGs) in hypoxia. We analyzed the results with the transcriptome data of SSc lesions (GSE95065) to select the co-DEGs. Then, Gene Ontology and Kyoto Encyclopedia of Genes and Genomes enrichment analyses were performed on the basis of the co-DEGs using the R package ClusterProfiler, which showed that hypoxia and cross talk of hypoxia with other pathogenic factors are involved in the pathogenesis of SSc. Furthermore, we constructed a protein-protein interaction (PPI) network of co-DEGs and screened two significant functional expression modules. ResultsWe identified nine hub genes (ALDH1A1, EGF, NOX4, LYN, DNTT, PTGS2, TKT, ACAA2, and ALDH3A1). These genes affect the pentose phosphate pathway, oxidative stress, and lipolysis. ConclusionOur study provides insights into the mechanisms underlying the effects of hypoxia on SSc pathogenesis, which will help to better understand SSc pathogenesis and develop new therapeutic strategies for SSc.
C1 [He, Xinglan; Shi, Yaqian; Zeng, Zhuotong; Tang, Bingsi; Xiao, Xuan; Yu, Jiangfan; Zou, Puyu; Liu, Jiani; Xiao, Rong] Cent South Univ, Xiangya Hosp 2, Dept Dermatol, Hunan Key Lab Med Epigenet, Changsha, Peoples R China.
   [Xiao, Yangfan] Cent South Univ, Xiangya Hosp 2, Dept Anesthesiol, Clin Nursing Teaching & Res Sect, Changsha, Peoples R China.
   [Luo, Yangyang] Hunan Childrens Hosp, Dept Dermatol, Changsha, Peoples R China.
C3 Central South University; Central South University
RP Xiao, R (通讯作者)，Cent South Univ, Xiangya Hosp 2, Dept Dermatol, Hunan Key Lab Med Epigenet, Changsha, Peoples R China.; Xiao, YF (通讯作者)，Cent South Univ, Xiangya Hosp 2, Dept Anesthesiol, Clin Nursing Teaching & Res Sect, Changsha, Peoples R China.; Luo, YY (通讯作者)，Hunan Childrens Hosp, Dept Dermatol, Changsha, Peoples R China.
EM xiaoyangfan@csu.edu.cn; yangyangophia@126.com; xiaorong65@csu.edu.cn
FU National Natural Science Foundation of China; Natural Science Foundation
   of Hunan Province, China;  [82073449];  [82001738];  [81773333]; 
   [2021JJ40273]
FX Funding This work was supported by the National Natural Science
   Foundation of China (Nos. 82073449, 82001738, and 81773333) and the
   Natural Science Foundation of Hunan Province, China (No. 2021JJ40273).
CR Abdulle AE, 2018, INT J MOL SCI, V19, DOI 10.3390/ijms19124121
   Aguiar F, 2017, ARCH BRONCONEUMOL, V53, P165, DOI 10.1016/j.arbres.2016.06.019
   Almadori A, 2019, PLOS ONE, V14, DOI 10.1371/journal.pone.0218068
   Amaral TN, 2013, SEMIN ARTHRITIS RHEU, V43, P335, DOI 10.1016/j.semarthrit.2013.05.002
   Ames PRJ, 2018, FREE RADICAL RES, V52, P1063, DOI 10.1080/10715762.2018.1525712
   Aranda-Rivera AK, 2021, FREE RADICAL BIO MED, V172, P65, DOI 10.1016/j.freeradbiomed.2021.05.034
   Arcangeletti MC, 2020, INT J MOL SCI, V21, DOI 10.3390/ijms21176397
   Ashley J, 2021, NUCLEIC ACIDS RES, V49, DOI 10.1093/nar/gkaa1263
   Assassi S, 2015, ARTHRITIS RHEUMATOL, V67, P3016, DOI 10.1002/art.39289
   Bassyouni IH, 2012, J CLIN IMMUNOL, V32, P124, DOI 10.1007/s10875-011-9601-z
   Beyer C, 2009, ARTHRITIS RES THER, V11, DOI 10.1186/ar2598
   Brezovec N, 2021, CURR OPIN RHEUMATOL, V33, P505, DOI 10.1097/BOR.0000000000000838
   Carandina A, 2021, INT J ENV RES PUB HE, V18, DOI 10.3390/ijerph18052276
   Checa J, 2020, INT J MOL SCI, V21, DOI 10.3390/ijms21239317
   Chen L, 2021, PARASITE VECTOR, V14, DOI 10.1186/s13071-021-04790-7
   Chen WJ, 2021, MOL MED, V27, DOI 10.1186/s10020-021-00358-4
   Chi XY, 2020, IMMUNOLOGY, V160, P233, DOI 10.1111/imm.13176
   Chin CH, 2014, BMC SYST BIOL, V8, DOI 10.1186/1752-0509-8-S4-S11
   Cutolo M, 2021, NAT REV RHEUMATOL, V17, P665, DOI 10.1038/s41584-021-00685-0
   de Bourcy CFA, 2017, SCI IMMUNOL, V2, DOI 10.1126/sciimmunol.aan8289
   Deng JL, 2019, FRONT GENET, V10, DOI 10.3389/fgene.2019.00695
   Denton CP, 2017, LANCET, V390, P1685, DOI 10.1016/S0140-6736(17)30933-9
   Distler JHW, 2007, ARTHRITIS RHEUM-US, V56, P4203, DOI 10.1002/art.23074
   Dorotea D, 2021, BIOMOL THER, V29, P41, DOI 10.4062/biomolther.2020.088
   Evans IC, 2016, CLIN SCI, V130, P575, DOI 10.1042/CS20150697
   FALANGA V, 1987, J INVEST DERMATOL, V89, P100, DOI 10.1111/1523-1747.ep12580445
   Fan FF, 2021, J CANCER, V12, P4780, DOI 10.7150/jca.58250
   Farhadi E, 2019, J CELL PHYSIOL, V234, P12876, DOI 10.1002/jcp.27952
   Feng H, 2019, J OVARIAN RES, V12, DOI 10.1186/s13048-019-0508-2
   Ferri C, 2021, J AUTOIMMUN, V124, DOI 10.1016/j.jaut.2021.102727
   Griffin MF, 2017, AESTHET SURG J, V37, pS33, DOI 10.1093/asj/sjx067
   Hashempour A, 2021, MULT SCLER RELAT DIS, V51, DOI 10.1016/j.msard.2021.102872
   Holzner LMW, 2021, FRONT MED-LAUSANNE, V8, DOI 10.3389/fmed.2021.753268
   Huang JH, 2021, MOL SYST BIOL, V17, DOI 10.15252/msb.202110480
   Imamura M, 2020, INT J MOL SCI, V21, DOI 10.3390/ijms21041332
   Jimenez-Balderas FJ, 1998, ARCH MED RES, V29, P51
   Kanekura T, 2001, J RHEUMATOL, V28, P1568
   Kavian N, 2018, FRONT IMMUNOL, V9, DOI 10.3389/fimmu.2018.01896
   Kim HJ, 2011, EXP DERMATOL, V20, P843, DOI 10.1111/j.1600-0625.2011.01327.x
   Lafyatis R, 2017, J INVEST DERMATOL, V137, P2473, DOI 10.1016/j.jid.2017.06.032
   Lee R, 2015, FIBROGENESIS TISSUE, V8, DOI 10.1186/s13069-015-0028-7
   Liu CF, 2019, RHEUMATOLOGY, V58, P1966, DOI 10.1093/rheumatology/kez159
   Luo JY, 2017, MOD RHEUMATOL, V27, P306, DOI 10.1080/14397595.2016.1206510
   Mancini OK, 2022, RHEUMATOLOGY, V61, P1265, DOI 10.1093/rheumatology/keab477
   Marangoni RG, 2015, ARTHRITIS RHEUMATOL, V67, P1062, DOI 10.1002/art.38990
   Matsumoto R, 2021, J PHARMACOL EXP THER, V379, P33, DOI 10.1124/jpet.121.000744
   Miura S, 2021, ARTHRITIS RES THER, V23, DOI 10.1186/s13075-021-02520-z
   Miura S, 2020, J DERMATOL SCI, V97, P125, DOI 10.1016/j.jdermsci.2020.01.002
   Mohamed R, 2013, LAB INVEST, V93, P933, DOI 10.1038/labinvest.2013.85
   Nie Y, 2021, GUT MICROBES, V13, DOI 10.1080/19490976.2021.1972746
   Ottria A, 2022, RHEUMATOLOGY, V61, P2682, DOI 10.1093/rheumatology/keab532
   Pham H, 2016, FRONT PHYSIOL, V7, DOI 10.3389/fphys.2016.00387
   Radic M, 2010, RHEUMATOLOGY, V49, P1784, DOI 10.1093/rheumatology/keq137
   Serrander L, 2007, BIOCHEM J, V406, P105, DOI 10.1042/BJ20061903
   Sheng GH, 2020, CHEST, V157, P1175, DOI 10.1016/j.chest.2019.10.032
   Soffritti I, 2021, CELLS-BASEL, V10, DOI 10.3390/cells10051060
   Stincone A, 2015, BIOL REV, V90, P927, DOI 10.1111/brv.12140
   Szklarczyk D, 2019, NUCLEIC ACIDS RES, V47, pD607, DOI 10.1093/nar/gky1131
   Tarnawski AS, 2021, CELLS-BASEL, V10, DOI 10.3390/cells10081964
   Tian N, 2020, DIABETES, V69, P1355, DOI 10.2337/db19-1087
   Truchetet ME, 2021, CLIN REV ALLERG IMMU, DOI 10.1007/s12016-021-08889-8
   Tsai JP, 2019, PATHOLOGY, V51, P86, DOI 10.1016/j.pathol.2018.10.005
   Valenzuela A, 2018, CURR OPIN RHEUMATOL, V30, P554, DOI 10.1097/BOR.0000000000000539
   Wei J, 2011, ARTHRITIS RHEUM-US, V63, P1707, DOI 10.1002/art.30312
   Wermuth PJ, 2019, LAB INVEST, V99, P470, DOI 10.1038/s41374-018-0161-1
   Whitfield ML, 2003, P NATL ACAD SCI USA, V100, P12319, DOI 10.1073/pnas.1635114100
   Xiong AJ, 2017, FRONT PHARMACOL, V8, DOI 10.3389/fphar.2017.00326
   Yang CM, 2021, J INFLAMM RES, V14, P2807, DOI 10.2147/JIR.S313665
   Yong Wai Chung, 2018, Clin Exp Rheumatol, V36 Suppl 113, P168
   Yu GC, 2012, OMICS, V16, P284, DOI 10.1089/omi.2011.0118
   Yu Q, 2021, ELIFE, V10, DOI 10.7554/eLife.67315
   Zannikou M, 2021, J IMMUNOL, V206, P607, DOI 10.4049/jimmunol.2000862
   Zhang XZ, 2021, INFLAMMATION, V44, P423, DOI 10.1007/s10753-020-01355-1
   Zhang YN, 2019, J CELL BIOCHEM, V120, P8021, DOI 10.1002/jcb.28080
   Zhou SJ, 2020, SCI REP-UK, V10, DOI 10.1038/s41598-020-75989-4
   Zhou X, 2018, RHEUMATOLOGY, V57, P1675, DOI 10.1093/rheumatology/key166
   Zolkiewicz J, 2019, ARCH DERMATOL RES, V311, P251, DOI 10.1007/s00403-019-01893-1
NR 77
TC 0
Z9 0
U1 1
U2 1
PU FRONTIERS MEDIA SA
PI LAUSANNE
PA AVENUE DU TRIBUNAL FEDERAL 34, LAUSANNE, CH-1015, SWITZERLAND
SN 1664-3224
J9 FRONT IMMUNOL
JI Front. Immunol.
PD OCT 31
PY 2022
VL 13
AR 929289
DI 10.3389/fimmu.2022.929289
PG 14
WC Immunology
WE Science Citation Index Expanded (SCI-EXPANDED)
SC Immunology
GA 6G8WL
UT WOS:000885032700001
PM 36389675
OA Green Published, gold
DA 2023-01-02
ER

PT J
AU Wang, WX
   Bale, S
   Wei, J
   Yalavarthi, B
   Bhattacharyya, D
   Yan, JJ
   Abdala-Valencia, H
   Xu, D
   Sun, HS
   Marangoni, RG
   Herzog, E
   Berdnikovs, S
   Miller, SD
   Sawalha, AH
   Tsou, PS
   Awaji, K
   Yamashita, T
   Sato, S
   Asano, Y
   Tiruppathi, C
   Yeldandi, A
   Schock, BC
   Bhattacharyya, S
   Varga, J
AF Wang, Wenxia
   Bale, Swarna
   Wei, Jun
   Yalavarthi, Bharath
   Bhattacharyya, Dibyendu
   Yan, Jing Jing
   Abdala-Valencia, Hiam
   Xu, Dan
   Sun, Hanshi
   Marangoni, Roberta G.
   Herzog, Erica
   Berdnikovs, Sergejs
   Miller, Stephen D.
   Sawalha, Amr H.
   Tsou, Pei-Suen
   Awaji, Kentaro
   Yamashita, Takashi
   Sato, Shinichi
   Asano, Yoshihide
   Tiruppathi, Chinnaswamy
   Yeldandi, Anjana
   Schock, Bettina C.
   Bhattacharyya, Swati
   Varga, John
TI Fibroblast A20 governs fibrosis susceptibility and its repression by
   DREAM promotes fibrosis in multiple organs
SO NATURE COMMUNICATIONS
LA English
DT Article
ID NF-KAPPA-B; FOCAL ADHESION KINASE; SYSTEMIC-SCLEROSIS; BETA-CATENIN;
   INHIBITION; RESPONSES; TNFAIP3; ACTIVATION; TARGETS; GENES
AB A20 gene variants are linked with systemic sclerosis (SS), but the mechanisms are unclear. Here, the authors show that A20 expression is reduced in SS skin and lungs, that its ablation in mice induces SS, and that show that fibrosis can be ameliorated by induction of A20.
   In addition to autoimmune and inflammatory diseases, variants of the TNFAIP3 gene encoding the ubiquitin-editing enzyme A20 are also associated with fibrosis in systemic sclerosis (SSc). However, it remains unclear how genetic factors contribute to SSc pathogenesis, and which cell types drive the disease due to SSc-specific genetic alterations. We therefore characterize the expression, function, and role of A20, and its negative transcriptional regulator DREAM, in patients with SSc and disease models. Levels of A20 are significantly reduced in SSc skin and lungs, while DREAM is elevated. In isolated fibroblasts, A20 mitigates ex vivo profibrotic responses. Mice haploinsufficient for A20, or harboring fibroblasts-specific A20 deletion, recapitulate major pathological features of SSc, whereas DREAM-null mice with elevated A20 expression are protected. In DREAM-null fibroblasts, TGF-beta induces the expression of A20, compared to wild-type fibroblasts. An anti-fibrotic small molecule targeting cellular adiponectin receptors stimulates A20 expression in vitro in wild-type but not A20-deficient fibroblasts and in bleomycin-treated mice. Thus, A20 has a novel cell-intrinsic function in restraining fibroblast activation, and together with DREAM, constitutes a critical regulatory network governing the fibrotic process in SSc. A20 and DREAM represent novel druggable targets for fibrosis therapy.
C1 [Wang, Wenxia; Bale, Swarna; Wei, Jun; Yan, Jing Jing; Marangoni, Roberta G.; Bhattacharyya, Swati; Varga, John] Feinberg Sch Med, Dept Med, Northwestern Scleroderma Program, Chicago, IL 60611 USA.
   [Bale, Swarna; Yalavarthi, Bharath; Bhattacharyya, Dibyendu; Sun, Hanshi; Tsou, Pei-Suen; Bhattacharyya, Swati; Varga, John] Univ Michigan, Dept Internal Med, Michigan Scleroderma Program, Ann Arbor, MI 48109 USA.
   [Abdala-Valencia, Hiam] Northwestern Univ, Feinberg Sch Med, Dept Med, Div Pulm & Crit Care Med, Chicago, IL 60611 USA.
   [Xu, Dan; Miller, Stephen D.] Northwestern Univ, Feinberg Sch Med, Dept Microbiol Immunol, Chicago, IL 60611 USA.
   [Herzog, Erica] Yale Univ, Sch Med, Dept Med, New Haven, CT 06510 USA.
   [Berdnikovs, Sergejs] Northwestern Univ, Feinberg Sch Med, Dept Med, Div Allergy & Immunol, Chicago, IL 60611 USA.
   [Sawalha, Amr H.] Univ Pittsburgh, Sch Med, Dept Med, Pittsburgh, PA 15213 USA.
   [Awaji, Kentaro; Yamashita, Takashi; Sato, Shinichi; Asano, Yoshihide] Univ Tokyo, Grad Sch Med, Dept Dermatol, Bunkyo Ku, Tokyo 1138655, Japan.
   [Tiruppathi, Chinnaswamy] Univ Illinois, Coll Med, Dept Pharmacol, Chicago, IL 60612 USA.
   [Tiruppathi, Chinnaswamy] Univ Illinois, Coll Med, Ctr Lung & Vasc Biol, Chicago, IL USA.
   [Yeldandi, Anjana] Northwestern Univ, Feinberg Sch Med, Dept Pathol, Chicago, IL 60611 USA.
   [Schock, Bettina C.] Queens Univ Belfast, Wellcome Wolfson Inst Expt Med, Belfast, Antrim, North Ireland.
C3 Northwestern University; Feinberg School of Medicine; University of
   Michigan System; University of Michigan; Northwestern University;
   Feinberg School of Medicine; Northwestern University; Feinberg School of
   Medicine; Yale University; Northwestern University; Feinberg School of
   Medicine; Pennsylvania Commonwealth System of Higher Education (PCSHE);
   University of Pittsburgh; University of Tokyo; University of Illinois
   System; University of Illinois Chicago; University of Illinois Chicago
   Hospital; University of Illinois System; University of Illinois Chicago;
   University of Illinois Chicago Hospital; Northwestern University;
   Feinberg School of Medicine; Queens University Belfast
RP Bhattacharyya, S; Varga, J (通讯作者)，Feinberg Sch Med, Dept Med, Northwestern Scleroderma Program, Chicago, IL 60611 USA.; Bhattacharyya, S; Varga, J (通讯作者)，Univ Michigan, Dept Internal Med, Michigan Scleroderma Program, Ann Arbor, MI 48109 USA.
EM bhattasw@med.umich.edu; vargaj@med.umich.edu
RI Bhattacharyya, Dibyendu/GRS-5261-2022
OI Bhattacharyya, Dibyendu/0000-0003-3252-7440
FU National Institutes of Health, National Institute of Arthritis and
   Musculoskeletal and Skin Diseases [NIAMS AR42309]; Scleroderma
   Foundation
FX We are grateful to members of the Scleroderma Research Laboratory, the
   staff of the Mouse Histology & Phenotyping Laboratory (MHPL), and the
   Northwestern University Skin Diseases Research and Imaging Cores for
   excellent technical support. We acknowledge the unreserved support from
   Dr Carol Feghali-Bostwick for providing lung biopsy specimens collected
   from SSc-ILD transplant biopsies and Jose Naranjo for providing an
   antisense-DREAM plasmid. The study was supported by grants from the
   National Institutes of Health, National Institute of Arthritis and
   Musculoskeletal and Skin Diseases (NIAMS AR42309), and the Scleroderma
   Foundation.
CR Akhmetshina A, 2012, NAT COMMUN, V3, DOI 10.1038/ncomms1734
   Aki A, 2017, PLOS ONE, V12, DOI 10.1371/journal.pone.0180481
   Allanore Y, 2015, NAT REV DIS PRIMERS, V1, DOI 10.1038/nrdp.2015.2
   Asano Y, 2020, J CLIN MED, V9, DOI 10.3390/jcm9092687
   Bale S, 2021, AIMS ALLERGY IMMUNOL, V5, P102, DOI 10.3934/Allergy.2021009
   Beyer C, 2012, ANN RHEUM DIS, V71, P761, DOI 10.1136/annrheumdis-2011-200568
   Bhat IA, 2020, CURR MOL PHARMACOL, V13, P94, DOI 10.2174/1874467212666191022102800
   Bhattacharyya S, 2018, JCI INSIGHT, V3, DOI 10.1172/jci.insight.98850
   Bhattacharyya S, 2016, ARTHRITIS RES THER, V18, DOI 10.1186/s13075-016-1118-7
   Bhattacharyya S, 2016, NAT COMMUN, V7, DOI 10.1038/ncomms11703
   Bhattacharyya S, 2014, SCI TRANSL MED, V6, DOI 10.1126/scitranslmed.3008264
   Bhattacharyya S, 2013, AM J PATHOL, V182, P192, DOI 10.1016/j.ajpath.2012.09.007
   Bhattacharyya S, 2012, NAT REV RHEUMATOL, V8, P42, DOI 10.1038/nrrheum.2011.149
   Chadli L, 2019, SCI REP-UK, V9, DOI 10.1038/s41598-019-41153-w
   Cheng HYM, 2002, CELL, V108, P31, DOI 10.1016/S0092-8674(01)00629-8
   Christmann RB, 2014, ARTHRITIS RHEUMATOL, V66, P714, DOI 10.1002/art.38288
   Dees C, 2013, EXP DERMATOL, V22, P710, DOI 10.1111/exd.12255
   Denton CP, 2017, LANCET, V390, P1685, DOI 10.1016/S0140-6736(17)30933-9
   Deshayes S, 2021, LIVER INT, V41, P1894, DOI 10.1111/liv.14935
   Distler A, 2013, ANN RHEUM DIS, V72, P1575, DOI 10.1136/annrheumdis-2012-202275
   Distler JHW, 2019, NAT REV RHEUMATOL, V15, P705, DOI 10.1038/s41584-019-0322-7
   Fang F, 2012, ARTHRITIS RES THER, V14, DOI 10.1186/ar4070
   Handoko L, 2018, EPIGENETICS-US, V13, P410, DOI 10.1080/15592294.2018.1469891
   Johnson ME, 2015, PLOS ONE, V10, DOI 10.1371/journal.pone.0114017
   Kim Y, 2018, J AM SOC NEPHROL, V29, P1108, DOI 10.1681/ASN.2017060627
   Koumakis E, 2012, ARTHRITIS RHEUM-US, V64, P2746, DOI 10.1002/art.34490
   Lafyatis R, 2017, J INVEST DERMATOL, V137, P2473, DOI 10.1016/j.jid.2017.06.032
   Lagares D, 2012, ARTHRITIS RHEUM-US, V64, P1653, DOI 10.1002/art.33482
   Lakota K, 2012, ARTHRITIS RES THER, V14, DOI 10.1186/ar3827
   Lee EG, 2000, SCIENCE, V289, P2350, DOI 10.1126/science.289.5488.2350
   Lindahl GE, 2013, RESP RES, V14, DOI 10.1186/1465-9921-14-80
   Lippens S, 2011, CELL DEATH DIFFER, V18, P1845, DOI 10.1038/cdd.2011.55
   Lopez-Isac E, 2019, NAT COMMUN, V10, DOI 10.1038/s41467-019-12760-y
   Malynn BA, 2019, CELL IMMUNOL, V340, DOI 10.1016/j.cellimm.2019.04.002
   Manne J, 2013, BIOCHEM RES INT, V2013, DOI 10.1155/2013/436053
   Marangoni RG, 2017, SCI REP-UK, V7, DOI 10.1038/s41598-017-04162-1
   Mimura Y, 2005, J INVEST DERMATOL, V124, P886, DOI 10.1111/j.0022-202X.2005.23701.x
   Momtazi G, 2019, AM J PHYSIOL-LUNG C, V316, pL456, DOI 10.1152/ajplung.00335.2018
   Municio C, 2018, ANN RHEUM DIS, V77, P752, DOI 10.1136/annrheumdis-2017-212537
   Nakamura BN, 2018, PLOS ONE, V13, DOI 10.1371/journal.pone.0195893
   Naranjo JR, 2016, J CLIN INVEST, V126, P627, DOI 10.1172/JCI82670
   Naranjo R, 2018, FRONT MOL NEUROSCI, V11, DOI 10.3389/fnmol.2018.00449
   Okada-Iwabu M, 2013, NATURE, V503, P493, DOI 10.1038/nature12656
   Sargent JL, 2016, ARTHRITIS RHEUMATOL, V68, P2003, DOI 10.1002/art.39658
   Shao L, 2013, PLOS ONE, V8, DOI 10.1371/journal.pone.0062223
   Shembade N, 2010, SCIENCE, V327, P1135, DOI 10.1126/science.1182364
   Siracusa LD, 1996, GENOME RES, V6, P300, DOI 10.1101/gr.6.4.300
   Studer P, 2015, CELL DEATH DIFFER, V22, P2068, DOI 10.1038/cdd.2015.52
   Tavares RM, 2010, IMMUNITY, V33, P181, DOI 10.1016/j.immuni.2010.07.017
   Terao C, 2017, ANN RHEUM DIS, V76, P1150, DOI 10.1136/annrheumdis-2016-210645
   Tiruppathi C, 2014, NAT IMMUNOL, V15, P239, DOI 10.1038/ni.2823
   Tsou PS, 2021, ARTHRITIS RHEUMATOL, V73, P1501, DOI 10.1002/art.41694
   Walsh MC, 2015, IMMUNOL REV, V266, P72, DOI 10.1111/imr.12302
   Wang Y, 2015, J IMMUNOL, V195, P126, DOI 10.4049/jimmunol.1403149
   Wei J, 2012, ARTHRITIS RHEUM-US, V64, P2734, DOI 10.1002/art.34424
   Wei J, 2011, ARTHRITIS RHEUM-US, V63, P1707, DOI 10.1002/art.30312
   Wertz IE, 2004, NATURE, V430, P694, DOI 10.1038/nature02794
   Wong VW, 2012, NAT MED, V18, P148, DOI 10.1038/nm.2574
   Xu SW, 2012, RHEUMATOLOGY, V51, P2146, DOI 10.1093/rheumatology/kes234
   Yamashita T, 2018, SCI REP-UK, V8, DOI 10.1038/s41598-018-29901-w
   Zhang MJ, 2020, PLOS ONE, V15, DOI 10.1371/journal.pone.0229445
   Zhu HL, 2015, GENOM PROTEOM BIOINF, V13, P210, DOI 10.1016/j.gpb.2015.09.001
NR 62
TC 1
Z9 1
U1 1
U2 1
PU NATURE PORTFOLIO
PI BERLIN
PA HEIDELBERGER PLATZ 3, BERLIN, 14197, GERMANY
EI 2041-1723
J9 NAT COMMUN
JI Nat. Commun.
PD OCT 26
PY 2022
VL 13
IS 1
AR 6358
DI 10.1038/s41467-022-33767-y
PG 16
WC Multidisciplinary Sciences
WE Science Citation Index Expanded (SCI-EXPANDED)
SC Science & Technology - Other Topics
GA 5S1BY
UT WOS:000874935700028
PM 36289219
OA gold, Green Published
DA 2023-01-02
ER

PT J
AU Jiang, H
   Zhang, JX
   Yu, H
   Hou, AJ
   Wang, S
   Wang, XJ
   Zheng, SW
   Yang, L
   Kuang, HX
AF Jiang, Hai
   Zhang, Jiaxu
   Yu, Huan
   Hou, Ajiao
   Wang, Song
   Wang, Xuejiao
   Zheng, Senwang
   Yang, Liu
   Kuang, Haixue
TI Anti-rheumatoid arthritis effects of Xanthii Fructus by affecting the
   PI3K-AKT signaling pathway based on TMT-labeled quantitative proteomics
SO BIOMEDICAL CHROMATOGRAPHY
LA English
DT Article
DE extracellular matrix; PI3K-AKT signaling pathway; proteomics; rheumatoid
   arthritis; Xanthii Fructus
ID FIBROBLAST-LIKE SYNOVIOCYTES; EXTRACELLULAR-MATRIX; GENE-EXPRESSION;
   TNF-ALPHA; MIGRATION; MOUSE
AB Rheumatoid arthritis is a systemic autoimmune disease characterized by chronic symmetrical multiple arthritis. Current traditional counter-therapies are expensive and have side effects. Xanthii Fructus has effects in expelling wind and cold, draining the nasal orifice, and removing wind and dampness. However, its mechanism of action against rheumatoid arthritis is unknown. In this paper, the mechanism of the anti- rheumatoid arthritis effect of Xanthii Fructus is studied by proteomics. The experimental results show that it could significantly reduce serum inflammatory factor levels, alleviate joint edema, improve vasodilation and congestion, and significantly reduce the number of inflammatory cells. Proteomics results show that the PI3K-AKT signaling pathway is the key pathway for Xanthii Fructus to treat rheumatoid arthritis. In this study, we obtained a new understanding of the mechanism of Xanthii Fructus in the treatment of rheumatoid arthritis, which provided a theoretical basis for its prevention and treatment and laid the foundation for further research.
C1 [Jiang, Hai; Zhang, Jiaxu; Yu, Huan; Hou, Ajiao; Wang, Song; Wang, Xuejiao; Zheng, Senwang; Yang, Liu; Kuang, Haixue] Heilongjiang Univ Chinese Med, Minist Educ, Key Lab Basic & Applicat Res Beiyao, Harbin, Peoples R China.
C3 Heilongjiang University of Chinese Medicine
RP Yang, L; Kuang, HX (通讯作者)，Heilongjiang Univ Chinese Med, Coll Pharm, 24 Heping Rd, Harbin 150040, Peoples R China.
EM hxk_yl@163.com; hxkuang56@163.com
FU National Natural Science Foundation of China [81703684, 81803690,
   81973604]; Natural Science Foundation of Heilongjiang Province
   [LH2021H097]; Heilongjiang University of Chinese Medicine [2018RCD25];
   National Natural Science Foundation Matching Project [2017PT01,
   2018PT02]; Special Funds from the Central Finance to Support the
   Development of Local Universities; Heilongjiang Touyan Innovation Team
   Program; National Famous Old Traditional Chinese Medicine Experts
   Inheritance Studio Construction Program of National Administration of
   TCM [2022, 75]; Seventh Batch of National Old Traditional Chinese
   Medicine Experts Academic Experience Inheritance Program [2022, 76];
   Traditional Chinese Medicine Processing Technology Inheritance Base
   Project
FX This work was supported by the National Natural Science Foundation of
   China (grant numbers 81703684, 81803690, 81973604); the Natural Science
   Foundation of Heilongjiang Province (grant number LH2021H097);
   Heilongjiang University of Chinese Medicine (grant number 2018RCD25);
   the National Natural Science Foundation Matching Project (grant number
   2018PT02); the National Natural Science Foundation Matching Project
   (grant number 2017PT01); Special Funds from the Central Finance to
   Support the Development of Local Universities; Heilongjiang Touyan
   Innovation Team Program; National Famous Old Traditional Chinese
   Medicine Experts Inheritance Studio Construction Program of National
   Administration of TCM (grant number No. [2022] No. 75); Seventh Batch of
   National Old Traditional Chinese Medicine Experts Academic Experience
   Inheritance Program (grant number No. [2022] No. 76); and Traditional
   Chinese Medicine Processing Technology Inheritance Base Project.
CR Andersson MLE, 2013, BMC MUSCULOSKEL DIS, V14, DOI 10.1186/1471-2474-14-229
   Bitar SM, 2022, ANN MED SURG, V74, DOI 10.1016/j.amsu.2022.103252
   Bo M, 2020, MICROORGANISMS, V8, DOI 10.3390/microorganisms8101459
   Chaudhari SP, 2021, ADV TRADIT MED, V21, P835, DOI 10.1007/s13596-020-00502-1
   Chen KR, 2002, BRIT J DERMATOL, V147, P905, DOI 10.1046/j.1365-2133.2002.04933.x
   Choe JY, 2016, RHEUMATOLOGY, V55, P928, DOI 10.1093/rheumatology/kev422
   Deane KD, 2021, ARTHRITIS RHEUMATOL, V73, P181, DOI 10.1002/art.41417
   Dinesh P, 2018, CYTOKINE, V106, P54, DOI 10.1016/j.cyto.2018.03.005
   Fan WX, 2019, MOLECULES, V24, DOI 10.3390/molecules24020359
   Firestein GS, 2003, NATURE, V423, P356, DOI 10.1038/nature01661
   Hossen MJ, 2016, AM J CHINESE MED, V44, P1111, DOI 10.1142/S0192415X16500622
   Jiang H, 2020, WORLD J TRAD CHINESE, V6, P408, DOI 10.4103/wjtcm.wjtcm_49_20
   Karami J, 2019, GENE, V702, P8, DOI 10.1016/j.gene.2019.03.033
   Kerrisk ME, 2014, PROG BRAIN RES, V214, P101, DOI 10.1016/B978-0-444-63486-3.00005-0
   Khanna S, 2020, MITOCHONDRION, V54, P8, DOI 10.1016/j.mito.2020.06.005
   Kim K.-W., 2004, ARTHRITIS RES THER, V7, P1
   Kokai LE, 2019, PLAST RECONSTR SURG, V143, p299E, DOI 10.1097/PRS.0000000000005269
   Korovesi AG, 2020, CANCER GENOM PROTEOM, V17, P757, DOI 10.21873/cgp.20230
   Laiva AL, 2018, INT J PHARMACEUT, V544, P372, DOI 10.1016/j.ijpharm.2018.03.032
   Li Y, 2019, BIOMED RES INT, V2019, DOI 10.1155/2019/6159490
   Liacini A, 2003, EXP CELL RES, V288, P208, DOI 10.1016/S0014-4827(03)00180-0
   Liu SJ, 2020, FRONT IMMUNOL, V11, DOI 10.3389/fimmu.2020.579228
   Majithia V, 2007, AM J MED, V120, P936, DOI 10.1016/j.amjmed.2007.04.005
   Mithieux SM, 2018, ADV HEALTHC MATER, V7, DOI 10.1002/adhm.201701206
   Mouw JK, 2014, NAT REV MOL CELL BIO, V15, P771, DOI 10.1038/nrm3902
   Nagata N, 2016, PLOS ONE, V11, DOI 10.1371/journal.pone.0151332
   Paolillo M, 2019, INT J MOL SCI, V20, DOI 10.3390/ijms20194947
   Schaeffer J, 2018, DEV BIOL, V442, P101, DOI 10.1016/j.ydbio.2018.06.014
   Shoda H, 2017, ARTHRITIS RES THER, V19, DOI 10.1186/s13075-017-1308-y
   Specht H, 2021, GENOME BIOL, V22, DOI 10.1186/s13059-021-02267-5
   Teitsma XM, 2018, CLIN EXP RHEUMATOL, V36, P976
   Thakur S, 2018, BIOMED PHARMACOTHER, V106, P1011, DOI 10.1016/j.biopha.2018.07.027
   Thomas D, 2017, AM J CARDIOVASC DRUG, V17, P343, DOI 10.1007/s40256-017-0223-6
   Tian J, 2013, RHEUMATOL INT, V33, P1829, DOI 10.1007/s00296-012-2657-0
   Tsai CH, 2017, BBA-GEN SUBJECTS, V1861, P15, DOI 10.1016/j.bbagen.2016.11.015
   Tseng S, 2009, BIOMARK INSIGHTS, V4, P33
   Voshaar MJH, 2022, BMC HEALTH SERV RES, V22, DOI 10.1186/s12913-021-07459-0
   Wang Cong-hua, 2007, Xi Bao Yu Fen Zi Mian Yi Xue Za Zhi, V23, P426
   Wang Y, 2021, J ETHNOPHARMACOL, V279, DOI 10.1016/j.jep.2021.114368
   Wang YJ, 2016, J BIOMECH, V49, P2358, DOI 10.1016/j.jbiomech.2016.02.027
   Wang ZR, 2019, BIOCHEM BIOPH RES CO, V518, P560, DOI 10.1016/j.bbrc.2019.08.084
   Weissmann G, 2006, BULL HOSP JT DIS, V64, P12
   Xuan WH, 2017, CELL BIOCHEM FUNCT, V35, P171, DOI 10.1002/cbf.3260
   Yap HY, 2018, CELLS-BASEL, V7, DOI 10.3390/cells7100161
   Zhao CC, 2018, ACTA BIOMATER, V68, P15, DOI 10.1016/j.actbio.2017.12.035
   Zhao C, 2019, AM J TRANSL RES, V11, P4029
NR 46
TC 0
Z9 0
U1 4
U2 4
PU WILEY
PI HOBOKEN
PA 111 RIVER ST, HOBOKEN 07030-5774, NJ USA
SN 0269-3879
EI 1099-0801
J9 BIOMED CHROMATOGR
JI Biomed. Chromatogr.
PD JAN
PY 2023
VL 37
IS 1
DI 10.1002/bmc.5520
EA OCT 2022
PG 15
WC Biochemical Research Methods; Biochemistry & Molecular Biology;
   Chemistry, Analytical; Pharmacology & Pharmacy
WE Science Citation Index Expanded (SCI-EXPANDED)
SC Biochemistry & Molecular Biology; Chemistry; Pharmacology & Pharmacy
GA 7A1AD
UT WOS:000871435800001
PM 36205398
DA 2023-01-02
ER

PT J
AU Ainsworth, RI
   Hammaker, D
   Nygaard, G
   Ansalone, C
   Machado, C
   Zhang, K
   Zheng, LN
   Carrillo, L
   Wildberg, A
   Kuhs, A
   Svensson, MND
   Boyle, DL
   Firestein, GS
   Wang, W
AF Ainsworth, Richard, I
   Hammaker, Deepa
   Nygaard, Gyrid
   Ansalone, Cecilia
   Machado, Camilla
   Zhang, Kai
   Zheng, Lina
   Carrillo, Lucy
   Wildberg, Andre
   Kuhs, Amanda
   Svensson, Mattias N. D.
   Boyle, David L.
   Firestein, Gary S.
   Wang, Wei
TI Systems-biology analysis of rheumatoid arthritis fibroblast-like
   synoviocytes implicates cell line-specific transcription factor function
SO NATURE COMMUNICATIONS
LA English
DT Article
ID COLLAGEN ARTHRITIS; KAPPA-B; INFLAMMATION; INHIBITION; KINASE; GROWTH
AB Rheumatoid arthritis (RA) is an immune-mediated disease affecting diarthrodial joints that remains an unmet medical need despite improved therapy. This limitation likely reflects the diversity of pathogenic pathways in RA, with individual patients demonstrating variable responses to targeted therapies. Better understanding of RA pathogenesis would be aided by a more complete characterization of the disease. To tackle this challenge, we develop and apply a systems biology approach to identify important transcription factors (TFs) in individual RA fibroblast-like synoviocyte (FLS) cell lines by integrating transcriptomic and epigenomic information. Based on the relative importance of the identified TFs, we stratify the RA FLS cell lines into two subtypes with distinct phenotypes and predicted active pathways. We biologically validate these predictions for the top subtype-specific TF RAR alpha and demonstrate differential regulation of TGF beta signaling in the two subtypes. This study characterizes clusters of RA cell lines with distinctive TF biology by integrating transcriptomic and epigenomic data, which could pave the way towards a greater understanding of disease heterogeneity.
   Fibroblast-like synoviocytes (FLS) are used as a model of rheumatoid arthritis synoviocytes, although cell lines derived from individual patients can have heterogeneous biology. Here the authors use a Taiji computational approach to analyze gene expression, chromatin accessibility and functional differences between individual patient-derived RA FLS lines.
C1 [Ainsworth, Richard, I; Zhang, Kai; Wildberg, Andre; Wang, Wei] Univ Calif San Diego, Dept Chem & Biochem, La Jolla, CA 92093 USA.
   [Ainsworth, Richard, I; Wang, Wei] Univ Calif San Diego, Dept Cellular & Mol Med, La Jolla, CA 92093 USA.
   [Hammaker, Deepa; Nygaard, Gyrid; Ansalone, Cecilia; Machado, Camilla; Carrillo, Lucy; Kuhs, Amanda; Svensson, Mattias N. D.; Boyle, David L.; Firestein, Gary S.] Univ Calif San Diego, Dept Med, La Jolla, CA 92093 USA.
   [Zheng, Lina; Wang, Wei] Univ Calif San Diego, Bioinformat & Syst Biol Program, La Jolla, CA 92093 USA.
   [Nygaard, Gyrid] Haukeland Hosp, Div Psychiat, Bergen, Norway.
   [Svensson, Mattias N. D.] Univ Gothenburg, Sahlgrenska Acad, Inst Med, Dept Rheumatol & Inflammat Res, Gothenburg, Sweden.
C3 University of California System; University of California San Diego;
   University of California System; University of California San Diego;
   University of California System; University of California San Diego;
   University of California System; University of California San Diego;
   University of Bergen; Haukeland University Hospital; University of
   Gothenburg
RP Wang, W (通讯作者)，Univ Calif San Diego, Dept Chem & Biochem, La Jolla, CA 92093 USA.; Wang, W (通讯作者)，Univ Calif San Diego, Dept Cellular & Mol Med, La Jolla, CA 92093 USA.; Firestein, GS (通讯作者)，Univ Calif San Diego, Dept Med, La Jolla, CA 92093 USA.; Wang, W (通讯作者)，Univ Calif San Diego, Bioinformat & Syst Biol Program, La Jolla, CA 92093 USA.
EM gfirestein@health.ucsd.edu; wei-wang@ucsd.edu
RI Svensson, Mattias N.D./A-9827-2012
OI Svensson, Mattias N.D./0000-0001-8077-9824; Machado,
   Camilla/0000-0001-6584-195X; Ansalone, Cecilia/0000-0001-8683-1718
FU National Institute of Arthritis and Musculoskeletal and Skin Diseases
   [R01AR065466, R01AR071321]
FX Funding of this work was provided, in part, by the National Institute of
   Arthritis and Musculoskeletal and Skin Diseases grants R01AR065466 (W.W.
   and G.S.F.) and R01AR071321 (G.S.F.).
CR Ai RZ, 2018, NAT COMMUN, V9, DOI 10.1038/s41467-018-04310-9
   Ai R, 2016, NAT COMMUN, V7, DOI 10.1038/ncomms11849
   Al Tanoury Z, 2013, J LIPID RES, V54, P1761, DOI 10.1194/jlr.R030833
   Bartok B, 2012, AM J PATHOL, V180, P1906, DOI 10.1016/j.ajpath.2012.01.030
   Beehler BC, 2003, J RHEUMATOL, V30, P355
   Bhowmick NA, 2003, P NATL ACAD SCI USA, V100, P15548, DOI 10.1073/pnas.2536483100
   Bluett J, 2017, RHEUM DIS CLIN N AM, V43, P377, DOI 10.1016/j.rdc.2017.04.008
   Bottini N, 2013, NAT REV RHEUMATOL, V9, P24, DOI 10.1038/nrrheum.2012.190
   Buenrostro JD, 2013, NAT METHODS, V10, P1213, DOI [10.1038/NMETH.2688, 10.1038/nmeth.2688]
   Cheung Y.-W., 2017, QUANTITATIVE ANAL HT, DOI [10.5353/th_b3197043, DOI 10.5353/TH_B3197043]
   Croft AP, 2019, NATURE, V570, P246, DOI 10.1038/s41586-019-1263-7
   Firestein GS, 2017, IMMUNITY, V46, P183, DOI 10.1016/j.immuni.2017.02.006
   Firestein GS, 2014, ARTHRITIS RES THER, V16, DOI 10.1186/ar4593
   Firestein GS, 2004, ARTHRITIS RHEUM-US, V50, P2381, DOI 10.1002/art.20468
   Grant CE, 2011, BIOINFORMATICS, V27, P1017, DOI 10.1093/bioinformatics/btr064
   Guo SC, 2020, FRONT GENET, V11, DOI 10.3389/fgene.2020.00811
   Horiguchi M, 2012, J BIOCHEM, V152, P321, DOI 10.1093/jb/mvs089
   Humby F, 2021, LANCET, V397, P305, DOI 10.1016/S0140-6736(20)32341-2
   Kasperkovitz PV, 2005, ARTHRITIS RHEUM-US, V52, P430, DOI 10.1002/art.20811
   Kavanagh E, 2011, BBA-REV CANCER, V1816, P50, DOI 10.1016/j.bbcan.2011.03.002
   Kuwabara K, 1996, FEBS LETT, V378, P153, DOI 10.1016/0014-5793(95)01440-3
   Kwok SK, 2012, J IMMUNOL, V189, P1062, DOI 10.4049/jimmunol.1102706
   Lliso-Ribera G, 2019, ANN RHEUM DIS, V78, P1642, DOI 10.1136/annrheumdis-2019-215751
   Martel-Pelletier J, 1999, ARTHRITIS RHEUM-US, V42, P2399, DOI 10.1002/1529-0131(199911)42:11<2399::AID-ANR19>3.0.CO;2-Y
   McLean CY, 2010, NAT BIOTECHNOL, V28, P495, DOI 10.1038/nbt.1630
   Milner JJ, 2017, NATURE, V552, P253, DOI 10.1038/nature24993
   MOSMANN T, 1983, J IMMUNOL METHODS, V65, P55, DOI 10.1016/0022-1759(83)90303-4
   Nakano K, 2013, ANN RHEUM DIS, V72, P110, DOI 10.1136/annrheumdis-2012-201526
   Nygaard G, 2020, NAT REV RHEUMATOL, V16, P316, DOI 10.1038/s41584-020-0413-5
   Orange DE, 2020, NEW ENGL J MED, V383, P218, DOI 10.1056/NEJMoa2004114
   Orr C, 2017, NAT REV RHEUMATOL, V13, P463, DOI 10.1038/nrrheum.2017.115
   Ouboussad L, 2019, FRONT MED-LAUSANNE, V6, DOI 10.3389/fmed.2019.00045
   Strouhalova K, 2020, CANCERS, V12, DOI 10.3390/cancers12010184
   Svensson MND, 2020, SCI ADV, V6, DOI 10.1126/sciadv.aba4353
   TRENTHAM DE, 1982, J IMMUNOL, V129, P2668
   Weirauch MT, 2014, CELL, V158, P1431, DOI 10.1016/j.cell.2014.08.009
   Whitaker JW, 2013, GENOME MED, V5, DOI 10.1186/gm444
   Wijbrandts CA, 2008, ANN RHEUM DIS, V67, P1139, DOI 10.1136/ard.2007.080440
   Yang HD, 2018, EXP MOL MED, V50, DOI 10.1038/emm.2017.166
   Yu BF, 2017, NAT IMMUNOL, V18, P573, DOI 10.1038/ni.3706
   Zanetti A, 2015, J BIOL CHEM, V290, P17690, DOI 10.1074/jbc.M115.638510
   Zentner GE, 2011, GENOME RES, V21, P1273, DOI 10.1101/gr.122382.111
   Zhang K., 2017, SYSTEMS LEVEL IDENTI, DOI [10.1101/167197, DOI 10.1101/167197]
[truncated: 62,673,447 more chars]
